# Supplementary material for: Limited Evidence for Protein Products of Noncoding Transcripts in the HEK293T Cellular Cytosol
Source: Mol Cell Proteomics. 2022 Jul 2;21(8):100264. doi: 10.1016/j.mcpro.2022.100264 (PMC9396073; doi:10.1016/j.mcpro.2022.100264)
Supplement: Supplementary Table S1 [file mmc1.xlsx]

## Sheet: ProteinGroups
Protein IDs	Majority protein IDs	Peptide counts (all)	Peptide counts (razor+unique)	Peptide counts (unique)	Protein names	Gene names	Fasta headers	Number of proteins	Peptides	Razor + unique peptides	Unique peptides	Peptides eDHFR_A	Peptides eDHFR_B	Peptides eDHFR_C	Peptides NTR_A	Peptides NTR_B	Peptides NTR_C	Peptides NTR_Pr_A	Peptides NTR_Pr_B	Peptides NTR_Pr_C	Razor + unique peptides eDHFR_A	Razor + unique peptides eDHFR_B	Razor + unique peptides eDHFR_C	Razor + unique peptides NTR_A	Razor + unique peptides NTR_B	Razor + unique peptides NTR_C	Razor + unique peptides NTR_Pr_A	Razor + unique peptides NTR_Pr_B	Razor + unique peptides NTR_Pr_C	Unique peptides eDHFR_A	Unique peptides eDHFR_B	Unique peptides eDHFR_C	Unique peptides NTR_A	Unique peptides NTR_B	Unique peptides NTR_C	Unique peptides NTR_Pr_A	Unique peptides NTR_Pr_B	Unique peptides NTR_Pr_C	Sequence coverage [%]	Unique + razor sequence coverage [%]	Unique sequence coverage [%]	Mol. weight [kDa]	Sequence length	Sequence lengths	Q-value	Score	Identification type eDHFR_A	Identification type eDHFR_B	Identification type eDHFR_C
A0A0A0MRZ7;A2NJV5;A0A075B6S2;P01614;A0A075B6S6;A0A075B6P5;A0A0C4DH68;A0A075B6R9;A0A087WW87;P06310;P01615	A0A0A0MRZ7;A2NJV5;A0A075B6S2	3;2;2;1;1;1;1;1;1;1;1	3;2;2;1;1;1;1;1;1;1;1	3;2;2;1;1;1;1;1;1;1;1		IGKV2D-26;IGKV A18;IGKV2D-29	sp|A0A0A0MRZ7|KVD26_HUMAN Immunoglobulin kappa variable 2D-26 OS=Homo sapiens OX=9606 GN=IGKV2D-26 PE=3 SV=1;sp|A2NJV5|KV229_HUMAN Immunoglobulin kappa variable 2-29 OS=Homo sapiens OX=9606 GN=IGKV2-29 PE=3 SV=2;sp|A0A075B6S2|KVD29_HUMAN Immunoglobulin kap	11	3	3	3	3	3	3	3	2	3	3	3	2	3	3	3	3	2	3	3	3	2	3	3	3	3	2	3	3	3	2	31.7	31.7	31.7	13.297	120	120;120;120;121;120;120;120;120;121;120;120	0	23.264	By MS/MS	By MS/MS	By MS/MS
A0AVT1	A0AVT1	2	2	2	Ubiquitin-like modifier-activating enzyme 6	UBA6	sp|A0AVT1|UBA6_HUMAN Ubiquitin-like modifier-activating enzyme 6 OS=Homo sapiens OX=9606 GN=UBA6 PE=1 SV=1	1	2	2	2	1	2	1	2	0	2	2	1	1	1	2	1	2	0	2	2	1	1	1	2	1	2	0	2	2	1	1	1.7	1.7	1.7	117.97	1052	1052	0	11.637	By matching	By MS/MS	By matching
A2A3N6	A2A3N6	5	1	0	Putative PIP5K1A and PSMD4-like protein	PIPSL	sp|A2A3N6|PIPSL_HUMAN Putative PIP5K1A and PSMD4-like protein OS=Homo sapiens OX=9606 GN=PIPSL PE=5 SV=1	1	5	1	0	4	2	4	3	4	4	5	3	2	1	0	1	0	0	1	1	0	0	0	0	0	0	0	0	0	0	0	6.5	2	0	95.047	862	862	0.0014065	7.1205	By MS/MS	By matching	By matching
A5D8V6	A5D8V6	6	6	6	Vacuolar protein sorting-associated protein 37C	VPS37C	sp|A5D8V6|VP37C_HUMAN Vacuolar protein sorting-associated protein 37C OS=Homo sapiens OX=9606 GN=VPS37C PE=1 SV=2	1	6	6	6	6	5	5	4	5	6	6	4	3	6	5	5	4	5	6	6	4	3	6	5	5	4	5	6	6	4	3	28.7	28.7	28.7	38.658	355	355	0	87.631	By MS/MS	By MS/MS	By MS/MS
A5YKK6	A5YKK6	2	2	2	CCR4-NOT transcription complex subunit 1	CNOT1	sp|A5YKK6|CNOT1_HUMAN CCR4-NOT transcription complex subunit 1 OS=Homo sapiens OX=9606 GN=CNOT1 PE=1 SV=2	1	2	2	2	1	1	1	1	1	1	2	1	1	1	1	1	1	1	1	2	1	1	1	1	1	1	1	1	2	1	1	0.7	0.7	0.7	266.94	2376	2376	0.0015723	10.47	By MS/MS	By MS/MS	By MS/MS
A6NHL2	A6NHL2	3	1	1	Tubulin alpha chain-like 3	TUBAL3	sp|A6NHL2|TBAL3_HUMAN Tubulin alpha chain-like 3 OS=Homo sapiens OX=9606 GN=TUBAL3 PE=1 SV=2	1	3	1	1	3	3	3	3	3	3	3	3	3	1	1	1	1	1	1	1	1	1	1	1	1	1	1	1	1	1	1	7.4	3.8	3.8	49.908	446	446	0	19.526	By matching	By MS/MS	By MS/MS
A6NHQ2	A6NHQ2	1	1	1	rRNA/tRNA 2-O-methyltransferase fibrillarin-like protein 1	FBLL1	sp|A6NHQ2|FBLL1_HUMAN rRNA/tRNA 2-O-methyltransferase fibrillarin-like protein 1 OS=Homo sapiens OX=9606 GN=FBLL1 PE=3 SV=2	1	1	1	1	1	1	1	1	1	1	1	1	1	1	1	1	1	1	1	1	1	1	1	1	1	1	1	1	1	1	1	3.3	3.3	3.3	34.803	334	334	0.0014327	7.3543	By matching	By MS/MS	By MS/MS
P62308;A8MWD9	P62308;A8MWD9	1;1	1;1	1;1	Small nuclear ribonucleoprotein G;Putative small nuclear ribonucleoprotein G-like protein 15	SNRPG;SNRPGP15	sp|P62308|RUXG_HUMAN Small nuclear ribonucleoprotein G OS=Homo sapiens OX=9606 GN=SNRPG PE=1 SV=1;sp|A8MWD9|RUXGL_HUMAN Putative small nuclear ribonucleoprotein G-like protein 15 OS=Homo sapiens OX=9606 GN=SNRPGP15 PE=5 SV=2	2	1	1	1	1	1	1	1	1	1	1	1	1	1	1	1	1	1	1	1	1	1	1	1	1	1	1	1	1	1	1	15.8	15.8	15.8	8.496	76	76;76	0.001554	9.4886	By matching	By MS/MS	By MS/MS
C9J7I0	C9J7I0	1	1	1	UBAP1-MVB12-associated (UMA)-domain containing protein 1	UMAD1	sp|C9J7I0|UMAD1_HUMAN UBAP1-MVB12-associated (UMA)-domain containing protein 1 OS=Homo sapiens OX=9606 GN=UMAD1 PE=1 SV=2	1	1	1	1	1	1	1	1	1	1	1	1	1	1	1	1	1	1	1	1	1	1	1	1	1	1	1	1	1	1	1	10.2	10.2	10.2	15.2	137	137	0.0014514	7.658	By MS/MS	By MS/MS	By MS/MS
CON__A2I7N0	CON__A2I7N0	10	2	1				1	10	2	1	8	7	7	7	8	8	9	9	9	1	0	1	0	1	1	1	1	1	0	0	0	0	0	0	0	1	1	27.7	6.6	1.9	46.311	411	411	0	19.025	By MS/MS	By matching	By matching
CON__A2I7N1	CON__A2I7N1	10	8	1				1	10	8	1	9	9	8	8	9	8	9	9	9	7	7	6	6	7	6	7	7	7	1	1	1	0	1	0	0	0	0	25.8	22.1	2.7	46.397	411	411	0	123.12	By MS/MS	By MS/MS	By MS/MS
CON__A2I7N3	CON__A2I7N3	8	2	2				1	8	2	2	8	4	8	4	7	8	8	5	5	2	0	2	0	1	2	2	1	1	2	0	2	0	1	2	2	1	1	20.6	4.6	4.6	46.941	417	417	0	15.121	By MS/MS	By matching	By MS/MS
P49747;CON__ENSEMBL:ENSBTAP00000006074;P35443	P49747;CON__ENSEMBL:ENSBTAP00000006074	4;4;1	4;4;1	4;4;1	Cartilage oligomeric matrix protein	COMP	sp|P49747|COMP_HUMAN Cartilage oligomeric matrix protein OS=Homo sapiens OX=9606 GN=COMP PE=1 SV=2;	3	4	4	4	4	4	3	4	3	3	2	3	4	4	4	3	4	3	3	2	3	4	4	4	3	4	3	3	2	3	4	5.8	5.8	5.8	82.86	757	757;747;961	0	30.497	By MS/MS	By MS/MS	By MS/MS
CON__ENSEMBL:ENSBTAP00000007350;P0C0L5;P0C0L4	CON__ENSEMBL:ENSBTAP00000007350	45;6;6	45;6;6	10;0;0				3	45	45	10	41	35	37	34	40	42	41	34	36	41	35	37	34	40	42	41	34	36	9	8	10	8	9	10	9	6	8	32.8	32.8	9.6	192.99	1742	1742;1744;1744	0	323.31	By MS/MS	By MS/MS	By MS/MS
CON__ENSEMBL:ENSBTAP00000013050	CON__ENSEMBL:ENSBTAP00000013050	6	6	6				1	6	6	6	5	6	6	6	6	6	6	5	6	5	6	6	6	6	6	6	5	6	5	6	6	6	6	6	6	5	6	14.6	14.6	14.6	51.988	452	452	0	65.955	By MS/MS	By MS/MS	By MS/MS
CON__ENSEMBL:ENSBTAP00000014147	CON__ENSEMBL:ENSBTAP00000014147	2	2	2				1	2	2	2	2	2	2	2	2	2	2	2	2	2	2	2	2	2	2	2	2	2	2	2	2	2	2	2	2	2	2	21.2	21.2	21.2	11.756	113	113	0	33.983	By MS/MS	By matching	By MS/MS
CON__ENSEMBL:ENSBTAP00000016046;P23142	CON__ENSEMBL:ENSBTAP00000016046;P23142	10;6	10;6	10;6	Fibulin-1	FBLN1	;sp|P23142|FBLN1_HUMAN Fibulin-1 OS=Homo sapiens OX=9606 GN=FBLN1 PE=1 SV=4	2	10	10	10	10	8	8	8	9	10	10	7	7	10	8	8	8	9	10	10	7	7	10	8	8	8	9	10	10	7	7	19	19	19	77.456	706	706;703	0	237.09	By MS/MS	By MS/MS	By MS/MS
CON__ENSEMBL:ENSBTAP00000016285	CON__ENSEMBL:ENSBTAP00000016285	1	1	1				1	1	1	1	1	0	0	0	0	0	0	0	1	1	0	0	0	0	0	0	0	1	1	0	0	0	0	0	0	0	1	2.4	2.4	2.4	63.485	591	591	0.0015314	8.8786	By MS/MS
CON__ENSEMBL:ENSBTAP00000018574	CON__ENSEMBL:ENSBTAP00000018574	11	11	11				1	11	11	11	10	11	11	10	11	11	11	11	11	10	11	11	10	11	11	11	11	11	10	11	11	10	11	11	11	11	11	23.2	23.2	23.2	55.207	496	496	0	184.08	By MS/MS	By MS/MS	By MS/MS
Q04756;CON__ENSEMBL:ENSBTAP00000023055	Q04756;CON__ENSEMBL:ENSBTAP00000023055	1;1	1;1	1;1	Hepatocyte growth factor activator;Hepatocyte growth factor activator short chain;Hepatocyte growth factor activator long chain	HGFAC	sp|Q04756|HGFA_HUMAN Hepatocyte growth factor activator OS=Homo sapiens OX=9606 GN=HGFAC PE=1 SV=1;	2	1	1	1	1	1	1	0	0	1	1	1	1	1	1	1	0	0	1	1	1	1	1	1	1	0	0	1	1	1	1	1.7	1.7	1.7	70.681	655	655;634	0.0054018	6.6311	By matching	By matching	By matching
CON__ENSEMBL:ENSBTAP00000023402	CON__ENSEMBL:ENSBTAP00000023402	3	3	3				1	3	3	3	1	2	3	1	2	2	1	2	2	1	2	3	1	2	2	1	2	2	1	2	3	1	2	2	1	2	2	6.3	6.3	6.3	46.017	411	411	0	17.562	By MS/MS	By MS/MS	By MS/MS
CON__ENSEMBL:ENSBTAP00000024146;P01023	CON__ENSEMBL:ENSBTAP00000024146	50;8	50;8	48;6				2	50	50	48	47	44	47	42	48	47	48	43	45	47	44	47	42	48	47	48	43	45	45	42	45	40	46	45	46	41	43	40.6	40.6	39.1	164.34	1477	1477;1474	0	323.31	By MS/MS	By MS/MS	By MS/MS
CON__ENSEMBL:ENSBTAP00000024466;CON__ENSEMBL:ENSBTAP00000024462	CON__ENSEMBL:ENSBTAP00000024466;CON__ENSEMBL:ENSBTAP00000024462	6;6	6;6	6;6			;	2	6	6	6	6	4	5	3	4	6	5	4	4	6	4	5	3	4	6	5	4	4	6	4	5	3	4	6	5	4	4	18.7	18.7	18.7	43.9	401	401;419	0	59.393	By MS/MS	By MS/MS	By MS/MS
CON__ENSEMBL:ENSBTAP00000025008;Q9H4B7	CON__ENSEMBL:ENSBTAP00000025008	15;5	11;1	11;1				2	15	11	11	14	13	14	14	14	13	14	13	13	11	10	11	11	11	10	10	10	10	11	10	11	11	11	10	10	10	10	34.5	29.1	29.1	59.299	536	536;451	0	323.31	By MS/MS	By MS/MS	By MS/MS
CON__ENSEMBL:ENSBTAP00000031900;P00450	CON__ENSEMBL:ENSBTAP00000031900	9;2	9;2	9;2				2	9	9	9	8	7	8	9	8	6	7	8	8	8	7	8	9	8	6	7	8	8	8	7	8	9	8	6	7	8	8	10.1	10.1	10.1	121.45	1064	1064;1065	0	89.207	By MS/MS	By MS/MS	By MS/MS
CON__ENSEMBL:ENSBTAP00000032840	CON__ENSEMBL:ENSBTAP00000032840	30	30	27				1	30	30	27	26	24	28	25	28	25	27	25	24	26	24	28	25	28	25	27	25	24	23	21	25	22	25	22	24	22	21	40.2	40.2	35.8	92.273	825	825	0	323.31	By MS/MS	By MS/MS	By MS/MS
CON__ENSEMBL:ENSBTAP00000033053	CON__ENSEMBL:ENSBTAP00000033053	1	1	1				1	1	1	1	1	1	1	1	1	1	1	1	1	1	1	1	1	1	1	1	1	1	1	1	1	1	1	1	1	1	1	15.1	15.1	15.1	14.759	139	139	0	34.535	By matching	By MS/MS	By MS/MS
CON__ENSEMBL:ENSBTAP00000034412	CON__ENSEMBL:ENSBTAP00000034412	2	2	2				1	2	2	2	1	2	2	2	2	2	1	2	2	1	2	2	2	2	2	1	2	2	1	2	2	2	2	2	1	2	2	10.1	10.1	10.1	22.336	199	199	0	20.253	By MS/MS	By MS/MS	By MS/MS
CON__ENSEMBL:ENSBTAP00000037665	CON__ENSEMBL:ENSBTAP00000037665	10	10	10				1	10	10	10	8	5	9	6	8	8	9	7	6	8	5	9	6	8	8	9	7	6	8	5	9	6	8	8	9	7	6	22.3	22.3	22.3	65.19	578	578	0	113.61	By MS/MS	By MS/MS	By MS/MS
CON__ENSEMBL:ENSBTAP00000038253	CON__ENSEMBL:ENSBTAP00000038253	13	2	0				1	13	2	0	12	8	7	9	8	8	8	7	8	2	1	0	0	0	0	0	0	0	0	0	0	0	0	0	0	0	0	14.5	2	0	63.165	606	606	0	13.864	By MS/MS	By MS/MS	By matching
CON__ENSEMBL:ENSBTAP00000038329	CON__ENSEMBL:ENSBTAP00000038329	2	1	1				1	2	1	1	2	2	2	2	2	2	2	2	2	1	1	1	1	1	1	1	1	1	1	1	1	1	1	1	1	1	1	27.5	15	15	8.5787	80	80	0	50.697	By MS/MS	By MS/MS	By MS/MS
CON__P00735	CON__P00735	9	9	9				1	9	9	9	7	7	7	9	9	8	8	8	6	7	7	7	9	9	8	8	8	6	7	7	7	9	9	8	8	8	6	16.8	16.8	16.8	70.505	625	625	0	323.31	By MS/MS	By MS/MS	By MS/MS
CON__P00761	CON__P00761	7	7	7				1	7	7	7	4	6	5	6	4	5	4	6	6	4	6	5	6	4	5	4	6	6	4	6	5	6	4	5	4	6	6	34.2	34.2	34.2	24.409	231	231	0	323.31	By MS/MS	By MS/MS	By MS/MS
CON__P00978	CON__P00978	5	5	5				1	5	5	5	4	3	3	4	4	3	4	4	4	4	3	3	4	4	3	4	4	4	4	3	3	4	4	3	4	4	4	15.9	15.9	15.9	39.234	352	352	0	58.187	By MS/MS	By MS/MS	By MS/MS
CON__P01030	CON__P01030	38	3	3				1	38	3	3	35	29	29	28	34	34	35	29	29	3	2	2	2	3	2	3	1	1	3	2	2	2	3	2	3	1	1	25.7	2.6	2.6	192.79	1741	1741	0	43.664	By MS/MS	By MS/MS	By MS/MS
CON__P01045-1;P01042	CON__P01045-1	12;1	3;0	3;0				2	12	3	3	11	10	9	9	12	12	12	10	10	3	2	1	2	3	3	3	2	2	3	2	1	2	3	3	3	2	2	20.4	6.6	6.6	68.709	619	619;644	0	31.549	By MS/MS	By MS/MS	By MS/MS
CON__P01966;P02008	CON__P01966	8;1	8;1	5;0				2	8	8	5	8	8	8	8	8	8	8	8	8	8	8	8	8	8	8	8	8	8	5	5	5	5	5	5	5	5	5	84.5	84.5	62	15.184	142	142;142	0	211.16	By MS/MS	By MS/MS	By MS/MS
CON__P02070;P69892;P69891;P02100	CON__P02070	10;2;2;2	6;1;1;1	6;1;1;1				4	10	6	6	10	10	10	10	10	9	10	10	10	6	6	6	6	6	5	6	6	6	6	6	6	6	6	5	6	6	6	71	46.9	46.9	15.954	145	145;147;147;147	0	86.805	By MS/MS	By MS/MS	By MS/MS
P02533;CON__P02533;CON__A2A4G1;CON__P19001;P19012;CON__P19012;CON__Q99456;CON__P05784;CON__Q61782;Q99456;CON__Q8N1A0;CON__Q7Z3Y9;CON__O76014;CON__O76015;CON__REFSEQ:XP_986630;CON__Q9D312;CON__O76013;P05783;CON__A2AB72;CON__Q92764;CON__Q14532;O76015;O76013;Q14532;Q7Z3Y9;Q8N1A0;O76014;Q92764;CON__A2A5Y0	P02533;CON__P02533	18;18;6;5;5;5;2;2;2;2;1;1;1;1;1;1;1;1;1;1;1;1;1;1;1;1;1;1;1	10;10;0;0;0;0;0;0;1;0;0;0;0;0;0;0;0;0;0;0;0;0;0;0;0;0;0;0;0	3;3;0;0;0;0;0;0;1;0;0;0;0;0;0;0;0;0;0;0;0;0;0;0;0;0;0;0;0	Keratin, type I cytoskeletal 14	KRT14	sp|P02533|K1C14_HUMAN Keratin, type I cytoskeletal 14 OS=Homo sapiens OX=9606 GN=KRT14 PE=1 SV=4;	29	18	10	3	17	13	11	16	12	12	16	13	14	9	7	6	9	5	5	9	7	7	3	2	2	2	1	1	2	2	2	40	26.7	10	51.561	472	472;472;456;403;456;456;494;423;93;494;295;468;471;456;476;431;467;430;453;425;448;456;467;448;468;295;449;455;416	0	127.26	By MS/MS	By MS/MS	By MS/MS
CON__P02535-1;Q2M2I5;CON__Q2M2I5	CON__P02535-1	11;2;2	1;0;0	0;0;0				3	11	1	0	11	9	9	7	9	9	10	7	9	1	0	0	0	0	0	0	0	0	0	0	0	0	0	0	0	0	0	15.1	1.6	0	57.769	570	570;525;525	0.0090381	6.2026	By MS/MS	By matching	By matching
P02538;CON__P02538;O95678;CON__Q8VED5;CON__O95678;CON__P07744;CON__H-INV:HIT000292931	P02538;CON__P02538	25;25;10;10;10;4;3	1;1;0;0;0;0;0	1;1;0;0;0;0;0	Keratin, type II cytoskeletal 6A	KRT6A	sp|P02538|K2C6A_HUMAN Keratin, type II cytoskeletal 6A OS=Homo sapiens OX=9606 GN=KRT6A PE=1 SV=3;	7	25	1	1	24	18	9	19	10	12	20	13	20	1	1	0	1	0	0	1	0	1	1	1	0	1	0	0	1	0	1	35.3	1.8	1.8	60.044	564	564;564;551;531;551;525;443	0.0014265	7.3164	By MS/MS	By matching	By matching
CON__P02584	CON__P02584	4	2	2				1	4	2	2	2	3	2	3	3	2	3	3	2	1	1	1	1	2	1	2	1	1	1	1	1	1	2	1	2	1	1	35.7	21.4	21.4	15.057	140	140	0	17.6	By MS/MS	By matching	By MS/MS
CON__P02672	CON__P02672	14	14	14				1	14	14	14	12	12	11	9	13	12	14	11	11	12	12	11	9	13	12	14	11	11	12	12	11	9	13	12	14	11	11	23.3	23.3	23.3	67.011	615	615	0	156.64	By MS/MS	By MS/MS	By MS/MS
CON__P02676;P02675	CON__P02676	9;2	9;2	9;2				2	9	9	9	8	7	6	7	6	8	7	7	7	8	7	6	7	6	8	7	7	7	8	7	6	7	6	8	7	7	7	20.2	20.2	20.2	56.44	495	495;491	0	100.39	By MS/MS	By MS/MS	By MS/MS
CON__P02769	CON__P02769	29	29	25				1	29	29	25	25	25	25	26	27	29	27	26	27	25	25	25	26	27	29	27	26	27	21	21	21	22	23	25	23	22	23	42.2	42.2	37.4	69.293	607	607	0	323.31	By MS/MS	By MS/MS	By MS/MS
CON__P04258;P02461	CON__P04258;P02461	4;2	4;2	4;2	Collagen alpha-1(III) chain	COL3A1	;sp|P02461|CO3A1_HUMAN Collagen alpha-1(III) chain OS=Homo sapiens OX=9606 GN=COL3A1 PE=1 SV=4	2	4	4	4	4	2	2	2	2	3	4	1	3	4	2	2	2	2	3	4	1	3	4	2	2	2	2	3	4	1	3	2.7	2.7	2.7	138.44	1466	1466;1466	0	25.027	By MS/MS	By matching	By matching
CON__P04259	CON__P04259	25	11	0				1	25	11	0	23	17	9	20	11	11	20	12	20	10	6	0	8	2	1	9	3	9	0	0	0	0	0	0	0	0	0	35.3	17.6	0	59.998	564	564	0	131.76	By MS/MS	By MS/MS	By matching
CON__P06868	CON__P06868	9	9	9				1	9	9	9	8	9	9	8	8	9	9	8	9	8	9	9	8	8	9	9	8	9	8	9	9	8	8	9	9	8	9	11	11	11	91.215	812	812	0	72.09	By MS/MS	By MS/MS	By MS/MS
CON__P07224;P07225	CON__P07224	7;1	7;1	7;1				2	7	7	7	6	5	5	4	7	6	7	5	5	6	5	5	4	7	6	7	5	5	6	5	5	4	7	6	7	5	5	10.2	10.2	10.2	75.132	675	675;676	0	51.598	By MS/MS	By MS/MS	By MS/MS
P07477;P07478;Q8NHM4;CON__P07477	P07477;P07478;Q8NHM4;CON__P07477	1;1;1;1	1;1;1;1	1;1;1;1	Trypsin-1;Alpha-trypsin chain 1;Alpha-trypsin chain 2;Trypsin-2;Putative trypsin-6	PRSS1;PRSS2;PRSS3P2	sp|P07477|TRY1_HUMAN Trypsin-1 OS=Homo sapiens OX=9606 GN=PRSS1 PE=1 SV=1;sp|P07478|TRY2_HUMAN Trypsin-2 OS=Homo sapiens OX=9606 GN=PRSS2 PE=1 SV=1;sp|Q8NHM4|TRY6_HUMAN Putative trypsin-6 OS=Homo sapiens OX=9606 GN=PRSS3P2 PE=5 SV=2;	4	1	1	1	1	1	1	1	1	1	1	1	1	1	1	1	1	1	1	1	1	1	1	1	1	1	1	1	1	1	1	8.1	8.1	8.1	26.558	247	247;247;247;247	0	11.334	By MS/MS	By MS/MS	By MS/MS
P08779;CON__P08779;CON__Q9Z2K1;CON__Q3ZAW8;P08727;CON__P08727	P08779;CON__P08779	21;21;8;8;6;6	17;17;6;6;3;3	12;12;3;3;1;1	Keratin, type I cytoskeletal 16	KRT16	sp|P08779|K1C16_HUMAN Keratin, type I cytoskeletal 16 OS=Homo sapiens OX=9606 GN=KRT16 PE=1 SV=4;	6	21	17	12	20	7	5	14	11	8	14	9	14	16	3	2	11	8	4	11	6	11	11	1	0	6	4	1	6	2	6	42.9	37.6	29.6	51.267	473	473;473;469;474;400;400	0	234.18	By MS/MS	By MS/MS	By MS/MS
CON__P12763;P02765	CON__P12763	12;1	12;1	12;1				2	12	12	12	11	6	9	11	11	11	9	11	12	11	6	9	11	11	11	9	11	12	11	6	9	11	11	11	9	11	12	46	46	46	38.418	359	359;367	0	323.31	By MS/MS	By MS/MS	By MS/MS
P13645;CON__P13645;Q7Z3Y7;CON__Q7Z3Y7;CON__Q148H6;Q7Z3Z0;Q7Z3Y8;CON__Q7Z3Z0;CON__Q7Z3Y8	P13645;CON__P13645	28;28;4;4;3;2;2;2;2	27;27;4;4;3;2;2;2;2	16;16;2;2;1;1;1;1;1	Keratin, type I cytoskeletal 10	KRT10	sp|P13645|K1C10_HUMAN Keratin, type I cytoskeletal 10 OS=Homo sapiens OX=9606 GN=KRT10 PE=1 SV=6;	9	28	27	16	25	25	22	21	22	27	26	21	24	24	24	21	20	21	26	25	20	23	13	14	12	13	12	16	15	13	14	44.5	44.5	31.3	58.826	584	584;593;464;486;464;450;459;450;459	0	323.31	By MS/MS	By MS/MS	By MS/MS
P13647;CON__P13647	P13647;CON__P13647	27;27	18;18	4;4	Keratin, type II cytoskeletal 5	KRT5	sp|P13647|K2C5_HUMAN Keratin, type II cytoskeletal 5 OS=Homo sapiens OX=9606 GN=KRT5 PE=1 SV=3;	2	27	18	4	22	16	12	22	16	18	22	18	20	14	9	5	14	9	11	15	12	13	3	2	2	3	3	2	2	3	4	39.5	31.2	8	62.378	590	590;590	0	175.19	By MS/MS	By MS/MS	By MS/MS
CON__P15497;P02647;REV__Q14541	CON__P15497	25;1;1	25;1;1	25;1;1				3	25	25	25	22	21	21	21	25	21	23	20	22	22	21	21	21	25	21	23	20	22	22	21	21	21	25	21	23	20	22	75.1	75.1	75.1	30.276	265	265;267;408	0	323.31	By MS/MS	By MS/MS	By MS/MS
CON__P17690	CON__P17690	1	1	1				1	1	1	1	1	1	1	1	1	1	1	1	1	1	1	1	1	1	1	1	1	1	1	1	1	1	1	1	1	1	1	2.6	2.6	2.6	38.252	345	345	0.0014631	7.7842	By MS/MS	By MS/MS	By MS/MS
CON__P17697	CON__P17697	15	15	15				1	15	15	15	12	10	12	13	14	13	13	11	13	12	10	12	13	14	13	13	11	13	12	10	12	13	14	13	13	11	13	36.2	36.2	36.2	51.113	439	439	0	323.31	By MS/MS	By MS/MS	By MS/MS
P19013;CON__P19013	P19013;CON__P19013	7;7	3;3	2;2	Keratin, type II cytoskeletal 4	KRT4	sp|P19013|K2C4_HUMAN Keratin, type II cytoskeletal 4 OS=Homo sapiens OX=9606 GN=KRT4 PE=1 SV=5;	2	7	3	2	7	3	2	2	3	2	4	2	2	3	0	0	0	1	0	2	0	0	2	0	0	0	0	0	1	0	0	12.7	7.3	5	56.143	520	520;594	0	22.709	By MS/MS	By matching	By matching
CON__P28800;P08697	CON__P28800	13;2	13;2	13;2				2	13	13	13	11	12	13	11	12	12	11	9	12	11	12	13	11	12	12	11	9	12	11	12	13	11	12	12	11	9	12	24.4	24.4	24.4	54.71	492	492;491	0	138.11	By MS/MS	By MS/MS	By MS/MS
CON__P34955	CON__P34955	21	21	21				1	21	21	21	18	17	21	18	21	19	20	18	17	18	17	21	18	21	19	20	18	17	18	17	21	18	21	19	20	18	17	40.4	40.4	40.4	46.103	416	416	0	323.31	By MS/MS	By MS/MS	By MS/MS
P35908;CON__P35908v2;CON__P35908;CON__REFSEQ:XP_932229	P35908;CON__P35908v2;CON__P35908	41;41;40;1	37;37;36;1	28;28;27;0	Keratin, type II cytoskeletal 2 epidermal	KRT2	sp|P35908|K22E_HUMAN Keratin, type II cytoskeletal 2 epidermal OS=Homo sapiens OX=9606 GN=KRT2 PE=1 SV=2;;	4	41	37	28	35	30	28	34	31	33	31	25	33	31	26	24	30	27	29	27	21	29	24	20	18	23	21	23	21	16	23	72.1	69	57.4	65.432	639	639;639;645;345	0	323.31	By MS/MS	By MS/MS	By MS/MS
CON__P41361;P01008	CON__P41361;P01008	12;6	12;6	12;6	Antithrombin-III	SERPINC1	;sp|P01008|ANT3_HUMAN Antithrombin-III OS=Homo sapiens OX=9606 GN=SERPINC1 PE=1 SV=1	2	12	12	12	12	9	10	10	12	11	10	11	10	12	9	10	10	12	11	10	11	10	12	9	10	10	12	11	10	11	10	26.2	26.2	26.2	52.347	465	465;464	0	141.89	By MS/MS	By MS/MS	By MS/MS
P48668;CON__P48668	P48668;CON__P48668	25;25	1;1	0;0	Keratin, type II cytoskeletal 6C	KRT6C	sp|P48668|K2C6C_HUMAN Keratin, type II cytoskeletal 6C OS=Homo sapiens OX=9606 GN=KRT6C PE=1 SV=3;	2	25	1	0	24	17	9	19	11	12	20	13	20	1	0	0	0	1	1	1	1	1	0	0	0	0	0	0	0	0	0	35.3	3	0	60.024	564	564;564	0	15.387	By MS/MS	By matching	By matching
CON__P50448;P05155	CON__P50448	8;1	8;1	8;1				2	8	8	8	7	5	6	7	8	6	6	5	5	7	5	6	7	8	6	6	5	5	7	5	6	7	8	6	6	5	5	16.9	16.9	16.9	51.723	468	468;500	0	63.87	By MS/MS	By MS/MS	By MS/MS
CON__P81644	CON__P81644	7	7	7				1	7	7	7	6	6	5	4	5	5	6	3	5	6	6	5	4	5	5	6	3	5	6	6	5	4	5	5	6	3	5	61	61	61	11.202	100	100	0	104.21	By MS/MS	By MS/MS	By MS/MS
CON__Q03247	CON__Q03247	16	16	12				1	16	16	12	15	15	15	15	16	15	15	14	14	15	15	15	15	16	15	15	14	14	11	11	11	11	12	11	11	10	10	50.3	50.3	38.6	35.979	316	316	0	323.31	By MS/MS	By MS/MS	By MS/MS
Q04695;CON__Q04695;CON__Q9QWL7	Q04695;CON__Q04695;CON__Q9QWL7	11;11;9	3;3;1	3;3;1	Keratin, type I cytoskeletal 17	KRT17	sp|Q04695|K1C17_HUMAN Keratin, type I cytoskeletal 17 OS=Homo sapiens OX=9606 GN=KRT17 PE=1 SV=2;;	3	11	3	3	9	8	6	7	7	8	9	6	8	1	0	0	0	1	0	2	0	1	1	0	0	0	1	0	2	0	1	22.5	7.6	7.6	48.105	432	432;432;433	0	21.044	By MS/MS	By matching	By matching
CON__Q05443;P51884	CON__Q05443	7;2	7;2	7;2				2	7	7	7	6	4	6	4	4	6	7	5	6	6	4	6	4	4	6	7	5	6	6	4	6	4	4	6	7	5	6	26.9	26.9	26.9	38.756	342	342;338	0	74.868	By MS/MS	By MS/MS	By MS/MS
CON__Q05B55	CON__Q05B55	4	4	4				1	4	4	4	2	2	3	3	3	2	3	2	2	2	2	3	3	3	2	3	2	2	2	2	3	3	3	2	3	2	2	19.6	19.6	19.6	26.59	240	240	0	293.08	By MS/MS	By MS/MS	By MS/MS
CON__Q0IIK2;CON__Q29443;P02788	CON__Q0IIK2;CON__Q29443	23;22;1	23;22;1	23;22;1			;	3	23	23	23	20	19	19	18	19	21	22	18	19	20	19	19	18	19	21	22	18	19	20	19	19	18	19	21	22	18	19	39.6	39.6	39.6	77.738	704	704;685;710	0	323.31	By MS/MS	By MS/MS	By MS/MS
CON__Q0V8M9;Q06033	CON__Q0V8M9	20;5	20;5	20;5				2	20	20	20	18	11	14	11	15	12	17	10	12	18	11	14	11	15	12	17	10	12	18	11	14	11	15	12	17	10	12	26.2	26.2	26.2	99.536	891	891;890	0	184.11	By MS/MS	By MS/MS	By MS/MS
CON__Q0VCM5;P19827	CON__Q0VCM5	5;1	5;1	5;1				2	5	5	5	5	3	3	1	4	4	4	2	3	5	3	3	1	4	4	4	2	3	5	3	3	1	4	4	4	2	3	7	7	7	101.24	906	906;911	0	62.132	By MS/MS	By MS/MS	By MS/MS
CON__Q1A7A4;P01031	CON__Q1A7A4	17;4	17;4	17;4				2	17	17	17	13	14	14	11	16	15	13	13	10	13	14	14	11	16	15	13	13	10	13	14	14	11	16	15	13	13	10	11.4	11.4	11.4	188.74	1677	1677;1676	0	158.25	By MS/MS	By MS/MS	By MS/MS
CON__Q1RMK2	CON__Q1RMK2	9	9	9				1	9	9	9	8	7	8	9	8	8	8	8	8	8	7	8	9	8	8	8	8	8	8	7	8	9	8	8	8	8	8	20.9	20.9	20.9	65.056	597	597	0	163.96	By MS/MS	By MS/MS	By MS/MS
CON__Q1RMN8	CON__Q1RMN8	1	1	1				1	1	1	1	1	1	1	0	1	1	1	1	1	1	1	1	0	1	1	1	1	1	1	1	1	0	1	1	1	1	1	6.4	6.4	6.4	24.536	234	234	0	34.104	By matching	By MS/MS	By MS/MS
CON__Q28065	CON__Q28065	3	3	3				1	3	3	3	1	3	1	2	2	3	2	3	1	1	3	1	2	2	3	2	3	1	1	3	1	2	2	3	2	3	1	4.3	4.3	4.3	68.886	610	610	0	20.003	By matching	By MS/MS	By MS/MS
CON__Q28085	CON__Q28085	5	5	5				1	5	5	5	4	4	4	4	3	4	4	4	5	4	4	4	4	3	4	4	4	5	4	4	4	4	3	4	4	4	5	3.1	3.1	3.1	140.37	1236	1236	0	30.969	By MS/MS	By MS/MS	By MS/MS
CON__Q28107;P12259	CON__Q28107	50;13	50;13	50;13				2	50	50	50	44	41	44	42	48	45	46	40	40	44	41	44	42	48	45	46	40	40	44	41	44	42	48	45	46	40	40	24.4	24.4	24.4	248.98	2211	2211;2224	0	323.31	By MS/MS	By MS/MS	By MS/MS
CON__Q28194;P07996	CON__Q28194;P07996	7;6	7;6	7;6	Thrombospondin-1	THBS1	;sp|P07996|TSP1_HUMAN Thrombospondin-1 OS=Homo sapiens OX=9606 GN=THBS1 PE=1 SV=2	2	7	7	7	5	6	7	6	7	6	6	5	6	5	6	7	6	7	6	6	5	6	5	6	7	6	7	6	6	5	6	7	7	7	129.39	1170	1170;1170	0	59.731	By MS/MS	By MS/MS	By MS/MS
CON__Q29RQ1	CON__Q29RQ1	5	5	5				1	5	5	5	4	2	2	2	5	4	5	3	1	4	2	2	2	5	4	5	3	1	4	2	2	2	5	4	5	3	1	9	9	9	93.089	843	843	0	42.248	By MS/MS	By MS/MS	By MS/MS
CON__Q2HJF0	CON__Q2HJF0	2	2	2				1	2	2	2	2	1	1	0	1	1	1	2	2	2	1	1	0	1	1	1	2	2	2	1	1	0	1	1	1	2	2	4	4	4	69.182	622	622	0	13.173	By MS/MS	By MS/MS	By MS/MS
CON__Q2KIF2	CON__Q2KIF2	4	4	4				1	4	4	4	3	3	1	1	2	2	1	2	2	3	3	1	1	2	2	1	2	2	3	3	1	1	2	2	1	2	2	17.1	17.1	17.1	38.348	346	346	0	27.17	By MS/MS	By MS/MS	By matching
CON__Q2KIG3;Q96IY4	CON__Q2KIG3	6;1	6;1	6;1				2	6	6	6	5	5	3	4	4	5	4	4	3	5	5	3	4	4	5	4	4	3	5	5	3	4	4	5	4	4	3	16.8	16.8	16.8	48.821	423	423;423	0	44.826	By MS/MS	By MS/MS	By MS/MS
CON__Q2KIH2	CON__Q2KIH2	5	5	5				1	5	5	5	5	4	4	4	5	5	5	4	4	5	4	4	4	5	5	5	4	4	5	4	4	4	5	5	5	4	4	17.8	17.8	17.8	29.091	259	259	0	32.372	By MS/MS	By MS/MS	By MS/MS
CON__Q2KIS7;P05452	CON__Q2KIS7;P05452	3;2	3;2	3;2	Tetranectin	CLEC3B	;sp|P05452|TETN_HUMAN Tetranectin OS=Homo sapiens OX=9606 GN=CLEC3B PE=1 SV=3	2	3	3	3	2	3	2	2	3	3	2	3	3	2	3	2	2	3	3	2	3	3	2	3	2	2	3	3	2	3	3	24.3	24.3	24.3	22.144	202	202;202	0	56.75	By MS/MS	By matching	By matching
CON__Q2KIT0	CON__Q2KIT0	2	2	2				1	2	2	2	2	1	1	1	1	1	1	0	1	2	1	1	1	1	1	1	0	1	2	1	1	1	1	1	1	0	1	13.1	13.1	13.1	20.646	191	191	0	15.018	By MS/MS	By MS/MS	By MS/MS
CON__Q2KJ62;CON__P01044-1	CON__Q2KJ62;CON__P01044-1	14;13	14;13	5;4			;	2	14	14	5	13	12	12	10	13	12	13	11	12	13	12	12	10	13	12	13	11	12	5	4	4	3	4	3	4	3	4	25.1	25.1	11.4	68.964	621	621;621	0	200.36	By MS/MS	By MS/MS	By MS/MS
CON__Q2KJC7	CON__Q2KJC7	14	14	5				1	14	14	5	13	11	13	9	12	13	14	9	11	13	11	13	9	12	13	14	9	11	4	3	5	3	3	4	5	3	3	26.8	26.8	10.8	86.858	779	779	0	140.23	By MS/MS	By MS/MS	By MS/MS
CON__Q2KJF1;P04217	CON__Q2KJF1	13;1	13;1	13;1				2	13	13	13	13	10	10	8	10	12	11	11	10	13	10	10	8	10	12	11	11	10	13	10	10	8	10	12	11	11	10	39.6	39.6	39.6	53.553	503	503;495	0	281.33	By MS/MS	By MS/MS	By MS/MS
CON__Q2TBQ1	CON__Q2TBQ1	4	4	4				1	4	4	4	2	3	3	3	2	3	4	2	3	2	3	3	3	2	3	4	2	3	2	3	3	3	2	3	4	2	3	6.1	6.1	6.1	75.166	661	661	0	60.337	By MS/MS	By MS/MS	By MS/MS
CON__Q2UVX4;P01024	CON__Q2UVX4	63;8	63;8	63;8				2	63	63	63	60	55	60	54	58	58	59	50	50	60	55	60	54	58	58	59	50	50	60	55	60	54	58	58	59	50	50	43.1	43.1	43.1	187.37	1662	1662;1663	0	323.31	By MS/MS	By MS/MS	By MS/MS
Q86Y46;CON__Q32MB2;Q3SY84;Q7RTS7;CON__Q3SY84;CON__Q7RTS7;Q14CN4;CON__Q14CN4-1;CON__Q6IME9	Q86Y46;CON__Q32MB2;Q3SY84;Q7RTS7;CON__Q3SY84;CON__Q7RTS7;Q14CN4;CON__Q14CN4-1;CON__Q6IME9	6;6;5;5;5;5;3;3;3	1;1;1;1;1;1;1;1;1	1;1;1;1;1;1;1;1;1	Keratin, type II cytoskeletal 73;Keratin, type II cytoskeletal 71;Keratin, type II cytoskeletal 74;Keratin, type II cytoskeletal 72	KRT73;KRT71;KRT74;KRT72	sp|Q86Y46|K2C73_HUMAN Keratin, type II cytoskeletal 73 OS=Homo sapiens OX=9606 GN=KRT73 PE=1 SV=1;;sp|Q3SY84|K2C71_HUMAN Keratin, type II cytoskeletal 71 OS=Homo sapiens OX=9606 GN=KRT71 PE=1 SV=3;sp|Q7RTS7|K2C74_HUMAN Keratin, type II cytoskeletal 74 OS=H	9	6	1	1	5	3	1	2	3	2	3	2	2	0	1	0	1	1	1	1	1	1	0	1	0	1	1	1	1	1	1	8.3	2.2	2.2	58.923	540	540;540;523;529;523;529;511;511;520	0.0053981	6.5852	By matching	By matching	By matching
CON__Q32PI4	CON__Q32PI4	4	4	4				1	4	4	4	4	3	2	1	3	2	3	0	3	4	3	2	1	3	2	3	0	3	4	3	2	1	3	2	3	0	3	9.4	9.4	9.4	68.932	618	618	0	28.907	By MS/MS	By MS/MS	By matching
CON__Q32PJ2	CON__Q32PJ2	8	8	8				1	8	8	8	6	6	7	3	6	7	5	5	7	6	6	7	3	6	7	5	5	7	6	6	7	3	6	7	5	5	7	23.7	23.7	23.7	43.017	380	380	0	77.557	By MS/MS	By MS/MS	By MS/MS
CON__Q3KUS7	CON__Q3KUS7	13	13	13				1	13	13	13	11	9	12	8	10	10	10	10	9	11	9	12	8	10	10	10	10	9	11	9	12	8	10	10	10	10	9	19.7	19.7	19.7	85.411	760	760	0	158.45	By MS/MS	By MS/MS	By MS/MS
P04746;P19961;P0DUB6;P0DTE8;P0DTE7;CON__Q3MHH8	P04746;P19961;P0DUB6;P0DTE8;P0DTE7;CON__Q3MHH8	1;1;1;1;1;1	1;1;1;1;1;1	1;1;1;1;1;1	Pancreatic alpha-amylase;Alpha-amylase 2B	AMY2A;AMY2B	sp|P04746|AMYP_HUMAN Pancreatic alpha-amylase OS=Homo sapiens OX=9606 GN=AMY2A PE=1 SV=2;sp|P19961|AMY2B_HUMAN Alpha-amylase 2B OS=Homo sapiens OX=9606 GN=AMY2B PE=1 SV=1;sp|P0DUB6|AMY1A_HUMAN Alpha-amylase 1A OS=Homo sapiens OX=9606 GN=AMY1A PE=1 SV=1;sp|	6	1	1	1	0	0	0	0	1	1	0	0	0	0	0	0	0	1	1	0	0	0	0	0	0	0	1	1	0	0	0	2.3	2.3	2.3	57.706	511	511;511;511;511;511;511	0.0015504	9.3649
CON__Q3MHN2;P02748	CON__Q3MHN2	7;2	7;2	7;2				2	7	7	7	7	6	5	5	6	7	6	4	6	7	6	5	5	6	7	6	4	6	7	6	5	5	6	7	6	4	6	15.7	15.7	15.7	61.998	548	548;559	0	58.745	By MS/MS	By MS/MS	By MS/MS
CON__Q3MHN5;CON__ENSEMBL:ENSBTAP00000018229	CON__Q3MHN5;CON__ENSEMBL:ENSBTAP00000018229	9;6	9;6	9;6			;	2	9	9	9	8	8	7	6	8	8	6	7	7	8	8	7	6	8	8	6	7	7	8	8	7	6	8	8	6	7	7	20.7	20.7	20.7	53.341	474	474;475	0	150.37	By MS/MS	By MS/MS	By MS/MS
CON__Q3SX09;P02042	CON__Q3SX09	10;2	10;2	5;0				2	10	10	5	9	9	10	10	10	9	9	9	9	9	9	10	10	10	9	9	9	9	4	4	5	5	5	4	4	4	4	49.8	49.8	27.9	22.06	201	201;147	0	278.85	By MS/MS	By MS/MS	By MS/MS
CON__Q3SX14;P06396	CON__Q3SX14;P06396	16;10	16;10	16;10	Gelsolin	GSN	;sp|P06396|GELS_HUMAN Gelsolin OS=Homo sapiens OX=9606 GN=GSN PE=1 SV=1	2	16	16	16	15	10	10	11	13	13	14	9	11	15	10	10	11	13	13	14	9	11	15	10	10	11	13	13	14	9	11	25.2	25.2	25.2	85.686	781	781;782	0	183.13	By MS/MS	By MS/MS	By MS/MS
CON__Q3SZ57;P02771	CON__Q3SZ57	12;2	12;2	12;2				2	12	12	12	12	11	11	11	10	11	12	9	8	12	11	11	11	10	11	12	9	8	12	11	11	11	10	11	12	9	8	17.7	17.7	17.7	68.587	610	610;609	0	132.13	By MS/MS	By MS/MS	By MS/MS
CON__Q3SZH5	CON__Q3SZH5	8	8	8				1	8	8	8	8	5	6	5	8	8	8	4	5	8	5	6	5	8	8	8	4	5	8	5	6	5	8	8	8	4	5	30.2	30.2	30.2	45.456	424	424	0	289.77	By MS/MS	By MS/MS	By MS/MS
CON__Q3SZR3	CON__Q3SZR3	5	5	5				1	5	5	5	5	4	5	4	5	4	5	4	4	5	4	5	4	5	4	5	4	4	5	4	5	4	5	4	5	4	4	27.2	27.2	27.2	23.182	202	202	0	99.316	By MS/MS	By MS/MS	By MS/MS
CON__Q3SZV7	CON__Q3SZV7	7	7	7				1	7	7	7	6	6	6	5	7	7	7	6	7	6	6	6	5	7	7	7	6	7	6	6	6	5	7	7	7	6	7	12.2	12.2	12.2	52.295	460	460	0	90.872	By MS/MS	By MS/MS	By MS/MS
CON__Q3T052;Q14624	CON__Q3T052	30;2	30;2	30;2				2	30	30	30	28	21	22	16	24	26	22	16	23	28	21	22	16	24	26	22	16	23	28	21	22	16	24	26	22	16	23	37.9	37.9	37.9	101.51	916	916;930	0	314.1	By MS/MS	By MS/MS	By MS/MS
CON__Q3Y5Z3	CON__Q3Y5Z3	5	5	5				1	5	5	5	4	5	5	3	5	4	4	4	4	4	5	5	3	5	4	4	4	4	4	5	5	3	5	4	4	4	4	25.4	25.4	25.4	26.133	240	240	0	52.565	By MS/MS	By MS/MS	By MS/MS
CON__Q3ZBS7;P04004	CON__Q3ZBS7	11;3	11;3	11;3				2	11	11	11	11	11	11	10	11	11	11	11	11	11	11	11	10	11	11	11	11	11	11	11	11	10	11	11	11	11	11	24.2	24.2	24.2	54.099	484	484;478	0	266.2	By MS/MS	By MS/MS	By MS/MS
CON__Q58D62	CON__Q58D62	10	10	10				1	10	10	10	8	8	8	8	9	9	9	6	7	8	8	8	8	9	9	9	6	7	8	8	8	8	9	9	9	6	7	24.5	24.5	24.5	42.663	387	387	0	121.39	By MS/MS	By MS/MS	By MS/MS
Q5D862;CON__Q5D862	Q5D862;CON__Q5D862	2;2	2;2	2;2	Filaggrin-2	FLG2	sp|Q5D862|FILA2_HUMAN Filaggrin-2 OS=Homo sapiens OX=9606 GN=FLG2 PE=1 SV=1;	2	2	2	2	2	2	1	0	1	1	1	0	2	2	2	1	0	1	1	1	0	2	2	2	1	0	1	1	1	0	2	1.8	1.8	1.8	248.07	2391	2391;2391	0	12.964	By MS/MS	By MS/MS	By MS/MS
CON__Q6T181	CON__Q6T181	2	2	2				1	2	2	2	2	1	0	1	2	2	1	1	1	2	1	0	1	2	2	1	1	1	2	1	0	1	2	2	1	1	1	8.5	8.5	8.5	43.315	401	401	0	14.317	By MS/MS	By MS/MS
Q7Z794;CON__Q7Z794	Q7Z794;CON__Q7Z794	7;7	2;2	2;2	Keratin, type II cytoskeletal 1b	KRT77	sp|Q7Z794|K2C1B_HUMAN Keratin, type II cytoskeletal 1b OS=Homo sapiens OX=9606 GN=KRT77 PE=1 SV=3;	2	7	2	2	5	6	4	5	4	5	4	4	5	0	2	0	1	0	1	0	0	1	0	2	0	1	0	1	0	0	1	9	4	4	61.901	578	578;578	0	13.212	By matching	By MS/MS	By matching
Q86YZ3;CON__Q86YZ3	Q86YZ3;CON__Q86YZ3	14;14	14;14	14;14	Hornerin	HRNR	sp|Q86YZ3|HORN_HUMAN Hornerin OS=Homo sapiens OX=9606 GN=HRNR PE=1 SV=2;	2	14	14	14	11	2	5	5	8	6	12	1	11	11	2	5	5	8	6	12	1	11	11	2	5	5	8	6	12	1	11	14.1	14.1	14.1	282.39	2850	2850;2850	0	130.51	By MS/MS	By MS/MS	By MS/MS
CON__Q95121;P36955	CON__Q95121	15;5	15;5	15;5				2	15	15	15	12	12	15	12	12	13	15	12	12	12	12	15	12	12	13	15	12	12	12	12	15	12	12	13	15	12	12	48.6	48.6	48.6	46.228	416	416;418	0	196.69	By MS/MS	By MS/MS	By MS/MS
CON__Q95M17	CON__Q95M17	2	2	2				1	2	2	2	0	1	1	1	0	2	1	1	1	0	1	1	1	0	2	1	1	1	0	1	1	1	0	2	1	1	1	4	4	4	52.129	472	472	0	13.471		By MS/MS	By MS/MS
CON__Q9N2I2	CON__Q9N2I2	8	8	8				1	8	8	8	8	6	5	4	6	6	6	5	6	8	6	5	4	6	6	6	5	6	8	6	5	4	6	6	6	5	6	25.2	25.2	25.2	45.296	404	404	0	120.28	By MS/MS	By MS/MS	By MS/MS
CON__Q9TRI1;P19823	CON__Q9TRI1	21;7	21;7	21;7				2	21	21	21	20	20	20	19	21	20	21	19	19	20	20	20	19	21	20	21	19	19	20	20	20	19	21	20	21	19	19	26.3	26.3	26.3	106.19	946	946;946	0	304.41	By MS/MS	By MS/MS	By MS/MS
CON__Q9TT36;P05543	CON__Q9TT36	6;1	6;1	6;1				2	6	6	6	5	4	5	4	5	4	4	5	4	5	4	5	4	5	4	4	5	4	5	4	5	4	5	4	4	5	4	19.7	19.7	19.7	46.017	411	411;415	0	55.876	By MS/MS	By MS/MS	By MS/MS
CON__Q9TTE1	CON__Q9TTE1	9	3	3				1	9	3	3	9	8	9	8	8	9	9	8	8	3	3	3	3	2	3	3	3	3	3	3	3	3	2	3	3	3	3	28.2	11.2	11.2	46.203	411	411	0	91.81	By MS/MS	By MS/MS	By MS/MS
CON__REFSEQ:XP_001252647	CON__REFSEQ:XP_001252647	11	11	4				1	11	11	4	11	9	10	8	11	11	11	9	9	11	9	10	8	11	11	11	9	9	4	4	3	3	4	4	4	4	4	29	29	10.6	46.897	417	417	0	172.17	By MS/MS	By MS/MS	By MS/MS
CON__REFSEQ:XP_585019;P43652	CON__REFSEQ:XP_585019	7;1	7;1	7;1				2	7	7	7	6	5	6	5	6	7	7	6	5	6	5	6	5	6	7	7	6	5	6	5	6	5	6	7	7	6	5	13.6	13.6	13.6	69.561	604	604;599	0	58.032	By MS/MS	By MS/MS	By MS/MS
CON__Streptavidin	CON__Streptavidin	4	4	4				1	4	4	4	4	4	4	4	4	4	4	4	4	4	4	4	4	4	4	4	4	4	4	4	4	4	4	4	4	4	4	43.1	43.1	43.1	16.622	160	160	0	312.1	By MS/MS	By MS/MS	By MS/MS
E9PAV3;Q13765	E9PAV3;Q13765	1;1	1;1	1;1	Nascent polypeptide-associated complex subunit alpha, muscle-specific form;Nascent polypeptide-associated complex subunit alpha	NACA	sp|E9PAV3|NACAM_HUMAN Nascent polypeptide-associated complex subunit alpha, muscle-specific form OS=Homo sapiens OX=9606 GN=NACA PE=1 SV=1;sp|Q13765|NACA_HUMAN Nascent polypeptide-associated complex subunit alpha OS=Homo sapiens OX=9606 GN=NACA PE=1 SV=1	2	1	1	1	1	0	0	0	0	0	0	0	0	1	0	0	0	0	0	0	0	0	1	0	0	0	0	0	0	0	0	0.7	0.7	0.7	205.42	2078	2078;215	0.0040928	6.7796	By MS/MS
gi|eDHFR|eDHFR	gi|eDHFR|eDHFR	10	10	10			gi|eDHFR|eDHFR	1	10	10	10	8	8	10	2	0	0	2	0	0	8	8	10	2	0	0	2	0	0	8	8	10	2	0	0	2	0	0	63.7	63.7	63.7	19.845	179	179	0	323.31	By MS/MS	By MS/MS	By MS/MS
gi|GAG|GAGsequentie;gi|P00005|min-GAG	gi|GAG|GAGsequentie	32;3	32;3	28;2			gi|GAG|GAGsequentie + SP1+ EcoRI site	2	32	32	28	28	25	31	19	22	18	23	16	18	28	25	31	19	22	18	23	16	18	25	22	27	16	19	15	20	13	15	66.5	66.5	60.3	56.173	504	504;158	0	323.31	By MS/MS	By MS/MS	By MS/MS
gi|NTR|ENST00000403258_6_88276364_ntr_101db1;gi|NTR	gi|NTR|ENST00000403258_6_88276364_ntr_101db1;gi|NTR	4;4	4;4	4;4			gi|NTR|ENST00000403258_6_88276364_ntr_101db1;gi|NTR PR|ENST00000403258_6_88276364_ntr_101db1	2	4	4	4	1	1	1	3	4	3	4	4	3	1	1	1	3	4	3	4	4	3	1	1	1	3	4	3	4	4	3	34.9	34.9	34.9	16.407	146	146;146	0	162.46	By matching	By matching	By matching
gi|P00002|Syn-GAG	gi|P00002|Syn-GAG	5	1	1			gi|P00002|Syn-GAG sequence	1	5	1	1	4	4	5	4	3	4	4	3	3	1	1	1	1	0	1	1	0	0	1	1	1	1	0	1	1	0	0	7.3	1.3	1.3	58.472	522	522	0	25.749	By MS/MS	By MS/MS	By MS/MS
gi|P00003|FLAG-VSVG	gi|P00003|FLAG-VSVG	24	24	4			gi|P00003|FLAG-VSVG	1	24	24	4	21	19	23	22	23	23	23	21	20	21	19	23	22	23	23	23	21	20	4	4	4	4	4	4	4	4	4	44.8	44.8	4.9	59.325	529	529	0	323.31	By MS/MS	By MS/MS	By MS/MS
gi|P00004|VSVG	gi|P00004|VSVG	21	1	1			gi|P00004|VSVG	1	21	1	1	18	16	20	19	20	20	20	18	17	1	1	1	1	1	1	1	1	1	1	1	1	1	1	1	1	1	1	43.2	2	2	57.481	511	511	0	17.315	By MS/MS	By MS/MS	By MS/MS
O00148;Q13838	O00148;Q13838	5;5	5;5	5;5	ATP-dependent RNA helicase DDX39A;Spliceosome RNA helicase DDX39B	DDX39A;DDX39B	sp|O00148|DX39A_HUMAN ATP-dependent RNA helicase DDX39A OS=Homo sapiens OX=9606 GN=DDX39A PE=1 SV=2;sp|Q13838|DX39B_HUMAN Spliceosome RNA helicase DDX39B OS=Homo sapiens OX=9606 GN=DDX39B PE=1 SV=1	2	5	5	5	5	2	3	3	3	4	3	2	2	5	2	3	3	3	4	3	2	2	5	2	3	3	3	4	3	2	2	11	11	11	49.129	427	427;428	0	31.493	By MS/MS	By matching	By MS/MS
O00151	O00151	1	1	1	PDZ and LIM domain protein 1	PDLIM1	sp|O00151|PDLI1_HUMAN PDZ and LIM domain protein 1 OS=Homo sapiens OX=9606 GN=PDLIM1 PE=1 SV=4	1	1	1	1	1	1	1	1	1	1	1	1	1	1	1	1	1	1	1	1	1	1	1	1	1	1	1	1	1	1	1	3	3	3	36.071	329	329	0.0071661	6.277	By MS/MS	By MS/MS	By MS/MS
O00154	O00154	2	2	2	Cytosolic acyl coenzyme A thioester hydrolase	ACOT7	sp|O00154|BACH_HUMAN Cytosolic acyl coenzyme A thioester hydrolase OS=Homo sapiens OX=9606 GN=ACOT7 PE=1 SV=3	1	2	2	2	0	0	1	1	1	1	1	1	1	0	0	1	1	1	1	1	1	1	0	0	1	1	1	1	1	1	1	8.2	8.2	8.2	41.796	380	380	0	11.325			By matching
O00159	O00159	9	9	9	Unconventional myosin-Ic	MYO1C	sp|O00159|MYO1C_HUMAN Unconventional myosin-Ic OS=Homo sapiens OX=9606 GN=MYO1C PE=1 SV=4	1	9	9	9	4	6	7	5	6	5	7	6	3	4	6	7	5	6	5	7	6	3	4	6	7	5	6	5	7	6	3	9.5	9.5	9.5	121.68	1063	1063	0	58.256	By MS/MS	By MS/MS	By MS/MS
O00161	O00161	6	6	6	Synaptosomal-associated protein 23	SNAP23	sp|O00161|SNP23_HUMAN Synaptosomal-associated protein 23 OS=Homo sapiens OX=9606 GN=SNAP23 PE=1 SV=1	1	6	6	6	5	6	5	4	3	3	4	4	3	5	6	5	4	3	3	4	4	3	5	6	5	4	3	3	4	4	3	34.1	34.1	34.1	23.354	211	211	0	58.344	By MS/MS	By MS/MS	By MS/MS
O00170	O00170	2	2	2	AH receptor-interacting protein	AIP	sp|O00170|AIP_HUMAN AH receptor-interacting protein OS=Homo sapiens OX=9606 GN=AIP PE=1 SV=2	1	2	2	2	1	1	2	0	0	0	2	0	0	1	1	2	0	0	0	2	0	0	1	1	2	0	0	0	2	0	0	7.6	7.6	7.6	37.636	330	330	0	11.072	By matching	By MS/MS	By MS/MS
O00186	O00186	12	12	12	Syntaxin-binding protein 3	STXBP3	sp|O00186|STXB3_HUMAN Syntaxin-binding protein 3 OS=Homo sapiens OX=9606 GN=STXBP3 PE=1 SV=2	1	12	12	12	10	10	11	10	9	10	12	9	7	10	10	11	10	9	10	12	9	7	10	10	11	10	9	10	12	9	7	22.5	22.5	22.5	67.764	592	592	0	142.96	By MS/MS	By MS/MS	By MS/MS
O00203	O00203	1	1	1	AP-3 complex subunit beta-1	AP3B1	sp|O00203|AP3B1_HUMAN AP-3 complex subunit beta-1 OS=Homo sapiens OX=9606 GN=AP3B1 PE=1 SV=3	1	1	1	1	0	1	0	1	0	0	0	0	0	0	1	0	1	0	0	0	0	0	0	1	0	1	0	0	0	0	0	1	1	1	121.32	1094	1094	0.001442	7.5164		By MS/MS
O00231	O00231	16	16	16	26S proteasome non-ATPase regulatory subunit 11	PSMD11	sp|O00231|PSD11_HUMAN 26S proteasome non-ATPase regulatory subunit 11 OS=Homo sapiens OX=9606 GN=PSMD11 PE=1 SV=3	1	16	16	16	15	10	14	10	12	14	14	10	10	15	10	14	10	12	14	14	10	10	15	10	14	10	12	14	14	10	10	43.4	43.4	43.4	47.463	422	422	0	128.34	By MS/MS	By MS/MS	By MS/MS
O00232	O00232	12	12	12	26S proteasome non-ATPase regulatory subunit 12	PSMD12	sp|O00232|PSD12_HUMAN 26S proteasome non-ATPase regulatory subunit 12 OS=Homo sapiens OX=9606 GN=PSMD12 PE=1 SV=3	1	12	12	12	10	8	10	6	10	11	12	7	8	10	8	10	6	10	11	12	7	8	10	8	10	6	10	11	12	7	8	31.8	31.8	31.8	52.904	456	456	0	244.77	By MS/MS	By MS/MS	By MS/MS
O00264	O00264	3	3	3	Membrane-associated progesterone receptor component 1	PGRMC1	sp|O00264|PGRC1_HUMAN Membrane-associated progesterone receptor component 1 OS=Homo sapiens OX=9606 GN=PGRMC1 PE=1 SV=3	1	3	3	3	1	0	0	0	1	1	2	1	0	1	0	0	0	1	1	2	1	0	1	0	0	0	1	1	2	1	0	27.7	27.7	27.7	21.671	195	195	0	16.047	By MS/MS
O00267	O00267	1	1	1	Transcription elongation factor SPT5	SUPT5H	sp|O00267|SPT5H_HUMAN Transcription elongation factor SPT5 OS=Homo sapiens OX=9606 GN=SUPT5H PE=1 SV=1	1	1	1	1	0	0	1	1	1	1	1	1	0	0	0	1	1	1	1	1	1	0	0	0	1	1	1	1	1	1	0	1.7	1.7	1.7	121	1087	1087	0.0015637	9.8088			By matching
O00299	O00299	5	5	5	Chloride intracellular channel protein 1	CLIC1	sp|O00299|CLIC1_HUMAN Chloride intracellular channel protein 1 OS=Homo sapiens OX=9606 GN=CLIC1 PE=1 SV=4	1	5	5	5	3	4	4	5	4	4	5	4	4	3	4	4	5	4	4	5	4	4	3	4	4	5	4	4	5	4	4	24.5	24.5	24.5	26.922	241	241	0	65.129	By MS/MS	By MS/MS	By MS/MS
O00303	O00303	9	9	9	Eukaryotic translation initiation factor 3 subunit F	EIF3F	sp|O00303|EIF3F_HUMAN Eukaryotic translation initiation factor 3 subunit F OS=Homo sapiens OX=9606 GN=EIF3F PE=1 SV=1	1	9	9	9	7	7	5	6	7	8	9	5	2	7	7	5	6	7	8	9	5	2	7	7	5	6	7	8	9	5	2	30.8	30.8	30.8	37.563	357	357	0	95.076	By MS/MS	By MS/MS	By MS/MS
O00338	O00338	1	1	1	Sulfotransferase 1C2	SULT1C2	sp|O00338|ST1C2_HUMAN Sulfotransferase 1C2 OS=Homo sapiens OX=9606 GN=SULT1C2 PE=1 SV=1	1	1	1	1	0	1	1	0	1	1	1	0	0	0	1	1	0	1	1	1	0	0	0	1	1	0	1	1	1	0	0	3.4	3.4	3.4	34.88	296	296	0.0014804	8.1133		By matching	By MS/MS
O00391	O00391	2	2	2	Sulfhydryl oxidase 1	QSOX1	sp|O00391|QSOX1_HUMAN Sulfhydryl oxidase 1 OS=Homo sapiens OX=9606 GN=QSOX1 PE=1 SV=3	1	2	2	2	2	1	0	1	1	1	1	1	1	2	1	0	1	1	1	1	1	1	2	1	0	1	1	1	1	1	1	3.2	3.2	3.2	82.577	747	747	0	12.612	By MS/MS	By matching
O00410	O00410	4	4	4	Importin-5	IPO5	sp|O00410|IPO5_HUMAN Importin-5 OS=Homo sapiens OX=9606 GN=IPO5 PE=1 SV=4	1	4	4	4	1	1	1	2	2	2	4	2	1	1	1	1	2	2	2	4	2	1	1	1	1	2	2	2	4	2	1	5.9	5.9	5.9	123.63	1097	1097	0	23.219	By matching	By MS/MS	By MS/MS
O00422	O00422	2	2	2	Histone deacetylase complex subunit SAP18	SAP18	sp|O00422|SAP18_HUMAN Histone deacetylase complex subunit SAP18 OS=Homo sapiens OX=9606 GN=SAP18 PE=1 SV=1	1	2	2	2	1	1	1	2	2	2	2	1	1	1	1	1	2	2	2	2	1	1	1	1	1	2	2	2	2	1	1	9.2	9.2	9.2	17.561	153	153	0.0015873	10.663	By MS/MS	By MS/MS	By matching
O00425	O00425	5	3	3	Insulin-like growth factor 2 mRNA-binding protein 3	IGF2BP3	sp|O00425|IF2B3_HUMAN Insulin-like growth factor 2 mRNA-binding protein 3 OS=Homo sapiens OX=9606 GN=IGF2BP3 PE=1 SV=2	1	5	3	3	4	4	4	2	3	2	4	2	2	2	2	2	1	2	0	2	1	1	2	2	2	1	2	0	2	1	1	10.9	6.9	6.9	63.704	579	579	0	20.079	By MS/MS	By MS/MS	By MS/MS
O00429	O00429	11	11	11	Dynamin-1-like protein	DNM1L	sp|O00429|DNM1L_HUMAN Dynamin-1-like protein OS=Homo sapiens OX=9606 GN=DNM1L PE=1 SV=2	1	11	11	11	5	8	5	4	7	5	9	8	4	5	8	5	4	7	5	9	8	4	5	8	5	4	7	5	9	8	4	19.4	19.4	19.4	81.876	736	736	0	70.724	By MS/MS	By MS/MS	By MS/MS
O00461	O00461	4	4	4	Golgi integral membrane protein 4	GOLIM4	sp|O00461|GOLI4_HUMAN Golgi integral membrane protein 4 OS=Homo sapiens OX=9606 GN=GOLIM4 PE=1 SV=1	1	4	4	4	2	2	1	1	1	1	4	2	2	2	2	1	1	1	1	4	2	2	2	2	1	1	1	1	4	2	2	6.3	6.3	6.3	81.879	696	696	0	27.473	By MS/MS	By MS/MS	By MS/MS
O00487	O00487	5	5	5	26S proteasome non-ATPase regulatory subunit 14	PSMD14	sp|O00487|PSDE_HUMAN 26S proteasome non-ATPase regulatory subunit 14 OS=Homo sapiens OX=9606 GN=PSMD14 PE=1 SV=1	1	5	5	5	4	3	3	4	4	4	4	5	4	4	3	3	4	4	4	4	5	4	4	3	3	4	4	4	4	5	4	27.4	27.4	27.4	34.577	310	310	0	42.613	By MS/MS	By MS/MS	By MS/MS
O00541	O00541	3	3	3	Pescadillo homolog	PES1	sp|O00541|PESC_HUMAN Pescadillo homolog OS=Homo sapiens OX=9606 GN=PES1 PE=1 SV=1	1	3	3	3	2	2	1	3	0	2	2	1	1	2	2	1	3	0	2	2	1	1	2	2	1	3	0	2	2	1	1	4.8	4.8	4.8	68.002	588	588	0	19.986	By MS/MS	By MS/MS	By MS/MS
O00560	O00560	13	13	13	Syntenin-1	SDCBP	sp|O00560|SDCB1_HUMAN Syntenin-1 OS=Homo sapiens OX=9606 GN=SDCBP PE=1 SV=1	1	13	13	13	9	9	11	13	11	11	12	11	10	9	9	11	13	11	11	12	11	10	9	9	11	13	11	11	12	11	10	56.4	56.4	56.4	32.444	298	298	0	323.31	By MS/MS	By MS/MS	By MS/MS
O00567	O00567	5	5	5	Nucleolar protein 56	NOP56	sp|O00567|NOP56_HUMAN Nucleolar protein 56 OS=Homo sapiens OX=9606 GN=NOP56 PE=1 SV=4	1	5	5	5	1	2	2	3	2	3	2	2	2	1	2	2	3	2	3	2	2	2	1	2	2	3	2	3	2	2	2	11.3	11.3	11.3	66.049	594	594	0	34.519	By MS/MS	By MS/MS	By MS/MS
O00571;O15523	O00571;O15523	15;8	15;8	14;7	ATP-dependent RNA helicase DDX3X;ATP-dependent RNA helicase DDX3Y	DDX3X;DDX3Y	sp|O00571|DDX3X_HUMAN ATP-dependent RNA helicase DDX3X OS=Homo sapiens OX=9606 GN=DDX3X PE=1 SV=3;sp|O15523|DDX3Y_HUMAN ATP-dependent RNA helicase DDX3Y OS=Homo sapiens OX=9606 GN=DDX3Y PE=1 SV=2	2	15	15	14	11	12	13	12	11	13	13	10	10	11	12	13	12	11	13	13	10	10	10	11	12	11	10	12	12	9	9	25.5	25.5	23.9	73.243	662	662;660	0	144.48	By MS/MS	By MS/MS	By MS/MS
O00743	O00743	2	2	2	Serine/threonine-protein phosphatase 6 catalytic subunit;Serine/threonine-protein phosphatase 6 catalytic subunit, N-terminally processed	PPP6C	sp|O00743|PPP6_HUMAN Serine/threonine-protein phosphatase 6 catalytic subunit OS=Homo sapiens OX=9606 GN=PPP6C PE=1 SV=1	1	2	2	2	1	1	1	0	1	1	2	2	0	1	1	1	0	1	1	2	2	0	1	1	1	0	1	1	2	2	0	6.6	6.6	6.6	35.144	305	305	0	11.914	By matching	By matching	By MS/MS
O14545	O14545	1	1	1	TRAF-type zinc finger domain-containing protein 1	TRAFD1	sp|O14545|TRAD1_HUMAN TRAF-type zinc finger domain-containing protein 1 OS=Homo sapiens OX=9606 GN=TRAFD1 PE=1 SV=1	1	1	1	1	1	1	1	1	1	1	1	1	1	1	1	1	1	1	1	1	1	1	1	1	1	1	1	1	1	1	1	2.1	2.1	2.1	64.84	582	582	0.0034176	6.8234	By MS/MS	By MS/MS	By MS/MS
O14556	O14556	2	1	1	Glyceraldehyde-3-phosphate dehydrogenase, testis-specific	GAPDHS	sp|O14556|G3PT_HUMAN Glyceraldehyde-3-phosphate dehydrogenase, testis-specific OS=Homo sapiens OX=9606 GN=GAPDHS PE=1 SV=2	1	2	1	1	1	1	1	1	1	1	1	2	1	0	0	0	0	0	0	0	1	0	0	0	0	0	0	0	0	1	0	4.4	2.7	2.7	44.501	408	408	0.0014225	7.269	By matching	By matching	By matching
O14579	O14579	5	5	5	Coatomer subunit epsilon	COPE	sp|O14579|COPE_HUMAN Coatomer subunit epsilon OS=Homo sapiens OX=9606 GN=COPE PE=1 SV=3	1	5	5	5	2	4	4	3	5	2	4	4	4	2	4	4	3	5	2	4	4	4	2	4	4	3	5	2	4	4	4	29.5	29.5	29.5	34.482	308	308	0	66.55	By MS/MS	By MS/MS	By MS/MS
P47813;O14602	P47813;O14602	1;1	1;1	1;1	Eukaryotic translation initiation factor 1A, X-chromosomal;Eukaryotic translation initiation factor 1A, Y-chromosomal	EIF1AX;EIF1AY	sp|P47813|IF1AX_HUMAN Eukaryotic translation initiation factor 1A, X-chromosomal OS=Homo sapiens OX=9606 GN=EIF1AX PE=1 SV=2;sp|O14602|IF1AY_HUMAN Eukaryotic translation initiation factor 1A, Y-chromosomal OS=Homo sapiens OX=9606 GN=EIF1AY PE=1 SV=4	2	1	1	1	1	1	1	1	1	1	1	1	1	1	1	1	1	1	1	1	1	1	1	1	1	1	1	1	1	1	1	7.6	7.6	7.6	16.46	144	144;144	0.0047554	6.7192	By matching	By matching	By matching
O14654	O14654	21	21	21	Insulin receptor substrate 4	IRS4	sp|O14654|IRS4_HUMAN Insulin receptor substrate 4 OS=Homo sapiens OX=9606 GN=IRS4 PE=1 SV=1	1	21	21	21	14	14	15	15	19	19	21	13	16	14	14	15	15	19	19	21	13	16	14	14	15	15	19	19	21	13	16	21.4	21.4	21.4	133.77	1257	1257	0	198.64	By MS/MS	By MS/MS	By MS/MS
O14672	O14672	4	4	4	Disintegrin and metalloproteinase domain-containing protein 10	ADAM10	sp|O14672|ADA10_HUMAN Disintegrin and metalloproteinase domain-containing protein 10 OS=Homo sapiens OX=9606 GN=ADAM10 PE=1 SV=1	1	4	4	4	3	4	4	3	3	4	3	4	3	3	4	4	3	3	4	3	4	3	3	4	4	3	3	4	3	4	3	4.8	4.8	4.8	84.141	748	748	0	27.423	By MS/MS	By MS/MS	By MS/MS
O14744	O14744	21	21	21	Protein arginine N-methyltransferase 5;Protein arginine N-methyltransferase 5, N-terminally processed	PRMT5	sp|O14744|ANM5_HUMAN Protein arginine N-methyltransferase 5 OS=Homo sapiens OX=9606 GN=PRMT5 PE=1 SV=4	1	21	21	21	18	18	17	19	19	19	18	18	16	18	18	17	19	19	19	18	18	16	18	18	17	19	19	19	18	18	16	36.9	36.9	36.9	72.683	637	637	0	323.31	By MS/MS	By MS/MS	By MS/MS
O14745	O14745	2	2	2	Na(+)/H(+) exchange regulatory cofactor NHE-RF1	SLC9A3R1	sp|O14745|NHRF1_HUMAN Na(+)/H(+) exchange regulatory cofactor NHE-RF1 OS=Homo sapiens OX=9606 GN=SLC9A3R1 PE=1 SV=4	1	2	2	2	1	2	2	1	1	0	2	2	1	1	2	2	1	1	0	2	2	1	1	2	2	1	1	0	2	2	1	6.7	6.7	6.7	38.868	358	358	0	16.258	By MS/MS	By matching	By MS/MS
O14763	O14763	1	1	1	Tumor necrosis factor receptor superfamily member 10B	TNFRSF10B	sp|O14763|TR10B_HUMAN Tumor necrosis factor receptor superfamily member 10B OS=Homo sapiens OX=9606 GN=TNFRSF10B PE=1 SV=2	1	1	1	1	1	1	1	1	1	0	1	1	1	1	1	1	1	1	0	1	1	1	1	1	1	1	1	0	1	1	1	3.4	3.4	3.4	47.878	440	440	0.001386	6.9647	By matching	By matching	By matching
O14773	O14773	1	1	1	Tripeptidyl-peptidase 1	TPP1	sp|O14773|TPP1_HUMAN Tripeptidyl-peptidase 1 OS=Homo sapiens OX=9606 GN=TPP1 PE=1 SV=2	1	1	1	1	1	1	1	1	1	1	1	1	1	1	1	1	1	1	1	1	1	1	1	1	1	1	1	1	1	1	1	1.8	1.8	1.8	61.247	563	563	0.001497	8.4388	By matching	By MS/MS	By MS/MS
O14786	O14786	4	4	4	Neuropilin-1	NRP1	sp|O14786|NRP1_HUMAN Neuropilin-1 OS=Homo sapiens OX=9606 GN=NRP1 PE=1 SV=3	1	4	4	4	3	3	4	3	4	3	3	3	2	3	3	4	3	4	3	3	3	2	3	3	4	3	4	3	3	3	2	8	8	8	103.13	923	923	0	57.198	By MS/MS	By MS/MS	By MS/MS
O14818;Q8TAA3	O14818	7;3	7;3	7;3	Proteasome subunit alpha type-7	PSMA7	sp|O14818|PSA7_HUMAN Proteasome subunit alpha type-7 OS=Homo sapiens OX=9606 GN=PSMA7 PE=1 SV=1	2	7	7	7	5	6	5	5	4	5	7	5	5	5	6	5	5	4	5	7	5	5	5	6	5	5	4	5	7	5	5	32.3	32.3	32.3	27.887	248	248;256	0	62.226	By MS/MS	By MS/MS	By MS/MS
O14828	O14828	6	6	6	Secretory carrier-associated membrane protein 3	SCAMP3	sp|O14828|SCAM3_HUMAN Secretory carrier-associated membrane protein 3 OS=Homo sapiens OX=9606 GN=SCAMP3 PE=1 SV=3	1	6	6	6	6	5	6	5	6	5	6	6	5	6	5	6	5	6	5	6	6	5	6	5	6	5	6	5	6	6	5	30	30	30	38.287	347	347	0	186.96	By MS/MS	By MS/MS	By MS/MS
O14893	O14893	3	3	3	Gem-associated protein 2	GEMIN2	sp|O14893|GEMI2_HUMAN Gem-associated protein 2 OS=Homo sapiens OX=9606 GN=GEMIN2 PE=1 SV=1	1	3	3	3	1	1	0	3	3	1	3	2	3	1	1	0	3	3	1	3	2	3	1	1	0	3	3	1	3	2	3	9.6	9.6	9.6	31.585	280	280	0	17.478	By matching	By matching
O14908	O14908	3	3	3	PDZ domain-containing protein GIPC1	GIPC1	sp|O14908|GIPC1_HUMAN PDZ domain-containing protein GIPC1 OS=Homo sapiens OX=9606 GN=GIPC1 PE=1 SV=2	1	3	3	3	0	1	2	2	3	0	3	2	2	0	1	2	2	3	0	3	2	2	0	1	2	2	3	0	3	2	2	12.3	12.3	12.3	36.049	333	333	0	30.512		By matching	By MS/MS
O14929	O14929	2	2	2	Histone acetyltransferase type B catalytic subunit	HAT1	sp|O14929|HAT1_HUMAN Histone acetyltransferase type B catalytic subunit OS=Homo sapiens OX=9606 GN=HAT1 PE=1 SV=1	1	2	2	2	0	1	2	2	1	2	2	1	1	0	1	2	2	1	2	2	1	1	0	1	2	2	1	2	2	1	1	7.4	7.4	7.4	49.512	419	419	0	16.565		By matching	By MS/MS
P19105;O14950;P24844	P19105;O14950;P24844	7;7;5	7;7;5	7;7;5	Myosin regulatory light chain 12A;Myosin regulatory light chain 12B;Myosin regulatory light polypeptide 9	MYL12A;MYL12B;MYL9	sp|P19105|ML12A_HUMAN Myosin regulatory light chain 12A OS=Homo sapiens OX=9606 GN=MYL12A PE=1 SV=2;sp|O14950|ML12B_HUMAN Myosin regulatory light chain 12B OS=Homo sapiens OX=9606 GN=MYL12B PE=1 SV=2;sp|P24844|MYL9_HUMAN Myosin regulatory light polypeptide	3	7	7	7	4	4	5	6	6	5	7	5	5	4	4	5	6	6	5	7	5	5	4	4	5	6	6	5	7	5	5	47.4	47.4	47.4	19.794	171	171;172;172	0	120.81	By MS/MS	By MS/MS	By MS/MS
O14964	O14964	10	10	10	Hepatocyte growth factor-regulated tyrosine kinase substrate	HGS	sp|O14964|HGS_HUMAN Hepatocyte growth factor-regulated tyrosine kinase substrate OS=Homo sapiens OX=9606 GN=HGS PE=1 SV=1	1	10	10	10	4	3	3	10	6	6	9	7	7	4	3	3	10	6	6	9	7	7	4	3	3	10	6	6	9	7	7	12.1	12.1	12.1	86.191	777	777	0	63.618	By MS/MS	By matching	By MS/MS
O14965	O14965	2	1	1	Aurora kinase A	AURKA	sp|O14965|AURKA_HUMAN Aurora kinase A OS=Homo sapiens OX=9606 GN=AURKA PE=1 SV=2	1	2	1	1	2	2	2	0	0	0	0	0	0	1	1	1	0	0	0	0	0	0	1	1	1	0	0	0	0	0	0	5.5	3.5	3.5	45.809	403	403	0.0015798	10.532	By MS/MS	By MS/MS	By MS/MS
O14979	O14979	2	2	2	Heterogeneous nuclear ribonucleoprotein D-like	HNRNPDL	sp|O14979|HNRDL_HUMAN Heterogeneous nuclear ribonucleoprotein D-like OS=Homo sapiens OX=9606 GN=HNRNPDL PE=1 SV=3	1	2	2	2	2	2	2	2	2	2	2	1	1	2	2	2	2	2	2	2	1	1	2	2	2	2	2	2	2	1	1	5.7	5.7	5.7	46.437	420	420	0	15.168	By MS/MS	By MS/MS	By matching
O14980	O14980	4	4	4	Exportin-1	XPO1	sp|O14980|XPO1_HUMAN Exportin-1 OS=Homo sapiens OX=9606 GN=XPO1 PE=1 SV=1	1	4	4	4	1	3	1	1	2	3	3	1	1	1	3	1	1	2	3	3	1	1	1	3	1	1	2	3	3	1	1	4.1	4.1	4.1	123.38	1071	1071	0	28.129	By MS/MS	By MS/MS	By matching
O15031	O15031	2	2	2	Plexin-B2	PLXNB2	sp|O15031|PLXB2_HUMAN Plexin-B2 OS=Homo sapiens OX=9606 GN=PLXNB2 PE=1 SV=3	1	2	2	2	1	2	2	2	0	0	1	2	1	1	2	2	2	0	0	1	2	1	1	2	2	2	0	0	1	2	1	1.1	1.1	1.1	205.12	1838	1838	0	12.091	By matching	By MS/MS	By matching
O15037	O15037	6	6	6	Protein KHNYN	KHNYN	sp|O15037|KHNYN_HUMAN Protein KHNYN OS=Homo sapiens OX=9606 GN=KHNYN PE=1 SV=3	1	6	6	6	6	5	6	0	1	1	1	0	1	6	5	6	0	1	1	1	0	1	6	5	6	0	1	1	1	0	1	8.6	8.6	8.6	74.533	678	678	0	39.292	By MS/MS	By MS/MS	By MS/MS
O15042	O15042	3	3	3	U2 snRNP-associated SURP motif-containing protein	U2SURP	sp|O15042|SR140_HUMAN U2 snRNP-associated SURP motif-containing protein OS=Homo sapiens OX=9606 GN=U2SURP PE=1 SV=2	1	3	3	3	1	1	2	2	2	1	0	1	1	1	1	2	2	2	1	0	1	1	1	1	2	2	2	1	0	1	1	4.1	4.1	4.1	118.29	1029	1029	0	20.095	By matching	By MS/MS	By MS/MS
O15067	O15067	1	1	1	Phosphoribosylformylglycinamidine synthase	PFAS	sp|O15067|PUR4_HUMAN Phosphoribosylformylglycinamidine synthase OS=Homo sapiens OX=9606 GN=PFAS PE=1 SV=4	1	1	1	1	0	0	1	1	1	1	1	0	0	0	0	1	1	1	1	1	0	0	0	0	1	1	1	1	1	0	0	0.7	0.7	0.7	144.73	1338	1338	0.0072084	6.3216			By matching
O15126	O15126	5	5	5	Secretory carrier-associated membrane protein 1	SCAMP1	sp|O15126|SCAM1_HUMAN Secretory carrier-associated membrane protein 1 OS=Homo sapiens OX=9606 GN=SCAMP1 PE=1 SV=2	1	5	5	5	4	3	3	2	4	3	3	3	3	4	3	3	2	4	3	3	3	3	4	3	3	2	4	3	3	3	3	18	18	18	37.92	338	338	0	36.042	By MS/MS	By MS/MS	By MS/MS
O15127	O15127	3	3	3	Secretory carrier-associated membrane protein 2	SCAMP2	sp|O15127|SCAM2_HUMAN Secretory carrier-associated membrane protein 2 OS=Homo sapiens OX=9606 GN=SCAMP2 PE=1 SV=2	1	3	3	3	2	2	2	2	2	2	3	2	1	2	2	2	2	2	2	3	2	1	2	2	2	2	2	2	3	2	1	13.7	13.7	13.7	36.648	329	329	0	104.21	By matching	By MS/MS	By MS/MS
O15145	O15145	4	4	4	Actin-related protein 2/3 complex subunit 3	ARPC3	sp|O15145|ARPC3_HUMAN Actin-related protein 2/3 complex subunit 3 OS=Homo sapiens OX=9606 GN=ARPC3 PE=1 SV=3	1	4	4	4	3	3	2	2	2	2	4	2	1	3	3	2	2	2	2	4	2	1	3	3	2	2	2	2	4	2	1	24.7	24.7	24.7	20.546	178	178	0	23.76	By MS/MS	By MS/MS	By MS/MS
O15160	O15160	3	3	3	DNA-directed RNA polymerases I and III subunit RPAC1	POLR1C	sp|O15160|RPAC1_HUMAN DNA-directed RNA polymerases I and III subunit RPAC1 OS=Homo sapiens OX=9606 GN=POLR1C PE=1 SV=1	1	3	3	3	1	2	1	2	1	1	3	2	0	1	2	1	2	1	1	3	2	0	1	2	1	2	1	1	3	2	0	11	11	11	39.249	346	346	0	27.677	By matching	By matching	By MS/MS
O15162	O15162	3	3	3	Phospholipid scramblase 1	PLSCR1	sp|O15162|PLS1_HUMAN Phospholipid scramblase 1 OS=Homo sapiens OX=9606 GN=PLSCR1 PE=1 SV=1	1	3	3	3	2	1	2	1	3	1	1	1	2	2	1	2	1	3	1	1	1	2	2	1	2	1	3	1	1	1	2	10.7	10.7	10.7	35.049	318	318	0	42.173	By MS/MS	By MS/MS	By MS/MS
O15258	O15258	1	1	1	Protein RER1	RER1	sp|O15258|RER1_HUMAN Protein RER1 OS=Homo sapiens OX=9606 GN=RER1 PE=1 SV=1	1	1	1	1	0	0	0	1	1	1	1	1	1	0	0	0	1	1	1	1	1	1	0	0	0	1	1	1	1	1	1	6.6	6.6	6.6	22.958	196	196	0.0015649	9.8731
O15260	O15260	1	1	1	Surfeit locus protein 4	SURF4	sp|O15260|SURF4_HUMAN Surfeit locus protein 4 OS=Homo sapiens OX=9606 GN=SURF4 PE=1 SV=3	1	1	1	1	0	0	1	1	1	1	1	1	1	0	0	1	1	1	1	1	1	1	0	0	1	1	1	1	1	1	1	6.7	6.7	6.7	30.394	269	269	0	12.973			By MS/MS
O15371	O15371	6	6	6	Eukaryotic translation initiation factor 3 subunit D	EIF3D	sp|O15371|EIF3D_HUMAN Eukaryotic translation initiation factor 3 subunit D OS=Homo sapiens OX=9606 GN=EIF3D PE=1 SV=1	1	6	6	6	4	4	4	3	5	5	5	5	3	4	4	4	3	5	5	5	5	3	4	4	4	3	5	5	5	5	3	13.1	13.1	13.1	63.972	548	548	0	57.088	By MS/MS	By MS/MS	By MS/MS
O15372	O15372	10	10	10	Eukaryotic translation initiation factor 3 subunit H	EIF3H	sp|O15372|EIF3H_HUMAN Eukaryotic translation initiation factor 3 subunit H OS=Homo sapiens OX=9606 GN=EIF3H PE=1 SV=1	1	10	10	10	8	9	10	7	9	8	8	7	6	8	9	10	7	9	8	8	7	6	8	9	10	7	9	8	8	7	6	28.4	28.4	28.4	39.93	352	352	0	66.595	By MS/MS	By MS/MS	By MS/MS
O15397	O15397	3	3	3	Importin-8	IPO8	sp|O15397|IPO8_HUMAN Importin-8 OS=Homo sapiens OX=9606 GN=IPO8 PE=1 SV=2	1	3	3	3	0	0	0	0	2	1	2	1	0	0	0	0	0	2	1	2	1	0	0	0	0	0	2	1	2	1	0	3.5	3.5	3.5	119.94	1037	1037	0	20.948
O15400	O15400	3	3	3	Syntaxin-7	STX7	sp|O15400|STX7_HUMAN Syntaxin-7 OS=Homo sapiens OX=9606 GN=STX7 PE=1 SV=4	1	3	3	3	2	3	3	3	3	3	3	2	2	2	3	3	3	3	3	3	2	2	2	3	3	3	3	3	3	2	2	11.9	11.9	11.9	29.815	261	261	0	18.907	By MS/MS	By MS/MS	By MS/MS
O15431	O15431	1	1	1	High affinity copper uptake protein 1	SLC31A1	sp|O15431|COPT1_HUMAN High affinity copper uptake protein 1 OS=Homo sapiens OX=9606 GN=SLC31A1 PE=1 SV=1	1	1	1	1	1	0	1	0	1	1	1	0	0	1	0	1	0	1	1	1	0	0	1	0	1	0	1	1	1	0	0	10	10	10	21.09	190	190	0.0008058	11.004	By MS/MS		By MS/MS
O15498	O15498	6	6	6	Synaptobrevin homolog YKT6	YKT6	sp|O15498|YKT6_HUMAN Synaptobrevin homolog YKT6 OS=Homo sapiens OX=9606 GN=YKT6 PE=1 SV=1	1	6	6	6	5	5	6	5	5	3	5	4	3	5	5	6	5	5	3	5	4	3	5	5	6	5	5	3	5	4	3	36.4	36.4	36.4	22.417	198	198	0	82.788	By MS/MS	By MS/MS	By MS/MS
O43143;Q14562	O43143	16;1	16;1	15;0	Pre-mRNA-splicing factor ATP-dependent RNA helicase DHX15	DHX15	sp|O43143|DHX15_HUMAN Pre-mRNA-splicing factor ATP-dependent RNA helicase DHX15 OS=Homo sapiens OX=9606 GN=DHX15 PE=1 SV=2	2	16	16	15	12	12	14	9	12	15	14	10	10	12	12	14	9	12	15	14	10	10	11	11	13	9	11	14	13	10	9	22.6	22.6	21.5	90.932	795	795;1220	0	117.41	By MS/MS	By MS/MS	By MS/MS
O43172	O43172	2	2	2	U4/U6 small nuclear ribonucleoprotein Prp4	PRPF4	sp|O43172|PRP4_HUMAN U4/U6 small nuclear ribonucleoprotein Prp4 OS=Homo sapiens OX=9606 GN=PRPF4 PE=1 SV=2	1	2	2	2	0	2	2	1	1	1	2	2	0	0	2	2	1	1	1	2	2	0	0	2	2	1	1	1	2	2	0	5.4	5.4	5.4	58.449	522	522	0	14.197		By MS/MS	By MS/MS
O43175	O43175	10	10	10	D-3-phosphoglycerate dehydrogenase	PHGDH	sp|O43175|SERA_HUMAN D-3-phosphoglycerate dehydrogenase OS=Homo sapiens OX=9606 GN=PHGDH PE=1 SV=4	1	10	10	10	10	8	10	10	10	10	10	10	10	10	8	10	10	10	10	10	10	10	10	8	10	10	10	10	10	10	10	22.7	22.7	22.7	56.65	533	533	0	131.59	By MS/MS	By MS/MS	By MS/MS
O43242	O43242	17	17	17	26S proteasome non-ATPase regulatory subunit 3	PSMD3	sp|O43242|PSMD3_HUMAN 26S proteasome non-ATPase regulatory subunit 3 OS=Homo sapiens OX=9606 GN=PSMD3 PE=1 SV=2	1	17	17	17	13	16	16	13	14	14	15	14	11	13	16	16	13	14	14	15	14	11	13	16	16	13	14	14	15	14	11	36.9	36.9	36.9	60.977	534	534	0	157.05	By MS/MS	By MS/MS	By MS/MS
O43291	O43291	1	1	1	Kunitz-type protease inhibitor 2	SPINT2	sp|O43291|SPIT2_HUMAN Kunitz-type protease inhibitor 2 OS=Homo sapiens OX=9606 GN=SPINT2 PE=1 SV=2	1	1	1	1	0	0	1	1	0	0	0	0	0	0	0	1	1	0	0	0	0	0	0	0	1	1	0	0	0	0	0	4.8	4.8	4.8	28.228	252	252	0.0053945	6.5848			By MS/MS
O43324	O43324	2	2	2	Eukaryotic translation elongation factor 1 epsilon-1	EEF1E1	sp|O43324|MCA3_HUMAN Eukaryotic translation elongation factor 1 epsilon-1 OS=Homo sapiens OX=9606 GN=EEF1E1 PE=1 SV=1	1	2	2	2	1	2	2	1	1	2	2	1	1	1	2	2	1	1	2	2	1	1	1	2	2	1	1	2	2	1	1	12.1	12.1	12.1	19.81	174	174	0	16.166	By MS/MS	By matching	By MS/MS
O43396	O43396	2	2	2	Thioredoxin-like protein 1	TXNL1	sp|O43396|TXNL1_HUMAN Thioredoxin-like protein 1 OS=Homo sapiens OX=9606 GN=TXNL1 PE=1 SV=3	1	2	2	2	2	2	0	0	0	1	2	0	1	2	2	0	0	0	1	2	0	1	2	2	0	0	0	1	2	0	1	7.6	7.6	7.6	32.251	289	289	0	16.411	By MS/MS	By MS/MS
O43447	O43447	4	4	4	Peptidyl-prolyl cis-trans isomerase H	PPIH	sp|O43447|PPIH_HUMAN Peptidyl-prolyl cis-trans isomerase H OS=Homo sapiens OX=9606 GN=PPIH PE=1 SV=1	1	4	4	4	4	4	4	1	3	2	4	2	2	4	4	4	1	3	2	4	2	2	4	4	4	1	3	2	4	2	2	23.2	23.2	23.2	19.208	177	177	0	31.019	By MS/MS	By MS/MS	By MS/MS
O43488;Q8NHP1	O43488;Q8NHP1	4;2	4;2	4;2	Aflatoxin B1 aldehyde reductase member 2;Aflatoxin B1 aldehyde reductase member 4	AKR7A2;AKR7L	sp|O43488|ARK72_HUMAN Aflatoxin B1 aldehyde reductase member 2 OS=Homo sapiens OX=9606 GN=AKR7A2 PE=1 SV=3;sp|Q8NHP1|ARK74_HUMAN Aflatoxin B1 aldehyde reductase member 4 OS=Homo sapiens OX=9606 GN=AKR7L PE=2 SV=7	2	4	4	4	1	3	3	3	3	3	4	3	1	1	3	3	3	3	3	4	3	1	1	3	3	3	3	3	4	3	1	14.8	14.8	14.8	39.589	359	359;331	0	29.426	By matching	By MS/MS	By MS/MS
O43491	O43491	24	24	24	Band 4.1-like protein 2	EPB41L2	sp|O43491|E41L2_HUMAN Band 4.1-like protein 2 OS=Homo sapiens OX=9606 GN=EPB41L2 PE=1 SV=1	1	24	24	24	9	11	16	16	19	17	19	14	13	9	11	16	16	19	17	19	14	13	9	11	16	16	19	17	19	14	13	27.3	27.3	27.3	112.59	1005	1005	0	222.75	By MS/MS	By MS/MS	By MS/MS
O43505	O43505	2	2	2	Beta-1,4-glucuronyltransferase 1	B4GAT1	sp|O43505|B4GA1_HUMAN Beta-1,4-glucuronyltransferase 1 OS=Homo sapiens OX=9606 GN=B4GAT1 PE=1 SV=1	1	2	2	2	2	2	1	1	2	2	2	1	1	2	2	1	1	2	2	2	1	1	2	2	1	1	2	2	2	1	1	6	6	6	47.119	415	415	0	13.14	By MS/MS	By MS/MS	By MS/MS
O43542	O43542	1	1	1	DNA repair protein XRCC3	XRCC3	sp|O43542|XRCC3_HUMAN DNA repair protein XRCC3 OS=Homo sapiens OX=9606 GN=XRCC3 PE=1 SV=1	1	1	1	1	1	1	0	0	1	0	0	0	0	1	1	0	0	1	0	0	0	0	1	1	0	0	1	0	0	0	0	3.5	3.5	3.5	37.849	346	346	0.0053727	6.5618	By matching	By MS/MS
O43583	O43583	1	1	1	Density-regulated protein	DENR	sp|O43583|DENR_HUMAN Density-regulated protein OS=Homo sapiens OX=9606 GN=DENR PE=1 SV=2	1	1	1	1	1	1	1	1	0	1	1	0	1	1	1	1	1	0	1	1	0	1	1	1	1	1	0	1	1	0	1	9.1	9.1	9.1	22.092	198	198	0	31.288	By MS/MS	By MS/MS	By MS/MS
O43617	O43617	2	2	2	Trafficking protein particle complex subunit 3	TRAPPC3	sp|O43617|TPPC3_HUMAN Trafficking protein particle complex subunit 3 OS=Homo sapiens OX=9606 GN=TRAPPC3 PE=1 SV=1	1	2	2	2	1	1	1	1	1	1	2	1	0	1	1	1	1	1	1	2	1	0	1	1	1	1	1	1	2	1	0	10	10	10	20.274	180	180	0	13.612	By MS/MS	By MS/MS	By MS/MS
O43633	O43633	5	5	5	Charged multivesicular body protein 2a	CHMP2A	sp|O43633|CHM2A_HUMAN Charged multivesicular body protein 2a OS=Homo sapiens OX=9606 GN=CHMP2A PE=1 SV=1	1	5	5	5	5	5	4	5	4	5	4	4	4	5	5	4	5	4	5	4	4	4	5	5	4	5	4	5	4	4	4	22.1	22.1	22.1	25.104	222	222	0	65.446	By MS/MS	By MS/MS	By MS/MS
O43657	O43657	3	3	3	Tetraspanin-6	TSPAN6	sp|O43657|TSN6_HUMAN Tetraspanin-6 OS=Homo sapiens OX=9606 GN=TSPAN6 PE=1 SV=1	1	3	3	3	3	3	3	3	3	2	3	2	3	3	3	3	3	3	2	3	2	3	3	3	3	3	3	2	3	2	3	13.5	13.5	13.5	27.563	245	245	0	34.897	By MS/MS	By MS/MS	By MS/MS
O43681	O43681	1	1	1	ATPase ASNA1	ASNA1	sp|O43681|GET3_HUMAN ATPase GET3 OS=Homo sapiens OX=9606 GN=GET3 PE=1 SV=2	1	1	1	1	1	1	1	1	1	1	1	1	1	1	1	1	1	1	1	1	1	1	1	1	1	1	1	1	1	1	1	2.9	2.9	2.9	38.792	348	348	0.0077922	6.2563	By matching	By matching	By matching
O43684	O43684	7	7	7	Mitotic checkpoint protein BUB3	BUB3	sp|O43684|BUB3_HUMAN Mitotic checkpoint protein BUB3 OS=Homo sapiens OX=9606 GN=BUB3 PE=1 SV=1	1	7	7	7	5	5	5	5	5	6	5	4	6	5	5	5	5	5	6	5	4	6	5	5	5	5	5	6	5	4	6	21.6	21.6	21.6	37.154	328	328	0	49.366	By MS/MS	By MS/MS	By MS/MS
O43719	O43719	7	7	7	HIV Tat-specific factor 1	HTATSF1	sp|O43719|HTSF1_HUMAN HIV Tat-specific factor 1 OS=Homo sapiens OX=9606 GN=HTATSF1 PE=1 SV=1	1	7	7	7	2	5	4	5	3	4	5	4	2	2	5	4	5	3	4	5	4	2	2	5	4	5	3	4	5	4	2	10.1	10.1	10.1	85.852	755	755	0	78.168	By MS/MS	By MS/MS	By MS/MS
O43747	O43747	1	1	1	AP-1 complex subunit gamma-1	AP1G1	sp|O43747|AP1G1_HUMAN AP-1 complex subunit gamma-1 OS=Homo sapiens OX=9606 GN=AP1G1 PE=1 SV=5	1	1	1	1	1	1	1	0	1	1	1	0	1	1	1	1	0	1	1	1	0	1	1	1	1	0	1	1	1	0	1	1.3	1.3	1.3	91.35	822	822	0.006	6.4639	By matching	By matching	By matching
O43759	O43759	1	1	1	Synaptogyrin-1	SYNGR1	sp|O43759|SNG1_HUMAN Synaptogyrin-1 OS=Homo sapiens OX=9606 GN=SYNGR1 PE=1 SV=2	1	1	1	1	1	1	1	1	1	1	1	1	1	1	1	1	1	1	1	1	1	1	1	1	1	1	1	1	1	1	1	5.2	5.2	5.2	25.455	233	233	0.0027397	6.8597	By MS/MS	By MS/MS	By MS/MS
O43760	O43760	3	3	3	Synaptogyrin-2	SYNGR2	sp|O43760|SNG2_HUMAN Synaptogyrin-2 OS=Homo sapiens OX=9606 GN=SYNGR2 PE=1 SV=1	1	3	3	3	2	3	3	3	3	3	3	3	3	2	3	3	3	3	3	3	3	3	2	3	3	3	3	3	3	3	3	12.5	12.5	12.5	24.81	224	224	0	21.683	By MS/MS	By MS/MS	By MS/MS
O43765	O43765	1	1	1	Small glutamine-rich tetratricopeptide repeat-containing protein alpha	SGTA	sp|O43765|SGTA_HUMAN Small glutamine-rich tetratricopeptide repeat-containing protein alpha OS=Homo sapiens OX=9606 GN=SGTA PE=1 SV=1	1	1	1	1	1	1	1	1	0	0	1	1	1	1	1	1	1	0	0	1	1	1	1	1	1	1	0	0	1	1	1	3.8	3.8	3.8	34.063	313	313	0.0014451	7.5512	By matching	By MS/MS	By matching
O43776	O43776	1	1	1	Asparagine--tRNA ligase, cytoplasmic	NARS	sp|O43776|SYNC_HUMAN Asparagine--tRNA ligase, cytoplasmic OS=Homo sapiens OX=9606 GN=NARS1 PE=1 SV=1	1	1	1	1	1	1	1	0	0	1	1	1	1	1	1	1	0	0	1	1	1	1	1	1	1	0	0	1	1	1	1	2.2	2.2	2.2	62.942	548	548	0.0053655	6.5439	By matching	By MS/MS	By MS/MS
O43795	O43795	3	3	3	Unconventional myosin-Ib	MYO1B	sp|O43795|MYO1B_HUMAN Unconventional myosin-Ib OS=Homo sapiens OX=9606 GN=MYO1B PE=1 SV=3	1	3	3	3	0	1	2	3	1	1	2	1	1	0	1	2	3	1	1	2	1	1	0	1	2	3	1	1	2	1	1	2.7	2.7	2.7	131.98	1136	1136	0	18.026		By matching	By matching
O43809	O43809	1	1	1	Cleavage and polyadenylation specificity factor subunit 5	NUDT21	sp|O43809|CPSF5_HUMAN Cleavage and polyadenylation specificity factor subunit 5 OS=Homo sapiens OX=9606 GN=NUDT21 PE=1 SV=1	1	1	1	1	1	1	1	0	0	1	1	1	1	1	1	1	0	0	1	1	1	1	1	1	1	0	0	1	1	1	1	7.5	7.5	7.5	26.227	227	227	0.0015576	9.6298	By matching	By MS/MS	By MS/MS
O43813	O43813	3	3	3	LanC-like protein 1	LANCL1	sp|O43813|LANC1_HUMAN Glutathione S-transferase LANCL1 OS=Homo sapiens OX=9606 GN=LANCL1 PE=1 SV=1	1	3	3	3	2	2	2	3	2	3	3	3	2	2	2	2	3	2	3	3	3	2	2	2	2	3	2	3	3	3	2	7.8	7.8	7.8	45.283	399	399	0	16.409	By MS/MS	By MS/MS	By matching
O43822	O43822	1	1	1	Protein C21orf2	C21orf2	sp|O43822|CF410_HUMAN Cilia- and flagella-associated protein 410 OS=Homo sapiens OX=9606 GN=CFAP410 PE=1 SV=1	1	1	1	1	1	1	1	0	0	0	0	0	0	1	1	1	0	0	0	0	0	0	1	1	1	0	0	0	0	0	0	5.1	5.1	5.1	28.34	256	256	0.001542	9.0873	By MS/MS	By MS/MS	By MS/MS
O43823	O43823	1	1	1	A-kinase anchor protein 8	AKAP8	sp|O43823|AKAP8_HUMAN A-kinase anchor protein 8 OS=Homo sapiens OX=9606 GN=AKAP8 PE=1 SV=1	1	1	1	1	0	1	0	0	0	0	1	0	0	0	1	0	0	0	0	1	0	0	0	1	0	0	0	0	1	0	0	2.9	2.9	2.9	76.107	692	692	0.0040844	6.7396		By MS/MS
O43854	O43854	13	13	13	EGF-like repeat and discoidin I-like domain-containing protein 3	EDIL3	sp|O43854|EDIL3_HUMAN EGF-like repeat and discoidin I-like domain-containing protein 3 OS=Homo sapiens OX=9606 GN=EDIL3 PE=1 SV=1	1	13	13	13	11	11	12	10	11	9	12	9	7	11	11	12	10	11	9	12	9	7	11	11	12	10	11	9	12	9	7	34.4	34.4	34.4	53.764	480	480	0	176.33	By MS/MS	By MS/MS	By MS/MS
O60231	O60231	5	4	4	Putative pre-mRNA-splicing factor ATP-dependent RNA helicase DHX16	DHX16	sp|O60231|DHX16_HUMAN Pre-mRNA-splicing factor ATP-dependent RNA helicase DHX16 OS=Homo sapiens OX=9606 GN=DHX16 PE=1 SV=2	1	5	4	4	1	2	1	1	2	2	5	1	2	0	1	0	1	1	1	4	1	1	0	1	0	1	1	1	4	1	1	5.5	4.6	4.6	119.26	1041	1041	0	25.572	By matching	By matching	By matching
O60245	O60245	3	3	3	Protocadherin-7	PCDH7	sp|O60245|PCDH7_HUMAN Protocadherin-7 OS=Homo sapiens OX=9606 GN=PCDH7 PE=1 SV=2	1	3	3	3	2	2	2	1	2	0	2	2	0	2	2	2	1	2	0	2	2	0	2	2	2	1	2	0	2	2	0	3.5	3.5	3.5	116.07	1069	1069	0	21.907	By MS/MS	By matching	By MS/MS
O60262	O60262	2	2	2	Guanine nucleotide-binding protein G(I)/G(S)/G(O) subunit gamma-7	GNG7	sp|O60262|GBG7_HUMAN Guanine nucleotide-binding protein G(I)/G(S)/G(O) subunit gamma-7 OS=Homo sapiens OX=9606 GN=GNG7 PE=1 SV=1	1	2	2	2	0	1	2	2	2	2	2	2	2	0	1	2	2	2	2	2	2	2	0	1	2	2	2	2	2	2	2	38.2	38.2	38.2	7.5217	68	68	0	14.688		By MS/MS	By MS/MS
O60264	O60264	6	6	6	SWI/SNF-related matrix-associated actin-dependent regulator of chromatin subfamily A member 5	SMARCA5	sp|O60264|SMCA5_HUMAN SWI/SNF-related matrix-associated actin-dependent regulator of chromatin subfamily A member 5 OS=Homo sapiens OX=9606 GN=SMARCA5 PE=1 SV=1	1	6	6	6	2	3	3	2	3	4	5	1	2	2	3	3	2	3	4	5	1	2	2	3	3	2	3	4	5	1	2	6.7	6.7	6.7	121.9	1052	1052	0	41.794	By matching	By MS/MS	By MS/MS
O60279	O60279	4	4	4	Sushi domain-containing protein 5	SUSD5	sp|O60279|SUSD5_HUMAN Sushi domain-containing protein 5 OS=Homo sapiens OX=9606 GN=SUSD5 PE=1 SV=3	1	4	4	4	4	4	3	4	2	2	3	2	2	4	4	3	4	2	2	3	2	2	4	4	3	4	2	2	3	2	2	6.2	6.2	6.2	68.02	629	629	0	27.428	By MS/MS	By MS/MS	By MS/MS
O60306	O60306	2	2	2	Intron-binding protein aquarius	AQR	sp|O60306|AQR_HUMAN RNA helicase aquarius OS=Homo sapiens OX=9606 GN=AQR PE=1 SV=4	1	2	2	2	1	1	1	1	1	1	2	1	1	1	1	1	1	1	1	2	1	1	1	1	1	1	1	1	2	1	1	1.5	1.5	1.5	171.29	1485	1485	0	12.538	By matching	By matching	By matching
O60341	O60341	1	1	1	Lysine-specific histone demethylase 1A	KDM1A	sp|O60341|KDM1A_HUMAN Lysine-specific histone demethylase 1A OS=Homo sapiens OX=9606 GN=KDM1A PE=1 SV=2	1	1	1	1	1	1	1	0	0	0	1	1	0	1	1	1	0	0	0	1	1	0	1	1	1	0	0	0	1	1	0	1.3	1.3	1.3	92.902	852	852	0.0053512	6.4945	By matching	By matching	By MS/MS
O60462	O60462	9	9	9	Neuropilin-2	NRP2	sp|O60462|NRP2_HUMAN Neuropilin-2 OS=Homo sapiens OX=9606 GN=NRP2 PE=1 SV=3	1	9	9	9	5	5	7	4	5	2	6	2	1	5	5	7	4	5	2	6	2	1	5	5	7	4	5	2	6	2	1	10.6	10.6	10.6	104.83	931	931	0	61.045	By MS/MS	By MS/MS	By MS/MS
O60488;O95573	O60488;O95573	2;1	2;1	2;1	Long-chain-fatty-acid--CoA ligase 4;Long-chain-fatty-acid--CoA ligase 3	ACSL4;ACSL3	sp|O60488|ACSL4_HUMAN Long-chain-fatty-acid--CoA ligase 4 OS=Homo sapiens OX=9606 GN=ACSL4 PE=1 SV=2;sp|O95573|ACSL3_HUMAN Long-chain-fatty-acid--CoA ligase 3 OS=Homo sapiens OX=9606 GN=ACSL3 PE=1 SV=3	2	2	2	2	1	1	2	1	2	2	2	2	2	1	1	2	1	2	2	2	2	2	1	1	2	1	2	2	2	2	2	4.4	4.4	4.4	79.187	711	711;720	0	18.272	By MS/MS	By MS/MS	By MS/MS
O60499	O60499	2	2	2	Syntaxin-10	STX10	sp|O60499|STX10_HUMAN Syntaxin-10 OS=Homo sapiens OX=9606 GN=STX10 PE=1 SV=1	1	2	2	2	0	1	0	2	1	0	2	0	2	0	1	0	2	1	0	2	0	2	0	1	0	2	1	0	2	0	2	10.8	10.8	10.8	28.114	249	249	0	15.499		By MS/MS
O60506	O60506	4	4	2	Heterogeneous nuclear ribonucleoprotein Q	SYNCRIP	sp|O60506|HNRPQ_HUMAN Heterogeneous nuclear ribonucleoprotein Q OS=Homo sapiens OX=9606 GN=SYNCRIP PE=1 SV=2	1	4	4	2	4	3	4	2	3	3	3	2	3	4	3	4	2	3	3	3	2	3	2	1	2	0	1	1	2	0	1	6.9	6.9	3.7	69.602	623	623	0	35.996	By MS/MS	By MS/MS	By MS/MS
O60547	O60547	2	2	2	GDP-mannose 4,6 dehydratase	GMDS	sp|O60547|GMDS_HUMAN GDP-mannose 4,6 dehydratase OS=Homo sapiens OX=9606 GN=GMDS PE=1 SV=1	1	2	2	2	2	2	1	2	2	2	2	2	1	2	2	1	2	2	2	2	2	1	2	2	1	2	2	2	2	2	1	5.4	5.4	5.4	41.949	372	372	0	14.745	By matching	By MS/MS	By matching
O60637	O60637	3	3	3	Tetraspanin-3	TSPAN3	sp|O60637|TSN3_HUMAN Tetraspanin-3 OS=Homo sapiens OX=9606 GN=TSPAN3 PE=2 SV=1	1	3	3	3	2	1	2	2	3	2	3	2	2	2	1	2	2	3	2	3	2	2	2	1	2	2	3	2	3	2	2	9.1	9.1	9.1	28.017	253	253	0	20.283	By MS/MS	By MS/MS	By MS/MS
O60701	O60701	4	4	4	UDP-glucose 6-dehydrogenase	UGDH	sp|O60701|UGDH_HUMAN UDP-glucose 6-dehydrogenase OS=Homo sapiens OX=9606 GN=UGDH PE=1 SV=1	1	4	4	4	2	4	4	3	4	4	4	3	4	2	4	4	3	4	4	4	3	4	2	4	4	3	4	4	4	3	4	10.7	10.7	10.7	55.023	494	494	0	32.051	By MS/MS	By MS/MS	By MS/MS
O60716	O60716	7	7	7	Catenin delta-1	CTNND1	sp|O60716|CTND1_HUMAN Catenin delta-1 OS=Homo sapiens OX=9606 GN=CTNND1 PE=1 SV=1	1	7	7	7	2	1	4	3	7	6	5	3	3	2	1	4	3	7	6	5	3	3	2	1	4	3	7	6	5	3	3	9.3	9.3	9.3	108.17	968	968	0	51.26	By matching	By matching	By MS/MS
O60749	O60749	3	3	3	Sorting nexin-2	SNX2	sp|O60749|SNX2_HUMAN Sorting nexin-2 OS=Homo sapiens OX=9606 GN=SNX2 PE=1 SV=2	1	3	3	3	0	0	0	2	3	3	3	2	2	0	0	0	2	3	3	3	2	2	0	0	0	2	3	3	3	2	2	6	6	6	58.47	519	519	0	20.677
O60763;REV__Q5VZ89	O60763	8;1	8;1	8;1	General vesicular transport factor p115	USO1	sp|O60763|USO1_HUMAN General vesicular transport factor p115 OS=Homo sapiens OX=9606 GN=USO1 PE=1 SV=2	2	8	8	8	4	6	6	5	5	7	7	2	4	4	6	6	5	5	7	7	2	4	4	6	6	5	5	7	7	2	4	9	9	9	107.89	962	962;1909	0	53.094	By MS/MS	By MS/MS	By MS/MS
O60779	O60779	5	5	5	Thiamine transporter 1	SLC19A2	sp|O60779|S19A2_HUMAN Thiamine transporter 1 OS=Homo sapiens OX=9606 GN=SLC19A2 PE=1 SV=2	1	5	5	5	5	5	4	1	1	1	3	0	1	5	5	4	1	1	1	3	0	1	5	5	4	1	1	1	3	0	1	13.5	13.5	13.5	55.399	497	497	0	58.505	By MS/MS	By MS/MS	By MS/MS
O60784	O60784	2	2	2	Target of Myb protein 1	TOM1	sp|O60784|TOM1_HUMAN Target of Myb protein 1 OS=Homo sapiens OX=9606 GN=TOM1 PE=1 SV=2	1	2	2	2	1	2	2	1	1	1	2	1	1	1	2	2	1	1	1	2	1	1	1	2	2	1	1	1	2	1	1	5.7	5.7	5.7	53.818	492	492	0	13.208	By matching	By matching	By MS/MS
Q99880;Q93079;Q99877;P62807;P58876;O60814;Q5QNW6;Q99879;P57053;P33778;Q16778;P23527;Q8N257;P06899;Q96A08;A0A2R8Y619	Q99880;Q93079;Q99877;P62807;P58876;O60814;Q5QNW6;Q99879;P57053;P33778;Q16778;P23527;Q8N257;P06899	5;5;5;5;5;5;5;5;5;3;3;3;3;3;2;1	5;5;5;5;5;5;5;5;5;3;3;3;3;3;2;1	5;5;5;5;5;5;5;5;5;3;3;3;3;3;2;1	Histone H2B type 1-L;Histone H2B type 1-H;Histone H2B type 1-N;Histone H2B type 1-C/E/F/G/I;Histone H2B type 1-D;Histone H2B type 1-K;Histone H2B type 2-F;Histone H2B type 1-M;Histone H2B type F-S;Histone H2B type 1-B;Histone H2B type 2-E;Histone H2B type 1-O;Histone H2B type 3-B;Histone H2B type 1-J	HIST1H2BL;HIST1H2BH;HIST1H2BN;HIST1H2BC;HIST1H2BD;HIST1H2BK;HIST2H2BF;HIST1H2BM;H2BFS;HIST1H2BB;HIST2H2BE;HIST1H2BO;HIST3H2BB;HIST1H2BJ	sp|Q99880|H2B1L_HUMAN Histone H2B type 1-L OS=Homo sapiens OX=9606 GN=H2BC13 PE=1 SV=3;sp|Q93079|H2B1H_HUMAN Histone H2B type 1-H OS=Homo sapiens OX=9606 GN=H2BC9 PE=1 SV=3;sp|Q99877|H2B1N_HUMAN Histone H2B type 1-N OS=Homo sapiens OX=9606 GN=H2BC15 PE=1 S	16	5	5	5	4	4	4	5	4	4	5	4	4	4	4	4	5	4	4	5	4	4	4	4	4	5	4	4	5	4	4	35.7	35.7	35.7	13.952	126	126;126;126;126;126;126;126;126;126;126;126;126;126;126;127;122	0	83.85	By MS/MS	By MS/MS	By MS/MS
O60884	O60884	12	12	12	DnaJ homolog subfamily A member 2	DNAJA2	sp|O60884|DNJA2_HUMAN DnaJ homolog subfamily A member 2 OS=Homo sapiens OX=9606 GN=DNAJA2 PE=1 SV=1	1	12	12	12	12	11	12	10	11	9	11	10	10	12	11	12	10	11	9	11	10	10	12	11	12	10	11	9	11	10	10	40.5	40.5	40.5	45.745	412	412	0	180.57	By MS/MS	By MS/MS	By MS/MS
O75044;P0DMP2;Q7Z6B7;P0DJJ0	O75044	9;3;2;2	9;3;2;2	9;3;2;2	SLIT-ROBO Rho GTPase-activating protein 2	SRGAP2	sp|O75044|SRGP2_HUMAN SLIT-ROBO Rho GTPase-activating protein 2 OS=Homo sapiens OX=9606 GN=SRGAP2 PE=1 SV=3	4	9	9	9	0	1	2	6	7	5	6	3	4	0	1	2	6	7	5	6	3	4	0	1	2	6	7	5	6	3	4	10.6	10.6	10.6	120.87	1071	1071;458;1085;459	0	62.084		By MS/MS	By MS/MS
O75054	O75054	13	13	13	Immunoglobulin superfamily member 3	IGSF3	sp|O75054|IGSF3_HUMAN Immunoglobulin superfamily member 3 OS=Homo sapiens OX=9606 GN=IGSF3 PE=2 SV=3	1	13	13	13	11	12	11	8	10	7	8	7	8	11	12	11	8	10	7	8	7	8	11	12	11	8	10	7	8	7	8	12.8	12.8	12.8	135.19	1194	1194	0	96.528	By MS/MS	By MS/MS	By MS/MS
O75083	O75083	12	12	12	WD repeat-containing protein 1	WDR1	sp|O75083|WDR1_HUMAN WD repeat-containing protein 1 OS=Homo sapiens OX=9606 GN=WDR1 PE=1 SV=4	1	12	12	12	10	8	11	11	11	11	11	10	10	10	8	11	11	11	11	11	10	10	10	8	11	11	11	11	11	10	10	20.3	20.3	20.3	66.193	606	606	0	82.397	By MS/MS	By MS/MS	By MS/MS
O75131	O75131	13	12	12	Copine-3	CPNE3	sp|O75131|CPNE3_HUMAN Copine-3 OS=Homo sapiens OX=9606 GN=CPNE3 PE=1 SV=1	1	13	12	12	12	11	10	10	12	13	12	11	9	11	10	9	9	11	12	11	10	8	11	10	9	9	11	12	11	10	8	25	23.3	23.3	60.13	537	537	0	109.34	By MS/MS	By MS/MS	By MS/MS
O75150	O75150	1	1	1	E3 ubiquitin-protein ligase BRE1B	RNF40	sp|O75150|BRE1B_HUMAN E3 ubiquitin-protein ligase BRE1B OS=Homo sapiens OX=9606 GN=RNF40 PE=1 SV=5	1	1	1	1	0	0	0	0	0	0	1	0	0	0	0	0	0	0	0	1	0	0	0	0	0	0	0	0	1	0	0	1.1	1.1	1.1	113.68	1001	1001	0.0014892	8.3126
O75153	O75153	2	2	2	Clustered mitochondria protein homolog	CLUH	sp|O75153|CLU_HUMAN Clustered mitochondria protein homolog OS=Homo sapiens OX=9606 GN=CLUH PE=1 SV=2	1	2	2	2	1	1	1	1	0	1	2	1	0	1	1	1	1	0	1	2	1	0	1	1	1	1	0	1	2	1	0	1.8	1.8	1.8	146.67	1309	1309	0	16.47	By matching	By matching	By matching
O75190;Q8WWF6;Q8NHS0	O75190	3;1;1	3;1;1	2;1;0	DnaJ homolog subfamily B member 6	DNAJB6	sp|O75190|DNJB6_HUMAN DnaJ homolog subfamily B member 6 OS=Homo sapiens OX=9606 GN=DNAJB6 PE=1 SV=2	3	3	3	2	2	3	3	3	2	2	3	3	3	2	3	3	3	2	2	3	3	3	1	2	2	2	1	1	2	2	2	10.4	10.4	7.4	36.087	326	326;145;232	0	23.832	By MS/MS	By MS/MS	By MS/MS
O75340	O75340	8	8	8	Programmed cell death protein 6	PDCD6	sp|O75340|PDCD6_HUMAN Programmed cell death protein 6 OS=Homo sapiens OX=9606 GN=PDCD6 PE=1 SV=1	1	8	8	8	7	7	7	8	7	7	7	8	8	7	7	7	8	7	7	7	8	8	7	7	7	8	7	7	7	8	8	61.3	61.3	61.3	21.868	191	191	0	102.25	By MS/MS	By MS/MS	By MS/MS
O75347	O75347	1	1	1	Tubulin-specific chaperone A	TBCA	sp|O75347|TBCA_HUMAN Tubulin-specific chaperone A OS=Homo sapiens OX=9606 GN=TBCA PE=1 SV=3	1	1	1	1	1	1	1	1	1	1	1	1	1	1	1	1	1	1	1	1	1	1	1	1	1	1	1	1	1	1	1	8.3	8.3	8.3	12.855	108	108	0.0059406	6.3686	By MS/MS	By MS/MS	By MS/MS
O75348	O75348	1	1	1	V-type proton ATPase subunit G 1	ATP6V1G1	sp|O75348|VATG1_HUMAN V-type proton ATPase subunit G 1 OS=Homo sapiens OX=9606 GN=ATP6V1G1 PE=1 SV=3	1	1	1	1	0	0	1	1	1	1	1	1	1	0	0	1	1	1	1	1	1	1	0	0	1	1	1	1	1	1	1	9.3	9.3	9.3	13.757	118	118	0.001514	8.6149			By matching
O75351;Q6PIW4	O75351	7;1	3;0	3;0	Vacuolar protein sorting-associated protein 4B	VPS4B	sp|O75351|VPS4B_HUMAN Vacuolar protein sorting-associated protein 4B OS=Homo sapiens OX=9606 GN=VPS4B PE=1 SV=2	2	7	3	3	5	6	7	5	6	6	4	5	5	1	2	3	1	2	2	0	1	1	1	2	3	1	2	2	0	1	1	14	6.1	6.1	49.301	444	444;674	0	16.742	By MS/MS	By MS/MS	By MS/MS
O75387	O75387	2	2	2	Large neutral amino acids transporter small subunit 3	SLC43A1	sp|O75387|LAT3_HUMAN Large neutral amino acids transporter small subunit 3 OS=Homo sapiens OX=9606 GN=SLC43A1 PE=1 SV=1	1	2	2	2	0	1	1	1	1	0	1	1	0	0	1	1	1	1	0	1	1	0	0	1	1	1	1	0	1	1	0	5.2	5.2	5.2	61.476	559	559	0	13.074		By matching	By MS/MS
O75396	O75396	3	3	3	Vesicle-trafficking protein SEC22b	SEC22B	sp|O75396|SC22B_HUMAN Vesicle-trafficking protein SEC22b OS=Homo sapiens OX=9606 GN=SEC22B PE=1 SV=4	1	3	3	3	3	3	3	3	3	3	3	2	2	3	3	3	3	3	3	3	2	2	3	3	3	3	3	3	3	2	2	14.9	14.9	14.9	24.593	215	215	0	49.904	By MS/MS	By MS/MS	By MS/MS
O75400	O75400	5	5	5	Pre-mRNA-processing factor 40 homolog A	PRPF40A	sp|O75400|PR40A_HUMAN Pre-mRNA-processing factor 40 homolog A OS=Homo sapiens OX=9606 GN=PRPF40A PE=1 SV=2	1	5	5	5	2	4	5	2	3	3	5	1	3	2	4	5	2	3	3	5	1	3	2	4	5	2	3	3	5	1	3	5.5	5.5	5.5	108.8	957	957	0	31.202	By MS/MS	By MS/MS	By MS/MS
O75436	O75436	2	2	2	Vacuolar protein sorting-associated protein 26A	VPS26A	sp|O75436|VP26A_HUMAN Vacuolar protein sorting-associated protein 26A OS=Homo sapiens OX=9606 GN=VPS26A PE=1 SV=2	1	2	2	2	1	0	1	2	2	1	1	2	1	1	0	1	2	2	1	1	2	1	1	0	1	2	2	1	1	2	1	9.2	9.2	9.2	38.169	327	327	0	21.284	By matching		By matching
O75494	O75494	1	1	1	Serine/arginine-rich splicing factor 10	SRSF10	sp|O75494|SRS10_HUMAN Serine/arginine-rich splicing factor 10 OS=Homo sapiens OX=9606 GN=SRSF10 PE=1 SV=1	1	1	1	1	1	1	1	1	1	1	0	1	1	1	1	1	1	1	1	0	1	1	1	1	1	1	1	1	0	1	1	4.2	4.2	4.2	31.3	262	262	0.0015662	9.8977	By MS/MS	By matching	By matching
O75531	O75531	1	1	1	Barrier-to-autointegration factor;Barrier-to-autointegration factor, N-terminally processed	BANF1	sp|O75531|BAF_HUMAN Barrier-to-autointegration factor OS=Homo sapiens OX=9606 GN=BANF1 PE=1 SV=1	1	1	1	1	1	1	1	0	1	1	1	0	0	1	1	1	0	1	1	1	0	0	1	1	1	0	1	1	1	0	0	15.7	15.7	15.7	10.058	89	89	0.0015444	9.156	By matching	By MS/MS	By matching
O75533	O75533	11	11	11	Splicing factor 3B subunit 1	SF3B1	sp|O75533|SF3B1_HUMAN Splicing factor 3B subunit 1 OS=Homo sapiens OX=9606 GN=SF3B1 PE=1 SV=3	1	11	11	11	2	7	6	6	6	8	10	8	6	2	7	6	6	6	8	10	8	6	2	7	6	6	6	8	10	8	6	12.9	12.9	12.9	145.83	1304	1304	0	100.83	By matching	By MS/MS	By MS/MS
O75534	O75534	6	6	6	Cold shock domain-containing protein E1	CSDE1	sp|O75534|CSDE1_HUMAN Cold shock domain-containing protein E1 OS=Homo sapiens OX=9606 GN=CSDE1 PE=1 SV=2	1	6	6	6	1	3	3	5	5	5	5	5	4	1	3	3	5	5	5	5	5	4	1	3	3	5	5	5	5	5	4	7.8	7.8	7.8	88.884	798	798	0	40.666	By MS/MS	By MS/MS	By MS/MS
O75581;O75197	O75581;O75197	3;2	3;2	3;2	Low-density lipoprotein receptor-related protein 6;Low-density lipoprotein receptor-related protein 5	LRP6;LRP5	sp|O75581|LRP6_HUMAN Low-density lipoprotein receptor-related protein 6 OS=Homo sapiens OX=9606 GN=LRP6 PE=1 SV=2;sp|O75197|LRP5_HUMAN Low-density lipoprotein receptor-related protein 5 OS=Homo sapiens OX=9606 GN=LRP5 PE=1 SV=2	2	3	3	3	0	0	2	2	2	1	1	2	1	0	0	2	2	2	1	1	2	1	0	0	2	2	2	1	1	2	1	1.9	1.9	1.9	180.43	1613	1613;1615	0	17.991			By MS/MS
O75643	O75643	24	24	24	U5 small nuclear ribonucleoprotein 200 kDa helicase	SNRNP200	sp|O75643|U520_HUMAN U5 small nuclear ribonucleoprotein 200 kDa helicase OS=Homo sapiens OX=9606 GN=SNRNP200 PE=1 SV=2	1	24	24	24	9	14	13	14	16	19	20	14	10	9	14	13	14	16	19	20	14	10	9	14	13	14	16	19	20	14	10	14.2	14.2	14.2	244.5	2136	2136	0	199.56	By MS/MS	By MS/MS	By MS/MS
O75674	O75674	6	6	6	TOM1-like protein 1	TOM1L1	sp|O75674|TM1L1_HUMAN TOM1-like protein 1 OS=Homo sapiens OX=9606 GN=TOM1L1 PE=1 SV=2	1	6	6	6	4	2	6	3	6	5	5	4	3	4	2	6	3	6	5	5	4	3	4	2	6	3	6	5	5	4	3	17.6	17.6	17.6	52.988	476	476	0	52.111	By MS/MS	By MS/MS	By MS/MS
O75688;P35813	O75688;P35813	2;1	2;1	2;1	Protein phosphatase 1B;Protein phosphatase 1A	PPM1B;PPM1A	sp|O75688|PPM1B_HUMAN Protein phosphatase 1B OS=Homo sapiens OX=9606 GN=PPM1B PE=1 SV=1;sp|P35813|PPM1A_HUMAN Protein phosphatase 1A OS=Homo sapiens OX=9606 GN=PPM1A PE=1 SV=1	2	2	2	2	1	2	1	0	0	0	2	0	0	1	2	1	0	0	0	2	0	0	1	2	1	0	0	0	2	0	0	6.3	6.3	6.3	52.642	479	479;382	0	13.882	By matching	By MS/MS	By matching
O75695	O75695	4	4	4	Protein XRP2	RP2	sp|O75695|XRP2_HUMAN Protein XRP2 OS=Homo sapiens OX=9606 GN=RP2 PE=1 SV=4	1	4	4	4	2	4	2	2	4	3	3	3	3	2	4	2	2	4	3	3	3	3	2	4	2	2	4	3	3	3	3	10.6	10.6	10.6	39.641	350	350	0	26.767	By MS/MS	By MS/MS	By MS/MS
O75787	O75787	4	4	4	Renin receptor	ATP6AP2	sp|O75787|RENR_HUMAN Renin receptor OS=Homo sapiens OX=9606 GN=ATP6AP2 PE=1 SV=2	1	4	4	4	4	2	3	2	4	3	2	2	4	4	2	3	2	4	3	2	2	4	4	2	3	2	4	3	2	2	4	9.4	9.4	9.4	39.008	350	350	0	26.601	By MS/MS	By MS/MS	By MS/MS
O75821	O75821	6	6	6	Eukaryotic translation initiation factor 3 subunit G	EIF3G	sp|O75821|EIF3G_HUMAN Eukaryotic translation initiation factor 3 subunit G OS=Homo sapiens OX=9606 GN=EIF3G PE=1 SV=2	1	6	6	6	4	3	6	3	6	5	5	6	3	4	3	6	3	6	5	5	6	3	4	3	6	3	6	5	5	6	3	20.9	20.9	20.9	35.611	320	320	0	60.629	By MS/MS	By MS/MS	By MS/MS
O75844	O75844	1	1	1	CAAX prenyl protease 1 homolog	ZMPSTE24	sp|O75844|FACE1_HUMAN CAAX prenyl protease 1 homolog OS=Homo sapiens OX=9606 GN=ZMPSTE24 PE=1 SV=2	1	1	1	1	1	1	1	1	1	1	1	0	0	1	1	1	1	1	1	1	0	0	1	1	1	1	1	1	1	0	0	2.3	2.3	2.3	54.812	475	475	0.0059524	6.3929	By MS/MS	By MS/MS	By MS/MS
O75886	O75886	7	6	6	Signal transducing adapter molecule 2	STAM2	sp|O75886|STAM2_HUMAN Signal transducing adapter molecule 2 OS=Homo sapiens OX=9606 GN=STAM2 PE=1 SV=1	1	7	6	6	1	1	2	5	6	2	7	5	1	0	0	1	4	5	1	6	4	0	0	0	1	4	5	1	6	4	0	15.4	13.5	13.5	58.164	525	525	0	47.739	By matching	By matching	By matching
O75891;Q3SY69	O75891	7;1	7;1	7;1	Cytosolic 10-formyltetrahydrofolate dehydrogenase	ALDH1L1	sp|O75891|AL1L1_HUMAN Cytosolic 10-formyltetrahydrofolate dehydrogenase OS=Homo sapiens OX=9606 GN=ALDH1L1 PE=1 SV=2	2	7	7	7	5	6	6	5	5	5	6	4	5	5	6	6	5	5	5	6	4	5	5	6	6	5	5	5	6	4	5	7.6	7.6	7.6	98.828	902	902;923	0	43.475	By MS/MS	By MS/MS	By MS/MS
P50225;P50226;O75897	P50225;P50226;O75897	1;1;1	1;1;1	1;1;1	Sulfotransferase 1A1;Sulfotransferase 1A2;Sulfotransferase 1C4	SULT1A1;SULT1A2;SULT1C4	sp|P50225|ST1A1_HUMAN Sulfotransferase 1A1 OS=Homo sapiens OX=9606 GN=SULT1A1 PE=1 SV=3;sp|P50226|ST1A2_HUMAN Sulfotransferase 1A2 OS=Homo sapiens OX=9606 GN=SULT1A2 PE=1 SV=2;sp|O75897|ST1C4_HUMAN Sulfotransferase 1C4 OS=Homo sapiens OX=9606 GN=SULT1C4 PE	3	1	1	1	1	0	1	1	1	1	1	1	1	1	0	1	1	1	1	1	1	1	1	0	1	1	1	1	1	1	1	3.7	3.7	3.7	34.165	295	295;295;302	0.0015163	8.6187	By MS/MS		By MS/MS
O75934	O75934	3	3	3	Pre-mRNA-splicing factor SPF27	BCAS2	sp|O75934|SPF27_HUMAN Pre-mRNA-splicing factor SPF27 OS=Homo sapiens OX=9606 GN=BCAS2 PE=1 SV=1	1	3	3	3	2	2	1	2	2	3	1	1	1	2	2	1	2	2	3	1	1	1	2	2	1	2	2	3	1	1	1	16.4	16.4	16.4	26.131	225	225	0	21.424	By MS/MS	By matching	By matching
O75953	O75953	1	1	1	DnaJ homolog subfamily B member 5	DNAJB5	sp|O75953|DNJB5_HUMAN DnaJ homolog subfamily B member 5 OS=Homo sapiens OX=9606 GN=DNAJB5 PE=1 SV=1	1	1	1	1	0	1	1	0	0	0	0	0	0	0	1	1	0	0	0	0	0	0	0	1	1	0	0	0	0	0	0	3.4	3.4	3.4	39.133	348	348	0.0014493	7.6211		By matching	By MS/MS
O75954	O75954	2	2	2	Tetraspanin-9	TSPAN9	sp|O75954|TSN9_HUMAN Tetraspanin-9 OS=Homo sapiens OX=9606 GN=TSPAN9 PE=1 SV=1	1	2	2	2	2	2	2	2	1	2	2	2	1	2	2	2	2	1	2	2	2	1	2	2	2	2	1	2	2	2	1	10.9	10.9	10.9	26.779	239	239	0	19.658	By MS/MS	By MS/MS	By MS/MS
O76021	O76021	2	2	2	Ribosomal L1 domain-containing protein 1	RSL1D1	sp|O76021|RL1D1_HUMAN Ribosomal L1 domain-containing protein 1 OS=Homo sapiens OX=9606 GN=RSL1D1 PE=1 SV=3	1	2	2	2	2	2	2	2	1	2	2	2	2	2	2	2	2	1	2	2	2	2	2	2	2	2	1	2	2	2	2	4.1	4.1	4.1	54.972	490	490	0	15.367	By MS/MS	By MS/MS	By MS/MS
O76074	O76074	3	3	3	cGMP-specific 3,5-cyclic phosphodiesterase	PDE5A	sp|O76074|PDE5A_HUMAN cGMP-specific 3,5-cyclic phosphodiesterase OS=Homo sapiens OX=9606 GN=PDE5A PE=1 SV=2	1	3	3	3	2	1	1	1	1	3	2	1	1	2	1	1	1	1	3	2	1	1	2	1	1	1	1	3	2	1	1	4.5	4.5	4.5	99.984	875	875	0	22.818	By matching	By MS/MS	By matching
O76094	O76094	2	2	2	Signal recognition particle subunit SRP72	SRP72	sp|O76094|SRP72_HUMAN Signal recognition particle subunit SRP72 OS=Homo sapiens OX=9606 GN=SRP72 PE=1 SV=3	1	2	2	2	1	1	1	1	2	1	2	0	0	1	1	1	1	2	1	2	0	0	1	1	1	1	2	1	2	0	0	3	3	3	74.605	671	671	0	11.876	By MS/MS	By MS/MS	By matching
O94760	O94760	1	1	1	N(G),N(G)-dimethylarginine dimethylaminohydrolase 1	DDAH1	sp|O94760|DDAH1_HUMAN N(G),N(G)-dimethylarginine dimethylaminohydrolase 1 OS=Homo sapiens OX=9606 GN=DDAH1 PE=1 SV=3	1	1	1	1	0	1	0	1	1	0	1	0	0	0	1	0	1	1	0	1	0	0	0	1	0	1	1	0	1	0	0	3.5	3.5	3.5	31.121	285	285	0.0013889	7.0006		By matching
O94776	O94776	8	8	8	Metastasis-associated protein MTA2	MTA2	sp|O94776|MTA2_HUMAN Metastasis-associated protein MTA2 OS=Homo sapiens OX=9606 GN=MTA2 PE=1 SV=1	1	8	8	8	5	7	7	4	5	8	8	5	4	5	7	7	4	5	8	8	5	4	5	7	7	4	5	8	8	5	4	12.3	12.3	12.3	75.022	668	668	0	50.569	By MS/MS	By MS/MS	By MS/MS
O94813	O94813	2	2	2	Slit homolog 2 protein;Slit homolog 2 protein N-product;Slit homolog 2 protein C-product	SLIT2	sp|O94813|SLIT2_HUMAN Slit homolog 2 protein OS=Homo sapiens OX=9606 GN=SLIT2 PE=1 SV=1	1	2	2	2	1	2	1	1	1	2	2	1	1	1	2	1	1	1	2	2	1	1	1	2	1	1	1	2	2	1	1	1.4	1.4	1.4	169.87	1529	1529	0	13.049	By matching	By MS/MS	By matching
O94832	O94832	4	4	4	Unconventional myosin-Id	MYO1D	sp|O94832|MYO1D_HUMAN Unconventional myosin-Id OS=Homo sapiens OX=9606 GN=MYO1D PE=1 SV=2	1	4	4	4	2	3	2	1	2	3	2	0	1	2	3	2	1	2	3	2	0	1	2	3	2	1	2	3	2	0	1	4.2	4.2	4.2	116.2	1006	1006	0	26.013	By MS/MS	By matching	By MS/MS
O94874	O94874	2	2	2	E3 UFM1-protein ligase 1	UFL1	sp|O94874|UFL1_HUMAN E3 UFM1-protein ligase 1 OS=Homo sapiens OX=9606 GN=UFL1 PE=1 SV=2	1	2	2	2	1	2	2	1	2	2	2	2	2	1	2	2	1	2	2	2	2	2	1	2	2	1	2	2	2	2	2	2	2	2	89.594	794	794	0.0015962	10.771	By MS/MS	By MS/MS	By MS/MS
O94906	O94906	2	2	2	Pre-mRNA-processing factor 6	PRPF6	sp|O94906|PRP6_HUMAN Pre-mRNA-processing factor 6 OS=Homo sapiens OX=9606 GN=PRPF6 PE=1 SV=1	1	2	2	2	0	1	1	1	1	2	2	0	1	0	1	1	1	1	2	2	0	1	0	1	1	1	1	2	2	0	1	2.1	2.1	2.1	106.92	941	941	0	13.517		By matching	By MS/MS
O94915	O94915	7	7	7	Protein furry homolog-like	FRYL	sp|O94915|FRYL_HUMAN Protein furry homolog-like OS=Homo sapiens OX=9606 GN=FRYL PE=1 SV=2	1	7	7	7	3	2	3	2	3	4	4	3	2	3	2	3	2	3	4	4	3	2	3	2	3	2	3	4	4	3	2	2.4	2.4	2.4	339.59	3013	3013	0	42.481	By MS/MS	By MS/MS	By MS/MS
O95782;O94973	O95782;O94973	3;3	3;3	3;3	AP-2 complex subunit alpha-1;AP-2 complex subunit alpha-2	AP2A1;AP2A2	sp|O95782|AP2A1_HUMAN AP-2 complex subunit alpha-1 OS=Homo sapiens OX=9606 GN=AP2A1 PE=1 SV=3;sp|O94973|AP2A2_HUMAN AP-2 complex subunit alpha-2 OS=Homo sapiens OX=9606 GN=AP2A2 PE=1 SV=2	2	3	3	3	2	3	3	1	3	2	2	1	1	2	3	3	1	3	2	2	1	1	2	3	3	1	3	2	2	1	1	2.8	2.8	2.8	107.54	977	977;939	0	17.112	By matching	By MS/MS	By MS/MS
O94979	O94979	1	1	1	Protein transport protein Sec31A	SEC31A	sp|O94979|SC31A_HUMAN Protein transport protein Sec31A OS=Homo sapiens OX=9606 GN=SEC31A PE=1 SV=3	1	1	1	1	0	1	1	1	1	1	1	1	0	0	1	1	1	1	1	1	1	0	0	1	1	1	1	1	1	1	0	0.8	0.8	0.8	133.01	1220	1220	0.0014124	7.1947		By MS/MS	By matching
O94991;Q9H5Y7	O94991	10;1	10;1	10;1	SLIT and NTRK-like protein 5	SLITRK5	sp|O94991|SLIK5_HUMAN SLIT and NTRK-like protein 5 OS=Homo sapiens OX=9606 GN=SLITRK5 PE=1 SV=2	2	10	10	10	7	7	10	5	8	5	8	7	6	7	7	10	5	8	5	8	7	6	7	7	10	5	8	5	8	7	6	14.1	14.1	14.1	107.48	958	958;841	0	74.205	By MS/MS	By MS/MS	By MS/MS
O95084	O95084	2	2	2	Serine protease 23	PRSS23	sp|O95084|PRS23_HUMAN Serine protease 23 OS=Homo sapiens OX=9606 GN=PRSS23 PE=1 SV=1	1	2	2	2	2	1	1	1	1	2	2	2	0	2	1	1	1	1	2	2	2	0	2	1	1	1	1	2	2	2	0	8.1	8.1	8.1	43.001	383	383	0	17.999	By matching	By matching	By MS/MS
O95136	O95136	1	1	1	Sphingosine 1-phosphate receptor 2	S1PR2	sp|O95136|S1PR2_HUMAN Sphingosine 1-phosphate receptor 2 OS=Homo sapiens OX=9606 GN=S1PR2 PE=1 SV=2	1	1	1	1	0	1	1	1	1	0	0	1	0	0	1	1	1	1	0	0	1	0	0	1	1	1	1	0	0	1	0	3.1	3.1	3.1	38.867	353	353	0.0053908	6.5843		By matching	By matching
O95154	O95154	1	1	1	Aflatoxin B1 aldehyde reductase member 3	AKR7A3	sp|O95154|ARK73_HUMAN Aflatoxin B1 aldehyde reductase member 3 OS=Homo sapiens OX=9606 GN=AKR7A3 PE=1 SV=2	1	1	1	1	0	1	1	1	0	1	1	1	0	0	1	1	1	0	1	1	1	0	0	1	1	1	0	1	1	1	0	5.7	5.7	5.7	37.206	331	331	0.0014347	7.386		By matching	By MS/MS
O95163	O95163	12	12	12	Elongator complex protein 1	IKBKAP	sp|O95163|ELP1_HUMAN Elongator complex protein 1 OS=Homo sapiens OX=9606 GN=ELP1 PE=1 SV=3	1	12	12	12	7	6	8	6	9	12	11	7	8	7	6	8	6	9	12	11	7	8	7	6	8	6	9	12	11	7	8	10.9	10.9	10.9	150.25	1332	1332	0	103.92	By MS/MS	By MS/MS	By MS/MS
O95218	O95218	8	8	8	Zinc finger Ran-binding domain-containing protein 2	ZRANB2	sp|O95218|ZRAB2_HUMAN Zinc finger Ran-binding domain-containing protein 2 OS=Homo sapiens OX=9606 GN=ZRANB2 PE=1 SV=2	1	8	8	8	8	8	8	8	8	7	8	7	8	8	8	8	8	8	7	8	7	8	8	8	8	8	8	7	8	7	8	25.2	25.2	25.2	37.404	330	330	0	135.85	By MS/MS	By MS/MS	By MS/MS
O95232	O95232	4	4	4	Luc7-like protein 3	LUC7L3	sp|O95232|LC7L3_HUMAN Luc7-like protein 3 OS=Homo sapiens OX=9606 GN=LUC7L3 PE=1 SV=2	1	4	4	4	1	3	2	2	3	0	2	2	3	1	3	2	2	3	0	2	2	3	1	3	2	2	3	0	2	2	3	13.7	13.7	13.7	51.466	432	432	0	42.801	By matching	By MS/MS	By matching
O95292;Q9P0L0	O95292;Q9P0L0	1;1	1;1	1;1	Vesicle-associated membrane protein-associated protein B/C;Vesicle-associated membrane protein-associated protein A	VAPB;VAPA	sp|O95292|VAPB_HUMAN Vesicle-associated membrane protein-associated protein B/C OS=Homo sapiens OX=9606 GN=VAPB PE=1 SV=3;sp|Q9P0L0|VAPA_HUMAN Vesicle-associated membrane protein-associated protein A OS=Homo sapiens OX=9606 GN=VAPA PE=1 SV=3	2	1	1	1	0	1	0	0	0	0	1	0	1	0	1	0	0	0	0	1	0	1	0	1	0	0	0	0	1	0	1	4.9	4.9	4.9	27.228	243	243;249	0.0059563	6.4077		By matching
O95297	O95297	5	5	5	Myelin protein zero-like protein 1	MPZL1	sp|O95297|MPZL1_HUMAN Myelin protein zero-like protein 1 OS=Homo sapiens OX=9606 GN=MPZL1 PE=1 SV=1	1	5	5	5	4	5	5	5	5	5	5	5	5	4	5	5	5	5	5	5	5	5	4	5	5	5	5	5	5	5	5	16	16	16	29.082	269	269	0	37.01	By MS/MS	By MS/MS	By MS/MS
O95347	O95347	9	9	9	Structural maintenance of chromosomes protein 2	SMC2	sp|O95347|SMC2_HUMAN Structural maintenance of chromosomes protein 2 OS=Homo sapiens OX=9606 GN=SMC2 PE=1 SV=2	1	9	9	9	4	8	6	6	6	7	7	5	6	4	8	6	6	6	7	7	5	6	4	8	6	6	6	7	7	5	6	7.9	7.9	7.9	135.65	1197	1197	0	58.26	By MS/MS	By MS/MS	By MS/MS
O95373	O95373	4	4	4	Importin-7	IPO7	sp|O95373|IPO7_HUMAN Importin-7 OS=Homo sapiens OX=9606 GN=IPO7 PE=1 SV=1	1	4	4	4	1	3	4	2	2	3	4	3	1	1	3	4	2	2	3	4	3	1	1	3	4	2	2	3	4	3	1	5.3	5.3	5.3	119.52	1038	1038	0	28.039	By MS/MS	By MS/MS	By MS/MS
O95433	O95433	1	1	1	Activator of 90 kDa heat shock protein ATPase homolog 1	AHSA1	sp|O95433|AHSA1_HUMAN Activator of 90 kDa heat shock protein ATPase homolog 1 OS=Homo sapiens OX=9606 GN=AHSA1 PE=1 SV=1	1	1	1	1	0	0	0	0	0	0	1	0	0	0	0	0	0	0	0	1	0	0	0	0	0	0	0	0	1	0	0	3	3	3	38.274	338	338	0.0065876	6.3576
O95445	O95445	3	3	3	Apolipoprotein M	APOM	sp|O95445|APOM_HUMAN Apolipoprotein M OS=Homo sapiens OX=9606 GN=APOM PE=1 SV=2	1	3	3	3	1	2	1	1	3	3	3	1	2	1	2	1	1	3	3	3	1	2	1	2	1	1	3	3	3	1	2	11.7	11.7	11.7	21.253	188	188	0	18.1	By MS/MS	By matching	By MS/MS
O95456	O95456	1	1	1	Proteasome assembly chaperone 1	PSMG1	sp|O95456|PSMG1_HUMAN Proteasome assembly chaperone 1 OS=Homo sapiens OX=9606 GN=PSMG1 PE=1 SV=1	1	1	1	1	1	1	1	0	0	1	1	0	0	1	1	1	0	0	1	1	0	0	1	1	1	0	0	1	1	0	0	4.5	4.5	4.5	32.854	288	288	0.0072321	6.3433	By matching	By MS/MS	By MS/MS
O95490	O95490	8	8	8	Latrophilin-2	LPHN2	sp|O95490|AGRL2_HUMAN Adhesion G protein-coupled receptor L2 OS=Homo sapiens OX=9606 GN=ADGRL2 PE=1 SV=2	1	8	8	8	3	4	6	4	4	1	5	4	1	3	4	6	4	4	1	5	4	1	3	4	6	4	4	1	5	4	1	8.4	8.4	8.4	163.35	1459	1459	0	67.353	By MS/MS	By MS/MS	By MS/MS
O95562	O95562	1	1	1	Vesicle transport protein SFT2B	SFT2D2	sp|O95562|SFT2B_HUMAN Vesicle transport protein SFT2B OS=Homo sapiens OX=9606 GN=SFT2D2 PE=1 SV=1	1	1	1	1	1	1	1	1	1	1	1	1	1	1	1	1	1	1	1	1	1	1	1	1	1	1	1	1	1	1	1	6.2	6.2	6.2	17.779	160	160	0.0015613	9.7912	By MS/MS	By MS/MS	By MS/MS
O95630	O95630	2	2	2	STAM-binding protein	STAMBP	sp|O95630|STABP_HUMAN STAM-binding protein OS=Homo sapiens OX=9606 GN=STAMBP PE=1 SV=1	1	2	2	2	2	2	2	2	2	1	2	2	1	2	2	2	2	2	1	2	2	1	2	2	2	2	2	1	2	2	1	3.8	3.8	3.8	48.076	424	424	0	12.75	By MS/MS	By MS/MS	By MS/MS
O95721	O95721	1	1	1	Synaptosomal-associated protein 29	SNAP29	sp|O95721|SNP29_HUMAN Synaptosomal-associated protein 29 OS=Homo sapiens OX=9606 GN=SNAP29 PE=1 SV=1	1	1	1	1	1	1	1	1	1	0	0	0	1	1	1	1	1	1	0	0	0	1	1	1	1	1	1	0	0	0	1	4.7	4.7	4.7	28.97	258	258	0.0054127	6.6555	By MS/MS	By MS/MS	By MS/MS
O95747	O95747	5	5	5	Serine/threonine-protein kinase OSR1	OXSR1	sp|O95747|OXSR1_HUMAN Serine/threonine-protein kinase OSR1 OS=Homo sapiens OX=9606 GN=OXSR1 PE=1 SV=1	1	5	5	5	2	2	4	4	3	4	5	2	4	2	2	4	4	3	4	5	2	4	2	2	4	4	3	4	5	2	4	11.8	11.8	11.8	58.022	527	527	0	29.766	By matching	By MS/MS	By MS/MS
O95816	O95816	2	2	2	BAG family molecular chaperone regulator 2	BAG2	sp|O95816|BAG2_HUMAN BAG family molecular chaperone regulator 2 OS=Homo sapiens OX=9606 GN=BAG2 PE=1 SV=1	1	2	2	2	1	2	2	1	0	2	2	1	1	1	2	2	1	0	2	2	1	1	1	2	2	1	0	2	2	1	1	8.5	8.5	8.5	23.772	211	211	0	13.662	By matching	By matching	By MS/MS
O95819	O95819	11	11	6	Mitogen-activated protein kinase kinase kinase kinase 4	MAP4K4	sp|O95819|M4K4_HUMAN Mitogen-activated protein kinase kinase kinase kinase 4 OS=Homo sapiens OX=9606 GN=MAP4K4 PE=1 SV=2	1	11	11	6	4	6	6	7	8	10	9	6	7	4	6	6	7	8	10	9	6	7	2	4	3	5	5	5	4	3	4	11	11	7.5	142.1	1239	1239	0	92.46	By MS/MS	By MS/MS	By MS/MS
O95834	O95834	4	4	4	Echinoderm microtubule-associated protein-like 2	EML2	sp|O95834|EMAL2_HUMAN Echinoderm microtubule-associated protein-like 2 OS=Homo sapiens OX=9606 GN=EML2 PE=1 SV=1	1	4	4	4	2	3	3	4	3	3	3	2	3	2	3	3	4	3	3	3	2	3	2	3	3	4	3	3	3	2	3	6.5	6.5	6.5	70.678	649	649	0	30.42	By MS/MS	By MS/MS	By MS/MS
O95983	O95983	1	1	1	Methyl-CpG-binding domain protein 3	MBD3	sp|O95983|MBD3_HUMAN Methyl-CpG-binding domain protein 3 OS=Homo sapiens OX=9606 GN=MBD3 PE=1 SV=1	1	1	1	1	0	0	0	0	0	1	0	0	0	0	0	0	0	0	1	0	0	0	0	0	0	0	0	1	0	0	0	5.2	5.2	5.2	32.844	291	291	0.0059642	6.416
P00338	P00338	8	8	8	L-lactate dehydrogenase A chain	LDHA	sp|P00338|LDHA_HUMAN L-lactate dehydrogenase A chain OS=Homo sapiens OX=9606 GN=LDHA PE=1 SV=2	1	8	8	8	7	4	5	7	7	8	8	5	5	7	4	5	7	7	8	8	5	5	7	4	5	7	7	8	8	5	5	24.1	24.1	24.1	36.688	332	332	0	57.583	By MS/MS	By MS/MS	By MS/MS
P00352	P00352	2	2	2	Retinal dehydrogenase 1	ALDH1A1	sp|P00352|AL1A1_HUMAN Retinal dehydrogenase 1 OS=Homo sapiens OX=9606 GN=ALDH1A1 PE=1 SV=2	1	2	2	2	0	1	1	0	0	2	2	1	1	0	1	1	0	0	2	2	1	1	0	1	1	0	0	2	2	1	1	4.6	4.6	4.6	54.861	501	501	0	14.427		By matching	By matching
P00374;Q86XF0	P00374	5;2	5;2	5;2	Dihydrofolate reductase	DHFR	sp|P00374|DYR_HUMAN Dihydrofolate reductase OS=Homo sapiens OX=9606 GN=DHFR PE=1 SV=2	2	5	5	5	4	5	5	2	2	2	3	1	2	4	5	5	2	2	2	3	1	2	4	5	5	2	2	2	3	1	2	32.6	32.6	32.6	21.452	187	187;187	0	34.121	By MS/MS	By MS/MS	By MS/MS
P00387	P00387	1	1	1	NADH-cytochrome b5 reductase 3;NADH-cytochrome b5 reductase 3 membrane-bound form;NADH-cytochrome b5 reductase 3 soluble form	CYB5R3	sp|P00387|NB5R3_HUMAN NADH-cytochrome b5 reductase 3 OS=Homo sapiens OX=9606 GN=CYB5R3 PE=1 SV=3	1	1	1	1	1	1	1	0	0	0	0	1	1	1	1	1	0	0	0	0	1	1	1	1	1	0	0	0	0	1	1	3.7	3.7	3.7	34.234	301	301	0.0053583	6.5095	By MS/MS	By MS/MS	By MS/MS
P00488	P00488	2	2	2	Coagulation factor XIII A chain	F13A1	sp|P00488|F13A_HUMAN Coagulation factor XIII A chain OS=Homo sapiens OX=9606 GN=F13A1 PE=1 SV=4	1	2	2	2	2	2	2	2	2	2	2	2	2	2	2	2	2	2	2	2	2	2	2	2	2	2	2	2	2	2	2	3.4	3.4	3.4	83.266	732	732	0	28.071	By MS/MS	By MS/MS	By MS/MS
P00491	P00491	1	1	1	Purine nucleoside phosphorylase	PNP	sp|P00491|PNPH_HUMAN Purine nucleoside phosphorylase OS=Homo sapiens OX=9606 GN=PNP PE=1 SV=2	1	1	1	1	0	1	0	0	1	1	1	0	0	0	1	0	0	1	1	1	0	0	0	1	0	0	1	1	1	0	0	3.5	3.5	3.5	32.118	289	289	0.0014035	7.0962		By matching
P00492	P00492	1	1	1	Hypoxanthine-guanine phosphoribosyltransferase	HPRT1	sp|P00492|HPRT_HUMAN Hypoxanthine-guanine phosphoribosyltransferase OS=Homo sapiens OX=9606 GN=HPRT1 PE=1 SV=2	1	1	1	1	0	0	0	0	1	0	1	0	0	0	0	0	0	1	0	1	0	0	0	0	0	0	1	0	1	0	0	6	6	6	24.579	218	218	0.0071615	6.2723
P00558;P07205	P00558	10;4	10;4	10;4	Phosphoglycerate kinase 1	PGK1	sp|P00558|PGK1_HUMAN Phosphoglycerate kinase 1 OS=Homo sapiens OX=9606 GN=PGK1 PE=1 SV=3	2	10	10	10	7	6	9	7	8	7	9	5	7	7	6	9	7	8	7	9	5	7	7	6	9	7	8	7	9	5	7	22.5	22.5	22.5	44.614	417	417;417	0	78.13	By MS/MS	By MS/MS	By MS/MS
P00966	P00966	7	7	7	Argininosuccinate synthase	ASS1	sp|P00966|ASSY_HUMAN Argininosuccinate synthase OS=Homo sapiens OX=9606 GN=ASS1 PE=1 SV=2	1	7	7	7	6	6	7	6	7	6	7	6	6	6	6	7	6	7	6	7	6	6	6	6	7	6	7	6	7	6	6	16.5	16.5	16.5	46.53	412	412	0	51.173	By MS/MS	By MS/MS	By MS/MS
P01033	P01033	1	1	1	Metalloproteinase inhibitor 1	TIMP1	sp|P01033|TIMP1_HUMAN Metalloproteinase inhibitor 1 OS=Homo sapiens OX=9606 GN=TIMP1 PE=1 SV=1	1	1	1	1	0	1	1	0	1	0	1	1	1	0	1	1	0	1	0	1	1	1	0	1	1	0	1	0	1	1	1	5.8	5.8	5.8	23.171	207	207	0.0013966	7.061		By MS/MS	By matching
P01034	P01034	2	2	2	Cystatin-C	CST3	sp|P01034|CYTC_HUMAN Cystatin-C OS=Homo sapiens OX=9606 GN=CST3 PE=1 SV=1	1	2	2	2	2	1	0	1	0	0	0	1	1	2	1	0	1	0	0	0	1	1	2	1	0	1	0	0	0	1	1	18.5	18.5	18.5	15.799	146	146	0	16.627	By MS/MS	By matching
P01040	P01040	4	4	4	Cystatin-A;Cystatin-A, N-terminally processed	CSTA	sp|P01040|CYTA_HUMAN Cystatin-A OS=Homo sapiens OX=9606 GN=CSTA PE=1 SV=1	1	4	4	4	0	2	0	4	0	0	1	1	1	0	2	0	4	0	0	1	1	1	0	2	0	4	0	0	1	1	1	50	50	50	11.006	98	98	0	23.172		By matching
P01111	P01111	5	2	1	GTPase NRas	NRAS	sp|P01111|RASN_HUMAN GTPase NRas OS=Homo sapiens OX=9606 GN=NRAS PE=1 SV=1	1	5	2	1	4	4	4	4	5	5	4	4	3	1	1	1	1	2	2	1	1	1	1	1	1	1	1	1	1	1	1	37	11.1	4.8	21.229	189	189	0	12.446	By MS/MS	By matching	By matching
P01112	P01112	5	5	2	GTPase HRas;GTPase HRas, N-terminally processed	HRAS	sp|P01112|RASH_HUMAN GTPase HRas OS=Homo sapiens OX=9606 GN=HRAS PE=1 SV=1	1	5	5	2	5	4	5	3	5	4	5	4	2	5	4	5	3	5	4	5	4	2	2	1	2	0	2	1	2	1	0	37	37	11.1	21.298	189	189	0	59.391	By MS/MS	By MS/MS	By MS/MS
P01116	P01116	4	1	1	GTPase KRas;GTPase KRas, N-terminally processed	KRAS	sp|P01116|RASK_HUMAN GTPase KRas OS=Homo sapiens OX=9606 GN=KRAS PE=1 SV=1	1	4	1	1	2	3	2	2	3	3	2	2	1	0	1	0	0	0	0	0	0	0	0	1	0	0	0	0	0	0	0	32.3	6.9	6.9	21.656	189	189	0.0015244	8.8239	By matching	By MS/MS	By matching
P01130	P01130	3	3	3	Low-density lipoprotein receptor	LDLR	sp|P01130|LDLR_HUMAN Low-density lipoprotein receptor OS=Homo sapiens OX=9606 GN=LDLR PE=1 SV=1	1	3	3	3	1	2	1	2	2	2	2	1	1	1	2	1	2	2	2	2	1	1	1	2	1	2	2	2	2	1	1	3.8	3.8	3.8	95.375	860	860	0	23.812	By MS/MS	By MS/MS	By MS/MS
P01889	P01889	6	2	2	HLA class I histocompatibility antigen, B-7 alpha chain	HLA-B	sp|P01889|HLAB_HUMAN HLA class I histocompatibility antigen, B alpha chain OS=Homo sapiens OX=9606 GN=HLA-B PE=1 SV=3	1	6	2	2	5	5	5	4	6	2	6	5	6	2	2	2	2	2	0	2	1	2	2	2	2	2	2	0	2	1	2	20.7	6.6	6.6	40.46	362	362	0	15.472	By MS/MS	By MS/MS	By MS/MS
P02452;CON__Q862S4	P02452;CON__Q862S4	2;1	2;1	2;1	Collagen alpha-1(I) chain	COL1A1	sp|P02452|CO1A1_HUMAN Collagen alpha-1(I) chain OS=Homo sapiens OX=9606 GN=COL1A1 PE=1 SV=5;	2	2	2	2	1	1	1	0	0	0	1	0	2	1	1	1	0	0	0	1	0	2	1	1	1	0	0	0	1	0	2	1.6	1.6	1.6	138.94	1464	1464;114	0	11.766	By matching	By MS/MS	By matching
P02649	P02649	5	1	1	Apolipoprotein E	APOE	sp|P02649|APOE_HUMAN Apolipoprotein E OS=Homo sapiens OX=9606 GN=APOE PE=1 SV=1	1	5	1	1	5	5	4	5	4	5	5	4	4	1	1	0	1	0	1	1	0	0	1	1	0	1	0	1	1	0	0	14.5	2.8	2.8	36.154	317	317	1	-2	By MS/MS	By matching	By matching
P02654	P02654	2	2	2	Apolipoprotein C-I;Truncated apolipoprotein C-I	APOC1	sp|P02654|APOC1_HUMAN Apolipoprotein C-I OS=Homo sapiens OX=9606 GN=APOC1 PE=1 SV=1	1	2	2	2	2	2	2	2	2	1	2	2	2	2	2	2	2	2	1	2	2	2	2	2	2	2	2	1	2	2	2	21.7	21.7	21.7	9.3318	83	83	0	13.126	By MS/MS	By MS/MS	By MS/MS
P02655	P02655	1	1	1	Apolipoprotein C-II;Proapolipoprotein C-II	APOC2	sp|P02655|APOC2_HUMAN Apolipoprotein C-II OS=Homo sapiens OX=9606 GN=APOC2 PE=1 SV=1	1	1	1	1	1	1	1	1	1	1	1	1	1	1	1	1	1	1	1	1	1	1	1	1	1	1	1	1	1	1	1	8.9	8.9	8.9	11.284	101	101	0.0071895	6.3117	By MS/MS	By matching	By matching
P02656	P02656	1	1	1	Apolipoprotein C-III	APOC3	sp|P02656|APOC3_HUMAN Apolipoprotein C-III OS=Homo sapiens OX=9606 GN=APOC3 PE=1 SV=1	1	1	1	1	1	1	1	1	1	1	1	1	1	1	1	1	1	1	1	1	1	1	1	1	1	1	1	1	1	1	1	16.2	16.2	16.2	10.852	99	99	0	166.7	By MS/MS	By MS/MS	By MS/MS
P02751	P02751	11	11	11	Fibronectin;Anastellin;Ugl-Y1;Ugl-Y2;Ugl-Y3	FN1	sp|P02751|FINC_HUMAN Fibronectin OS=Homo sapiens OX=9606 GN=FN1 PE=1 SV=5	1	11	11	11	9	10	9	9	8	10	9	8	7	9	10	9	9	8	10	9	8	7	9	10	9	9	8	10	9	8	7	5.2	5.2	5.2	272.32	2477	2477	0	134.73	By MS/MS	By MS/MS	By MS/MS
P02753	P02753	1	1	1	Retinol-binding protein 4;Plasma retinol-binding protein(1-182);Plasma retinol-binding protein(1-181);Plasma retinol-binding protein(1-179);Plasma retinol-binding protein(1-176)	RBP4	sp|P02753|RET4_HUMAN Retinol-binding protein 4 OS=Homo sapiens OX=9606 GN=RBP4 PE=1 SV=3	1	1	1	1	1	0	1	0	1	1	1	0	0	1	0	1	0	1	1	1	0	0	1	0	1	0	1	1	1	0	0	5	5	5	23.01	201	201	0.0014782	8.0686	By MS/MS		By matching
P02786	P02786	19	19	19	Transferrin receptor protein 1;Transferrin receptor protein 1, serum form	TFRC	sp|P02786|TFR1_HUMAN Transferrin receptor protein 1 OS=Homo sapiens OX=9606 GN=TFRC PE=1 SV=2	1	19	19	19	19	13	17	11	18	17	15	12	12	19	13	17	11	18	17	15	12	12	19	13	17	11	18	17	15	12	12	29.3	29.3	29.3	84.87	760	760	0	243.6	By MS/MS	By MS/MS	By MS/MS
P02790	P02790	1	1	1	Hemopexin	HPX	sp|P02790|HEMO_HUMAN Hemopexin OS=Homo sapiens OX=9606 GN=HPX PE=1 SV=2	1	1	1	1	1	1	1	1	1	1	1	1	1	1	1	1	1	1	1	1	1	1	1	1	1	1	1	1	1	1	1	1.7	1.7	1.7	51.676	462	462	0.0015528	9.4607	By MS/MS	By MS/MS	By MS/MS
P02794	P02794	2	2	2	Ferritin heavy chain;Ferritin heavy chain, N-terminally processed	FTH1	sp|P02794|FRIH_HUMAN Ferritin heavy chain OS=Homo sapiens OX=9606 GN=FTH1 PE=1 SV=2	1	2	2	2	2	2	2	2	2	2	2	2	2	2	2	2	2	2	2	2	2	2	2	2	2	2	2	2	2	2	2	10.9	10.9	10.9	21.225	183	183	0	14.667	By MS/MS	By MS/MS	By MS/MS
P03951	P03951	1	1	1	Coagulation factor XI;Coagulation factor XIa heavy chain;Coagulation factor XIa light chain	F11	sp|P03951|FA11_HUMAN Coagulation factor XI OS=Homo sapiens OX=9606 GN=F11 PE=1 SV=1	1	1	1	1	1	1	1	1	1	1	1	1	1	1	1	1	1	1	1	1	1	1	1	1	1	1	1	1	1	1	1	1.1	1.1	1.1	70.108	625	625	0.0013841	6.9565	By MS/MS	By MS/MS	By MS/MS
P04075;P09972;P05062	P04075	8;1;1	8;1;1	8;1;1	Fructose-bisphosphate aldolase A	ALDOA	sp|P04075|ALDOA_HUMAN Fructose-bisphosphate aldolase A OS=Homo sapiens OX=9606 GN=ALDOA PE=1 SV=2	3	8	8	8	6	7	6	6	7	8	8	7	7	6	7	6	6	7	8	8	7	7	6	7	6	6	7	8	8	7	7	22.8	22.8	22.8	39.42	364	364;364;364	0	80.674	By MS/MS	By MS/MS	By MS/MS
P04114	P04114	10	7	7	Apolipoprotein B-100;Apolipoprotein B-48	APOB	sp|P04114|APOB_HUMAN Apolipoprotein B-100 OS=Homo sapiens OX=9606 GN=APOB PE=1 SV=2	1	10	7	7	10	10	9	9	9	9	9	9	9	7	7	6	6	6	6	6	6	6	7	7	6	6	6	6	6	6	6	2.4	1.6	1.6	515.6	4563	4563	0	90.552	By MS/MS	By MS/MS	By MS/MS
P04156	P04156	6	6	6	Major prion protein	PRNP	sp|P04156|PRIO_HUMAN Major prion protein OS=Homo sapiens OX=9606 GN=PRNP PE=1 SV=1	1	6	6	6	5	4	6	6	4	5	5	5	4	5	4	6	6	4	5	5	5	4	5	4	6	6	4	5	5	5	4	23.3	23.3	23.3	27.661	253	253	0	49.468	By MS/MS	By MS/MS	By MS/MS
P04180	P04180	1	1	1	Phosphatidylcholine-sterol acyltransferase	LCAT	sp|P04180|LCAT_HUMAN Phosphatidylcholine-sterol acyltransferase OS=Homo sapiens OX=9606 GN=LCAT PE=1 SV=1	1	1	1	1	1	1	1	1	1	0	1	1	1	1	1	1	1	1	0	1	1	1	1	1	1	1	1	0	1	1	1	2.5	2.5	2.5	49.577	440	440	0.0014815	8.1144	By MS/MS	By MS/MS	By MS/MS
P04264;CON__P04264;CON__H-INV:HIT000016045	P04264;CON__P04264	43;41;4	43;41;4	26;24;0	Keratin, type II cytoskeletal 1	KRT1	sp|P04264|K2C1_HUMAN Keratin, type II cytoskeletal 1 OS=Homo sapiens OX=9606 GN=KRT1 PE=1 SV=6;	3	43	43	26	39	31	31	30	35	36	38	26	34	39	31	31	30	35	36	38	26	34	22	17	19	17	21	20	22	15	21	57.6	57.6	46	66.038	644	644;644;99	0	323.31	By MS/MS	By MS/MS	By MS/MS
P04350	P04350	16	3	2	Tubulin beta-4A chain	TUBB4A	sp|P04350|TBB4A_HUMAN Tubulin beta-4A chain OS=Homo sapiens OX=9606 GN=TUBB4A PE=1 SV=2	1	16	3	2	11	11	13	13	13	13	16	13	13	2	2	3	2	3	3	3	3	2	2	2	2	2	2	2	2	2	2	47.1	10.4	6.3	49.585	444	444	0	37.808	By matching	By MS/MS	By MS/MS
P04406	P04406	10	10	9	Glyceraldehyde-3-phosphate dehydrogenase	GAPDH	sp|P04406|G3P_HUMAN Glyceraldehyde-3-phosphate dehydrogenase OS=Homo sapiens OX=9606 GN=GAPDH PE=1 SV=3	1	10	10	9	8	8	9	8	9	9	9	8	8	8	8	9	8	9	9	9	8	8	7	7	8	7	8	8	8	7	7	38.5	38.5	36.4	36.053	335	335	0	219.73	By MS/MS	By MS/MS	By MS/MS
P04424	P04424	5	5	5	Argininosuccinate lyase	ASL	sp|P04424|ARLY_HUMAN Argininosuccinate lyase OS=Homo sapiens OX=9606 GN=ASL PE=1 SV=4	1	5	5	5	1	1	3	2	4	2	3	2	0	1	1	3	2	4	2	3	2	0	1	1	3	2	4	2	3	2	0	13.1	13.1	13.1	51.657	464	464	0	34.139	By matching	By MS/MS	By MS/MS
P04439;P01893;P13747;P17693;P30511	P04439;P01893	7;4;2;2;1	7;4;2;2;1	3;0;0;0;0	HLA class I histocompatibility antigen, A-3 alpha chain;Putative HLA class I histocompatibility antigen, alpha chain H	HLA-A;HLA-H	sp|P04439|HLAA_HUMAN HLA class I histocompatibility antigen, A alpha chain OS=Homo sapiens OX=9606 GN=HLA-A PE=1 SV=2;sp|P01893|HLAH_HUMAN Putative HLA class I histocompatibility antigen, alpha chain H OS=Homo sapiens OX=9606 GN=HLA-H PE=5 SV=3	5	7	7	3	7	5	6	5	6	5	6	5	5	7	5	6	5	6	5	6	5	5	3	2	3	2	2	3	3	2	2	16.7	16.7	6.6	40.84	365	365;362;358;338;346	0	255.27	By MS/MS	By MS/MS	By MS/MS
P04632;Q96L46	P04632	5;2	5;2	5;2	Calpain small subunit 1	CAPNS1	sp|P04632|CPNS1_HUMAN Calpain small subunit 1 OS=Homo sapiens OX=9606 GN=CAPNS1 PE=1 SV=1	2	5	5	5	5	5	5	1	5	4	5	2	5	5	5	5	1	5	4	5	2	5	5	5	5	1	5	4	5	2	5	19	19	19	28.315	268	268;248	0	42.866	By MS/MS	By MS/MS	By MS/MS
P04792	P04792	5	5	5	Heat shock protein beta-1	HSPB1	sp|P04792|HSPB1_HUMAN Heat shock protein beta-1 OS=Homo sapiens OX=9606 GN=HSPB1 PE=1 SV=2	1	5	5	5	4	3	2	4	3	3	4	3	2	4	3	2	4	3	3	4	3	2	4	3	2	4	3	3	4	3	2	22.4	22.4	22.4	22.782	205	205	0	32.717	By MS/MS	By MS/MS	By MS/MS
P04843	P04843	3	3	3	Dolichyl-diphosphooligosaccharide--protein glycosyltransferase subunit 1	RPN1	sp|P04843|RPN1_HUMAN Dolichyl-diphosphooligosaccharide--protein glycosyltransferase subunit 1 OS=Homo sapiens OX=9606 GN=RPN1 PE=1 SV=1	1	3	3	3	2	2	1	1	1	1	3	1	0	2	2	1	1	1	1	3	1	0	2	2	1	1	1	1	3	1	0	5.3	5.3	5.3	68.569	607	607	0	25.777	By MS/MS	By matching	By matching
P04899;P63096;P19087;A8MTJ3;P11488	P04899;P63096	6;3;2;2;2	5;2;1;1;1	3;0;0;0;0	Guanine nucleotide-binding protein G(i) subunit alpha-2;Guanine nucleotide-binding protein G(i) subunit alpha-1	GNAI2;GNAI1	sp|P04899|GNAI2_HUMAN Guanine nucleotide-binding protein G(i) subunit alpha-2 OS=Homo sapiens OX=9606 GN=GNAI2 PE=1 SV=3;sp|P63096|GNAI1_HUMAN Guanine nucleotide-binding protein G(i) subunit alpha-1 OS=Homo sapiens OX=9606 GN=GNAI1 PE=1 SV=2	5	6	5	3	5	5	5	4	6	5	6	5	5	4	4	4	3	5	4	5	4	4	2	3	2	3	3	2	3	3	3	20.8	17.7	12.1	40.45	355	355;354;354;354;350	0	61.378	By MS/MS	By MS/MS	By MS/MS
Q6FI13;P0C0S8;Q99878;Q9BTM1;Q16777;Q93077;Q7L7L0;P04908;Q96KK5;P20671;P16104;Q96QV6;Q8IUE6	Q6FI13;P0C0S8;Q99878;Q9BTM1;Q16777;Q93077;Q7L7L0;P04908;Q96KK5;P20671;P16104;Q96QV6	3;3;3;3;3;3;3;3;3;3;2;2;1	3;3;3;3;3;3;3;3;3;3;2;2;1	1;1;1;1;1;1;1;1;1;1;0;0;0	Histone H2A type 2-A;Histone H2A type 1;Histone H2A type 1-J;Histone H2A.J;Histone H2A type 2-C;Histone H2A type 1-C;Histone H2A type 3;Histone H2A type 1-B/E;Histone H2A type 1-H;Histone H2A type 1-D;Histone H2AX;Histone H2A type 1-A	HIST2H2AA3;HIST1H2AG;HIST1H2AJ;H2AFJ;HIST2H2AC;HIST1H2AC;HIST3H2A;HIST1H2AB;HIST1H2AH;HIST1H2AD;H2AFX;HIST1H2AA	sp|Q6FI13|H2A2A_HUMAN Histone H2A type 2-A OS=Homo sapiens OX=9606 GN=H2AC18 PE=1 SV=3;sp|P0C0S8|H2A1_HUMAN Histone H2A type 1 OS=Homo sapiens OX=9606 GN=H2AC11 PE=1 SV=2;sp|Q99878|H2A1J_HUMAN Histone H2A type 1-J OS=Homo sapiens OX=9606 GN=H2AC14 PE=1 SV=	13	3	3	1	3	3	3	3	3	3	3	3	3	3	3	3	3	3	3	3	3	3	1	1	1	1	1	1	1	1	1	26.9	26.9	14.6	14.095	130	130;130;128;129;129;130;130;130;128;130;143;131;130	0	39.703	By MS/MS	By MS/MS	By MS/MS
P04920;P48751	P04920;P48751	1;1	1;1	1;1	Anion exchange protein 2;Anion exchange protein 3	SLC4A2;SLC4A3	sp|P04920|B3A2_HUMAN Anion exchange protein 2 OS=Homo sapiens OX=9606 GN=SLC4A2 PE=1 SV=4;sp|P48751|B3A3_HUMAN Anion exchange protein 3 OS=Homo sapiens OX=9606 GN=SLC4A3 PE=1 SV=2	2	1	1	1	0	0	1	1	1	0	1	1	0	0	0	1	1	1	0	1	1	0	0	0	1	1	1	0	1	1	0	0.9	0.9	0.9	137.01	1241	1241;1232	0.0014409	7.508			By matching
P05023;P13637;P50993;Q13733;P20648;P54707	P05023	32;11;9;4;3;2	32;11;9;4;3;2	32;11;9;4;3;2	Sodium/potassium-transporting ATPase subunit alpha-1	ATP1A1	sp|P05023|AT1A1_HUMAN Sodium/potassium-transporting ATPase subunit alpha-1 OS=Homo sapiens OX=9606 GN=ATP1A1 PE=1 SV=1	6	32	32	32	27	29	29	26	32	30	30	28	26	27	29	29	26	32	30	30	28	26	27	29	29	26	32	30	30	28	26	34.3	34.3	34.3	112.89	1023	1023;1013;1020;1029;1035;1039	0	323.31	By MS/MS	By MS/MS	By MS/MS
P05026	P05026	2	2	2	Sodium/potassium-transporting ATPase subunit beta-1	ATP1B1	sp|P05026|AT1B1_HUMAN Sodium/potassium-transporting ATPase subunit beta-1 OS=Homo sapiens OX=9606 GN=ATP1B1 PE=1 SV=1	1	2	2	2	2	2	1	2	1	2	2	2	2	2	2	1	2	1	2	2	2	2	2	2	1	2	1	2	2	2	2	8.3	8.3	8.3	35.061	303	303	0	17.76	By MS/MS	By MS/MS	By MS/MS
P05067	P05067	2	2	2	Amyloid beta A4 protein;N-APP;Soluble APP-alpha;Soluble APP-beta;C99;Beta-amyloid protein 42;Beta-amyloid protein 40;C83;P3(42);P3(40);C80;Gamma-secretase C-terminal fragment 59;Gamma-secretase C-terminal fragment 57;Gamma-secretase C-terminal fragment 50;C31	APP	sp|P05067|A4_HUMAN Amyloid-beta precursor protein OS=Homo sapiens OX=9606 GN=APP PE=1 SV=3	1	2	2	2	2	2	1	2	2	2	2	1	2	2	2	1	2	2	2	2	1	2	2	2	1	2	2	2	2	1	2	2.6	2.6	2.6	86.942	770	770	0	14.394	By matching	By matching	By matching
P05089	P05089	1	1	1	Arginase-1	ARG1	sp|P05089|ARGI1_HUMAN Arginase-1 OS=Homo sapiens OX=9606 GN=ARG1 PE=1 SV=2	1	1	1	1	0	0	0	1	1	0	1	1	1	0	0	0	1	1	0	1	1	1	0	0	0	1	1	0	1	1	1	3.4	3.4	3.4	34.735	322	322	0.0013831	6.9465
P05141;P12236;P12235;Q9H0C2	P05141;P12236;P12235	5;4;3;1	5;4;3;1	5;4;3;1	ADP/ATP translocase 2;ADP/ATP translocase 2, N-terminally processed;ADP/ATP translocase 3;ADP/ATP translocase 3, N-terminally processed;ADP/ATP translocase 1	SLC25A5;SLC25A6;SLC25A4	sp|P05141|ADT2_HUMAN ADP/ATP translocase 2 OS=Homo sapiens OX=9606 GN=SLC25A5 PE=1 SV=7;sp|P12236|ADT3_HUMAN ADP/ATP translocase 3 OS=Homo sapiens OX=9606 GN=SLC25A6 PE=1 SV=4;sp|P12235|ADT1_HUMAN ADP/ATP translocase 1 OS=Homo sapiens OX=9606 GN=SLC25A4 PE	4	5	5	5	3	5	5	3	3	4	3	4	3	3	5	5	3	3	4	3	4	3	3	5	5	3	3	4	3	4	3	15.4	15.4	15.4	32.852	298	298;298;298;315	0	32.992	By MS/MS	By MS/MS	By MS/MS
P05186	P05186	2	2	2	Alkaline phosphatase, tissue-nonspecific isozyme	ALPL	sp|P05186|PPBT_HUMAN Alkaline phosphatase, tissue-nonspecific isozyme OS=Homo sapiens OX=9606 GN=ALPL PE=1 SV=4	1	2	2	2	2	2	2	0	1	0	0	0	0	2	2	2	0	1	0	0	0	0	2	2	2	0	1	0	0	0	0	4.6	4.6	4.6	57.304	524	524	0	12.017	By MS/MS	By MS/MS	By MS/MS
P05198	P05198	6	6	6	Eukaryotic translation initiation factor 2 subunit 1	EIF2S1	sp|P05198|IF2A_HUMAN Eukaryotic translation initiation factor 2 subunit 1 OS=Homo sapiens OX=9606 GN=EIF2S1 PE=1 SV=3	1	6	6	6	3	4	2	4	2	4	4	5	4	3	4	2	4	2	4	4	5	4	3	4	2	4	2	4	4	5	4	20.3	20.3	20.3	36.112	315	315	0	43.312	By matching	By MS/MS	By MS/MS
P05386	P05386	2	1	1	60S acidic ribosomal protein P1	RPLP1	sp|P05386|RLA1_HUMAN 60S acidic ribosomal protein P1 OS=Homo sapiens OX=9606 GN=RPLP1 PE=1 SV=1	1	2	1	1	1	2	2	2	2	2	2	1	2	1	1	1	1	1	1	1	1	1	1	1	1	1	1	1	1	1	1	28.9	14	14	11.514	114	114	0	12.284	By MS/MS	By MS/MS	By MS/MS
P05387	P05387	6	6	5	60S acidic ribosomal protein P2	RPLP2	sp|P05387|RLA2_HUMAN 60S acidic ribosomal protein P2 OS=Homo sapiens OX=9606 GN=RPLP2 PE=1 SV=1	1	6	6	5	4	6	6	4	4	5	6	4	6	4	6	6	4	4	5	6	4	6	4	5	5	3	3	4	5	4	5	88.7	88.7	73.9	11.665	115	115	0	111.65	By MS/MS	By MS/MS	By MS/MS
P05388;Q8NHW5	P05388;Q8NHW5	8;5	8;5	8;5	60S acidic ribosomal protein P0;60S acidic ribosomal protein P0-like	RPLP0;RPLP0P6	sp|P05388|RLA0_HUMAN 60S acidic ribosomal protein P0 OS=Homo sapiens OX=9606 GN=RPLP0 PE=1 SV=1;sp|Q8NHW5|RLA0L_HUMAN 60S acidic ribosomal protein P0-like OS=Homo sapiens OX=9606 GN=RPLP0P6 PE=5 SV=1	2	8	8	8	7	6	7	6	7	8	6	6	6	7	6	7	6	7	8	6	6	6	7	6	7	6	7	8	6	6	6	34.7	34.7	34.7	34.273	317	317;317	0	88.255	By MS/MS	By MS/MS	By MS/MS
P05556	P05556	9	9	9	Integrin beta-1	ITGB1	sp|P05556|ITB1_HUMAN Integrin beta-1 OS=Homo sapiens OX=9606 GN=ITGB1 PE=1 SV=2	1	9	9	9	8	8	9	9	6	8	9	7	7	8	8	9	9	6	8	9	7	7	8	8	9	9	6	8	9	7	7	11.7	11.7	11.7	88.414	798	798	0	65.162	By MS/MS	By MS/MS	By MS/MS
P06241;P06239	P06241	8;1	4;0	4;0	Tyrosine-protein kinase Fyn	FYN	sp|P06241|FYN_HUMAN Tyrosine-protein kinase Fyn OS=Homo sapiens OX=9606 GN=FYN PE=1 SV=3	2	8	4	4	5	6	7	6	8	5	6	6	4	2	3	4	3	4	2	3	3	2	2	3	4	3	4	2	3	3	2	15.1	8.2	8.2	60.761	537	537;509	0	31.558	By MS/MS	By MS/MS	By MS/MS
P06280	P06280	6	6	6	Alpha-galactosidase A	GLA	sp|P06280|AGAL_HUMAN Alpha-galactosidase A OS=Homo sapiens OX=9606 GN=GLA PE=1 SV=1	1	6	6	6	6	5	6	5	6	6	6	4	4	6	5	6	5	6	6	6	4	4	6	5	6	5	6	6	6	4	4	14.2	14.2	14.2	48.766	429	429	0	48.347	By MS/MS	By MS/MS	By MS/MS
P06493;Q9NYV4;Q14004;Q00536;Q00534;Q00537;O94921;Q07002;Q96Q40	P06493	13;1;1;1;1;1;1;1;1	13;1;1;1;1;1;1;1;1	11;0;0;0;0;0;0;0;0	Cyclin-dependent kinase 1	CDK1	sp|P06493|CDK1_HUMAN Cyclin-dependent kinase 1 OS=Homo sapiens OX=9606 GN=CDK1 PE=1 SV=3	9	13	13	11	8	10	9	8	8	10	11	8	6	8	10	9	8	8	10	11	8	6	6	8	7	6	6	8	9	6	4	57.9	57.9	51.5	34.095	297	297;1490;1512;496;326;523;469;474;435	0	216.31	By MS/MS	By MS/MS	By MS/MS
P06702	P06702	2	2	2	Protein S100-A9	S100A9	sp|P06702|S10A9_HUMAN Protein S100-A9 OS=Homo sapiens OX=9606 GN=S100A9 PE=1 SV=1	1	2	2	2	1	2	1	0	0	0	0	0	0	1	2	1	0	0	0	0	0	0	1	2	1	0	0	0	0	0	0	18.4	18.4	18.4	13.242	114	114	0	12.069	By matching	By MS/MS	By matching
P06730	P06730	5	5	5	Eukaryotic translation initiation factor 4E	EIF4E	sp|P06730|IF4E_HUMAN Eukaryotic translation initiation factor 4E OS=Homo sapiens OX=9606 GN=EIF4E PE=1 SV=2	1	5	5	5	1	4	3	2	3	2	4	1	1	1	4	3	2	3	2	4	1	1	1	4	3	2	3	2	4	1	1	25.3	25.3	25.3	25.097	217	217	0	28.703	By matching	By MS/MS	By MS/MS
P06733;P13929;P09104	P06733	12;1;1	12;1;1	12;1;1	Alpha-enolase	ENO1	sp|P06733|ENOA_HUMAN Alpha-enolase OS=Homo sapiens OX=9606 GN=ENO1 PE=1 SV=2	3	12	12	12	10	11	10	9	10	10	11	11	11	10	11	10	9	10	10	11	11	11	10	11	10	9	10	10	11	11	11	35.9	35.9	35.9	47.168	434	434;434;434	0	167.63	By MS/MS	By MS/MS	By MS/MS
P06737	P06737	19	19	17	Glycogen phosphorylase, liver form	PYGL	sp|P06737|PYGL_HUMAN Glycogen phosphorylase, liver form OS=Homo sapiens OX=9606 GN=PYGL PE=1 SV=4	1	19	19	17	13	17	16	13	16	15	15	15	10	13	17	16	13	16	15	15	15	10	12	15	14	12	14	14	14	13	9	23.6	23.6	21.3	97.147	847	847	0	162.9	By MS/MS	By MS/MS	By MS/MS
P06748	P06748	6	6	6	Nucleophosmin	NPM1	sp|P06748|NPM_HUMAN Nucleophosmin OS=Homo sapiens OX=9606 GN=NPM1 PE=1 SV=2	1	6	6	6	3	4	4	5	4	4	4	3	4	3	4	4	5	4	4	4	3	4	3	4	4	5	4	4	4	3	4	28.9	28.9	28.9	32.575	294	294	0	84.059	By MS/MS	By MS/MS	By MS/MS
P06858	P06858	4	4	4	Lipoprotein lipase	LPL	sp|P06858|LIPL_HUMAN Lipoprotein lipase OS=Homo sapiens OX=9606 GN=LPL PE=1 SV=1	1	4	4	4	2	1	3	2	2	2	3	3	2	2	1	3	2	2	2	3	3	2	2	1	3	2	2	2	3	3	2	12.6	12.6	12.6	53.162	475	475	0	29.363	By MS/MS	By MS/MS	By matching
P07195	P07195	10	10	10	L-lactate dehydrogenase B chain	LDHB	sp|P07195|LDHB_HUMAN L-lactate dehydrogenase B chain OS=Homo sapiens OX=9606 GN=LDHB PE=1 SV=2	1	10	10	10	9	8	10	10	10	9	9	8	9	9	8	10	10	10	9	9	8	9	9	8	10	10	10	9	9	8	9	35.6	35.6	35.6	36.638	334	334	0	82.483	By MS/MS	By MS/MS	By MS/MS
P07196	P07196	8	6	6	Neurofilament light polypeptide	NEFL	sp|P07196|NFL_HUMAN Neurofilament light polypeptide OS=Homo sapiens OX=9606 GN=NEFL PE=1 SV=3	1	8	6	6	5	5	5	6	7	7	5	4	6	3	3	4	4	5	5	4	2	4	3	3	4	4	5	5	4	2	4	13.8	10.7	10.7	61.516	543	543	0	37.844	By MS/MS	By MS/MS	By MS/MS
P07197	P07197	15	14	12	Neurofilament medium polypeptide	NEFM	sp|P07197|NFM_HUMAN Neurofilament medium polypeptide OS=Homo sapiens OX=9606 GN=NEFM PE=1 SV=3	1	15	14	12	10	14	10	10	12	12	12	12	10	9	13	9	9	11	11	11	11	9	7	11	8	7	9	9	10	9	7	19.4	18.4	16.6	102.47	916	916	0	113.32	By MS/MS	By MS/MS	By MS/MS
P07237	P07237	1	1	1	Protein disulfide-isomerase	P4HB	sp|P07237|PDIA1_HUMAN Protein disulfide-isomerase OS=Homo sapiens OX=9606 GN=P4HB PE=1 SV=3	1	1	1	1	1	1	0	0	0	1	1	0	1	1	1	0	0	0	1	1	0	1	1	1	0	0	0	1	1	0	1	2	2	2	57.116	508	508	0.0020661	6.9061	By MS/MS	By matching
P07339	P07339	1	1	1	Cathepsin D;Cathepsin D light chain;Cathepsin D heavy chain	CTSD	sp|P07339|CATD_HUMAN Cathepsin D OS=Homo sapiens OX=9606 GN=CTSD PE=1 SV=1	1	1	1	1	0	1	0	0	1	1	1	0	1	0	1	0	0	1	1	1	0	1	0	1	0	0	1	1	1	0	1	2.7	2.7	2.7	44.552	412	412	0.0014993	8.4452		By matching
P07355;A6NMY6	P07355;A6NMY6	11;8	11;8	11;8	Annexin A2;Putative annexin A2-like protein	ANXA2;ANXA2P2	sp|P07355|ANXA2_HUMAN Annexin A2 OS=Homo sapiens OX=9606 GN=ANXA2 PE=1 SV=2;sp|A6NMY6|AXA2L_HUMAN Putative annexin A2-like protein OS=Homo sapiens OX=9606 GN=ANXA2P2 PE=5 SV=2	2	11	11	11	9	8	10	8	8	8	9	7	5	9	8	10	8	8	8	9	7	5	9	8	10	8	8	8	9	7	5	36	36	36	38.604	339	339;339	0	130.41	By MS/MS	By MS/MS	By MS/MS
P07384	P07384	3	3	3	Calpain-1 catalytic subunit	CAPN1	sp|P07384|CAN1_HUMAN Calpain-1 catalytic subunit OS=Homo sapiens OX=9606 GN=CAPN1 PE=1 SV=1	1	3	3	3	3	3	2	1	2	1	2	1	1	3	3	2	1	2	1	2	1	1	3	3	2	1	2	1	2	1	1	3.5	3.5	3.5	81.889	714	714	0	16.373	By MS/MS	By MS/MS	By MS/MS
P07437;A6NNZ2	P07437	20;5	20;5	5;0	Tubulin beta chain	TUBB	sp|P07437|TBB5_HUMAN Tubulin beta chain OS=Homo sapiens OX=9606 GN=TUBB PE=1 SV=2	2	20	20	5	15	14	16	17	15	15	19	15	16	15	14	16	17	15	15	19	15	16	4	4	5	4	4	4	5	4	4	52.9	52.9	16.9	49.67	444	444;444	0	323.31	By MS/MS	By MS/MS	By MS/MS
P07737	P07737	5	5	3	Profilin-1	PFN1	sp|P07737|PROF1_HUMAN Profilin-1 OS=Homo sapiens OX=9606 GN=PFN1 PE=1 SV=2	1	5	5	3	4	4	4	3	3	4	4	3	2	4	4	4	3	3	4	4	3	2	3	2	3	1	2	3	3	1	1	41.4	41.4	27.1	15.054	140	140	0	39.364	By MS/MS	By MS/MS	By MS/MS
P07741	P07741	6	6	6	Adenine phosphoribosyltransferase	APRT	sp|P07741|APT_HUMAN Adenine phosphoribosyltransferase OS=Homo sapiens OX=9606 GN=APRT PE=1 SV=2	1	6	6	6	3	5	3	5	4	5	5	5	4	3	5	3	5	4	5	5	5	4	3	5	3	5	4	5	5	5	4	31.7	31.7	31.7	19.608	180	180	0	111.18	By MS/MS	By MS/MS	By MS/MS
P07814	P07814	29	29	28	Bifunctional glutamate/proline--tRNA ligase;Glutamate--tRNA ligase;Proline--tRNA ligase	EPRS	sp|P07814|SYEP_HUMAN Bifunctional glutamate/proline--tRNA ligase OS=Homo sapiens OX=9606 GN=EPRS1 PE=1 SV=5	1	29	29	28	20	21	16	22	24	26	28	21	20	20	21	16	22	24	26	28	21	20	19	20	15	21	23	25	27	20	19	23.5	23.5	23	170.59	1512	1512	0	302.51	By MS/MS	By MS/MS	By MS/MS
P07900;Q14568;Q58FF6;Q58FG0	P07900	24;4;4;4	15;2;0;2	15;2;0;2	Heat shock protein HSP 90-alpha	HSP90AA1	sp|P07900|HS90A_HUMAN Heat shock protein HSP 90-alpha OS=Homo sapiens OX=9606 GN=HSP90AA1 PE=1 SV=5	4	24	15	15	18	22	23	21	22	19	21	18	16	11	15	15	13	14	13	14	11	10	11	15	15	13	14	13	14	11	10	35.8	23.9	23.9	84.659	732	732;343;505;334	0	306.14	By MS/MS	By MS/MS	By MS/MS
P07910;O60812;B7ZW38;B2RXH8;P0DMR1	P07910;O60812;B7ZW38;B2RXH8;P0DMR1	8;4;4;4;4	8;4;4;4;4	8;4;4;4;4	Heterogeneous nuclear ribonucleoproteins C1/C2;Heterogeneous nuclear ribonucleoprotein C-like 1;Heterogeneous nuclear ribonucleoprotein C-like 3;Heterogeneous nuclear ribonucleoprotein C-like 2;Heterogeneous nuclear ribonucleoprotein C-like 4	HNRNPC;HNRNPCL1;HNRNPCL3;HNRNPCL2;HNRNPCL4	sp|P07910|HNRPC_HUMAN Heterogeneous nuclear ribonucleoproteins C1/C2 OS=Homo sapiens OX=9606 GN=HNRNPC PE=1 SV=4;sp|O60812|HNRC1_HUMAN Heterogeneous nuclear ribonucleoprotein C-like 1 OS=Homo sapiens OX=9606 GN=HNRNPCL1 PE=1 SV=1;sp|B7ZW38|HNRC3_HUMAN Hete	5	8	8	8	6	6	8	7	6	8	8	7	6	6	6	8	7	6	8	8	7	6	6	6	8	7	6	8	8	7	6	23.5	23.5	23.5	33.67	306	306;293;293;293;293	0	56.559	By MS/MS	By MS/MS	By MS/MS
P07947	P07947	10	10	5	Tyrosine-protein kinase Yes	YES1	sp|P07947|YES_HUMAN Tyrosine-protein kinase Yes OS=Homo sapiens OX=9606 GN=YES1 PE=1 SV=3	1	10	10	5	5	8	8	8	9	7	8	8	5	5	8	8	8	9	7	8	8	5	1	4	4	4	4	3	4	4	3	19.2	19.2	11	60.801	543	543	0	75.86	By MS/MS	By MS/MS	By MS/MS
P07948;P08631	P07948;P08631	6;3	4;1	4;1	Tyrosine-protein kinase Lyn;Tyrosine-protein kinase HCK	LYN;HCK	sp|P07948|LYN_HUMAN Tyrosine-protein kinase Lyn OS=Homo sapiens OX=9606 GN=LYN PE=1 SV=3;sp|P08631|HCK_HUMAN Tyrosine-protein kinase HCK OS=Homo sapiens OX=9606 GN=HCK PE=1 SV=5	2	6	4	4	6	2	5	3	5	5	6	5	3	4	1	3	2	3	3	4	4	3	4	1	3	2	3	3	4	4	3	11.9	9	9	58.573	512	512;526	0	27.877	By MS/MS	By MS/MS	By MS/MS
P08069	P08069	2	2	2	Insulin-like growth factor 1 receptor;Insulin-like growth factor 1 receptor alpha chain;Insulin-like growth factor 1 receptor beta chain	IGF1R	sp|P08069|IGF1R_HUMAN Insulin-like growth factor 1 receptor OS=Homo sapiens OX=9606 GN=IGF1R PE=1 SV=1	1	2	2	2	0	2	2	1	1	0	0	1	0	0	2	2	1	1	0	0	1	0	0	2	2	1	1	0	0	1	0	1.4	1.4	1.4	154.79	1367	1367	0	13.387		By MS/MS	By MS/MS
P08133	P08133	21	21	21	Annexin A6	ANXA6	sp|P08133|ANXA6_HUMAN Annexin A6 OS=Homo sapiens OX=9606 GN=ANXA6 PE=1 SV=3	1	21	21	21	9	12	11	12	15	13	21	12	10	9	12	11	12	15	13	21	12	10	9	12	11	12	15	13	21	12	10	36.8	36.8	36.8	75.872	673	673	0	227.32	By MS/MS	By MS/MS	By MS/MS
P08195	P08195	19	19	19	4F2 cell-surface antigen heavy chain	SLC3A2	sp|P08195|4F2_HUMAN 4F2 cell-surface antigen heavy chain OS=Homo sapiens OX=9606 GN=SLC3A2 PE=1 SV=3	1	19	19	19	15	17	17	16	19	16	15	17	16	15	17	17	16	19	16	15	17	16	15	17	17	16	19	16	15	17	16	33.3	33.3	33.3	67.993	630	630	0	323.31	By MS/MS	By MS/MS	By MS/MS
P08237	P08237	7	5	5	ATP-dependent 6-phosphofructokinase, muscle type	PFKM	sp|P08237|PFKAM_HUMAN ATP-dependent 6-phosphofructokinase, muscle type OS=Homo sapiens OX=9606 GN=PFKM PE=1 SV=2	1	7	5	5	4	5	5	2	5	5	6	2	3	2	4	4	1	3	3	4	1	2	2	4	4	1	3	3	4	1	2	9.6	7.3	7.3	85.182	780	780	0	34.702	By MS/MS	By MS/MS	By MS/MS
P08238;Q58FF7	P08238	26;9	26;9	13;4	Heat shock protein HSP 90-beta	HSP90AB1	sp|P08238|HS90B_HUMAN Heat shock protein HSP 90-beta OS=Homo sapiens OX=9606 GN=HSP90AB1 PE=1 SV=4	2	26	26	13	24	22	24	24	23	23	23	24	21	24	22	24	24	23	23	23	24	21	13	11	12	12	11	13	12	13	11	40.7	40.7	23.5	83.263	724	724;597	0	323.31	By MS/MS	By MS/MS	By MS/MS
P08243	P08243	9	9	9	Asparagine synthetase [glutamine-hydrolyzing]	ASNS	sp|P08243|ASNS_HUMAN Asparagine synthetase [glutamine-hydrolyzing] OS=Homo sapiens OX=9606 GN=ASNS PE=1 SV=4	1	9	9	9	7	6	8	4	8	7	7	4	4	7	6	8	4	8	7	7	4	4	7	6	8	4	8	7	7	4	4	18.5	18.5	18.5	64.369	561	561	0	63.53	By MS/MS	By MS/MS	By MS/MS
P08567	P08567	2	2	2	Pleckstrin	PLEK	sp|P08567|PLEK_HUMAN Pleckstrin OS=Homo sapiens OX=9606 GN=PLEK PE=1 SV=3	1	2	2	2	1	1	0	1	1	2	2	1	0	1	1	0	1	1	2	2	1	0	1	1	0	1	1	2	2	1	0	11.1	11.1	11.1	40.124	350	350	0	13.804	By MS/MS	By MS/MS
P08579	P08579	1	1	1	U2 small nuclear ribonucleoprotein B	SNRPB2	sp|P08579|RU2B_HUMAN U2 small nuclear ribonucleoprotein B OS=Homo sapiens OX=9606 GN=SNRPB2 PE=1 SV=1	1	1	1	1	1	1	1	1	1	1	1	0	0	1	1	1	1	1	1	1	0	0	1	1	1	1	1	1	1	0	0	4.9	4.9	4.9	25.486	225	225	0.0015175	8.6488	By MS/MS	By MS/MS	By MS/MS
P08621	P08621	11	11	11	U1 small nuclear ribonucleoprotein 70 kDa	SNRNP70	sp|P08621|RU17_HUMAN U1 small nuclear ribonucleoprotein 70 kDa OS=Homo sapiens OX=9606 GN=SNRNP70 PE=1 SV=2	1	11	11	11	6	10	10	8	9	9	10	8	9	6	10	10	8	9	9	10	8	9	6	10	10	8	9	9	10	8	9	27.5	27.5	27.5	51.556	437	437	0	96.745	By MS/MS	By MS/MS	By MS/MS
P08648	P08648	1	1	1	Integrin alpha-5;Integrin alpha-5 heavy chain;Integrin alpha-5 light chain	ITGA5	sp|P08648|ITA5_HUMAN Integrin alpha-5 OS=Homo sapiens OX=9606 GN=ITGA5 PE=1 SV=2	1	1	1	1	1	1	1	1	1	1	1	1	1	1	1	1	1	1	1	1	1	1	1	1	1	1	1	1	1	1	1	1.7	1.7	1.7	114.54	1049	1049	0	25.719	By MS/MS	By matching	By matching
P08670;P17661;P14136;P41219;P12036;P78386;P78385;CON__Q61726;CON__Q6NT21;CON__P78385;CON__P78386	P08670	31;4;2;2;1;1;1;1;1;1;1	31;4;2;2;1;1;1;1;1;1;1	28;2;1;1;0;0;0;0;0;0;0	Vimentin	VIM	sp|P08670|VIME_HUMAN Vimentin OS=Homo sapiens OX=9606 GN=VIM PE=1 SV=4	11	31	31	28	29	29	28	30	31	28	30	29	28	29	29	28	30	31	28	30	29	28	26	26	25	27	28	25	27	26	25	63.5	63.5	58.4	53.651	466	466;470;432;470;1026;507;493;479;493;493;507	0	323.31	By MS/MS	By MS/MS	By MS/MS
P08708	P08708	4	4	4	40S ribosomal protein S17	RPS17	sp|P08708|RS17_HUMAN 40S ribosomal protein S17 OS=Homo sapiens OX=9606 GN=RPS17 PE=1 SV=2	1	4	4	4	2	4	3	3	4	4	4	3	2	2	4	3	3	4	4	4	3	2	2	4	3	3	4	4	4	3	2	46.7	46.7	46.7	15.55	135	135	0	45.621	By MS/MS	By MS/MS	By MS/MS
P08754	P08754	5	2	2	Guanine nucleotide-binding protein G(k) subunit alpha	GNAI3	sp|P08754|GNAI3_HUMAN Guanine nucleotide-binding protein G(i) subunit alpha-3 OS=Homo sapiens OX=9606 GN=GNAI3 PE=1 SV=3	1	5	2	2	5	3	5	3	5	5	5	4	4	2	1	2	2	2	2	2	2	2	2	1	2	2	2	2	2	2	2	15.3	6.5	6.5	40.532	354	354	0	32.301	By MS/MS	By MS/MS	By MS/MS
P08758	P08758	11	11	11	Annexin A5	ANXA5	sp|P08758|ANXA5_HUMAN Annexin A5 OS=Homo sapiens OX=9606 GN=ANXA5 PE=1 SV=2	1	11	11	11	9	8	9	7	9	10	11	8	7	9	8	9	7	9	10	11	8	7	9	8	9	7	9	10	11	8	7	40	40	40	35.936	320	320	0	138.01	By MS/MS	By MS/MS	By MS/MS
P08865	P08865	10	10	10	40S ribosomal protein SA	RPSA	sp|P08865|RSSA_HUMAN 40S ribosomal protein SA OS=Homo sapiens OX=9606 GN=RPSA PE=1 SV=4	1	10	10	10	8	8	8	10	9	9	10	7	8	8	8	8	10	9	9	10	7	8	8	8	8	10	9	9	10	7	8	38	38	38	32.854	295	295	0	188.25	By MS/MS	By MS/MS	By MS/MS
P08962	P08962	2	2	2	CD63 antigen	CD63	sp|P08962|CD63_HUMAN CD63 antigen OS=Homo sapiens OX=9606 GN=CD63 PE=1 SV=2	1	2	2	2	2	2	1	1	2	2	2	2	2	2	2	1	1	2	2	2	2	2	2	2	1	1	2	2	2	2	2	7.6	7.6	7.6	25.636	238	238	0	30.221	By MS/MS	By MS/MS	By MS/MS
P09132	P09132	1	1	1	Signal recognition particle 19 kDa protein	SRP19	sp|P09132|SRP19_HUMAN Signal recognition particle 19 kDa protein OS=Homo sapiens OX=9606 GN=SRP19 PE=1 SV=3	1	1	1	1	1	1	1	1	1	1	1	1	1	1	1	1	1	1	1	1	1	1	1	1	1	1	1	1	1	1	1	10.4	10.4	10.4	16.156	144	144	0.0014482	7.5868	By MS/MS	By MS/MS	By MS/MS
P09211	P09211	5	5	5	Glutathione S-transferase P	GSTP1	sp|P09211|GSTP1_HUMAN Glutathione S-transferase P OS=Homo sapiens OX=9606 GN=GSTP1 PE=1 SV=2	1	5	5	5	2	4	3	3	4	3	4	3	3	2	4	3	3	4	3	4	3	3	2	4	3	3	4	3	4	3	3	34.3	34.3	34.3	23.356	210	210	0	56.76	By MS/MS	By MS/MS	By MS/MS
P09417	P09417	1	1	1	Dihydropteridine reductase	QDPR	sp|P09417|DHPR_HUMAN Dihydropteridine reductase OS=Homo sapiens OX=9606 GN=QDPR PE=1 SV=2	1	1	1	1	1	1	1	0	1	1	1	1	1	1	1	1	0	1	1	1	1	1	1	1	1	0	1	1	1	1	1	7.4	7.4	7.4	25.789	244	244	0.0013996	7.0691	By matching	By MS/MS	By matching
P09471	P09471	3	1	1	Guanine nucleotide-binding protein G(o) subunit alpha	GNAO1	sp|P09471|GNAO_HUMAN Guanine nucleotide-binding protein G(o) subunit alpha OS=Homo sapiens OX=9606 GN=GNAO1 PE=1 SV=4	1	3	1	1	2	2	2	2	2	2	2	2	2	0	1	0	1	0	0	0	1	1	0	1	0	1	0	0	0	1	1	10.7	4.2	4.2	40.05	354	354	0.0027416	6.8618	By matching	By matching	By matching
P09496	P09496	2	2	2	Clathrin light chain A	CLTA	sp|P09496|CLCA_HUMAN Clathrin light chain A OS=Homo sapiens OX=9606 GN=CLTA PE=1 SV=1	1	2	2	2	1	1	1	1	1	1	1	2	2	1	1	1	1	1	1	1	2	2	1	1	1	1	1	1	1	2	2	7.3	7.3	7.3	27.076	248	248	0	12.662	By MS/MS	By MS/MS	By MS/MS
P09543	P09543	14	14	14	2,3-cyclic-nucleotide 3-phosphodiesterase	CNP	sp|P09543|CN37_HUMAN 2,3-cyclic-nucleotide 3-phosphodiesterase OS=Homo sapiens OX=9606 GN=CNP PE=1 SV=2	1	14	14	14	14	14	14	13	13	12	14	14	13	14	14	14	13	13	12	14	14	13	14	14	14	13	13	12	14	14	13	34.2	34.2	34.2	47.578	421	421	0	323.31	By MS/MS	By MS/MS	By MS/MS
P09651;Q32P51	P09651;Q32P51	5;4	4;3	4;3	Heterogeneous nuclear ribonucleoprotein A1;Heterogeneous nuclear ribonucleoprotein A1, N-terminally processed;Heterogeneous nuclear ribonucleoprotein A1-like 2	HNRNPA1;HNRNPA1L2	sp|P09651|ROA1_HUMAN Heterogeneous nuclear ribonucleoprotein A1 OS=Homo sapiens OX=9606 GN=HNRNPA1 PE=1 SV=5;sp|Q32P51|RA1L2_HUMAN Heterogeneous nuclear ribonucleoprotein A1-like 2 OS=Homo sapiens OX=9606 GN=HNRNPA1L2 PE=2 SV=2	2	5	4	4	4	2	3	2	3	5	4	2	2	4	2	3	2	3	4	4	2	2	4	2	3	2	3	4	4	2	2	16.1	13.7	13.7	38.746	372	372;320	0	39.155	By MS/MS	By MS/MS	By MS/MS
P09661	P09661	5	5	5	U2 small nuclear ribonucleoprotein A	SNRPA1	sp|P09661|RU2A_HUMAN U2 small nuclear ribonucleoprotein A OS=Homo sapiens OX=9606 GN=SNRPA1 PE=1 SV=2	1	5	5	5	2	4	3	2	4	4	5	4	4	2	4	3	2	4	4	5	4	4	2	4	3	2	4	4	5	4	4	18.8	18.8	18.8	28.415	255	255	0	29.855	By MS/MS	By MS/MS	By matching
P09874	P09874	12	12	12	Poly [ADP-ribose] polymerase 1	PARP1	sp|P09874|PARP1_HUMAN Poly [ADP-ribose] polymerase 1 OS=Homo sapiens OX=9606 GN=PARP1 PE=1 SV=4	1	12	12	12	4	9	11	5	5	8	11	5	7	4	9	11	5	5	8	11	5	7	4	9	11	5	5	8	11	5	7	14.5	14.5	14.5	113.08	1014	1014	0	95.487	By MS/MS	By MS/MS	By MS/MS
Q71UI9;P0C0S5	Q71UI9;P0C0S5	3;3	1;1	1;1	Histone H2A.V;Histone H2A.Z	H2AFV;H2AFZ	sp|Q71UI9|H2AV_HUMAN Histone H2A.V OS=Homo sapiens OX=9606 GN=H2AZ2 PE=1 SV=3;sp|P0C0S5|H2AZ_HUMAN Histone H2A.Z OS=Homo sapiens OX=9606 GN=H2AZ1 PE=1 SV=2	2	3	1	1	3	3	3	3	3	3	2	3	3	1	1	1	1	1	1	0	1	1	1	1	1	1	1	1	0	1	1	20.3	7.8	7.8	13.509	128	128;128	0.0014055	7.1204	By matching	By MS/MS	By matching
P0CG48;P0CG47;P62979;P62987	P0CG48;P0CG47;P62979;P62987	5;5;5;5	5;5;5;5	5;5;5;5	Polyubiquitin-C;Ubiquitin;Polyubiquitin-B;Ubiquitin;Ubiquitin-40S ribosomal protein S27a;Ubiquitin;40S ribosomal protein S27a;Ubiquitin-60S ribosomal protein L40;Ubiquitin;60S ribosomal protein L40	UBC;UBB;RPS27A;UBA52	sp|P0CG48|UBC_HUMAN Polyubiquitin-C OS=Homo sapiens OX=9606 GN=UBC PE=1 SV=3;sp|P0CG47|UBB_HUMAN Polyubiquitin-B OS=Homo sapiens OX=9606 GN=UBB PE=1 SV=1;sp|P62979|RS27A_HUMAN Ubiquitin-40S ribosomal protein S27a OS=Homo sapiens OX=9606 GN=RPS27A PE=1 SV=2	4	5	5	5	4	4	4	4	5	4	4	4	4	4	4	4	4	5	4	4	4	4	4	4	4	4	5	4	4	4	4	61.8	61.8	61.8	77.038	685	685;229;156;128	0	118.01	By MS/MS	By MS/MS	By MS/MS
P0DI83	P0DI83	2	2	2	Ras-related protein Rab-34, isoform NARR	RAB34	sp|P0DI83|NARR_HUMAN Ras-related protein Rab-34, isoform NARR OS=Homo sapiens OX=9606 GN=RAB34 PE=1 SV=1	1	2	2	2	2	1	2	0	0	0	0	0	1	2	1	2	0	0	0	0	0	1	2	1	2	0	0	0	0	0	1	15.7	15.7	15.7	21.118	198	198	0	23.116	By MS/MS	By matching	By MS/MS
P0DMV8;P0DMV9	P0DMV8;P0DMV9	29;29	26;26	13;13	Heat shock 70 kDa protein 1A;Heat shock 70 kDa protein 1B	HSPA1A;HSPA1B	sp|P0DMV8|HS71A_HUMAN Heat shock 70 kDa protein 1A OS=Homo sapiens OX=9606 GN=HSPA1A PE=1 SV=1;sp|P0DMV9|HS71B_HUMAN Heat shock 70 kDa protein 1B OS=Homo sapiens OX=9606 GN=HSPA1B PE=1 SV=1	2	29	26	13	28	27	28	25	27	25	29	26	25	25	24	25	22	24	22	26	23	22	13	13	13	11	12	11	13	11	12	54.6	51.2	25.7	70.051	641	641;641	0	323.31	By MS/MS	By MS/MS	By MS/MS
Q01081;P0DN76;Q8WU68	Q01081;P0DN76;Q8WU68	2;2;1	2;2;1	2;2;1	Splicing factor U2AF 35 kDa subunit;Splicing factor U2AF 26 kDa subunit	U2AF1;U2AF1L4	sp|Q01081|U2AF1_HUMAN Splicing factor U2AF 35 kDa subunit OS=Homo sapiens OX=9606 GN=U2AF1 PE=1 SV=3;sp|P0DN76|U2AF5_HUMAN Splicing factor U2AF 35 kDa subunit-like protein OS=Homo sapiens OX=9606 GN=U2AF1L5 PE=1 SV=1;sp|Q8WU68|U2AF4_HUMAN Splicing factor U	3	2	2	2	1	2	2	2	2	2	2	2	2	1	2	2	2	2	2	2	2	2	1	2	2	2	2	2	2	2	2	10.4	10.4	10.4	27.872	240	240;240;220	0	16.975	By matching	By matching	By MS/MS
P35520;P0DN79	P35520;P0DN79	3;3	3;3	3;3	Cystathionine beta-synthase	CBS	sp|P35520|CBS_HUMAN Cystathionine beta-synthase OS=Homo sapiens OX=9606 GN=CBS PE=1 SV=2;sp|P0DN79|CBSL_HUMAN Cystathionine beta-synthase-like protein OS=Homo sapiens OX=9606 GN=CBSL PE=1 SV=1	2	3	3	3	2	3	2	3	3	2	3	2	2	2	3	2	3	3	2	3	2	2	2	3	2	3	3	2	3	2	2	5.4	5.4	5.4	60.586	551	551;551	0	20.587	By MS/MS	By MS/MS	By MS/MS
P0DOX8;B9A064;P01709;P01706	P0DOX8;B9A064;P01709;P01706	2;1;1;1	2;1;1;1	2;1;1;1	Immunoglobulin lambda-like polypeptide 5;Ig lambda chain V-II region MGC;Ig lambda chain V-II region BOH	IGLL5	sp|P0DOX8|IGL1_HUMAN Immunoglobulin lambda-1 light chain OS=Homo sapiens OX=9606 PE=1 SV=1;sp|B9A064|IGLL5_HUMAN Immunoglobulin lambda-like polypeptide 5 OS=Homo sapiens OX=9606 GN=IGLL5 PE=2 SV=2;sp|P01709|LV208_HUMAN Immunoglobulin lambda variable 2-8 OS	4	2	2	2	1	2	2	1	2	2	1	1	2	1	2	2	1	2	2	1	1	2	1	2	2	1	2	2	1	1	2	7.4	7.4	7.4	22.83	216	216;214;118;119	0.0016064	10.935	By matching	By MS/MS	By matching
P0DP25;P0DP24;P0DP23;P27482	P0DP25;P0DP24;P0DP23	6;6;6;1	6;6;6;1	6;6;6;1			sp|P0DP25|CALM3_HUMAN Calmodulin-3 OS=Homo sapiens OX=9606 GN=CALM3 PE=1 SV=1;sp|P0DP24|CALM2_HUMAN Calmodulin-2 OS=Homo sapiens OX=9606 GN=CALM2 PE=1 SV=1;sp|P0DP23|CALM1_HUMAN Calmodulin-1 OS=Homo sapiens OX=9606 GN=CALM1 PE=1 SV=1	4	6	6	6	5	4	4	5	6	5	6	5	5	5	4	4	5	6	5	6	5	5	5	4	4	5	6	5	6	5	5	35.6	35.6	35.6	16.837	149	149;149;149;149	0	60.762	By MS/MS	By MS/MS	By MS/MS
P10114	P10114	4	1	1	Ras-related protein Rap-2a	RAP2A	sp|P10114|RAP2A_HUMAN Ras-related protein Rap-2a OS=Homo sapiens OX=9606 GN=RAP2A PE=1 SV=1	1	4	1	1	3	3	4	4	4	4	4	4	3	0	0	1	1	1	1	1	1	1	0	0	1	1	1	1	1	1	1	30.6	4.9	4.9	20.615	183	183	0.0014255	7.2954	By matching	By matching	By matching
P10155	P10155	1	1	1	60 kDa SS-A/Ro ribonucleoprotein	TROVE2	sp|P10155|RO60_HUMAN 60 kDa SS-A/Ro ribonucleoprotein OS=Homo sapiens OX=9606 GN=RO60 PE=1 SV=2	1	1	1	1	1	1	1	0	1	1	1	1	1	1	1	1	0	1	1	1	1	1	1	1	1	0	1	1	1	1	1	2	2	2	60.67	538	538	0.0014134	7.2074	By MS/MS	By MS/MS	By MS/MS
P10321	P10321	6	3	1	HLA class I histocompatibility antigen, Cw-7 alpha chain	HLA-C	sp|P10321|HLAC_HUMAN HLA class I histocompatibility antigen, C alpha chain OS=Homo sapiens OX=9606 GN=HLA-C PE=1 SV=3	1	6	3	1	5	4	4	3	6	4	5	5	5	2	2	2	1	3	2	3	3	3	1	1	1	1	1	1	1	1	1	16.4	9.8	3.6	40.648	366	366	0	28.598	By MS/MS	By MS/MS	By MS/MS
P10412;P16403;P16402;Q02539;P22492	P10412;P16403;P16402;Q02539;P22492	1;1;1;1;1	1;1;1;1;1	1;1;1;1;1	Histone H1.4;Histone H1.2;Histone H1.3;Histone H1.1;Histone H1t	HIST1H1E;HIST1H1C;HIST1H1D;HIST1H1A;HIST1H1T	sp|P10412|H14_HUMAN Histone H1.4 OS=Homo sapiens OX=9606 GN=H1-4 PE=1 SV=2;sp|P16403|H12_HUMAN Histone H1.2 OS=Homo sapiens OX=9606 GN=H1-2 PE=1 SV=2;sp|P16402|H13_HUMAN Histone H1.3 OS=Homo sapiens OX=9606 GN=H1-3 PE=1 SV=2;sp|Q02539|H11_HUMAN Histone H1.	5	1	1	1	1	1	1	1	1	1	1	0	1	1	1	1	1	1	1	1	0	1	1	1	1	1	1	1	1	0	1	5	5	5	21.865	219	219;213;221;215;207	0.0014184	7.2435	By MS/MS	By MS/MS	By matching
P10586	P10586	15	15	13	Receptor-type tyrosine-protein phosphatase F	PTPRF	sp|P10586|PTPRF_HUMAN Receptor-type tyrosine-protein phosphatase F OS=Homo sapiens OX=9606 GN=PTPRF PE=1 SV=2	1	15	15	13	10	6	12	6	10	11	13	8	6	10	6	12	6	10	11	13	8	6	8	4	10	5	9	10	11	6	4	10.9	10.9	9.5	212.88	1907	1907	0	135.99	By MS/MS	By MS/MS	By MS/MS
P10599	P10599	2	2	2	Thioredoxin	TXN	sp|P10599|THIO_HUMAN Thioredoxin OS=Homo sapiens OX=9606 GN=TXN PE=1 SV=3	1	2	2	2	2	2	2	2	2	2	2	2	2	2	2	2	2	2	2	2	2	2	2	2	2	2	2	2	2	2	2	21	21	21	11.737	105	105	0	16.834	By MS/MS	By MS/MS	By MS/MS
P10768	P10768	2	2	2	S-formylglutathione hydrolase	ESD	sp|P10768|ESTD_HUMAN S-formylglutathione hydrolase OS=Homo sapiens OX=9606 GN=ESD PE=1 SV=2	1	2	2	2	0	0	1	0	0	0	1	1	0	0	0	1	0	0	0	1	1	0	0	0	1	0	0	0	1	1	0	8.2	8.2	8.2	31.462	282	282	0.0016038	10.863			By MS/MS
P10809	P10809	2	2	2	60 kDa heat shock protein, mitochondrial	HSPD1	sp|P10809|CH60_HUMAN 60 kDa heat shock protein, mitochondrial OS=Homo sapiens OX=9606 GN=HSPD1 PE=1 SV=2	1	2	2	2	1	0	1	1	1	1	1	2	2	1	0	1	1	1	1	1	2	2	1	0	1	1	1	1	1	2	2	3.7	3.7	3.7	61.054	573	573	0.0015848	10.627	By matching		By matching
P10909	P10909	5	5	5	Clusterin;Clusterin beta chain;Clusterin alpha chain	CLU	sp|P10909|CLUS_HUMAN Clusterin OS=Homo sapiens OX=9606 GN=CLU PE=1 SV=1	1	5	5	5	4	4	4	2	4	2	4	3	2	4	4	4	2	4	2	4	3	2	4	4	4	2	4	2	4	3	2	15.8	15.8	15.8	52.494	449	449	0	45.944	By MS/MS	By MS/MS	By MS/MS
P11021	P11021	9	8	8	78 kDa glucose-regulated protein	HSPA5	sp|P11021|BIP_HUMAN Endoplasmic reticulum chaperone BiP OS=Homo sapiens OX=9606 GN=HSPA5 PE=1 SV=2	1	9	8	8	5	4	5	6	6	7	9	5	6	4	3	4	5	5	6	8	4	5	4	3	4	5	5	6	8	4	5	19.6	17.1	17.1	72.332	654	654	0	70.569	By MS/MS	By MS/MS	By MS/MS
P11142;P54652	P11142	33;12	33;12	27;6	Heat shock cognate 71 kDa protein	HSPA8	sp|P11142|HSP7C_HUMAN Heat shock cognate 71 kDa protein OS=Homo sapiens OX=9606 GN=HSPA8 PE=1 SV=1	2	33	33	27	31	29	32	26	28	28	30	24	26	31	29	32	26	28	28	30	24	26	25	23	26	21	22	22	24	19	21	54.2	54.2	49.4	70.897	646	646;639	0	323.31	By MS/MS	By MS/MS	By MS/MS
P11166	P11166	4	4	4	Solute carrier family 2, facilitated glucose transporter member 1	SLC2A1	sp|P11166|GTR1_HUMAN Solute carrier family 2, facilitated glucose transporter member 1 OS=Homo sapiens OX=9606 GN=SLC2A1 PE=1 SV=2	1	4	4	4	4	2	4	3	4	3	4	3	3	4	2	4	3	4	3	4	3	3	4	2	4	3	4	3	4	3	3	9.3	9.3	9.3	54.083	492	492	0	48.355	By MS/MS	By MS/MS	By MS/MS
P11171	P11171	5	5	5	Protein 4.1	EPB41	sp|P11171|EPB41_HUMAN Protein 4.1 OS=Homo sapiens OX=9606 GN=EPB41 PE=1 SV=4	1	5	5	5	1	2	3	3	3	3	2	1	1	1	2	3	3	3	3	2	1	1	1	2	3	3	3	3	2	1	1	7.3	7.3	7.3	97.016	864	864	0	30.373	By matching	By MS/MS	By MS/MS
P11172	P11172	6	6	6	Uridine 5-monophosphate synthase;Orotate phosphoribosyltransferase;Orotidine 5-phosphate decarboxylase	UMPS	sp|P11172|UMPS_HUMAN Uridine 5-monophosphate synthase OS=Homo sapiens OX=9606 GN=UMPS PE=1 SV=1	1	6	6	6	3	3	3	3	4	5	5	6	3	3	3	3	3	4	5	5	6	3	3	3	3	3	4	5	5	6	3	13.5	13.5	13.5	52.221	480	480	0	38.383	By MS/MS	By MS/MS	By MS/MS
P11216;P11217	P11216;P11217	6;3	4;1	4;1	Glycogen phosphorylase, brain form;Glycogen phosphorylase, muscle form	PYGB;PYGM	sp|P11216|PYGB_HUMAN Glycogen phosphorylase, brain form OS=Homo sapiens OX=9606 GN=PYGB PE=1 SV=5;sp|P11217|PYGM_HUMAN Glycogen phosphorylase, muscle form OS=Homo sapiens OX=9606 GN=PYGM PE=1 SV=6	2	6	4	4	2	3	3	3	3	1	3	6	2	1	1	1	2	1	0	2	4	1	1	1	1	2	1	0	2	4	1	7.7	5.3	5.3	96.695	843	843;842	0	27.75	By MS/MS	By MS/MS	By MS/MS
P11233	P11233	6	4	4	Ras-related protein Ral-A	RALA	sp|P11233|RALA_HUMAN Ras-related protein Ral-A OS=Homo sapiens OX=9606 GN=RALA PE=1 SV=1	1	6	4	4	5	4	6	4	6	4	6	5	4	3	2	4	3	4	2	4	4	3	3	2	4	3	4	2	4	4	3	31.1	22.3	22.3	23.567	206	206	0	38.603	By MS/MS	By MS/MS	By MS/MS
P11234	P11234	7	7	5	Ras-related protein Ral-B	RALB	sp|P11234|RALB_HUMAN Ras-related protein Ral-B OS=Homo sapiens OX=9606 GN=RALB PE=1 SV=1	1	7	7	5	4	7	7	5	7	6	6	5	5	4	7	7	5	7	6	6	5	5	2	5	5	4	5	4	4	4	4	30.6	30.6	21.8	23.408	206	206	0	50.191	By MS/MS	By MS/MS	By MS/MS
P11245	P11245	2	2	2	Arylamine N-acetyltransferase 2	NAT2	sp|P11245|ARY2_HUMAN Arylamine N-acetyltransferase 2 OS=Homo sapiens OX=9606 GN=NAT2 PE=1 SV=1	1	2	2	2	2	1	2	2	1	0	1	2	1	2	1	2	2	1	0	1	2	1	2	1	2	2	1	0	1	2	1	6.6	6.6	6.6	33.542	290	290	0.00080386	10.946	By MS/MS	By matching	By MS/MS
P11413	P11413	4	4	4	Glucose-6-phosphate 1-dehydrogenase	G6PD	sp|P11413|G6PD_HUMAN Glucose-6-phosphate 1-dehydrogenase OS=Homo sapiens OX=9606 GN=G6PD PE=1 SV=4	1	4	4	4	2	3	3	3	2	2	4	2	1	2	3	3	3	2	2	4	2	1	2	3	3	3	2	2	4	2	1	8.3	8.3	8.3	59.256	515	515	0	27.024	By matching	By MS/MS	By MS/MS
P11586;Q6UB35	P11586	35;1	35;1	35;1	C-1-tetrahydrofolate synthase, cytoplasmic;Methylenetetrahydrofolate dehydrogenase;Methenyltetrahydrofolate cyclohydrolase;Formyltetrahydrofolate synthetase;C-1-tetrahydrofolate synthase, cytoplasmic, N-terminally processed	MTHFD1	sp|P11586|C1TC_HUMAN C-1-tetrahydrofolate synthase, cytoplasmic OS=Homo sapiens OX=9606 GN=MTHFD1 PE=1 SV=3	2	35	35	35	25	33	28	27	31	30	32	24	27	25	33	28	27	31	30	32	24	27	25	33	28	27	31	30	32	24	27	41.9	41.9	41.9	101.56	935	935;978	0	323.31	By MS/MS	By MS/MS	By MS/MS
P11717	P11717	12	12	12	Cation-independent mannose-6-phosphate receptor	IGF2R	sp|P11717|MPRI_HUMAN Cation-independent mannose-6-phosphate receptor OS=Homo sapiens OX=9606 GN=IGF2R PE=1 SV=3	1	12	12	12	8	7	9	8	9	7	9	6	8	8	7	9	8	9	7	9	6	8	8	7	9	8	9	7	9	6	8	5.2	5.2	5.2	274.37	2491	2491	0	95.404	By MS/MS	By MS/MS	By MS/MS
P11766	P11766	2	2	2	Alcohol dehydrogenase class-3	ADH5	sp|P11766|ADHX_HUMAN Alcohol dehydrogenase class-3 OS=Homo sapiens OX=9606 GN=ADH5 PE=1 SV=4	1	2	2	2	1	2	2	1	1	1	1	1	1	1	2	2	1	1	1	1	1	1	1	2	2	1	1	1	1	1	1	4.8	4.8	4.8	39.724	374	374	0	11.808	By MS/MS	By MS/MS	By MS/MS
P11802	P11802	2	1	1	Cyclin-dependent kinase 4	CDK4	sp|P11802|CDK4_HUMAN Cyclin-dependent kinase 4 OS=Homo sapiens OX=9606 GN=CDK4 PE=1 SV=2	1	2	1	1	2	1	2	1	2	1	2	1	1	1	0	1	0	1	0	1	0	0	1	0	1	0	1	0	1	0	0	6.9	4.3	4.3	33.729	303	303	0.0047587	6.7259	By matching	By matching	By matching
P11908	P11908	1	1	1	Ribose-phosphate pyrophosphokinase 2	PRPS2	sp|P11908|PRPS2_HUMAN Ribose-phosphate pyrophosphokinase 2 OS=Homo sapiens OX=9606 GN=PRPS2 PE=1 SV=2	1	1	1	1	0	0	0	0	0	1	1	0	0	0	0	0	0	0	1	1	0	0	0	0	0	0	0	1	1	0	0	4.7	4.7	4.7	34.769	318	318	0.0071475	6.2616
P11940;Q9H361;Q4VXU2;Q96DU9;Q5JQF8	P11940;Q9H361	21;11;4;1;1	21;11;4;1;1	17;10;3;1;1	Polyadenylate-binding protein 1;Polyadenylate-binding protein 3	PABPC1;PABPC3	sp|P11940|PABP1_HUMAN Polyadenylate-binding protein 1 OS=Homo sapiens OX=9606 GN=PABPC1 PE=1 SV=2;sp|Q9H361|PABP3_HUMAN Polyadenylate-binding protein 3 OS=Homo sapiens OX=9606 GN=PABPC3 PE=1 SV=2	5	21	21	17	19	16	20	11	11	12	16	9	8	19	16	20	11	11	12	16	9	8	16	12	16	9	8	9	13	7	6	38.4	38.4	32.7	70.67	636	636;631;614;382;200	0	323.31	By MS/MS	By MS/MS	By MS/MS
P12004	P12004	3	3	3	Proliferating cell nuclear antigen	PCNA	sp|P12004|PCNA_HUMAN Proliferating cell nuclear antigen OS=Homo sapiens OX=9606 GN=PCNA PE=1 SV=1	1	3	3	3	2	1	1	2	2	1	3	1	1	2	1	1	2	2	1	3	1	1	2	1	1	2	2	1	3	1	1	15.3	15.3	15.3	28.768	261	261	0	39.702	By matching	By MS/MS	By matching
P12109	P12109	4	4	4	Collagen alpha-1(VI) chain	COL6A1	sp|P12109|CO6A1_HUMAN Collagen alpha-1(VI) chain OS=Homo sapiens OX=9606 GN=COL6A1 PE=1 SV=3	1	4	4	4	3	3	3	1	4	3	3	4	4	3	3	3	1	4	3	3	4	4	3	3	3	1	4	3	3	4	4	5.2	5.2	5.2	108.53	1028	1028	0	41.619	By MS/MS	By MS/MS	By MS/MS
P12268	P12268	14	14	14	Inosine-5-monophosphate dehydrogenase 2	IMPDH2	sp|P12268|IMDH2_HUMAN Inosine-5-monophosphate dehydrogenase 2 OS=Homo sapiens OX=9606 GN=IMPDH2 PE=1 SV=2	1	14	14	14	12	9	10	12	11	13	13	6	11	12	9	10	12	11	13	13	6	11	12	9	10	12	11	13	13	6	11	30	30	30	55.804	514	514	0	191.31	By MS/MS	By MS/MS	By MS/MS
P12277;P06732	P12277	11;1	11;1	11;1	Creatine kinase B-type	CKB	sp|P12277|KCRB_HUMAN Creatine kinase B-type OS=Homo sapiens OX=9606 GN=CKB PE=1 SV=1	2	11	11	11	8	7	6	7	6	7	10	7	8	8	7	6	7	6	7	10	7	8	8	7	6	7	6	7	10	7	8	44.9	44.9	44.9	42.644	381	381;381	0	176.41	By MS/MS	By MS/MS	By MS/MS
P12931	P12931	6	2	2	Proto-oncogene tyrosine-protein kinase Src	SRC	sp|P12931|SRC_HUMAN Proto-oncogene tyrosine-protein kinase Src OS=Homo sapiens OX=9606 GN=SRC PE=1 SV=3	1	6	2	2	4	5	4	4	5	4	5	4	2	1	2	1	1	1	1	2	1	1	1	2	1	1	1	1	2	1	1	11.2	4.5	4.5	59.834	536	536	0	12.561	By matching	By matching	By matching
P12956	P12956	11	11	11	X-ray repair cross-complementing protein 6	XRCC6	sp|P12956|XRCC6_HUMAN X-ray repair cross-complementing protein 6 OS=Homo sapiens OX=9606 GN=XRCC6 PE=1 SV=2	1	11	11	11	8	8	4	7	7	9	9	5	7	8	8	4	7	7	9	9	5	7	8	8	4	7	7	9	9	5	7	23.2	23.2	23.2	69.842	609	609	0	90.055	By MS/MS	By MS/MS	By MS/MS
P13010	P13010	13	13	13	X-ray repair cross-complementing protein 5	XRCC5	sp|P13010|XRCC5_HUMAN X-ray repair cross-complementing protein 5 OS=Homo sapiens OX=9606 GN=XRCC5 PE=1 SV=3	1	13	13	13	8	9	10	10	11	11	12	10	9	8	9	10	10	11	11	12	10	9	8	9	10	10	11	11	12	10	9	25.8	25.8	25.8	82.704	732	732	0	114.95	By MS/MS	By MS/MS	By MS/MS
P13497;Q9Y6L7;O43897	P13497;Q9Y6L7;O43897	2;1;1	2;1;1	2;1;1	Bone morphogenetic protein 1;Tolloid-like protein 2;Tolloid-like protein 1	BMP1;TLL2;TLL1	sp|P13497|BMP1_HUMAN Bone morphogenetic protein 1 OS=Homo sapiens OX=9606 GN=BMP1 PE=1 SV=2;sp|Q9Y6L7|TLL2_HUMAN Tolloid-like protein 2 OS=Homo sapiens OX=9606 GN=TLL2 PE=1 SV=1;sp|O43897|TLL1_HUMAN Tolloid-like protein 1 OS=Homo sapiens OX=9606 GN=TLL1 PE	3	2	2	2	1	2	2	2	2	1	2	2	1	1	2	2	2	2	1	2	2	1	1	2	2	2	2	1	2	2	1	2.4	2.4	2.4	111.25	986	986;1015;1013	0	12.727	By matching	By MS/MS	By matching
P13591	P13591	5	5	5	Neural cell adhesion molecule 1	NCAM1	sp|P13591|NCAM1_HUMAN Neural cell adhesion molecule 1 OS=Homo sapiens OX=9606 GN=NCAM1 PE=1 SV=3	1	5	5	5	4	3	3	3	4	3	4	4	2	4	3	3	3	4	3	4	4	2	4	3	3	3	4	3	4	4	2	6.6	6.6	6.6	94.573	858	858	0	35.569	By MS/MS	By MS/MS	By MS/MS
P13612	P13612	8	8	8	Integrin alpha-4	ITGA4	sp|P13612|ITA4_HUMAN Integrin alpha-4 OS=Homo sapiens OX=9606 GN=ITGA4 PE=1 SV=3	1	8	8	8	5	4	6	4	4	4	4	5	4	5	4	6	4	4	4	4	5	4	5	4	6	4	4	4	4	5	4	8	8	8	114.9	1032	1032	0	50.515	By MS/MS	By MS/MS	By MS/MS
P13639	P13639	28	28	27	Elongation factor 2	EEF2	sp|P13639|EF2_HUMAN Elongation factor 2 OS=Homo sapiens OX=9606 GN=EEF2 PE=1 SV=4	1	28	28	27	26	27	26	26	27	28	27	25	24	26	27	26	26	27	28	27	25	24	25	26	25	25	26	27	26	24	23	33.9	33.9	32.8	95.337	858	858	0	285.91	By MS/MS	By MS/MS	By MS/MS
P13646;CON__P13646-1;CON__ENSEMBL:ENSP00000377550;CON__Q9UE12;P35900;Q15323;CON__Q14525;Q14525;CON__P35900;CON__Q497I4;CON__Q15323;CON__Q6NTB9;CON__O76009;CON__O76011;CON__Q6IFU5;Q9C075;CON__Q8IUT8;Q6A162;O76011;O76009;CON__Q9C075	P13646;CON__P13646-1;CON__ENSEMBL:ENSP00000377550	9;8;8;2;2;2;2;2;2;2;2;1;1;1;1;1;1;1;1;1;1	4;4;3;1;1;1;1;1;1;1;1;1;1;1;1;1;1;1;1;1;1	4;4;3;1;1;1;1;1;1;1;1;1;1;1;1;1;1;1;1;1;1	Keratin, type I cytoskeletal 13	KRT13	sp|P13646|K1C13_HUMAN Keratin, type I cytoskeletal 13 OS=Homo sapiens OX=9606 GN=KRT13 PE=1 SV=4;;	21	9	4	4	9	4	4	3	5	4	5	3	4	4	0	0	0	1	0	1	0	0	4	0	0	0	1	0	1	0	0	16.8	8.7	8.7	49.588	458	458;458;420;416;424;416;404;404;424;455;416;404;404;394;431;422;436;431;436;404;422	0	35.626	By MS/MS	By matching	By matching
P13797;Q14651;P13796	P13797	6;2;1	6;2;1	6;2;1	Plastin-3	PLS3	sp|P13797|PLST_HUMAN Plastin-3 OS=Homo sapiens OX=9606 GN=PLS3 PE=1 SV=4	3	6	6	6	3	4	5	3	5	4	6	4	4	3	4	5	3	5	4	6	4	4	3	4	5	3	5	4	6	4	4	10.3	10.3	10.3	70.81	630	630;629;627	0	41.75	By matching	By MS/MS	By MS/MS
P13807;P54840	P13807	6;1	6;1	6;1	Glycogen [starch] synthase, muscle	GYS1	sp|P13807|GYS1_HUMAN Glycogen [starch] synthase, muscle OS=Homo sapiens OX=9606 GN=GYS1 PE=1 SV=2	2	6	6	6	2	4	3	4	1	5	3	5	3	2	4	3	4	1	5	3	5	3	2	4	3	4	1	5	3	5	3	8.8	8.8	8.8	83.785	737	737;703	0	44.165	By MS/MS	By MS/MS	By MS/MS
P13861;P31323	P13861	7;1	7;1	7;1	cAMP-dependent protein kinase type II-alpha regulatory subunit	PRKAR2A	sp|P13861|KAP2_HUMAN cAMP-dependent protein kinase type II-alpha regulatory subunit OS=Homo sapiens OX=9606 GN=PRKAR2A PE=1 SV=2	2	7	7	7	4	4	3	4	5	4	6	3	3	4	4	3	4	5	4	6	3	3	4	4	3	4	5	4	6	3	3	21.8	21.8	21.8	45.518	404	404;418	0	47.712	By MS/MS	By MS/MS	By MS/MS
P14174	P14174	1	1	1	Macrophage migration inhibitory factor	MIF	sp|P14174|MIF_HUMAN Macrophage migration inhibitory factor OS=Homo sapiens OX=9606 GN=MIF PE=1 SV=4	1	1	1	1	0	1	1	1	1	1	1	1	1	0	1	1	1	1	1	1	1	1	0	1	1	1	1	1	1	1	1	9.6	9.6	9.6	12.476	115	115	0	13.576		By MS/MS	By MS/MS
P14209	P14209	4	4	4	CD99 antigen	CD99	sp|P14209|CD99_HUMAN CD99 antigen OS=Homo sapiens OX=9606 GN=CD99 PE=1 SV=1	1	4	4	4	4	4	4	4	4	4	4	4	4	4	4	4	4	4	4	4	4	4	4	4	4	4	4	4	4	4	4	45.4	45.4	45.4	18.848	185	185	0	168.54	By MS/MS	By MS/MS	By MS/MS
P14543	P14543	4	4	4	Nidogen-1	NID1	sp|P14543|NID1_HUMAN Nidogen-1 OS=Homo sapiens OX=9606 GN=NID1 PE=1 SV=3	1	4	4	4	3	4	4	4	2	2	3	3	2	3	4	4	4	2	2	3	3	2	3	4	4	4	2	2	3	3	2	3.3	3.3	3.3	136.38	1247	1247	0	29.641	By MS/MS	By MS/MS	By MS/MS
P14550	P14550	2	2	2	Alcohol dehydrogenase [NADP(+)]	AKR1A1	sp|P14550|AK1A1_HUMAN Aldo-keto reductase family 1 member A1 OS=Homo sapiens OX=9606 GN=AKR1A1 PE=1 SV=3	1	2	2	2	1	1	1	0	2	1	2	0	0	1	1	1	0	2	1	2	0	0	1	1	1	0	2	1	2	0	0	5.5	5.5	5.5	36.573	325	325	0	14.104	By MS/MS	By MS/MS	By matching
P14618;P30613	P14618	20;1	20;1	20;1	Pyruvate kinase PKM	PKM	sp|P14618|KPYM_HUMAN Pyruvate kinase PKM OS=Homo sapiens OX=9606 GN=PKM PE=1 SV=4	2	20	20	20	17	18	20	19	18	20	20	18	18	17	18	20	19	18	20	20	18	18	17	18	20	19	18	20	20	18	18	42.2	42.2	42.2	57.936	531	531;574	0	323.31	By MS/MS	By MS/MS	By MS/MS
P14625	P14625	10	9	9	Endoplasmin	HSP90B1	sp|P14625|ENPL_HUMAN Endoplasmin OS=Homo sapiens OX=9606 GN=HSP90B1 PE=1 SV=1	1	10	9	9	6	7	8	9	6	7	7	6	5	5	6	7	8	5	6	6	5	4	5	6	7	8	5	6	6	5	4	15.4	13.9	13.9	92.468	803	803	0	75.527	By MS/MS	By MS/MS	By MS/MS
P14678;P63162	P14678;P63162	3;3	3;3	3;3	Small nuclear ribonucleoprotein-associated proteins B and B;Small nuclear ribonucleoprotein-associated protein N	SNRPB;SNRPN	sp|P14678|RSMB_HUMAN Small nuclear ribonucleoprotein-associated proteins B and B OS=Homo sapiens OX=9606 GN=SNRPB PE=1 SV=2;sp|P63162|RSMN_HUMAN Small nuclear ribonucleoprotein-associated protein N OS=Homo sapiens OX=9606 GN=SNRPN PE=1 SV=1	2	3	3	3	3	3	3	2	2	3	3	1	2	3	3	3	2	2	3	3	1	2	3	3	3	2	2	3	3	1	2	12.5	12.5	12.5	24.61	240	240;240	0	21.622	By MS/MS	By MS/MS	By MS/MS
P14866	P14866	8	8	8	Heterogeneous nuclear ribonucleoprotein L	HNRNPL	sp|P14866|HNRPL_HUMAN Heterogeneous nuclear ribonucleoprotein L OS=Homo sapiens OX=9606 GN=HNRNPL PE=1 SV=2	1	8	8	8	7	6	8	4	7	7	8	2	2	7	6	8	4	7	7	8	2	2	7	6	8	4	7	7	8	2	2	20.4	20.4	20.4	64.132	589	589	0	67.177	By MS/MS	By MS/MS	By MS/MS
P14868	P14868	18	18	18	Aspartate--tRNA ligase, cytoplasmic	DARS	sp|P14868|SYDC_HUMAN Aspartate--tRNA ligase, cytoplasmic OS=Homo sapiens OX=9606 GN=DARS1 PE=1 SV=2	1	18	18	18	11	17	16	11	16	18	18	12	12	11	17	16	11	16	18	18	12	12	11	17	16	11	16	18	18	12	12	39.5	39.5	39.5	57.136	501	501	0	173.08	By MS/MS	By MS/MS	By MS/MS
P14923	P14923	6	6	6	Junction plakoglobin	JUP	sp|P14923|PLAK_HUMAN Junction plakoglobin OS=Homo sapiens OX=9606 GN=JUP PE=1 SV=3	1	6	6	6	3	1	2	6	2	2	3	2	3	3	1	2	6	2	2	3	2	3	3	1	2	6	2	2	3	2	3	7.9	7.9	7.9	81.744	745	745	0	37.673	By MS/MS	By matching	By matching
P15121	P15121	1	1	1	Aldose reductase	AKR1B1	sp|P15121|ALDR_HUMAN Aldo-keto reductase family 1 member B1 OS=Homo sapiens OX=9606 GN=AKR1B1 PE=1 SV=3	1	1	1	1	1	1	1	0	1	1	1	1	1	1	1	1	0	1	1	1	1	1	1	1	1	0	1	1	1	1	1	3.5	3.5	3.5	35.853	316	316	0.0014914	8.3466	By matching	By matching	By matching
P15151	P15151	3	3	3	Poliovirus receptor	PVR	sp|P15151|PVR_HUMAN Poliovirus receptor OS=Homo sapiens OX=9606 GN=PVR PE=1 SV=2	1	3	3	3	2	1	3	0	1	1	1	0	0	2	1	3	0	1	1	1	0	0	2	1	3	0	1	1	1	0	0	10.3	10.3	10.3	45.302	417	417	0	19.003	By MS/MS	By MS/MS	By MS/MS
P15311	P15311	25	25	14	Ezrin	EZR	sp|P15311|EZRI_HUMAN Ezrin OS=Homo sapiens OX=9606 GN=EZR PE=1 SV=4	1	25	25	14	21	22	25	20	21	19	21	18	19	21	22	25	20	21	19	21	18	19	12	12	14	11	11	10	13	10	11	34.1	34.1	22.2	69.412	586	586	0	220.9	By MS/MS	By MS/MS	By MS/MS
P15529	P15529	4	4	4	Membrane cofactor protein	CD46	sp|P15529|MCP_HUMAN Membrane cofactor protein OS=Homo sapiens OX=9606 GN=CD46 PE=1 SV=3	1	4	4	4	1	4	2	1	2	2	3	1	1	1	4	2	1	2	2	3	1	1	1	4	2	1	2	2	3	1	1	5.4	5.4	5.4	43.747	392	392	0	27.629	By MS/MS	By MS/MS	By MS/MS
P15531	P15531	5	5	2	Nucleoside diphosphate kinase A	NME1	sp|P15531|NDKA_HUMAN Nucleoside diphosphate kinase A OS=Homo sapiens OX=9606 GN=NME1 PE=1 SV=1	1	5	5	2	4	4	4	4	4	4	4	4	5	4	4	4	4	4	4	4	4	5	1	1	1	1	1	1	1	1	2	32.9	32.9	13.8	17.149	152	152	0	42.185	By MS/MS	By MS/MS	By MS/MS
P15880	P15880	8	8	8	40S ribosomal protein S2	RPS2	sp|P15880|RS2_HUMAN 40S ribosomal protein S2 OS=Homo sapiens OX=9606 GN=RPS2 PE=1 SV=2	1	8	8	8	7	8	8	7	7	7	8	7	7	7	8	8	7	7	7	8	7	7	7	8	8	7	7	7	8	7	7	27.3	27.3	27.3	31.324	293	293	0	58.766	By MS/MS	By MS/MS	By MS/MS
P15924	P15924	7	7	7	Desmoplakin	DSP	sp|P15924|DESP_HUMAN Desmoplakin OS=Homo sapiens OX=9606 GN=DSP PE=1 SV=3	1	7	7	7	7	1	0	5	3	3	5	5	6	7	1	0	5	3	3	5	5	6	7	1	0	5	3	3	5	5	6	2.3	2.3	2.3	331.77	2871	2871	0	46.586	By MS/MS	By matching
P16152;O75828	P16152	4;1	4;1	4;1	Carbonyl reductase [NADPH] 1	CBR1	sp|P16152|CBR1_HUMAN Carbonyl reductase [NADPH] 1 OS=Homo sapiens OX=9606 GN=CBR1 PE=1 SV=3	2	4	4	4	3	3	2	4	2	1	3	4	2	3	3	2	4	2	1	3	4	2	3	3	2	4	2	1	3	4	2	22.4	22.4	22.4	30.375	277	277;277	0	49.625	By MS/MS	By MS/MS	By MS/MS
P16989	P16989	3	1	1	Y-box-binding protein 3	YBX3	sp|P16989|YBOX3_HUMAN Y-box-binding protein 3 OS=Homo sapiens OX=9606 GN=YBX3 PE=1 SV=4	1	3	1	1	2	3	2	1	0	0	2	1	1	1	1	0	0	0	0	0	0	0	1	1	0	0	0	0	0	0	0	12.6	5.1	5.1	40.089	372	372	0.0047522	6.7126	By matching	By MS/MS	By matching
P17066;P48741	P17066	10;4	1;1	1;1	Heat shock 70 kDa protein 6	HSPA6	sp|P17066|HSP76_HUMAN Heat shock 70 kDa protein 6 OS=Homo sapiens OX=9606 GN=HSPA6 PE=1 SV=2	2	10	1	1	9	9	9	10	9	9	10	10	9	1	1	1	1	1	1	1	1	1	1	1	1	1	1	1	1	1	1	15.6	1.7	1.7	71.027	643	643;367	0	26.002	By MS/MS	By MS/MS	By MS/MS
P17301	P17301	3	3	3	Integrin alpha-2	ITGA2	sp|P17301|ITA2_HUMAN Integrin alpha-2 OS=Homo sapiens OX=9606 GN=ITGA2 PE=1 SV=1	1	3	3	3	0	2	2	2	2	2	1	2	1	0	2	2	2	2	2	1	2	1	0	2	2	2	2	2	1	2	1	2.6	2.6	2.6	129.29	1181	1181	0	16.602		By MS/MS	By matching
P17302	P17302	7	7	7	Gap junction alpha-1 protein	GJA1	sp|P17302|CXA1_HUMAN Gap junction alpha-1 protein OS=Homo sapiens OX=9606 GN=GJA1 PE=1 SV=2	1	7	7	7	5	5	7	4	7	6	7	4	4	5	5	7	4	7	6	7	4	4	5	5	7	4	7	6	7	4	4	27.5	27.5	27.5	43.008	382	382	0	82.994	By MS/MS	By MS/MS	By MS/MS
P17655	P17655	1	1	1	Calpain-2 catalytic subunit	CAPN2	sp|P17655|CAN2_HUMAN Calpain-2 catalytic subunit OS=Homo sapiens OX=9606 GN=CAPN2 PE=1 SV=6	1	1	1	1	1	1	1	1	0	1	1	1	1	1	1	1	1	0	1	1	1	1	1	1	1	1	0	1	1	1	1	1.1	1.1	1.1	79.994	700	700	0.0015106	8.5667	By MS/MS	By matching	By matching
P17812;Q9NRF8	P17812	11;1	11;1	11;1	CTP synthase 1	CTPS1	sp|P17812|PYRG1_HUMAN CTP synthase 1 OS=Homo sapiens OX=9606 GN=CTPS1 PE=1 SV=2	2	11	11	11	4	7	7	8	6	8	9	6	8	4	7	7	8	6	8	9	6	8	4	7	7	8	6	8	9	6	8	20.5	20.5	20.5	66.69	591	591;586	0	121.88	By matching	By MS/MS	By MS/MS
P17844	P17844	13	9	9	Probable ATP-dependent RNA helicase DDX5	DDX5	sp|P17844|DDX5_HUMAN Probable ATP-dependent RNA helicase DDX5 OS=Homo sapiens OX=9606 GN=DDX5 PE=1 SV=1	1	13	9	9	10	9	9	9	11	12	12	7	8	6	5	5	5	8	8	8	3	4	6	5	5	5	8	8	8	3	4	20.8	14.3	14.3	69.147	614	614	0	60.422	By MS/MS	By MS/MS	By MS/MS
P17858	P17858	9	9	6	ATP-dependent 6-phosphofructokinase, liver type	PFKL	sp|P17858|PFKAL_HUMAN ATP-dependent 6-phosphofructokinase, liver type OS=Homo sapiens OX=9606 GN=PFKL PE=1 SV=6	1	9	9	6	7	4	6	4	8	8	7	4	5	7	4	6	4	8	8	7	4	5	4	2	4	2	5	5	4	2	3	13.8	13.8	9.1	85.018	780	780	0	105.46	By MS/MS	By MS/MS	By MS/MS
P17980	P17980	14	14	14	26S protease regulatory subunit 6A	PSMC3	sp|P17980|PRS6A_HUMAN 26S proteasome regulatory subunit 6A OS=Homo sapiens OX=9606 GN=PSMC3 PE=1 SV=3	1	14	14	14	8	10	9	10	8	12	12	9	10	8	10	9	10	8	12	12	9	10	8	10	9	10	8	12	12	9	10	44.4	44.4	44.4	49.203	439	439	0	185.93	By MS/MS	By MS/MS	By MS/MS
P17987	P17987	13	13	13	T-complex protein 1 subunit alpha	TCP1	sp|P17987|TCPA_HUMAN T-complex protein 1 subunit alpha OS=Homo sapiens OX=9606 GN=TCP1 PE=1 SV=1	1	13	13	13	11	10	12	8	13	11	11	8	9	11	10	12	8	13	11	11	8	9	11	10	12	8	13	11	11	8	9	27.3	27.3	27.3	60.343	556	556	0	102.22	By MS/MS	By MS/MS	By MS/MS
P18077	P18077	6	6	6	60S ribosomal protein L35a	RPL35A	sp|P18077|RL35A_HUMAN 60S ribosomal protein L35a OS=Homo sapiens OX=9606 GN=RPL35A PE=1 SV=2	1	6	6	6	4	6	5	5	5	6	5	6	5	4	6	5	5	5	6	5	6	5	4	6	5	5	5	6	5	6	5	46.4	46.4	46.4	12.538	110	110	0	38.246	By MS/MS	By MS/MS	By MS/MS
P18085	P18085	8	5	5	ADP-ribosylation factor 4	ARF4	sp|P18085|ARF4_HUMAN ADP-ribosylation factor 4 OS=Homo sapiens OX=9606 GN=ARF4 PE=1 SV=3	1	8	5	5	7	8	8	8	7	7	8	8	8	5	5	5	5	4	5	5	5	5	5	5	5	5	4	5	5	5	5	55.6	27.8	27.8	20.511	180	180	0	38.198	By MS/MS	By MS/MS	By MS/MS
P18124	P18124	6	6	6	60S ribosomal protein L7	RPL7	sp|P18124|RL7_HUMAN 60S ribosomal protein L7 OS=Homo sapiens OX=9606 GN=RPL7 PE=1 SV=1	1	6	6	6	5	6	6	6	6	5	6	6	5	5	6	6	6	6	5	6	6	5	5	6	6	6	6	5	6	6	5	24.6	24.6	24.6	29.225	248	248	0	82.978	By MS/MS	By MS/MS	By MS/MS
P18206	P18206	9	9	9	Vinculin	VCL	sp|P18206|VINC_HUMAN Vinculin OS=Homo sapiens OX=9606 GN=VCL PE=1 SV=4	1	9	9	9	7	5	5	6	6	4	6	6	6	7	5	5	6	6	4	6	6	6	7	5	5	6	6	4	6	6	6	10.6	10.6	10.6	123.8	1134	1134	0	62.005	By MS/MS	By MS/MS	By MS/MS
P18433	P18433	1	1	1	Receptor-type tyrosine-protein phosphatase alpha	PTPRA	sp|P18433|PTPRA_HUMAN Receptor-type tyrosine-protein phosphatase alpha OS=Homo sapiens OX=9606 GN=PTPRA PE=1 SV=3	1	1	1	1	1	1	1	0	1	1	1	0	0	1	1	1	0	1	1	1	0	0	1	1	1	0	1	1	1	0	0	1.5	1.5	1.5	90.718	802	802	0.0014684	7.8501	By MS/MS	By matching	By matching
P18621	P18621	4	4	4	60S ribosomal protein L17	RPL17	sp|P18621|RL17_HUMAN 60S ribosomal protein L17 OS=Homo sapiens OX=9606 GN=RPL17 PE=1 SV=3	1	4	4	4	4	4	3	4	4	3	4	3	3	4	4	3	4	4	3	4	3	3	4	4	3	4	4	3	4	3	3	22.3	22.3	22.3	21.397	184	184	0	33.254	By MS/MS	By MS/MS	By MS/MS
P18669;Q8N0Y7;P15259	P18669;Q8N0Y7;P15259	4;3;2	4;3;2	4;3;2	Phosphoglycerate mutase 1;Probable phosphoglycerate mutase 4;Phosphoglycerate mutase 2	PGAM1;PGAM4;PGAM2	sp|P18669|PGAM1_HUMAN Phosphoglycerate mutase 1 OS=Homo sapiens OX=9606 GN=PGAM1 PE=1 SV=2;sp|Q8N0Y7|PGAM4_HUMAN Probable phosphoglycerate mutase 4 OS=Homo sapiens OX=9606 GN=PGAM4 PE=3 SV=1;sp|P15259|PGAM2_HUMAN Phosphoglycerate mutase 2 OS=Homo sapiens O	3	4	4	4	3	3	3	1	4	2	3	1	1	3	3	3	1	4	2	3	1	1	3	3	3	1	4	2	3	1	1	24.8	24.8	24.8	28.804	254	254;254;253	0	28.39	By MS/MS	By MS/MS	By MS/MS
P18754	P18754	4	4	4	Regulator of chromosome condensation	RCC1	sp|P18754|RCC1_HUMAN Regulator of chromosome condensation OS=Homo sapiens OX=9606 GN=RCC1 PE=1 SV=1	1	4	4	4	2	3	2	3	3	2	3	2	3	2	3	2	3	3	2	3	2	3	2	3	2	3	3	2	3	2	3	12.4	12.4	12.4	44.969	421	421	0	28.757	By MS/MS	By MS/MS	By matching
P19022;P55283	P19022;P55283	2;1	2;1	2;1	Cadherin-2;Cadherin-4	CDH2;CDH4	sp|P19022|CADH2_HUMAN Cadherin-2 OS=Homo sapiens OX=9606 GN=CDH2 PE=1 SV=4;sp|P55283|CADH4_HUMAN Cadherin-4 OS=Homo sapiens OX=9606 GN=CDH4 PE=2 SV=2	2	2	2	2	2	1	1	1	2	2	1	1	2	2	1	1	1	2	2	1	1	2	2	1	1	1	2	2	1	1	2	2.5	2.5	2.5	99.808	906	906;916	0	14.092	By MS/MS	By matching	By matching
P19256	P19256	1	1	1	Lymphocyte function-associated antigen 3	CD58	sp|P19256|LFA3_HUMAN Lymphocyte function-associated antigen 3 OS=Homo sapiens OX=9606 GN=CD58 PE=1 SV=1	1	1	1	1	1	1	1	0	0	0	1	1	1	1	1	1	0	0	0	1	1	1	1	1	1	0	0	0	1	1	1	4	4	4	28.147	250	250	0.0014925	8.3689	By matching	By MS/MS	By MS/MS
P19338	P19338	14	14	14	Nucleolin	NCL	sp|P19338|NUCL_HUMAN Nucleolin OS=Homo sapiens OX=9606 GN=NCL PE=1 SV=3	1	14	14	14	8	12	14	14	11	11	14	10	11	8	12	14	14	11	11	14	10	11	8	12	14	14	11	11	14	10	11	18.6	18.6	18.6	76.613	710	710	0	98.137	By MS/MS	By MS/MS	By MS/MS
P19387	P19387	2	2	2	DNA-directed RNA polymerase II subunit RPB3	POLR2C	sp|P19387|RPB3_HUMAN DNA-directed RNA polymerase II subunit RPB3 OS=Homo sapiens OX=9606 GN=POLR2C PE=1 SV=2	1	2	2	2	0	0	0	1	0	0	0	0	1	0	0	0	1	0	0	0	0	1	0	0	0	1	0	0	0	0	1	11.3	11.3	11.3	31.441	275	275	0	11.2
P19623	P19623	2	2	2	Spermidine synthase	SRM	sp|P19623|SPEE_HUMAN Spermidine synthase OS=Homo sapiens OX=9606 GN=SRM PE=1 SV=1	1	2	2	2	2	2	2	2	2	2	2	2	2	2	2	2	2	2	2	2	2	2	2	2	2	2	2	2	2	2	2	7.6	7.6	7.6	33.824	302	302	0	15.371	By matching	By MS/MS	By MS/MS
P20020;Q16720;Q01814	P20020	6;2;1	6;2;1	2;0;0	Plasma membrane calcium-transporting ATPase 1	ATP2B1	sp|P20020|AT2B1_HUMAN Plasma membrane calcium-transporting ATPase 1 OS=Homo sapiens OX=9606 GN=ATP2B1 PE=1 SV=4	3	6	6	2	3	1	3	5	5	4	6	5	4	3	1	3	5	5	4	6	5	4	1	1	0	2	2	2	2	2	2	7.6	7.6	2.2	134.68	1220	1220;1220;1243	0	53.309	By matching	By MS/MS	By matching
P20042	P20042	4	4	4	Eukaryotic translation initiation factor 2 subunit 2	EIF2S2	sp|P20042|IF2B_HUMAN Eukaryotic translation initiation factor 2 subunit 2 OS=Homo sapiens OX=9606 GN=EIF2S2 PE=1 SV=2	1	4	4	4	2	4	3	3	1	4	4	3	4	2	4	3	3	1	4	4	3	4	2	4	3	3	1	4	4	3	4	12	12	12	38.388	333	333	0	24.891	By MS/MS	By MS/MS	By MS/MS
P20073	P20073	10	10	10	Annexin A7	ANXA7	sp|P20073|ANXA7_HUMAN Annexin A7 OS=Homo sapiens OX=9606 GN=ANXA7 PE=1 SV=3	1	10	10	10	8	9	9	8	9	8	10	7	8	8	9	9	8	9	8	10	7	8	8	9	9	8	9	8	10	7	8	23	23	23	52.739	488	488	0	102.63	By MS/MS	By MS/MS	By MS/MS
P20338;P61018	P20338	4;1	4;1	4;1	Ras-related protein Rab-4A	RAB4A	sp|P20338|RAB4A_HUMAN Ras-related protein Rab-4A OS=Homo sapiens OX=9606 GN=RAB4A PE=1 SV=3	2	4	4	4	1	3	3	3	2	2	4	4	3	1	3	3	3	2	2	4	4	3	1	3	3	3	2	2	4	4	3	19.7	19.7	19.7	24.389	218	218;213	0	27.508	By MS/MS	By MS/MS	By MS/MS
P20339	P20339	4	2	2	Ras-related protein Rab-5A	RAB5A	sp|P20339|RAB5A_HUMAN Ras-related protein Rab-5A OS=Homo sapiens OX=9606 GN=RAB5A PE=1 SV=2	1	4	2	2	3	4	4	3	3	3	4	3	3	1	2	2	1	1	1	2	1	1	1	2	2	1	1	1	2	1	1	21.4	11.2	11.2	23.658	215	215	0	12.781	By MS/MS	By MS/MS	By MS/MS
P20340;Q9NRW1;Q53S08;Q14964	P20340;Q9NRW1	4;2;1;1	4;2;1;1	4;2;1;1	Ras-related protein Rab-6A;Ras-related protein Rab-6B	RAB6A;RAB6B	sp|P20340|RAB6A_HUMAN Ras-related protein Rab-6A OS=Homo sapiens OX=9606 GN=RAB6A PE=1 SV=3;sp|Q9NRW1|RAB6B_HUMAN Ras-related protein Rab-6B OS=Homo sapiens OX=9606 GN=RAB6B PE=1 SV=1	4	4	4	4	3	2	4	2	3	3	3	2	2	3	2	4	2	3	3	3	2	2	3	2	4	2	3	3	3	2	2	21.2	21.2	21.2	23.593	208	208;208;254;217	0	76.771	By MS/MS	By MS/MS	By MS/MS
P20618	P20618	3	3	3	Proteasome subunit beta type-1	PSMB1	sp|P20618|PSB1_HUMAN Proteasome subunit beta type-1 OS=Homo sapiens OX=9606 GN=PSMB1 PE=1 SV=2	1	3	3	3	2	3	3	1	1	0	3	1	1	2	3	3	1	1	0	3	1	1	2	3	3	1	1	0	3	1	1	13.3	13.3	13.3	26.489	241	241	0	17.469	By MS/MS	By MS/MS	By MS/MS
P20645	P20645	2	2	2	Cation-dependent mannose-6-phosphate receptor	M6PR	sp|P20645|MPRD_HUMAN Cation-dependent mannose-6-phosphate receptor OS=Homo sapiens OX=9606 GN=M6PR PE=1 SV=1	1	2	2	2	2	2	2	2	2	2	2	2	2	2	2	2	2	2	2	2	2	2	2	2	2	2	2	2	2	2	2	10.1	10.1	10.1	30.993	277	277	0	67.193	By MS/MS	By MS/MS	By MS/MS
P20742	P20742	3	1	1	Pregnancy zone protein	PZP	sp|P20742|PZP_HUMAN Pregnancy zone protein OS=Homo sapiens OX=9606 GN=PZP PE=1 SV=4	1	3	1	1	3	3	3	2	3	3	3	3	3	1	1	1	0	1	1	1	1	1	1	1	1	0	1	1	1	1	1	2.2	0.7	0.7	163.86	1482	1482	0.002059	6.8853	By MS/MS	By matching	By MS/MS
P20774	P20774	4	4	4	Mimecan	OGN	sp|P20774|MIME_HUMAN Mimecan OS=Homo sapiens OX=9606 GN=OGN PE=1 SV=1	1	4	4	4	4	1	3	1	2	3	3	0	1	4	1	3	1	2	3	3	0	1	4	1	3	1	2	3	3	0	1	15.1	15.1	15.1	33.922	298	298	0	23.006	By MS/MS	By matching	By MS/MS
P21281	P21281	7	7	7	V-type proton ATPase subunit B, brain isoform	ATP6V1B2	sp|P21281|VATB2_HUMAN V-type proton ATPase subunit B, brain isoform OS=Homo sapiens OX=9606 GN=ATP6V1B2 PE=1 SV=3	1	7	7	7	4	5	6	4	5	5	6	3	2	4	5	6	4	5	5	6	3	2	4	5	6	4	5	5	6	3	2	15.3	15.3	15.3	56.5	511	511	0	44.258	By MS/MS	By MS/MS	By MS/MS
P21291	P21291	1	1	1	Cysteine and glycine-rich protein 1	CSRP1	sp|P21291|CSRP1_HUMAN Cysteine and glycine-rich protein 1 OS=Homo sapiens OX=9606 GN=CSRP1 PE=1 SV=3	1	1	1	1	1	0	0	0	1	1	1	0	0	1	0	0	0	1	1	1	0	0	1	0	0	0	1	1	1	0	0	7.8	7.8	7.8	20.567	193	193	0.0071755	6.29	By matching
P21333;Q14315;O75369	P21333	41;5;4	41;5;4	41;5;4	Filamin-A	FLNA	sp|P21333|FLNA_HUMAN Filamin-A OS=Homo sapiens OX=9606 GN=FLNA PE=1 SV=4	3	41	41	41	30	27	29	23	31	30	33	27	27	30	27	29	23	31	30	33	27	27	30	27	29	23	31	30	33	27	27	20.9	20.9	20.9	280.74	2647	2647;2725;2602	0	323.31	By MS/MS	By MS/MS	By MS/MS
P21399	P21399	11	11	11	Cytoplasmic aconitate hydratase	ACO1	sp|P21399|ACOC_HUMAN Cytoplasmic aconitate hydratase OS=Homo sapiens OX=9606 GN=ACO1 PE=1 SV=3	1	11	11	11	7	8	9	10	9	7	8	11	7	7	8	9	10	9	7	8	11	7	7	8	9	10	9	7	8	11	7	16	16	16	98.398	889	889	0	74.53	By MS/MS	By MS/MS	By MS/MS
P21926	P21926	2	2	2	CD9 antigen	CD9	sp|P21926|CD9_HUMAN CD9 antigen OS=Homo sapiens OX=9606 GN=CD9 PE=1 SV=4	1	2	2	2	2	2	2	2	2	2	2	2	2	2	2	2	2	2	2	2	2	2	2	2	2	2	2	2	2	2	2	7.5	7.5	7.5	25.416	228	228	0	38.783	By MS/MS	By MS/MS	By MS/MS
P22061	P22061	1	1	1	Protein-L-isoaspartate(D-aspartate) O-methyltransferase	PCMT1	sp|P22061|PIMT_HUMAN Protein-L-isoaspartate(D-aspartate) O-methyltransferase OS=Homo sapiens OX=9606 GN=PCMT1 PE=1 SV=4	1	1	1	1	1	0	1	0	1	1	1	0	0	1	0	1	0	1	1	1	0	0	1	0	1	0	1	1	1	0	0	8.4	8.4	8.4	24.636	227	227	0.0053836	6.5737	By matching		By matching
P22087	P22087	1	1	1	rRNA 2-O-methyltransferase fibrillarin	FBL	sp|P22087|FBRL_HUMAN rRNA 2-O-methyltransferase fibrillarin OS=Homo sapiens OX=9606 GN=FBL PE=1 SV=2	1	1	1	1	1	1	1	0	1	1	1	1	1	1	1	1	0	1	1	1	1	1	1	1	1	0	1	1	1	1	1	2.8	2.8	2.8	33.784	321	321	0.0059761	6.4255	By MS/MS	By matching	By MS/MS
P22102	P22102	10	10	10	Trifunctional purine biosynthetic protein adenosine-3;Phosphoribosylamine--glycine ligase;Phosphoribosylformylglycinamidine cyclo-ligase;Phosphoribosylglycinamide formyltransferase	GART	sp|P22102|PUR2_HUMAN Trifunctional purine biosynthetic protein adenosine-3 OS=Homo sapiens OX=9606 GN=GART PE=1 SV=1	1	10	10	10	4	9	5	6	6	7	8	5	6	4	9	5	6	6	7	8	5	6	4	9	5	6	6	7	8	5	6	11.4	11.4	11.4	107.77	1010	1010	0	93.98	By MS/MS	By MS/MS	By MS/MS
P22234	P22234	6	6	6	Multifunctional protein ADE2;Phosphoribosylaminoimidazole-succinocarboxamide synthase;Phosphoribosylaminoimidazole carboxylase	PAICS	sp|P22234|PUR6_HUMAN Multifunctional protein ADE2 OS=Homo sapiens OX=9606 GN=PAICS PE=1 SV=3	1	6	6	6	5	3	3	5	5	5	5	4	4	5	3	3	5	5	5	5	4	4	5	3	3	5	5	5	5	4	4	16.9	16.9	16.9	47.079	425	425	0	58.672	By MS/MS	By MS/MS	By MS/MS
P22314	P22314	23	23	23	Ubiquitin-like modifier-activating enzyme 1	UBA1	sp|P22314|UBA1_HUMAN Ubiquitin-like modifier-activating enzyme 1 OS=Homo sapiens OX=9606 GN=UBA1 PE=1 SV=3	1	23	23	23	14	18	18	20	20	21	21	17	17	14	18	18	20	20	21	21	17	17	14	18	18	20	20	21	21	17	17	27.8	27.8	27.8	117.85	1058	1058	0	270.22	By MS/MS	By MS/MS	By MS/MS
P22352	P22352	2	2	2	Glutathione peroxidase 3	GPX3	sp|P22352|GPX3_HUMAN Glutathione peroxidase 3 OS=Homo sapiens OX=9606 GN=GPX3 PE=1 SV=2	1	2	2	2	2	2	2	1	2	2	2	2	1	2	2	2	1	2	2	2	2	1	2	2	2	1	2	2	2	2	1	8.4	8.4	8.4	25.552	226	226	0	14.859	By MS/MS	By MS/MS	By MS/MS
P22392;O60361	P22392;O60361	4;3	1;1	1;1	Nucleoside diphosphate kinase B;Putative nucleoside diphosphate kinase	NME2;NME2P1	sp|P22392|NDKB_HUMAN Nucleoside diphosphate kinase B OS=Homo sapiens OX=9606 GN=NME2 PE=1 SV=1;sp|O60361|NDK8_HUMAN Putative nucleoside diphosphate kinase OS=Homo sapiens OX=9606 GN=NME2P1 PE=5 SV=1	2	4	1	1	4	4	4	4	4	4	4	3	3	1	1	1	1	1	1	1	0	0	1	1	1	1	1	1	1	0	0	25.7	6.6	6.6	17.298	152	152;137	1	-2	By MS/MS	By matching	By matching
P22413	P22413	2	2	2	Ectonucleotide pyrophosphatase/phosphodiesterase family member 1;Alkaline phosphodiesterase I;Nucleotide pyrophosphatase	ENPP1	sp|P22413|ENPP1_HUMAN Ectonucleotide pyrophosphatase/phosphodiesterase family member 1 OS=Homo sapiens OX=9606 GN=ENPP1 PE=1 SV=2	1	2	2	2	1	0	0	0	2	1	0	0	0	1	0	0	0	2	1	0	0	0	1	0	0	0	2	1	0	0	0	2.2	2.2	2.2	104.92	925	925	0.0015911	10.724	By MS/MS
P22466	P22466	3	3	3	Galanin peptides;Galanin;Galanin message-associated peptide	GAL	sp|P22466|GALA_HUMAN Galanin peptides OS=Homo sapiens OX=9606 GN=GAL PE=1 SV=3	1	3	3	3	2	3	3	1	3	3	3	1	3	2	3	3	1	3	3	3	1	3	2	3	3	1	3	3	3	1	3	31.7	31.7	31.7	13.302	123	123	0	26.215	By MS/MS	By MS/MS	By MS/MS
P22626	P22626	6	6	5	Heterogeneous nuclear ribonucleoproteins A2/B1	HNRNPA2B1	sp|P22626|ROA2_HUMAN Heterogeneous nuclear ribonucleoproteins A2/B1 OS=Homo sapiens OX=9606 GN=HNRNPA2B1 PE=1 SV=2	1	6	6	5	3	3	3	3	3	6	5	4	3	3	3	3	3	3	6	5	4	3	3	3	3	3	3	5	5	4	3	18.4	18.4	15.9	37.429	353	353	0	38.12	By MS/MS	By MS/MS	By MS/MS
P22694;P17612	P22694;P17612	3;2	3;2	3;2	cAMP-dependent protein kinase catalytic subunit beta;cAMP-dependent protein kinase catalytic subunit alpha	PRKACB;PRKACA	sp|P22694|KAPCB_HUMAN cAMP-dependent protein kinase catalytic subunit beta OS=Homo sapiens OX=9606 GN=PRKACB PE=1 SV=2;sp|P17612|KAPCA_HUMAN cAMP-dependent protein kinase catalytic subunit alpha OS=Homo sapiens OX=9606 GN=PRKACA PE=1 SV=2	2	3	3	3	1	2	2	2	3	3	3	2	2	1	2	2	2	3	3	3	2	2	1	2	2	2	3	3	3	2	2	10	10	10	40.622	351	351;351	0	19.607	By MS/MS	By MS/MS	By MS/MS
P23229	P23229	2	2	2	Integrin alpha-6;Integrin alpha-6 heavy chain;Integrin alpha-6 light chain;Processed integrin alpha-6	ITGA6	sp|P23229|ITA6_HUMAN Integrin alpha-6 OS=Homo sapiens OX=9606 GN=ITGA6 PE=1 SV=5	1	2	2	2	1	1	1	2	0	0	1	1	1	1	1	1	2	0	0	1	1	1	1	1	1	2	0	0	1	1	1	2.1	2.1	2.1	126.6	1130	1130	0.0016	10.81	By matching	By matching	By matching
P23246	P23246	7	6	6	Splicing factor, proline- and glutamine-rich	SFPQ	sp|P23246|SFPQ_HUMAN Splicing factor, proline- and glutamine-rich OS=Homo sapiens OX=9606 GN=SFPQ PE=1 SV=2	1	7	6	6	4	4	5	6	5	6	4	3	5	3	3	4	5	4	5	3	2	4	3	3	4	5	4	5	3	2	4	12.3	11.2	11.2	76.149	707	707	0	47.988	By MS/MS	By MS/MS	By MS/MS
P23258	P23258	1	1	1	Tubulin gamma-1 chain	TUBG1	sp|P23258|TBG1_HUMAN Tubulin gamma-1 chain OS=Homo sapiens OX=9606 GN=TUBG1 PE=1 SV=2	1	1	1	1	0	1	1	1	1	1	1	0	1	0	1	1	1	1	1	1	0	1	0	1	1	1	1	1	1	0	1	1.8	1.8	1.8	51.169	451	451	0.0084142	6.2264		By MS/MS	By MS/MS
P23284	P23284	3	3	3	Peptidyl-prolyl cis-trans isomerase B	PPIB	sp|P23284|PPIB_HUMAN Peptidyl-prolyl cis-trans isomerase B OS=Homo sapiens OX=9606 GN=PPIB PE=1 SV=2	1	3	3	3	3	3	3	1	3	2	3	2	2	3	3	3	1	3	2	3	2	2	3	3	3	1	3	2	3	2	2	12.5	12.5	12.5	23.742	216	216	0	17.138	By MS/MS	By MS/MS	By MS/MS
P23297	P23297	1	1	1	Protein S100-A1	S100A1	sp|P23297|S10A1_HUMAN Protein S100-A1 OS=Homo sapiens OX=9606 GN=S100A1 PE=1 SV=2	1	1	1	1	1	0	1	1	0	0	1	0	0	1	0	1	1	0	0	1	0	0	1	0	1	1	0	0	1	0	0	22.3	22.3	22.3	10.546	94	94	0.0014848	8.2097	By MS/MS		By matching
P23381	P23381	1	1	1	Tryptophan--tRNA ligase, cytoplasmic;T1-TrpRS;T2-TrpRS	WARS	sp|P23381|SYWC_HUMAN Tryptophan--tRNA ligase, cytoplasmic OS=Homo sapiens OX=9606 GN=WARS1 PE=1 SV=2	1	1	1	1	0	0	0	1	0	0	1	1	0	0	0	0	1	0	0	1	1	0	0	0	0	1	0	0	1	1	0	3.6	3.6	3.6	53.165	471	471	0	11.743
P23396	P23396	13	13	13	40S ribosomal protein S3	RPS3	sp|P23396|RS3_HUMAN 40S ribosomal protein S3 OS=Homo sapiens OX=9606 GN=RPS3 PE=1 SV=2	1	13	13	13	10	12	12	13	11	12	11	12	11	10	12	12	13	11	12	11	12	11	10	12	12	13	11	12	11	12	11	60.1	60.1	60.1	26.688	243	243	0	125.49	By MS/MS	By MS/MS	By MS/MS
P23526	P23526	16	16	16	Adenosylhomocysteinase	AHCY	sp|P23526|SAHH_HUMAN Adenosylhomocysteinase OS=Homo sapiens OX=9606 GN=AHCY PE=1 SV=4	1	16	16	16	14	14	14	13	15	12	14	11	13	14	14	14	13	15	12	14	11	13	14	14	14	13	15	12	14	11	13	38.7	38.7	38.7	47.716	432	432	0	196.15	By MS/MS	By MS/MS	By MS/MS
P23528	P23528	10	10	6	Cofilin-1	CFL1	sp|P23528|COF1_HUMAN Cofilin-1 OS=Homo sapiens OX=9606 GN=CFL1 PE=1 SV=3	1	10	10	6	8	6	8	6	7	9	9	6	6	8	6	8	6	7	9	9	6	6	4	4	5	4	5	6	5	3	3	58.4	58.4	37.3	18.502	166	166	0	111.8	By MS/MS	By MS/MS	By MS/MS
P23588	P23588	1	1	1	Eukaryotic translation initiation factor 4B	EIF4B	sp|P23588|IF4B_HUMAN Eukaryotic translation initiation factor 4B OS=Homo sapiens OX=9606 GN=EIF4B PE=1 SV=2	1	1	1	1	0	0	0	1	1	0	1	0	0	0	0	0	1	1	0	1	0	0	0	0	0	1	1	0	1	0	0	2.1	2.1	2.1	69.15	611	611	0.0014472	7.5808
P23921	P23921	6	6	6	Ribonucleoside-diphosphate reductase large subunit	RRM1	sp|P23921|RIR1_HUMAN Ribonucleoside-diphosphate reductase large subunit OS=Homo sapiens OX=9606 GN=RRM1 PE=1 SV=1	1	6	6	6	3	5	4	5	6	5	5	5	4	3	5	4	5	6	5	5	5	4	3	5	4	5	6	5	5	5	4	8.1	8.1	8.1	90.069	792	792	0	50.063	By MS/MS	By MS/MS	By MS/MS
P24534	P24534	6	6	6	Elongation factor 1-beta	EEF1B2	sp|P24534|EF1B_HUMAN Elongation factor 1-beta OS=Homo sapiens OX=9606 GN=EEF1B2 PE=1 SV=3	1	6	6	6	4	4	3	4	4	5	5	3	3	4	4	3	4	4	5	5	3	3	4	4	3	4	4	5	5	3	3	35.6	35.6	35.6	24.763	225	225	0	70.742	By MS/MS	By MS/MS	By MS/MS
P24666	P24666	3	3	3	Low molecular weight phosphotyrosine protein phosphatase	ACP1	sp|P24666|PPAC_HUMAN Low molecular weight phosphotyrosine protein phosphatase OS=Homo sapiens OX=9606 GN=ACP1 PE=1 SV=3	1	3	3	3	1	3	2	2	3	1	2	3	2	1	3	2	2	3	1	2	3	2	1	3	2	2	3	1	2	3	2	20.3	20.3	20.3	18.042	158	158	0	24.026	By matching	By MS/MS	By MS/MS
P24928	P24928	8	8	8	DNA-directed RNA polymerase II subunit RPB1	POLR2A	sp|P24928|RPB1_HUMAN DNA-directed RNA polymerase II subunit RPB1 OS=Homo sapiens OX=9606 GN=POLR2A PE=1 SV=2	1	8	8	8	4	4	4	5	2	5	7	3	3	4	4	4	5	2	5	7	3	3	4	4	4	5	2	5	7	3	3	5.5	5.5	5.5	217.17	1970	1970	0	50.953	By MS/MS	By MS/MS	By MS/MS
P24941;Q00526	P24941;Q00526	4;3	2;1	2;1	Cyclin-dependent kinase 2;Cyclin-dependent kinase 3	CDK2;CDK3	sp|P24941|CDK2_HUMAN Cyclin-dependent kinase 2 OS=Homo sapiens OX=9606 GN=CDK2 PE=1 SV=2;sp|Q00526|CDK3_HUMAN Cyclin-dependent kinase 3 OS=Homo sapiens OX=9606 GN=CDK3 PE=1 SV=1	2	4	2	2	4	4	4	3	4	3	4	3	2	2	2	2	1	2	1	2	1	0	2	2	2	1	2	1	2	1	0	15.8	9.4	9.4	33.929	298	298;305	0	27.543	By MS/MS	By MS/MS	By MS/MS
P25205	P25205	16	16	16	DNA replication licensing factor MCM3	MCM3	sp|P25205|MCM3_HUMAN DNA replication licensing factor MCM3 OS=Homo sapiens OX=9606 GN=MCM3 PE=1 SV=3	1	16	16	16	12	12	11	10	14	13	12	11	9	12	12	11	10	14	13	12	11	9	12	12	11	10	14	13	12	11	9	25.6	25.6	25.6	90.98	808	808	0	228.48	By MS/MS	By MS/MS	By MS/MS
P25398	P25398	3	3	3	40S ribosomal protein S12	RPS12	sp|P25398|RS12_HUMAN 40S ribosomal protein S12 OS=Homo sapiens OX=9606 GN=RPS12 PE=1 SV=3	1	3	3	3	2	0	1	0	1	1	2	1	2	2	0	1	0	1	1	2	1	2	2	0	1	0	1	1	2	1	2	30.3	30.3	30.3	14.515	132	132	0	19.147	By MS/MS		By matching
P25445	P25445	2	2	2	Tumor necrosis factor receptor superfamily member 6	FAS	sp|P25445|TNR6_HUMAN Tumor necrosis factor receptor superfamily member 6 OS=Homo sapiens OX=9606 GN=FAS PE=1 SV=1	1	2	2	2	2	2	2	1	1	1	2	0	0	2	2	2	1	1	1	2	0	0	2	2	2	1	1	1	2	0	0	6.9	6.9	6.9	37.732	335	335	0	12.084	By matching	By MS/MS	By MS/MS
P25685	P25685	8	8	8	DnaJ homolog subfamily B member 1	DNAJB1	sp|P25685|DNJB1_HUMAN DnaJ homolog subfamily B member 1 OS=Homo sapiens OX=9606 GN=DNAJB1 PE=1 SV=4	1	8	8	8	8	7	7	1	4	3	6	4	2	8	7	7	1	4	3	6	4	2	8	7	7	1	4	3	6	4	2	24.7	24.7	24.7	38.044	340	340	0	54.563	By MS/MS	By MS/MS	By MS/MS
P25705	P25705	1	1	1	ATP synthase subunit alpha, mitochondrial	ATP5A1	sp|P25705|ATPA_HUMAN ATP synthase subunit alpha, mitochondrial OS=Homo sapiens OX=9606 GN=ATP5F1A PE=1 SV=1	1	1	1	1	0	0	1	1	1	0	1	1	1	0	0	1	1	1	0	1	1	1	0	0	1	1	1	0	1	1	1	1.8	1.8	1.8	59.75	553	553	0.005992	6.4353			By matching
P25786	P25786	6	6	6	Proteasome subunit alpha type-1	PSMA1	sp|P25786|PSA1_HUMAN Proteasome subunit alpha type-1 OS=Homo sapiens OX=9606 GN=PSMA1 PE=1 SV=1	1	6	6	6	3	6	6	4	4	4	6	4	5	3	6	6	4	4	4	6	4	5	3	6	6	4	4	4	6	4	5	23.6	23.6	23.6	29.555	263	263	0	40.308	By MS/MS	By MS/MS	By MS/MS
P25787	P25787	2	2	2	Proteasome subunit alpha type-2	PSMA2	sp|P25787|PSA2_HUMAN Proteasome subunit alpha type-2 OS=Homo sapiens OX=9606 GN=PSMA2 PE=1 SV=2	1	2	2	2	2	1	2	1	1	1	2	0	1	2	1	2	1	1	1	2	0	1	2	1	2	1	1	1	2	0	1	11.1	11.1	11.1	25.898	234	234	0.0015835	10.622	By MS/MS	By MS/MS	By MS/MS
P25788	P25788	4	4	4	Proteasome subunit alpha type-3	PSMA3	sp|P25788|PSA3_HUMAN Proteasome subunit alpha type-3 OS=Homo sapiens OX=9606 GN=PSMA3 PE=1 SV=2	1	4	4	4	4	3	3	2	3	3	4	3	2	4	3	3	2	3	3	4	3	2	4	3	3	2	3	3	4	3	2	15.3	15.3	15.3	28.433	255	255	0	26.119	By MS/MS	By MS/MS	By MS/MS
P25789	P25789	4	4	4	Proteasome subunit alpha type-4	PSMA4	sp|P25789|PSA4_HUMAN Proteasome subunit alpha type-4 OS=Homo sapiens OX=9606 GN=PSMA4 PE=1 SV=1	1	4	4	4	4	4	4	4	3	4	4	4	3	4	4	4	4	3	4	4	4	3	4	4	4	4	3	4	4	4	3	13	13	13	29.483	261	261	0	28.938	By MS/MS	By MS/MS	By MS/MS
P26038	P26038	22	13	13	Moesin	MSN	sp|P26038|MOES_HUMAN Moesin OS=Homo sapiens OX=9606 GN=MSN PE=1 SV=3	1	22	13	13	17	20	20	18	20	16	19	18	18	10	12	11	11	12	9	12	11	11	10	12	11	11	12	9	12	11	11	35.5	24.8	24.8	67.819	577	577	0	158.19	By MS/MS	By MS/MS	By MS/MS
P26196	P26196	2	2	2	Probable ATP-dependent RNA helicase DDX6	DDX6	sp|P26196|DDX6_HUMAN Probable ATP-dependent RNA helicase DDX6 OS=Homo sapiens OX=9606 GN=DDX6 PE=1 SV=2	1	2	2	2	2	2	2	0	2	1	1	0	0	2	2	2	0	2	1	1	0	0	2	2	2	0	2	1	1	0	0	7.2	7.2	7.2	54.416	483	483	0	23.239	By MS/MS	By MS/MS	By MS/MS
P26373	P26373	8	8	8	60S ribosomal protein L13	RPL13	sp|P26373|RL13_HUMAN 60S ribosomal protein L13 OS=Homo sapiens OX=9606 GN=RPL13 PE=1 SV=4	1	8	8	8	7	7	8	7	7	7	7	5	5	7	7	8	7	7	7	7	5	5	7	7	8	7	7	7	7	5	5	37	37	37	24.261	211	211	0	152.33	By MS/MS	By MS/MS	By MS/MS
P26599	P26599	2	2	1	Polypyrimidine tract-binding protein 1	PTBP1	sp|P26599|PTBP1_HUMAN Polypyrimidine tract-binding protein 1 OS=Homo sapiens OX=9606 GN=PTBP1 PE=1 SV=1	1	2	2	1	2	2	2	1	2	2	2	1	1	2	2	2	1	2	2	2	1	1	1	1	1	0	1	1	1	1	1	3.6	3.6	1.7	57.221	531	531	0	15.177	By MS/MS	By MS/MS	By MS/MS
P26639;A2RTX5	P26639	3;1	3;1	3;1	Threonine--tRNA ligase, cytoplasmic	TARS	sp|P26639|SYTC_HUMAN Threonine--tRNA ligase 1, cytoplasmic OS=Homo sapiens OX=9606 GN=TARS1 PE=1 SV=3	2	3	3	3	0	0	0	2	2	1	2	0	0	0	0	0	2	2	1	2	0	0	0	0	0	2	2	1	2	0	0	4.1	4.1	4.1	83.434	723	723;802	0	17.999
P26640	P26640	18	18	18	Valine--tRNA ligase	VARS	sp|P26640|SYVC_HUMAN Valine--tRNA ligase OS=Homo sapiens OX=9606 GN=VARS1 PE=1 SV=4	1	18	18	18	7	12	13	12	11	13	15	10	8	7	12	13	12	11	13	15	10	8	7	12	13	12	11	13	15	10	8	19.2	19.2	19.2	140.47	1264	1264	0	142.49	By MS/MS	By MS/MS	By MS/MS
P26641	P26641	15	15	15	Elongation factor 1-gamma	EEF1G	sp|P26641|EF1G_HUMAN Elongation factor 1-gamma OS=Homo sapiens OX=9606 GN=EEF1G PE=1 SV=3	1	15	15	15	7	8	9	7	9	11	10	11	9	7	8	9	7	9	11	10	11	9	7	8	9	7	9	11	10	11	9	38.4	38.4	38.4	50.118	437	437	0	142.28	By MS/MS	By MS/MS	By MS/MS
P26992	P26992	2	2	2	Ciliary neurotrophic factor receptor subunit alpha	CNTFR	sp|P26992|CNTFR_HUMAN Ciliary neurotrophic factor receptor subunit alpha OS=Homo sapiens OX=9606 GN=CNTFR PE=1 SV=2	1	2	2	2	1	2	2	0	1	0	1	0	0	1	2	2	0	1	0	1	0	0	1	2	2	0	1	0	1	0	0	5.9	5.9	5.9	40.633	372	372	0	11.474	By matching	By MS/MS	By MS/MS
P27105	P27105	8	8	8	Erythrocyte band 7 integral membrane protein	STOM	sp|P27105|STOM_HUMAN Stomatin OS=Homo sapiens OX=9606 GN=STOM PE=1 SV=3	1	8	8	8	3	5	4	4	6	6	8	5	5	3	5	4	4	6	6	8	5	5	3	5	4	4	6	6	8	5	5	33	33	33	31.73	288	288	0	100.31	By MS/MS	By MS/MS	By MS/MS
P27348	P27348	9	5	5	14-3-3 protein theta	YWHAQ	sp|P27348|1433T_HUMAN 14-3-3 protein theta OS=Homo sapiens OX=9606 GN=YWHAQ PE=1 SV=1	1	9	5	5	8	7	7	8	8	9	9	7	8	5	3	4	4	5	5	5	4	4	5	3	4	4	5	5	5	4	4	42.9	29	29	27.764	245	245	0	209.12	By MS/MS	By MS/MS	By MS/MS
P27361;P28482	P27361	6;1	6;1	6;1	Mitogen-activated protein kinase 3	MAPK3	sp|P27361|MK03_HUMAN Mitogen-activated protein kinase 3 OS=Homo sapiens OX=9606 GN=MAPK3 PE=1 SV=4	2	6	6	6	2	3	4	4	3	5	5	4	3	2	3	4	4	3	5	5	4	3	2	3	4	4	3	5	5	4	3	16.4	16.4	16.4	43.135	379	379;360	0	47.383	By MS/MS	By MS/MS	By MS/MS
P27635;Q96L21	P27635;Q96L21	4;2	4;2	4;2	60S ribosomal protein L10;60S ribosomal protein L10-like	RPL10;RPL10L	sp|P27635|RL10_HUMAN 60S ribosomal protein L10 OS=Homo sapiens OX=9606 GN=RPL10 PE=1 SV=4;sp|Q96L21|RL10L_HUMAN 60S ribosomal protein L10-like OS=Homo sapiens OX=9606 GN=RPL10L PE=1 SV=3	2	4	4	4	3	3	3	2	3	3	4	3	3	3	3	3	2	3	3	4	3	3	3	3	3	2	3	3	4	3	3	20.6	20.6	20.6	24.604	214	214;214	0	30.247	By MS/MS	By MS/MS	By MS/MS
P27694	P27694	2	2	2	Replication protein A 70 kDa DNA-binding subunit;Replication protein A 70 kDa DNA-binding subunit, N-terminally processed	RPA1	sp|P27694|RFA1_HUMAN Replication protein A 70 kDa DNA-binding subunit OS=Homo sapiens OX=9606 GN=RPA1 PE=1 SV=2	1	2	2	2	2	1	2	2	1	1	1	0	1	2	1	2	2	1	1	1	0	1	2	1	2	2	1	1	1	0	1	3.1	3.1	3.1	68.137	616	616	0	13.54	By matching	By MS/MS	By MS/MS
P27701	P27701	3	3	3	CD82 antigen	CD82	sp|P27701|CD82_HUMAN CD82 antigen OS=Homo sapiens OX=9606 GN=CD82 PE=1 SV=1	1	3	3	3	2	3	3	1	2	1	2	2	2	2	3	3	1	2	1	2	2	2	2	3	3	1	2	1	2	2	2	14.2	14.2	14.2	29.625	267	267	0	25.843	By MS/MS	By MS/MS	By MS/MS
P27708;P31327	P27708	29;1	29;1	29;1	CAD protein;Glutamine-dependent carbamoyl-phosphate synthase;Aspartate carbamoyltransferase;Dihydroorotase	CAD	sp|P27708|PYR1_HUMAN CAD protein OS=Homo sapiens OX=9606 GN=CAD PE=1 SV=3	2	29	29	29	20	17	22	20	23	25	28	16	15	20	17	22	20	23	25	28	16	15	20	17	22	20	23	25	28	16	15	14.4	14.4	14.4	242.98	2225	2225;1500	0	247.12	By MS/MS	By MS/MS	By MS/MS
P27797	P27797	2	2	2	Calreticulin	CALR	sp|P27797|CALR_HUMAN Calreticulin OS=Homo sapiens OX=9606 GN=CALR PE=1 SV=1	1	2	2	2	1	1	2	2	1	1	2	1	0	1	1	2	2	1	1	2	1	0	1	1	2	2	1	1	2	1	0	5.3	5.3	5.3	48.141	417	417	0	12.335	By matching	By MS/MS	By MS/MS
P27824	P27824	9	9	9	Calnexin	CANX	sp|P27824|CALX_HUMAN Calnexin OS=Homo sapiens OX=9606 GN=CANX PE=1 SV=2	1	9	9	9	5	5	3	6	5	5	7	6	4	5	5	3	6	5	5	7	6	4	5	5	3	6	5	5	7	6	4	19.3	19.3	19.3	67.567	592	592	0	78.508	By MS/MS	By MS/MS	By MS/MS
P28066	P28066	5	5	5	Proteasome subunit alpha type-5	PSMA5	sp|P28066|PSA5_HUMAN Proteasome subunit alpha type-5 OS=Homo sapiens OX=9606 GN=PSMA5 PE=1 SV=3	1	5	5	5	3	2	3	2	2	3	3	4	3	3	2	3	2	2	3	3	4	3	3	2	3	2	2	3	3	4	3	23.7	23.7	23.7	26.411	241	241	0	34.712	By MS/MS	By MS/MS	By MS/MS
P28070	P28070	2	2	2	Proteasome subunit beta type-4	PSMB4	sp|P28070|PSB4_HUMAN Proteasome subunit beta type-4 OS=Homo sapiens OX=9606 GN=PSMB4 PE=1 SV=4	1	2	2	2	2	2	2	2	2	2	2	2	2	2	2	2	2	2	2	2	2	2	2	2	2	2	2	2	2	2	2	7.2	7.2	7.2	29.204	264	264	0	13.956	By MS/MS	By MS/MS	By MS/MS
P28072	P28072	2	2	2	Proteasome subunit beta type-6	PSMB6	sp|P28072|PSB6_HUMAN Proteasome subunit beta type-6 OS=Homo sapiens OX=9606 GN=PSMB6 PE=1 SV=4	1	2	2	2	2	1	1	1	1	1	1	2	2	2	1	1	1	1	1	1	2	2	2	1	1	1	1	1	1	2	2	8.8	8.8	8.8	25.357	239	239	0	15.696	By MS/MS	By MS/MS	By MS/MS
P28074	P28074	3	3	3	Proteasome subunit beta type-5	PSMB5	sp|P28074|PSB5_HUMAN Proteasome subunit beta type-5 OS=Homo sapiens OX=9606 GN=PSMB5 PE=1 SV=3	1	3	3	3	3	3	2	1	1	0	3	1	1	3	3	2	1	1	0	3	1	1	3	3	2	1	1	0	3	1	1	11.8	11.8	11.8	28.48	263	263	0	22.464	By MS/MS	By matching	By matching
P28340	P28340	3	3	3	DNA polymerase delta catalytic subunit	POLD1	sp|P28340|DPOD1_HUMAN DNA polymerase delta catalytic subunit OS=Homo sapiens OX=9606 GN=POLD1 PE=1 SV=2	1	3	3	3	0	2	2	2	2	0	2	2	2	0	2	2	2	2	0	2	2	2	0	2	2	2	2	0	2	2	2	3.1	3.1	3.1	123.63	1107	1107	0	20.215		By MS/MS	By MS/MS
P28676	P28676	1	1	1	Grancalcin	GCA	sp|P28676|GRAN_HUMAN Grancalcin OS=Homo sapiens OX=9606 GN=GCA PE=1 SV=2	1	1	1	1	0	0	0	1	0	0	0	0	0	0	0	0	1	0	0	0	0	0	0	0	0	1	0	0	0	0	0	5.1	5.1	5.1	24.01	217	217	0.0059682	6.4187
P29144	P29144	14	14	14	Tripeptidyl-peptidase 2	TPP2	sp|P29144|TPP2_HUMAN Tripeptidyl-peptidase 2 OS=Homo sapiens OX=9606 GN=TPP2 PE=1 SV=4	1	14	14	14	11	11	9	9	13	12	13	10	6	11	11	9	9	13	12	13	10	6	11	11	9	9	13	12	13	10	6	15.1	15.1	15.1	138.35	1249	1249	0	126.18	By MS/MS	By MS/MS	By MS/MS
P29317	P29317	3	3	3	Ephrin type-A receptor 2	EPHA2	sp|P29317|EPHA2_HUMAN Ephrin type-A receptor 2 OS=Homo sapiens OX=9606 GN=EPHA2 PE=1 SV=2	1	3	3	3	1	2	3	1	1	1	2	3	1	1	2	3	1	1	1	2	3	1	1	2	3	1	1	1	2	3	1	3.9	3.9	3.9	108.27	976	976	0	24.296	By MS/MS	By MS/MS	By MS/MS
P29401	P29401	4	4	4	Transketolase	TKT	sp|P29401|TKT_HUMAN Transketolase OS=Homo sapiens OX=9606 GN=TKT PE=1 SV=3	1	4	4	4	3	3	3	1	4	3	3	3	1	3	3	3	1	4	3	3	3	1	3	3	3	1	4	3	3	3	1	7.5	7.5	7.5	67.877	623	623	0	26.066	By matching	By matching	By matching
P29692	P29692	6	6	6	Elongation factor 1-delta	EEF1D	sp|P29692|EF1D_HUMAN Elongation factor 1-delta OS=Homo sapiens OX=9606 GN=EEF1D PE=1 SV=5	1	6	6	6	3	4	4	4	4	4	5	3	4	3	4	4	4	4	4	5	3	4	3	4	4	4	4	4	5	3	4	29.9	29.9	29.9	31.121	281	281	0	59.845	By MS/MS	By MS/MS	By MS/MS
P29966	P29966	12	12	12	Myristoylated alanine-rich C-kinase substrate	MARCKS	sp|P29966|MARCS_HUMAN Myristoylated alanine-rich C-kinase substrate OS=Homo sapiens OX=9606 GN=MARCKS PE=1 SV=4	1	12	12	12	10	9	10	12	11	11	12	10	12	10	9	10	12	11	11	12	10	12	10	9	10	12	11	11	12	10	12	53.3	53.3	53.3	31.554	332	332	0	192.45	By MS/MS	By MS/MS	By MS/MS
P29992;O95837;P19086;Q03113	P29992;O95837	8;4;1;1	8;4;1;1	5;2;0;0	Guanine nucleotide-binding protein subunit alpha-11;Guanine nucleotide-binding protein subunit alpha-14	GNA11;GNA14	sp|P29992|GNA11_HUMAN Guanine nucleotide-binding protein subunit alpha-11 OS=Homo sapiens OX=9606 GN=GNA11 PE=1 SV=2;sp|O95837|GNA14_HUMAN Guanine nucleotide-binding protein subunit alpha-14 OS=Homo sapiens OX=9606 GN=GNA14 PE=1 SV=1	4	8	8	5	3	3	5	6	7	6	8	6	5	3	3	5	6	7	6	8	6	5	2	2	4	4	4	4	5	4	2	25.6	25.6	17.3	42.123	359	359;355;355;381	0	74.607	By matching	By matching	By MS/MS
P30039	P30039	1	1	1	Phenazine biosynthesis-like domain-containing protein	PBLD	sp|P30039|PBLD_HUMAN Phenazine biosynthesis-like domain-containing protein OS=Homo sapiens OX=9606 GN=PBLD PE=1 SV=2	1	1	1	1	1	1	1	1	1	1	1	1	1	1	1	1	1	1	1	1	1	1	1	1	1	1	1	1	1	1	1	5.2	5.2	5.2	31.785	288	288	0.0014215	7.2599	By matching	By matching	By matching
P30041	P30041	5	5	5	Peroxiredoxin-6	PRDX6	sp|P30041|PRDX6_HUMAN Peroxiredoxin-6 OS=Homo sapiens OX=9606 GN=PRDX6 PE=1 SV=3	1	5	5	5	3	4	2	2	3	5	4	3	4	3	4	2	2	3	5	4	3	4	3	4	2	2	3	5	4	3	4	31.2	31.2	31.2	25.035	224	224	0	46.026	By MS/MS	By MS/MS	By MS/MS
P30043	P30043	1	1	1	Flavin reductase (NADPH)	BLVRB	sp|P30043|BLVRB_HUMAN Flavin reductase (NADPH) OS=Homo sapiens OX=9606 GN=BLVRB PE=1 SV=3	1	1	1	1	1	0	0	0	0	0	1	0	0	1	0	0	0	0	0	1	0	0	1	0	0	0	0	0	1	0	0	7.3	7.3	7.3	22.119	206	206	0.0014503	7.6576	By MS/MS
P30050	P30050	3	3	3	60S ribosomal protein L12	RPL12	sp|P30050|RL12_HUMAN 60S ribosomal protein L12 OS=Homo sapiens OX=9606 GN=RPL12 PE=1 SV=1	1	3	3	3	3	2	2	2	2	2	2	2	2	3	2	2	2	2	2	2	2	2	3	2	2	2	2	2	2	2	2	24.2	24.2	24.2	17.818	165	165	0	24.85	By MS/MS	By MS/MS	By MS/MS
P30086	P30086	4	4	4	Phosphatidylethanolamine-binding protein 1;Hippocampal cholinergic neurostimulating peptide	PEBP1	sp|P30086|PEBP1_HUMAN Phosphatidylethanolamine-binding protein 1 OS=Homo sapiens OX=9606 GN=PEBP1 PE=1 SV=3	1	4	4	4	4	3	3	1	3	4	2	3	2	4	3	3	1	3	4	2	3	2	4	3	3	1	3	4	2	3	2	26.7	26.7	26.7	21.057	187	187	0	37.427	By MS/MS	By MS/MS	By MS/MS
P30101	P30101	4	4	4	Protein disulfide-isomerase A3	PDIA3	sp|P30101|PDIA3_HUMAN Protein disulfide-isomerase A3 OS=Homo sapiens OX=9606 GN=PDIA3 PE=1 SV=4	1	4	4	4	0	1	2	1	3	3	3	2	1	0	1	2	1	3	3	3	2	1	0	1	2	1	3	3	3	2	1	9.5	9.5	9.5	56.782	505	505	0	24.647		By MS/MS	By MS/MS
P30153;P30154	P30153	8;2	8;2	8;2	Serine/threonine-protein phosphatase 2A 65 kDa regulatory subunit A alpha isoform	PPP2R1A	sp|P30153|2AAA_HUMAN Serine/threonine-protein phosphatase 2A 65 kDa regulatory subunit A alpha isoform OS=Homo sapiens OX=9606 GN=PPP2R1A PE=1 SV=4	2	8	8	8	2	6	5	6	6	7	7	7	7	2	6	5	6	6	7	7	7	7	2	6	5	6	6	7	7	7	7	17.7	17.7	17.7	65.308	589	589;601	0	70.055	By matching	By MS/MS	By MS/MS
P30419;O60551	P30419	5;2	5;2	5;2	Glycylpeptide N-tetradecanoyltransferase 1	NMT1	sp|P30419|NMT1_HUMAN Glycylpeptide N-tetradecanoyltransferase 1 OS=Homo sapiens OX=9606 GN=NMT1 PE=1 SV=2	2	5	5	5	3	5	4	5	4	3	4	4	3	3	5	4	5	4	3	4	4	3	3	5	4	5	4	3	4	4	3	11.7	11.7	11.7	56.806	496	496;498	0	35.635	By MS/MS	By MS/MS	By MS/MS
P30566	P30566	1	1	1	Adenylosuccinate lyase	ADSL	sp|P30566|PUR8_HUMAN Adenylosuccinate lyase OS=Homo sapiens OX=9606 GN=ADSL PE=1 SV=2	1	1	1	1	0	1	1	1	1	0	1	1	1	0	1	1	1	1	0	1	1	1	0	1	1	1	1	0	1	1	1	2.3	2.3	2.3	54.889	484	484	0.0015232	8.8228		By MS/MS	By matching
P30626	P30626	6	6	6	Sorcin	SRI	sp|P30626|SORCN_HUMAN Sorcin OS=Homo sapiens OX=9606 GN=SRI PE=1 SV=1	1	6	6	6	5	4	5	5	5	4	5	5	5	5	4	5	5	5	4	5	5	5	5	4	5	5	5	4	5	5	5	29.8	29.8	29.8	21.676	198	198	0	43.153	By MS/MS	By MS/MS	By MS/MS
P30825	P30825	5	5	4	High affinity cationic amino acid transporter 1	SLC7A1	sp|P30825|SL7A1_HUMAN High affinity cationic amino acid transporter 1 OS=Homo sapiens OX=9606 GN=SLC7A1 PE=1 SV=1	1	5	5	4	5	3	3	2	3	3	2	3	2	5	3	3	2	3	3	2	3	2	4	3	2	2	2	2	2	3	2	8.1	8.1	6	67.638	629	629	0	81.211	By MS/MS	By MS/MS	By MS/MS
P30876	P30876	11	11	11	DNA-directed RNA polymerase II subunit RPB2	POLR2B	sp|P30876|RPB2_HUMAN DNA-directed RNA polymerase II subunit RPB2 OS=Homo sapiens OX=9606 GN=POLR2B PE=1 SV=1	1	11	11	11	6	8	8	7	10	9	10	6	8	6	8	8	7	10	9	10	6	8	6	8	8	7	10	9	10	6	8	11.5	11.5	11.5	133.9	1174	1174	0	97.004	By MS/MS	By MS/MS	By MS/MS
P31025;Q5VSP4	P31025;Q5VSP4	2;1	2;1	2;1	Lipocalin-1;Putative lipocalin 1-like protein 1	LCN1;LCN1P1	sp|P31025|LCN1_HUMAN Lipocalin-1 OS=Homo sapiens OX=9606 GN=LCN1 PE=1 SV=1;sp|Q5VSP4|LC1L1_HUMAN Putative lipocalin 1-like protein 1 OS=Homo sapiens OX=9606 GN=LCN1P1 PE=5 SV=1	2	2	2	2	2	1	1	1	2	0	0	2	1	2	1	1	1	2	0	0	2	1	2	1	1	1	2	0	0	2	1	12.5	12.5	12.5	19.25	176	176;162	0	15.105	By MS/MS	By MS/MS	By matching
P31146	P31146	4	4	4	Coronin-1A	CORO1A	sp|P31146|COR1A_HUMAN Coronin-1A OS=Homo sapiens OX=9606 GN=CORO1A PE=1 SV=4	1	4	4	4	4	3	3	3	4	4	4	4	4	4	3	3	3	4	4	4	4	4	4	3	3	3	4	4	4	4	4	7.8	7.8	7.8	51.026	461	461	0	25.061	By MS/MS	By MS/MS	By MS/MS
P31150	P31150	4	1	1	Rab GDP dissociation inhibitor alpha	GDI1	sp|P31150|GDIA_HUMAN Rab GDP dissociation inhibitor alpha OS=Homo sapiens OX=9606 GN=GDI1 PE=1 SV=2	1	4	1	1	2	4	4	2	2	3	3	2	2	0	1	1	0	0	1	1	0	0	0	1	1	0	0	1	1	0	0	9.4	3.4	3.4	50.582	447	447	0.0014114	7.1718	By matching	By matching	By MS/MS
P31153	P31153	4	4	3	S-adenosylmethionine synthase isoform type-2	MAT2A	sp|P31153|METK2_HUMAN S-adenosylmethionine synthase isoform type-2 OS=Homo sapiens OX=9606 GN=MAT2A PE=1 SV=1	1	4	4	3	2	2	1	1	2	4	4	2	2	2	2	1	1	2	4	4	2	2	1	2	1	1	2	3	3	2	2	12.7	12.7	9.9	43.66	395	395	0	32.686	By MS/MS	By MS/MS	By MS/MS
P31689	P31689	13	13	13	DnaJ homolog subfamily A member 1	DNAJA1	sp|P31689|DNJA1_HUMAN DnaJ homolog subfamily A member 1 OS=Homo sapiens OX=9606 GN=DNAJA1 PE=1 SV=2	1	13	13	13	12	11	13	11	10	10	13	11	8	12	11	13	11	10	10	13	11	8	12	11	13	11	10	10	13	11	8	46.6	46.6	46.6	44.868	397	397	0	270.66	By MS/MS	By MS/MS	By MS/MS
P31939	P31939	14	14	14	Bifunctional purine biosynthesis protein PURH;Phosphoribosylaminoimidazolecarboxamide formyltransferase;IMP cyclohydrolase	ATIC	sp|P31939|PUR9_HUMAN Bifunctional purine biosynthesis protein ATIC OS=Homo sapiens OX=9606 GN=ATIC PE=1 SV=3	1	14	14	14	7	9	8	8	10	9	14	7	9	7	9	8	8	10	9	14	7	9	7	9	8	8	10	9	14	7	9	31.8	31.8	31.8	64.615	592	592	0	148.34	By MS/MS	By MS/MS	By MS/MS
P31943;P55795	P31943;P55795	7;4	7;4	5;3	Heterogeneous nuclear ribonucleoprotein H;Heterogeneous nuclear ribonucleoprotein H, N-terminally processed;Heterogeneous nuclear ribonucleoprotein H2	HNRNPH1;HNRNPH2	sp|P31943|HNRH1_HUMAN Heterogeneous nuclear ribonucleoprotein H OS=Homo sapiens OX=9606 GN=HNRNPH1 PE=1 SV=4;sp|P55795|HNRH2_HUMAN Heterogeneous nuclear ribonucleoprotein H2 OS=Homo sapiens OX=9606 GN=HNRNPH2 PE=1 SV=1	2	7	7	5	6	6	7	4	6	7	7	5	6	6	6	7	4	6	7	7	5	6	4	4	5	2	4	5	5	4	4	19.4	19.4	13.4	49.229	449	449;449	0	76.03	By MS/MS	By MS/MS	By MS/MS
P31944	P31944	3	3	3	Caspase-14;Caspase-14 subunit p17, mature form;Caspase-14 subunit p10, mature form;Caspase-14 subunit p20, intermediate form;Caspase-14 subunit p8, intermediate form	CASP14	sp|P31944|CASPE_HUMAN Caspase-14 OS=Homo sapiens OX=9606 GN=CASP14 PE=1 SV=2	1	3	3	3	2	2	0	0	0	0	0	0	0	2	2	0	0	0	0	0	0	0	2	2	0	0	0	0	0	0	0	15.3	15.3	15.3	27.679	242	242	0	23.832	By MS/MS	By MS/MS
P31946	P31946	10	6	5	14-3-3 protein beta/alpha;14-3-3 protein beta/alpha, N-terminally processed	YWHAB	sp|P31946|1433B_HUMAN 14-3-3 protein beta/alpha OS=Homo sapiens OX=9606 GN=YWHAB PE=1 SV=3	1	10	6	5	8	9	9	10	9	10	10	7	9	5	5	6	6	6	6	6	4	5	5	5	5	5	5	5	5	4	4	48	34.1	30.5	28.082	246	246	0	130.11	By MS/MS	By MS/MS	By MS/MS
P31947	P31947	4	1	1	14-3-3 protein sigma	SFN	sp|P31947|1433S_HUMAN 14-3-3 protein sigma OS=Homo sapiens OX=9606 GN=SFN PE=1 SV=1	1	4	1	1	3	4	3	4	2	4	4	3	4	1	1	1	1	0	1	1	1	1	1	1	1	1	0	1	1	1	1	13.3	3.2	3.2	27.774	248	248	0.001443	7.526	By MS/MS	By MS/MS	By MS/MS
P31948	P31948	16	16	16	Stress-induced-phosphoprotein 1	STIP1	sp|P31948|STIP1_HUMAN Stress-induced-phosphoprotein 1 OS=Homo sapiens OX=9606 GN=STIP1 PE=1 SV=1	1	16	16	16	14	16	16	10	9	11	15	12	11	14	16	16	10	9	11	15	12	11	14	16	16	10	9	11	15	12	11	26.7	26.7	26.7	62.639	543	543	0	107.12	By MS/MS	By MS/MS	By MS/MS
P32119	P32119	6	5	5	Peroxiredoxin-2	PRDX2	sp|P32119|PRDX2_HUMAN Peroxiredoxin-2 OS=Homo sapiens OX=9606 GN=PRDX2 PE=1 SV=5	1	6	5	5	5	4	5	5	6	5	5	4	5	4	3	4	4	5	4	4	3	4	4	3	4	4	5	4	4	3	4	26.8	21.2	21.2	21.892	198	198	0	31.914	By MS/MS	By MS/MS	By MS/MS
P32314	P32314	1	1	1	Forkhead box protein N2	FOXN2	sp|P32314|FOXN2_HUMAN Forkhead box protein N2 OS=Homo sapiens OX=9606 GN=FOXN2 PE=1 SV=3	1	1	1	1	0	0	0	0	0	0	0	0	1	0	0	0	0	0	0	0	0	1	0	0	0	0	0	0	0	0	1	2.6	2.6	2.6	47.16	431	431	0.0053369	6.4686
P32856	P32856	1	1	1	Syntaxin-2	STX2	sp|P32856|STX2_HUMAN Syntaxin-2 OS=Homo sapiens OX=9606 GN=STX2 PE=1 SV=3	1	1	1	1	1	1	1	1	1	1	1	0	1	1	1	1	1	1	1	1	0	1	1	1	1	1	1	1	1	0	1	4.9	4.9	4.9	33.341	288	288	0.0015773	10.524	By matching	By matching	By MS/MS
P32969	P32969	5	5	5	60S ribosomal protein L9	RPL9	sp|P32969|RL9_HUMAN 60S ribosomal protein L9 OS=Homo sapiens OX=9606 GN=RPL9 PE=1 SV=1	1	5	5	5	5	4	4	4	4	3	4	4	4	5	4	4	4	4	3	4	4	4	5	4	4	4	4	3	4	4	4	40.1	40.1	40.1	21.863	192	192	0	60.88	By MS/MS	By MS/MS	By MS/MS
P33176;Q12840;O60282	P33176	8;3;2	8;3;2	8;3;2	Kinesin-1 heavy chain	KIF5B	sp|P33176|KINH_HUMAN Kinesin-1 heavy chain OS=Homo sapiens OX=9606 GN=KIF5B PE=1 SV=1	3	8	8	8	3	4	5	4	4	4	6	5	3	3	4	5	4	4	4	6	5	3	3	4	5	4	4	4	6	5	3	10.1	10.1	10.1	109.68	963	963;1032;957	0	62.592	By MS/MS	By MS/MS	By MS/MS
P33908	P33908	4	4	4	Mannosyl-oligosaccharide 1,2-alpha-mannosidase IA	MAN1A1	sp|P33908|MA1A1_HUMAN Mannosyl-oligosaccharide 1,2-alpha-mannosidase IA OS=Homo sapiens OX=9606 GN=MAN1A1 PE=1 SV=3	1	4	4	4	4	4	4	1	4	4	3	4	3	4	4	4	1	4	4	3	4	3	4	4	4	1	4	4	3	4	3	6.6	6.6	6.6	72.968	653	653	0	28.553	By MS/MS	By MS/MS	By MS/MS
P33991	P33991	11	11	11	DNA replication licensing factor MCM4	MCM4	sp|P33991|MCM4_HUMAN DNA replication licensing factor MCM4 OS=Homo sapiens OX=9606 GN=MCM4 PE=1 SV=5	1	11	11	11	5	8	7	8	8	8	10	7	6	5	8	7	8	8	8	10	7	6	5	8	7	8	8	8	10	7	6	15.4	15.4	15.4	96.557	863	863	0	131.26	By MS/MS	By MS/MS	By MS/MS
P33992	P33992	18	18	18	DNA replication licensing factor MCM5	MCM5	sp|P33992|MCM5_HUMAN DNA replication licensing factor MCM5 OS=Homo sapiens OX=9606 GN=MCM5 PE=1 SV=5	1	18	18	18	12	13	13	15	15	16	16	12	12	12	13	13	15	15	16	16	12	12	12	13	13	15	15	16	16	12	12	25.6	25.6	25.6	82.285	734	734	0	198.16	By MS/MS	By MS/MS	By MS/MS
P33993	P33993	20	20	20	DNA replication licensing factor MCM7	MCM7	sp|P33993|MCM7_HUMAN DNA replication licensing factor MCM7 OS=Homo sapiens OX=9606 GN=MCM7 PE=1 SV=4	1	20	20	20	9	16	14	13	16	18	18	13	12	9	16	14	13	16	18	18	13	12	9	16	14	13	16	18	18	13	12	33.4	33.4	33.4	81.307	719	719	0	205.93	By MS/MS	By MS/MS	By MS/MS
P34741	P34741	2	2	2	Syndecan-2	SDC2	sp|P34741|SDC2_HUMAN Syndecan-2 OS=Homo sapiens OX=9606 GN=SDC2 PE=1 SV=2	1	2	2	2	2	1	1	1	0	1	2	1	0	2	1	1	1	0	1	2	1	0	2	1	1	1	0	1	2	1	0	11.9	11.9	11.9	22.16	201	201	0	11.438	By matching	By matching	By matching
P34896;P34897	P34896	5;1	5;1	5;1	Serine hydroxymethyltransferase, cytosolic	SHMT1	sp|P34896|GLYC_HUMAN Serine hydroxymethyltransferase, cytosolic OS=Homo sapiens OX=9606 GN=SHMT1 PE=1 SV=1	2	5	5	5	3	5	4	3	3	4	4	3	3	3	5	4	3	3	4	4	3	3	3	5	4	3	3	4	4	3	3	12.8	12.8	12.8	53.082	483	483;504	0	48.306	By MS/MS	By MS/MS	By MS/MS
P34932	P34932	9	9	9	Heat shock 70 kDa protein 4	HSPA4	sp|P34932|HSP74_HUMAN Heat shock 70 kDa protein 4 OS=Homo sapiens OX=9606 GN=HSPA4 PE=1 SV=4	1	9	9	9	3	7	5	7	5	6	8	6	4	3	7	5	7	5	6	8	6	4	3	7	5	7	5	6	8	6	4	13.7	13.7	13.7	94.33	840	840	0	67.98	By MS/MS	By MS/MS	By MS/MS
P35030	P35030	1	1	1	Trypsin-3	PRSS3	sp|P35030|TRY3_HUMAN Trypsin-3 OS=Homo sapiens OX=9606 GN=PRSS3 PE=1 SV=2	1	1	1	1	1	1	1	1	1	0	0	1	1	1	1	1	1	1	0	0	1	1	1	1	1	1	1	0	0	1	1	4.3	4.3	4.3	32.528	304	304	0.0015302	8.8691	By MS/MS	By matching	By MS/MS
P35080	P35080	1	1	1	Profilin-2	PFN2	sp|P35080|PROF2_HUMAN Profilin-2 OS=Homo sapiens OX=9606 GN=PFN2 PE=1 SV=3	1	1	1	1	1	1	1	1	1	1	1	1	1	1	1	1	1	1	1	1	1	1	1	1	1	1	1	1	1	1	1	10	10	10	15.046	140	140	0	11.346	By matching	By matching	By matching
P35221;P26232;Q9UI47	P35221	8;3;1	8;3;1	8;3;1	Catenin alpha-1	CTNNA1	sp|P35221|CTNA1_HUMAN Catenin alpha-1 OS=Homo sapiens OX=9606 GN=CTNNA1 PE=1 SV=1	3	8	8	8	0	1	1	4	4	4	7	5	5	0	1	1	4	4	4	7	5	5	0	1	1	4	4	4	7	5	5	11.9	11.9	11.9	100.07	906	906;953;895	0	56.425		By matching	By matching
P35222	P35222	2	2	2	Catenin beta-1	CTNNB1	sp|P35222|CTNB1_HUMAN Catenin beta-1 OS=Homo sapiens OX=9606 GN=CTNNB1 PE=1 SV=1	1	2	2	2	0	0	0	1	1	1	2	1	0	0	0	0	1	1	1	2	1	0	0	0	0	1	1	1	2	1	0	2.8	2.8	2.8	85.496	781	781	0	13.105
P35241	P35241	22	11	11	Radixin	RDX	sp|P35241|RADI_HUMAN Radixin OS=Homo sapiens OX=9606 GN=RDX PE=1 SV=1	1	22	11	11	20	19	21	19	18	18	18	16	16	11	9	10	10	8	9	10	8	8	11	9	10	10	8	9	10	8	8	32.9	20.9	20.9	68.563	583	583	0	88.635	By MS/MS	By MS/MS	By MS/MS
P35249	P35249	2	2	2	Replication factor C subunit 4	RFC4	sp|P35249|RFC4_HUMAN Replication factor C subunit 4 OS=Homo sapiens OX=9606 GN=RFC4 PE=1 SV=2	1	2	2	2	0	0	1	0	0	1	1	1	0	0	0	1	0	0	1	1	1	0	0	0	1	0	0	1	1	1	0	5.2	5.2	5.2	39.681	363	363	0	11.325			By MS/MS
P35250	P35250	2	2	2	Replication factor C subunit 2	RFC2	sp|P35250|RFC2_HUMAN Replication factor C subunit 2 OS=Homo sapiens OX=9606 GN=RFC2 PE=1 SV=3	1	2	2	2	1	2	2	2	2	1	2	2	2	1	2	2	2	2	1	2	2	2	1	2	2	2	2	1	2	2	2	5.9	5.9	5.9	39.157	354	354	0	14.137	By matching	By matching	By MS/MS
P35268	P35268	2	2	2	60S ribosomal protein L22	RPL22	sp|P35268|RL22_HUMAN 60S ribosomal protein L22 OS=Homo sapiens OX=9606 GN=RPL22 PE=1 SV=2	1	2	2	2	2	2	2	2	2	2	2	2	2	2	2	2	2	2	2	2	2	2	2	2	2	2	2	2	2	2	2	18.8	18.8	18.8	14.787	128	128	0	14.27	By MS/MS	By MS/MS	By matching
P35269	P35269	2	2	2	General transcription factor IIF subunit 1	GTF2F1	sp|P35269|T2FA_HUMAN General transcription factor IIF subunit 1 OS=Homo sapiens OX=9606 GN=GTF2F1 PE=1 SV=2	1	2	2	2	1	1	2	1	1	1	1	1	0	1	1	2	1	1	1	1	1	0	1	1	2	1	1	1	1	1	0	5.6	5.6	5.6	58.24	517	517	0	15.519	By matching	By MS/MS	By MS/MS
P35527;CON__P35527	P35527;CON__P35527	33;32	33;32	32;31	Keratin, type I cytoskeletal 9	KRT9	sp|P35527|K1C9_HUMAN Keratin, type I cytoskeletal 9 OS=Homo sapiens OX=9606 GN=KRT9 PE=1 SV=3;	2	33	33	32	30	18	22	24	25	23	27	23	28	30	18	22	24	25	23	27	23	28	29	17	21	23	24	22	26	22	27	61.5	61.5	61.5	62.064	623	623;623	0	323.31	By MS/MS	By MS/MS	By MS/MS
P35579;REV__Q9UKV3	P35579	75;1	75;1	60;1	Myosin-9	MYH9	sp|P35579|MYH9_HUMAN Myosin-9 OS=Homo sapiens OX=9606 GN=MYH9 PE=1 SV=4	2	75	75	60	66	63	66	65	69	65	70	59	57	66	63	66	65	69	65	70	59	57	52	50	52	50	55	52	55	47	45	39.7	39.7	33.2	226.53	1960	1960;1341	0	323.31	By MS/MS	By MS/MS	By MS/MS
P35580;P13533;Q13439;REV__Q8IYT3	P35580	63;1;1;1	54;1;1;1	49;0;1;1	Myosin-10	MYH10	sp|P35580|MYH10_HUMAN Myosin-10 OS=Homo sapiens OX=9606 GN=MYH10 PE=1 SV=3	4	63	54	49	50	45	43	44	52	51	58	49	42	41	37	34	35	43	43	49	41	34	37	33	30	31	38	38	44	37	31	37.2	33.3	31	229	1976	1976;1939;2230;715	0	323.31	By MS/MS	By MS/MS	By MS/MS
P35606	P35606	11	11	11	Coatomer subunit beta	COPB2	sp|P35606|COPB2_HUMAN Coatomer subunit beta OS=Homo sapiens OX=9606 GN=COPB2 PE=1 SV=2	1	11	11	11	5	7	7	9	8	10	8	6	9	5	7	7	9	8	10	8	6	9	5	7	7	9	8	10	8	6	9	13.7	13.7	13.7	102.49	906	906	0	85.141	By MS/MS	By MS/MS	By MS/MS
P35613	P35613	7	7	7	Basigin	BSG	sp|P35613|BASI_HUMAN Basigin OS=Homo sapiens OX=9606 GN=BSG PE=1 SV=2	1	7	7	7	7	6	7	6	7	6	7	6	6	7	6	7	6	7	6	7	6	6	7	6	7	6	7	6	7	6	6	20	20	20	42.2	385	385	0	323.31	By MS/MS	By MS/MS	By MS/MS
Q92804;P35637	Q92804;P35637	2;2	2;2	2;2	TATA-binding protein-associated factor 2N;RNA-binding protein FUS	TAF15;FUS	sp|Q92804|RBP56_HUMAN TATA-binding protein-associated factor 2N OS=Homo sapiens OX=9606 GN=TAF15 PE=1 SV=1;sp|P35637|FUS_HUMAN RNA-binding protein FUS OS=Homo sapiens OX=9606 GN=FUS PE=1 SV=1	2	2	2	2	1	1	1	0	0	0	0	1	0	1	1	1	0	0	0	0	1	0	1	1	1	0	0	0	0	1	0	3.9	3.9	3.9	61.829	592	592;526	0	11.987	By MS/MS	By MS/MS	By MS/MS
P35659	P35659	3	3	3	Protein DEK	DEK	sp|P35659|DEK_HUMAN Protein DEK OS=Homo sapiens OX=9606 GN=DEK PE=1 SV=1	1	3	3	3	1	2	1	2	1	1	1	1	1	1	2	1	2	1	1	1	1	1	1	2	1	2	1	1	1	1	1	9.3	9.3	9.3	42.674	375	375	0	20.422	By MS/MS	By MS/MS	By matching
P35998	P35998	19	19	19	26S protease regulatory subunit 7	PSMC2	sp|P35998|PRS7_HUMAN 26S proteasome regulatory subunit 7 OS=Homo sapiens OX=9606 GN=PSMC2 PE=1 SV=3	1	19	19	19	14	13	15	15	13	15	19	15	15	14	13	15	15	13	15	19	15	15	14	13	15	15	13	15	19	15	15	51.5	51.5	51.5	48.633	433	433	0	246.68	By MS/MS	By MS/MS	By MS/MS
P36383	P36383	1	1	1	Gap junction gamma-1 protein	GJC1	sp|P36383|CXG1_HUMAN Gap junction gamma-1 protein OS=Homo sapiens OX=9606 GN=GJC1 PE=1 SV=2	1	1	1	1	0	1	1	0	1	1	1	1	0	0	1	1	0	1	1	1	1	0	0	1	1	0	1	1	1	1	0	6.3	6.3	6.3	45.469	396	396	0	60.983		By matching	By matching
P36405	P36405	1	1	1	ADP-ribosylation factor-like protein 3	ARL3	sp|P36405|ARL3_HUMAN ADP-ribosylation factor-like protein 3 OS=Homo sapiens OX=9606 GN=ARL3 PE=1 SV=2	1	1	1	1	1	1	1	1	1	1	1	0	0	1	1	1	1	1	1	1	0	0	1	1	1	1	1	1	1	0	0	6	6	6	20.455	182	182	0.0014144	7.2074	By matching	By matching	By matching
P36406	P36406	1	1	1	E3 ubiquitin-protein ligase TRIM23	TRIM23	sp|P36406|TRI23_HUMAN E3 ubiquitin-protein ligase TRIM23 OS=Homo sapiens OX=9606 GN=TRIM23 PE=1 SV=1	1	1	1	1	1	1	1	1	1	1	1	1	0	1	1	1	1	1	1	1	1	0	1	1	1	1	1	1	1	1	0	1.7	1.7	1.7	64.066	574	574	0.0053691	6.5528	By MS/MS	By MS/MS	By matching
P36543;Q96A05	P36543;Q96A05	2;1	2;1	2;1	V-type proton ATPase subunit E 1;V-type proton ATPase subunit E 2	ATP6V1E1;ATP6V1E2	sp|P36543|VATE1_HUMAN V-type proton ATPase subunit E 1 OS=Homo sapiens OX=9606 GN=ATP6V1E1 PE=1 SV=1;sp|Q96A05|VATE2_HUMAN V-type proton ATPase subunit E 2 OS=Homo sapiens OX=9606 GN=ATP6V1E2 PE=1 SV=1	2	2	2	2	2	1	2	1	2	2	2	2	1	2	1	2	1	2	2	2	2	1	2	1	2	1	2	2	2	2	1	9.3	9.3	9.3	26.145	226	226;226	0	13.445	By MS/MS	By matching	By MS/MS
P36578	P36578	8	8	8	60S ribosomal protein L4	RPL4	sp|P36578|RL4_HUMAN 60S ribosomal protein L4 OS=Homo sapiens OX=9606 GN=RPL4 PE=1 SV=5	1	8	8	8	7	8	6	6	7	6	7	8	6	7	8	6	6	7	6	7	8	6	7	8	6	6	7	6	7	8	6	22	22	22	47.697	427	427	0	68.633	By MS/MS	By MS/MS	By MS/MS
P36871	P36871	4	4	4	Phosphoglucomutase-1	PGM1	sp|P36871|PGM1_HUMAN Phosphoglucomutase-1 OS=Homo sapiens OX=9606 GN=PGM1 PE=1 SV=3	1	4	4	4	0	3	2	2	2	2	4	2	2	0	3	2	2	2	2	4	2	2	0	3	2	2	2	2	4	2	2	7.3	7.3	7.3	61.448	562	562	0	28.291		By MS/MS	By MS/MS
P36873	P36873	5	2	2	Serine/threonine-protein phosphatase PP1-gamma catalytic subunit	PPP1CC	sp|P36873|PP1G_HUMAN Serine/threonine-protein phosphatase PP1-gamma catalytic subunit OS=Homo sapiens OX=9606 GN=PPP1CC PE=1 SV=1	1	5	2	2	3	3	4	3	5	4	5	3	3	0	1	1	1	2	1	2	1	1	0	1	1	1	2	1	2	1	1	18.3	5.9	5.9	36.983	323	323	0	37.9	By matching	By MS/MS	By MS/MS
P37108	P37108	1	1	1	Signal recognition particle 14 kDa protein	SRP14	sp|P37108|SRP14_HUMAN Signal recognition particle 14 kDa protein OS=Homo sapiens OX=9606 GN=SRP14 PE=1 SV=2	1	1	1	1	1	1	1	1	0	1	0	1	1	1	1	1	1	0	1	0	1	1	1	1	1	1	0	1	0	1	1	8.8	8.8	8.8	14.57	136	136	0.0020604	6.8856	By matching	By matching	By matching
P37802	P37802	8	8	8	Transgelin-2	TAGLN2	sp|P37802|TAGL2_HUMAN Transgelin-2 OS=Homo sapiens OX=9606 GN=TAGLN2 PE=1 SV=3	1	8	8	8	7	6	6	8	8	7	8	5	6	7	6	6	8	8	7	8	5	6	7	6	6	8	8	7	8	5	6	45.7	45.7	45.7	22.391	199	199	0	86.911	By MS/MS	By MS/MS	By MS/MS
P38159;Q96E39	P38159;Q96E39	1;1	1;1	1;1	RNA-binding motif protein, X chromosome;RNA-binding motif protein, X chromosome, N-terminally processed;RNA binding motif protein, X-linked-like-1	RBMX;RBMXL1	sp|P38159|RBMX_HUMAN RNA-binding motif protein, X chromosome OS=Homo sapiens OX=9606 GN=RBMX PE=1 SV=3;sp|Q96E39|RMXL1_HUMAN RNA binding motif protein, X-linked-like-1 OS=Homo sapiens OX=9606 GN=RBMXL1 PE=1 SV=1	2	1	1	1	1	1	0	1	0	1	1	1	1	1	1	0	1	0	1	1	1	1	1	1	0	1	0	1	1	1	1	3.3	3.3	3.3	42.331	391	391;390	0.0015117	8.5843	By matching	By matching
P38606	P38606	12	12	12	V-type proton ATPase catalytic subunit A	ATP6V1A	sp|P38606|VATA_HUMAN V-type proton ATPase catalytic subunit A OS=Homo sapiens OX=9606 GN=ATP6V1A PE=1 SV=2	1	12	12	12	6	8	6	7	5	8	11	7	4	6	8	6	7	5	8	11	7	4	6	8	6	7	5	8	11	7	4	23	23	23	68.303	617	617	0	112.86	By MS/MS	By MS/MS	By MS/MS
P38919	P38919	17	17	15	Eukaryotic initiation factor 4A-III;Eukaryotic initiation factor 4A-III, N-terminally processed	EIF4A3	sp|P38919|IF4A3_HUMAN Eukaryotic initiation factor 4A-III OS=Homo sapiens OX=9606 GN=EIF4A3 PE=1 SV=4	1	17	17	15	12	14	17	14	16	15	16	13	13	12	14	17	14	16	15	16	13	13	11	12	15	13	14	14	15	12	12	43.1	43.1	41.1	46.871	411	411	0	139.7	By MS/MS	By MS/MS	By MS/MS
P39019	P39019	3	3	3	40S ribosomal protein S19	RPS19	sp|P39019|RS19_HUMAN 40S ribosomal protein S19 OS=Homo sapiens OX=9606 GN=RPS19 PE=1 SV=2	1	3	3	3	3	3	2	3	3	3	3	2	3	3	3	2	3	3	3	3	2	3	3	3	2	3	3	3	3	2	3	19.3	19.3	19.3	16.06	145	145	0	21.191	By MS/MS	By MS/MS	By MS/MS
P39023	P39023	7	7	7	60S ribosomal protein L3	RPL3	sp|P39023|RL3_HUMAN 60S ribosomal protein L3 OS=Homo sapiens OX=9606 GN=RPL3 PE=1 SV=2	1	7	7	7	4	4	4	6	5	6	6	5	4	4	4	4	6	5	6	6	5	4	4	4	4	6	5	6	6	5	4	22.1	22.1	22.1	46.108	403	403	0	50.514	By MS/MS	By MS/MS	By MS/MS
P39748	P39748	3	2	2	Flap endonuclease 1	FEN1	sp|P39748|FEN1_HUMAN Flap endonuclease 1 OS=Homo sapiens OX=9606 GN=FEN1 PE=1 SV=1	1	3	2	2	3	3	2	3	2	1	2	1	1	2	2	2	2	2	0	2	0	0	2	2	2	2	2	0	2	0	0	8.4	6.6	6.6	42.592	380	380	0	12.948	By matching	By MS/MS	By MS/MS
P40227	P40227	14	14	9	T-complex protein 1 subunit zeta	CCT6A	sp|P40227|TCPZ_HUMAN T-complex protein 1 subunit zeta OS=Homo sapiens OX=9606 GN=CCT6A PE=1 SV=3	1	14	14	9	11	11	11	9	12	11	11	9	8	11	11	11	9	12	11	11	9	8	7	7	7	6	7	7	7	6	4	25	25	16	58.024	531	531	0	101.65	By MS/MS	By MS/MS	By MS/MS
P40337	P40337	1	1	1	Von Hippel-Lindau disease tumor suppressor	VHL	sp|P40337|VHL_HUMAN von Hippel-Lindau disease tumor suppressor OS=Homo sapiens OX=9606 GN=VHL PE=1 SV=2	1	1	1	1	1	1	0	0	1	0	1	0	0	1	1	0	0	1	0	1	0	0	1	1	0	0	1	0	1	0	0	6.6	6.6	6.6	24.152	213	213	0.0015129	8.6067	By MS/MS	By matching
P40429;Q6NVV1	P40429;Q6NVV1	4;2	4;2	4;2	60S ribosomal protein L13a;Putative 60S ribosomal protein L13a protein RPL13AP3	RPL13A;RPL13AP3	sp|P40429|RL13A_HUMAN 60S ribosomal protein L13a OS=Homo sapiens OX=9606 GN=RPL13A PE=1 SV=2;sp|Q6NVV1|R13P3_HUMAN Putative 60S ribosomal protein L13a protein RPL13AP3 OS=Homo sapiens OX=9606 GN=RPL13AP3 PE=5 SV=1	2	4	4	4	4	4	3	3	3	4	4	3	2	4	4	3	3	3	4	4	3	2	4	4	3	3	3	4	4	3	2	20.2	20.2	20.2	23.577	203	203;102	0	30.516	By MS/MS	By MS/MS	By MS/MS
P40616	P40616	3	3	3	ADP-ribosylation factor-like protein 1	ARL1	sp|P40616|ARL1_HUMAN ADP-ribosylation factor-like protein 1 OS=Homo sapiens OX=9606 GN=ARL1 PE=1 SV=1	1	3	3	3	1	1	2	0	1	1	2	0	0	1	1	2	0	1	1	2	0	0	1	1	2	0	1	1	2	0	0	22.1	22.1	22.1	20.417	181	181	0	19.511	By matching	By matching	By MS/MS
P40926	P40926	1	1	1	Malate dehydrogenase, mitochondrial	MDH2	sp|P40926|MDHM_HUMAN Malate dehydrogenase, mitochondrial OS=Homo sapiens OX=9606 GN=MDH2 PE=1 SV=3	1	1	1	1	1	0	0	0	0	0	0	0	0	1	0	0	0	0	0	0	0	0	1	0	0	0	0	0	0	0	0	3.3	3.3	3.3	35.503	338	338	0.0054164	6.658	By MS/MS
P40938	P40938	2	2	2	Replication factor C subunit 3	RFC3	sp|P40938|RFC3_HUMAN Replication factor C subunit 3 OS=Homo sapiens OX=9606 GN=RFC3 PE=1 SV=2	1	2	2	2	1	2	2	2	2	2	2	1	2	1	2	2	2	2	2	2	1	2	1	2	2	2	2	2	2	1	2	7.9	7.9	7.9	40.556	356	356	0	19.891	By MS/MS	By MS/MS	By MS/MS
P41091;Q2VIR3	P41091;Q2VIR3	3;3	3;3	3;3	Eukaryotic translation initiation factor 2 subunit 3;Putative eukaryotic translation initiation factor 2 subunit 3-like protein	EIF2S3;EIF2S3L	sp|P41091|IF2G_HUMAN Eukaryotic translation initiation factor 2 subunit 3 OS=Homo sapiens OX=9606 GN=EIF2S3 PE=1 SV=3;sp|Q2VIR3|IF2GL_HUMAN Eukaryotic translation initiation factor 2 subunit 3B OS=Homo sapiens OX=9606 GN=EIF2S3B PE=2 SV=2	2	3	3	3	2	1	2	2	2	2	2	1	3	2	1	2	2	2	2	2	1	3	2	1	2	2	2	2	2	1	3	7.4	7.4	7.4	51.109	472	472;472	0	16.613	By matching	By MS/MS	By matching
P41240	P41240	1	1	1	Tyrosine-protein kinase CSK	CSK	sp|P41240|CSK_HUMAN Tyrosine-protein kinase CSK OS=Homo sapiens OX=9606 GN=CSK PE=1 SV=1	1	1	1	1	0	1	1	0	1	1	1	1	0	0	1	1	0	1	1	1	1	0	0	1	1	0	1	1	1	1	0	1.6	1.6	1.6	50.704	450	450	0.0014358	7.3913		By MS/MS	By MS/MS
P41250	P41250	3	3	3	Glycine--tRNA ligase	GARS	sp|P41250|GARS_HUMAN Glycine--tRNA ligase OS=Homo sapiens OX=9606 GN=GARS1 PE=1 SV=3	1	3	3	3	2	2	2	0	1	3	3	1	0	2	2	2	0	1	3	3	1	0	2	2	2	0	1	3	3	1	0	3.5	3.5	3.5	83.165	739	739	0	16.987	By MS/MS	By MS/MS	By MS/MS
P41252	P41252	24	24	24	Isoleucine--tRNA ligase, cytoplasmic	IARS	sp|P41252|SYIC_HUMAN Isoleucine--tRNA ligase, cytoplasmic OS=Homo sapiens OX=9606 GN=IARS1 PE=1 SV=2	1	24	24	24	14	20	19	19	18	20	19	20	17	14	20	19	19	18	20	19	20	17	14	20	19	19	18	20	19	20	17	21.6	21.6	21.6	144.5	1262	1262	0	235.73	By MS/MS	By MS/MS	By MS/MS
P41440	P41440	2	2	2	Folate transporter 1	SLC19A1	sp|P41440|S19A1_HUMAN Reduced folate transporter OS=Homo sapiens OX=9606 GN=SLC19A1 PE=1 SV=3	1	2	2	2	2	2	2	2	2	2	2	2	2	2	2	2	2	2	2	2	2	2	2	2	2	2	2	2	2	2	2	3.9	3.9	3.9	64.868	591	591	0	15.623	By MS/MS	By MS/MS	By MS/MS
P41567;O60739	P41567;O60739	2;1	2;1	2;1	Eukaryotic translation initiation factor 1;Eukaryotic translation initiation factor 1b	EIF1;EIF1B	sp|P41567|EIF1_HUMAN Eukaryotic translation initiation factor 1 OS=Homo sapiens OX=9606 GN=EIF1 PE=1 SV=1;sp|O60739|EIF1B_HUMAN Eukaryotic translation initiation factor 1b OS=Homo sapiens OX=9606 GN=EIF1B PE=1 SV=2	2	2	2	2	2	1	2	0	1	1	2	1	0	2	1	2	0	1	1	2	1	0	2	1	2	0	1	1	2	1	0	27.4	27.4	27.4	12.732	113	113;113	0	19.147	By MS/MS	By MS/MS	By MS/MS
P41732	P41732	1	1	1	Tetraspanin-7	TSPAN7	sp|P41732|TSN7_HUMAN Tetraspanin-7 OS=Homo sapiens OX=9606 GN=TSPAN7 PE=1 SV=2	1	1	1	1	1	1	1	1	0	0	1	1	0	1	1	1	1	0	0	1	1	0	1	1	1	1	0	0	1	1	0	6	6	6	27.574	249	249	0	12.859	By MS/MS	By MS/MS	By MS/MS
P42345	P42345	7	7	7	Serine/threonine-protein kinase mTOR	MTOR	sp|P42345|MTOR_HUMAN Serine/threonine-protein kinase mTOR OS=Homo sapiens OX=9606 GN=MTOR PE=1 SV=1	1	7	7	7	2	0	3	4	3	2	4	1	2	2	0	3	4	3	2	4	1	2	2	0	3	4	3	2	4	1	2	3.3	3.3	3.3	288.89	2549	2549	0	48.973	By matching		By MS/MS
P42356	P42356	5	5	5	Phosphatidylinositol 4-kinase alpha	PI4KA	sp|P42356|PI4KA_HUMAN Phosphatidylinositol 4-kinase alpha OS=Homo sapiens OX=9606 GN=PI4KA PE=1 SV=4	1	5	5	5	0	1	1	3	3	3	3	2	2	0	1	1	3	3	3	3	2	2	0	1	1	3	3	3	3	2	2	2.4	2.4	2.4	236.83	2102	2102	0	29.697		By matching	By matching
P42677;Q71UM5	P42677;Q71UM5	2;1	2;1	2;1	40S ribosomal protein S27;40S ribosomal protein S27-like	RPS27;RPS27L	sp|P42677|RS27_HUMAN 40S ribosomal protein S27 OS=Homo sapiens OX=9606 GN=RPS27 PE=1 SV=3;sp|Q71UM5|RS27L_HUMAN 40S ribosomal protein S27-like OS=Homo sapiens OX=9606 GN=RPS27L PE=1 SV=3	2	2	2	2	1	2	2	1	1	1	1	1	1	1	2	2	1	1	1	1	1	1	1	2	2	1	1	1	1	1	1	28.6	28.6	28.6	9.461	84	84;84	0	14.957	By MS/MS	By MS/MS	By MS/MS
P42766	P42766	1	1	1	60S ribosomal protein L35	RPL35	sp|P42766|RL35_HUMAN 60S ribosomal protein L35 OS=Homo sapiens OX=9606 GN=RPL35 PE=1 SV=2	1	1	1	1	1	1	1	1	1	1	1	1	1	1	1	1	1	1	1	1	1	1	1	1	1	1	1	1	1	1	1	8.1	8.1	8.1	14.551	123	123	0.0014399	7.4441	By matching	By MS/MS	By MS/MS
P42771	P42771	1	1	1	Cyclin-dependent kinase inhibitor 2A	CDKN2A	sp|P42771|CDN2A_HUMAN Cyclin-dependent kinase inhibitor 2A OS=Homo sapiens OX=9606 GN=CDKN2A PE=1 SV=2	1	1	1	1	1	1	1	0	1	1	1	0	0	1	1	1	0	1	1	1	0	0	1	1	1	0	1	1	1	0	0	7.7	7.7	7.7	16.532	156	156	0.0015408	9.079	By matching	By matching	By MS/MS
P43003;P48664	P43003	5;1	5;1	5;1	Excitatory amino acid transporter 1	SLC1A3	sp|P43003|EAA1_HUMAN Excitatory amino acid transporter 1 OS=Homo sapiens OX=9606 GN=SLC1A3 PE=1 SV=1	2	5	5	5	5	4	4	1	3	3	3	1	1	5	4	4	1	3	3	3	1	1	5	4	4	1	3	3	3	1	1	14.6	14.6	14.6	59.572	542	542;564	0	137.86	By MS/MS	By MS/MS	By MS/MS
P43007	P43007	1	1	1	Neutral amino acid transporter A	SLC1A4	sp|P43007|SATT_HUMAN Neutral amino acid transporter A OS=Homo sapiens OX=9606 GN=SLC1A4 PE=1 SV=1	1	1	1	1	1	1	1	1	1	1	1	1	1	1	1	1	1	1	1	1	1	1	1	1	1	1	1	1	1	1	1	5.1	5.1	5.1	55.722	532	532	0.0014749	7.9684	By matching	By matching	By matching
P43034	P43034	4	4	4	Platelet-activating factor acetylhydrolase IB subunit alpha	PAFAH1B1	sp|P43034|LIS1_HUMAN Platelet-activating factor acetylhydrolase IB subunit beta OS=Homo sapiens OX=9606 GN=PAFAH1B1 PE=1 SV=2	1	4	4	4	3	3	2	3	2	3	4	3	3	3	3	2	3	2	3	4	3	3	3	3	2	3	2	3	4	3	3	13.2	13.2	13.2	46.637	410	410	0	29.073	By matching	By MS/MS	By matching
P43121	P43121	2	2	2	Cell surface glycoprotein MUC18	MCAM	sp|P43121|MUC18_HUMAN Cell surface glycoprotein MUC18 OS=Homo sapiens OX=9606 GN=MCAM PE=1 SV=2	1	2	2	2	2	2	2	2	2	2	1	1	1	2	2	2	2	2	2	1	1	1	2	2	2	2	2	2	1	1	1	3.6	3.6	3.6	71.607	646	646	0	13.955	By MS/MS	By MS/MS	By MS/MS
P43243	P43243	16	16	16	Matrin-3	MATR3	sp|P43243|MATR3_HUMAN Matrin-3 OS=Homo sapiens OX=9606 GN=MATR3 PE=1 SV=2	1	16	16	16	6	11	9	9	12	14	16	11	10	6	11	9	9	12	14	16	11	10	6	11	9	9	12	14	16	11	10	24.3	24.3	24.3	94.622	847	847	0	135.63	By MS/MS	By MS/MS	By MS/MS
P43246	P43246	8	8	8	DNA mismatch repair protein Msh2	MSH2	sp|P43246|MSH2_HUMAN DNA mismatch repair protein Msh2 OS=Homo sapiens OX=9606 GN=MSH2 PE=1 SV=1	1	8	8	8	0	4	4	5	3	5	5	2	2	0	4	4	5	3	5	5	2	2	0	4	4	5	3	5	5	2	2	8.8	8.8	8.8	104.74	934	934	0	52.164		By MS/MS	By MS/MS
P43487;Q9C010	P43487	5;1	5;1	5;1	Ran-specific GTPase-activating protein	RANBP1	sp|P43487|RANG_HUMAN Ran-specific GTPase-activating protein OS=Homo sapiens OX=9606 GN=RANBP1 PE=1 SV=1	2	5	5	5	4	4	4	3	2	3	4	3	3	4	4	4	3	2	3	4	3	3	4	4	4	3	2	3	4	3	3	35.8	35.8	35.8	23.31	201	201;78	0	69.984	By MS/MS	By MS/MS	By MS/MS
P43490	P43490	1	1	1	Nicotinamide phosphoribosyltransferase	NAMPT	sp|P43490|NAMPT_HUMAN Nicotinamide phosphoribosyltransferase OS=Homo sapiens OX=9606 GN=NAMPT PE=1 SV=1	1	1	1	1	0	1	1	1	0	1	1	1	1	0	1	1	1	0	1	1	1	1	0	1	1	1	0	1	1	1	1	2.6	2.6	2.6	55.52	491	491	0.0015279	8.8525		By MS/MS	By matching
P43686	P43686	17	17	17	26S protease regulatory subunit 6B	PSMC4	sp|P43686|PRS6B_HUMAN 26S proteasome regulatory subunit 6B OS=Homo sapiens OX=9606 GN=PSMC4 PE=1 SV=2	1	17	17	17	16	13	14	13	14	17	16	11	11	16	13	14	13	14	17	16	11	11	16	13	14	13	14	17	16	11	11	51	51	51	47.366	418	418	0	166.5	By MS/MS	By MS/MS	By MS/MS
P45974	P45974	6	6	6	Ubiquitin carboxyl-terminal hydrolase 5	USP5	sp|P45974|UBP5_HUMAN Ubiquitin carboxyl-terminal hydrolase 5 OS=Homo sapiens OX=9606 GN=USP5 PE=1 SV=2	1	6	6	6	0	5	3	6	3	4	3	5	5	0	5	3	6	3	4	3	5	5	0	5	3	6	3	4	3	5	5	8.6	8.6	8.6	95.785	858	858	0	44.387		By MS/MS	By matching
P46060	P46060	1	1	1	Ran GTPase-activating protein 1	RANGAP1	sp|P46060|RAGP1_HUMAN Ran GTPase-activating protein 1 OS=Homo sapiens OX=9606 GN=RANGAP1 PE=1 SV=1	1	1	1	1	0	0	0	1	0	0	1	0	0	0	0	0	1	0	0	1	0	0	0	0	0	1	0	0	1	0	0	2	2	2	63.541	587	587	0.0015186	8.7141
P46087	P46087	8	8	8	Probable 28S rRNA (cytosine(4447)-C(5))-methyltransferase	NOP2	sp|P46087|NOP2_HUMAN Probable 28S rRNA (cytosine(4447)-C(5))-methyltransferase OS=Homo sapiens OX=9606 GN=NOP2 PE=1 SV=2	1	8	8	8	3	6	6	6	6	5	6	5	5	3	6	6	6	6	5	6	5	5	3	6	6	6	6	5	6	5	5	11.2	11.2	11.2	89.301	812	812	0	59.561	By matching	By MS/MS	By MS/MS
P46459	P46459	11	11	11	Vesicle-fusing ATPase	NSF	sp|P46459|NSF_HUMAN Vesicle-fusing ATPase OS=Homo sapiens OX=9606 GN=NSF PE=1 SV=3	1	11	11	11	5	9	4	6	6	5	10	5	4	5	9	4	6	6	5	10	5	4	5	9	4	6	6	5	10	5	4	15.9	15.9	15.9	82.593	744	744	0	73.904	By MS/MS	By MS/MS	By MS/MS
P46776	P46776	2	2	2	60S ribosomal protein L27a	RPL27A	sp|P46776|RL27A_HUMAN 60S ribosomal protein L27a OS=Homo sapiens OX=9606 GN=RPL27A PE=1 SV=2	1	2	2	2	2	1	2	1	2	2	2	2	1	2	1	2	1	2	2	2	2	1	2	1	2	1	2	2	2	2	1	14.2	14.2	14.2	16.561	148	148	0	16.281	By MS/MS	By MS/MS	By MS/MS
P46777	P46777	9	9	9	60S ribosomal protein L5	RPL5	sp|P46777|RL5_HUMAN 60S ribosomal protein L5 OS=Homo sapiens OX=9606 GN=RPL5 PE=1 SV=3	1	9	9	9	5	7	8	7	9	8	8	6	7	5	7	8	7	9	8	8	6	7	5	7	8	7	9	8	8	6	7	25.6	25.6	25.6	34.362	297	297	0	80.837	By MS/MS	By MS/MS	By MS/MS
P46778	P46778	4	4	4	60S ribosomal protein L21	RPL21	sp|P46778|RL21_HUMAN 60S ribosomal protein L21 OS=Homo sapiens OX=9606 GN=RPL21 PE=1 SV=2	1	4	4	4	2	2	2	2	3	4	3	1	1	2	2	2	2	3	4	3	1	1	2	2	2	2	3	4	3	1	1	30	30	30	18.565	160	160	0	29.689	By MS/MS	By MS/MS	By MS/MS
P46779	P46779	4	4	4	60S ribosomal protein L28	RPL28	sp|P46779|RL28_HUMAN 60S ribosomal protein L28 OS=Homo sapiens OX=9606 GN=RPL28 PE=1 SV=3	1	4	4	4	3	4	4	2	4	4	3	4	3	3	4	4	2	4	4	3	4	3	3	4	4	2	4	4	3	4	3	27	27	27	15.747	137	137	0	33.167	By MS/MS	By MS/MS	By MS/MS
P46781	P46781	10	10	10	40S ribosomal protein S9	RPS9	sp|P46781|RS9_HUMAN 40S ribosomal protein S9 OS=Homo sapiens OX=9606 GN=RPS9 PE=1 SV=3	1	10	10	10	8	8	8	8	9	9	9	8	7	8	8	8	8	9	9	9	8	7	8	8	8	8	9	9	9	8	7	39.2	39.2	39.2	22.591	194	194	0	68.723	By MS/MS	By MS/MS	By MS/MS
P46782	P46782	4	4	4	40S ribosomal protein S5;40S ribosomal protein S5, N-terminally processed	RPS5	sp|P46782|RS5_HUMAN 40S ribosomal protein S5 OS=Homo sapiens OX=9606 GN=RPS5 PE=1 SV=4	1	4	4	4	2	3	3	3	3	3	3	3	3	2	3	3	3	3	3	3	3	3	2	3	3	3	3	3	3	3	3	21.1	21.1	21.1	22.876	204	204	0	27.178	By MS/MS	By MS/MS	By MS/MS
P46783;Q9NQ39	P46783;Q9NQ39	4;2	4;2	4;2	40S ribosomal protein S10;Putative 40S ribosomal protein S10-like	RPS10;RPS10P5	sp|P46783|RS10_HUMAN 40S ribosomal protein S10 OS=Homo sapiens OX=9606 GN=RPS10 PE=1 SV=1;sp|Q9NQ39|RS10L_HUMAN Putative 40S ribosomal protein S10-like OS=Homo sapiens OX=9606 GN=RPS10P5 PE=5 SV=1	2	4	4	4	4	3	3	2	2	3	3	3	3	4	3	3	2	2	3	3	3	3	4	3	3	2	2	3	3	3	3	27.3	27.3	27.3	18.898	165	165;176	0	65.658	By MS/MS	By MS/MS	By MS/MS
P46940	P46940	5	5	5	Ras GTPase-activating-like protein IQGAP1	IQGAP1	sp|P46940|IQGA1_HUMAN Ras GTPase-activating-like protein IQGAP1 OS=Homo sapiens OX=9606 GN=IQGAP1 PE=1 SV=1	1	5	5	5	1	2	2	4	3	3	4	4	2	1	2	2	4	3	3	4	4	2	1	2	2	4	3	3	4	4	2	3.3	3.3	3.3	189.25	1657	1657	0	31.908	By matching	By MS/MS	By MS/MS
P47756	P47756	3	3	3	F-actin-capping protein subunit beta	CAPZB	sp|P47756|CAPZB_HUMAN F-actin-capping protein subunit beta OS=Homo sapiens OX=9606 GN=CAPZB PE=1 SV=4	1	3	3	3	1	3	2	1	1	2	2	2	2	1	3	2	1	1	2	2	2	2	1	3	2	1	1	2	2	2	2	10.8	10.8	10.8	31.35	277	277	0	42.073	By matching	By MS/MS	By MS/MS
P47897	P47897	2	1	1	Glutamine--tRNA ligase	QARS	sp|P47897|SYQ_HUMAN Glutamine--tRNA ligase OS=Homo sapiens OX=9606 GN=QARS1 PE=1 SV=1	1	2	1	1	2	1	1	1	1	2	2	1	1	1	0	0	0	0	1	1	0	0	1	0	0	0	0	1	1	0	0	2.1	1	1	87.798	775	775	0.0013937	7.0353	By matching	By matching	By matching
P47914	P47914	1	1	1	60S ribosomal protein L29	RPL29	sp|P47914|RL29_HUMAN 60S ribosomal protein L29 OS=Homo sapiens OX=9606 GN=RPL29 PE=1 SV=2	1	1	1	1	1	1	1	1	1	1	1	1	1	1	1	1	1	1	1	1	1	1	1	1	1	1	1	1	1	1	1	9.4	9.4	9.4	17.752	159	159	0.0015949	10.749	By MS/MS	By MS/MS	By MS/MS
P48029	P48029	2	2	2	Sodium- and chloride-dependent creatine transporter 1	SLC6A8	sp|P48029|SC6A8_HUMAN Sodium- and chloride-dependent creatine transporter 1 OS=Homo sapiens OX=9606 GN=SLC6A8 PE=1 SV=1	1	2	2	2	1	2	2	1	2	2	2	1	1	1	2	2	1	2	2	2	1	1	1	2	2	1	2	2	2	1	1	3.6	3.6	3.6	70.522	635	635	0	13.785	By matching	By MS/MS	By MS/MS
P48059	P48059	2	2	2	LIM and senescent cell antigen-like-containing domain protein 1	LIMS1	sp|P48059|LIMS1_HUMAN LIM and senescent cell antigen-like-containing domain protein 1 OS=Homo sapiens OX=9606 GN=LIMS1 PE=1 SV=4	1	2	2	2	2	2	2	2	2	2	2	2	1	2	2	2	2	2	2	2	2	1	2	2	2	2	2	2	2	2	1	5.8	5.8	5.8	37.251	325	325	0	14.967	By MS/MS	By MS/MS	By MS/MS
P48067	P48067	1	1	1	Sodium- and chloride-dependent glycine transporter 1	SLC6A9	sp|P48067|SC6A9_HUMAN Sodium- and chloride-dependent glycine transporter 1 OS=Homo sapiens OX=9606 GN=SLC6A9 PE=1 SV=3	1	1	1	1	0	1	0	0	0	0	1	0	0	0	1	0	0	0	0	1	0	0	0	1	0	0	0	0	1	0	0	3.1	3.1	3.1	78.259	706	706	0.0040872	6.7473		By matching
P48147	P48147	2	2	2	Prolyl endopeptidase	PREP	sp|P48147|PPCE_HUMAN Prolyl endopeptidase OS=Homo sapiens OX=9606 GN=PREP PE=1 SV=2	1	2	2	2	1	1	1	1	1	1	2	0	1	1	1	1	1	1	1	2	0	1	1	1	1	1	1	1	2	0	1	3.5	3.5	3.5	80.699	710	710	0	12.643	By matching	By matching	By matching
P48426	P48426	2	2	2	Phosphatidylinositol 5-phosphate 4-kinase type-2 alpha	PIP4K2A	sp|P48426|PI42A_HUMAN Phosphatidylinositol 5-phosphate 4-kinase type-2 alpha OS=Homo sapiens OX=9606 GN=PIP4K2A PE=1 SV=2	1	2	2	2	1	2	1	2	2	2	2	2	2	1	2	1	2	2	2	2	2	2	1	2	1	2	2	2	2	2	2	6.2	6.2	6.2	46.224	406	406	0	16.647	By matching	By matching	By MS/MS
P48444	P48444	5	5	5	Coatomer subunit delta	ARCN1	sp|P48444|COPD_HUMAN Coatomer subunit delta OS=Homo sapiens OX=9606 GN=ARCN1 PE=1 SV=1	1	5	5	5	3	1	1	1	4	4	3	1	2	3	1	1	1	4	4	3	1	2	3	1	1	1	4	4	3	1	2	10.4	10.4	10.4	57.21	511	511	0	30.939	By MS/MS	By matching	By matching
P48507	P48507	1	1	1	Glutamate--cysteine ligase regulatory subunit	GCLM	sp|P48507|GSH0_HUMAN Glutamate--cysteine ligase regulatory subunit OS=Homo sapiens OX=9606 GN=GCLM PE=1 SV=1	1	1	1	1	1	1	1	1	1	1	1	1	1	1	1	1	1	1	1	1	1	1	1	1	1	1	1	1	1	1	1	4	4	4	30.727	274	274	0.0014674	7.8443	By matching	By MS/MS	By MS/MS
P48509	P48509	2	2	2	CD151 antigen	CD151	sp|P48509|CD151_HUMAN CD151 antigen OS=Homo sapiens OX=9606 GN=CD151 PE=1 SV=3	1	2	2	2	2	2	2	2	2	2	2	2	2	2	2	2	2	2	2	2	2	2	2	2	2	2	2	2	2	2	2	7.1	7.1	7.1	28.295	253	253	0	45.413	By MS/MS	By MS/MS	By MS/MS
P48556	P48556	5	5	5	26S proteasome non-ATPase regulatory subunit 8	PSMD8	sp|P48556|PSMD8_HUMAN 26S proteasome non-ATPase regulatory subunit 8 OS=Homo sapiens OX=9606 GN=PSMD8 PE=1 SV=2	1	5	5	5	3	4	3	4	3	3	4	3	3	3	4	3	4	3	3	4	3	3	3	4	3	4	3	3	4	3	3	16.6	16.6	16.6	39.611	350	350	0	34.798	By MS/MS	By MS/MS	By MS/MS
P48643	P48643	15	15	15	T-complex protein 1 subunit epsilon	CCT5	sp|P48643|TCPE_HUMAN T-complex protein 1 subunit epsilon OS=Homo sapiens OX=9606 GN=CCT5 PE=1 SV=1	1	15	15	15	9	13	12	12	11	11	14	11	10	9	13	12	12	11	11	14	11	10	9	13	12	12	11	11	14	11	10	33.6	33.6	33.6	59.67	541	541	0	123.21	By MS/MS	By MS/MS	By MS/MS
P48729	P48729	2	2	2	Casein kinase I isoform alpha	CSNK1A1	sp|P48729|KC1A_HUMAN Casein kinase I isoform alpha OS=Homo sapiens OX=9606 GN=CSNK1A1 PE=1 SV=2	1	2	2	2	2	2	2	1	0	0	1	0	0	2	2	2	1	0	0	1	0	0	2	2	2	1	0	0	1	0	0	9.5	9.5	9.5	38.914	337	337	0	11.413	By MS/MS	By MS/MS	By MS/MS
P48739	P48739	2	2	2	Phosphatidylinositol transfer protein beta isoform	PITPNB	sp|P48739|PIPNB_HUMAN Phosphatidylinositol transfer protein beta isoform OS=Homo sapiens OX=9606 GN=PITPNB PE=1 SV=2	1	2	2	2	2	1	1	0	1	1	1	0	0	2	1	1	0	1	1	1	0	0	2	1	1	0	1	1	1	0	0	9.2	9.2	9.2	31.54	271	271	0	14.302	By MS/MS	By MS/MS	By matching
P49006	P49006	3	3	3	MARCKS-related protein	MARCKSL1	sp|P49006|MRP_HUMAN MARCKS-related protein OS=Homo sapiens OX=9606 GN=MARCKSL1 PE=1 SV=2	1	3	3	3	2	2	3	3	2	3	3	2	2	2	2	3	3	2	3	3	2	2	2	2	3	3	2	3	3	2	2	31.8	31.8	31.8	19.529	195	195	0	62.075	By MS/MS	By MS/MS	By MS/MS
P49189	P49189	5	5	5	4-trimethylaminobutyraldehyde dehydrogenase	ALDH9A1	sp|P49189|AL9A1_HUMAN 4-trimethylaminobutyraldehyde dehydrogenase OS=Homo sapiens OX=9606 GN=ALDH9A1 PE=1 SV=3	1	5	5	5	5	5	5	5	4	5	5	4	3	5	5	5	5	4	5	5	4	3	5	5	5	5	4	5	5	4	3	10.9	10.9	10.9	53.801	494	494	0	45.102	By MS/MS	By MS/MS	By MS/MS
P49207	P49207	2	2	2	60S ribosomal protein L34	RPL34	sp|P49207|RL34_HUMAN 60S ribosomal protein L34 OS=Homo sapiens OX=9606 GN=RPL34 PE=1 SV=3	1	2	2	2	2	2	1	2	2	2	2	2	2	2	2	1	2	2	2	2	2	2	2	2	1	2	2	2	2	2	2	14.5	14.5	14.5	13.293	117	117	0	16.416	By MS/MS	By MS/MS	By MS/MS
P49257	P49257	5	5	5	Protein ERGIC-53	LMAN1	sp|P49257|LMAN1_HUMAN Protein ERGIC-53 OS=Homo sapiens OX=9606 GN=LMAN1 PE=1 SV=2	1	5	5	5	3	1	1	2	2	5	5	1	2	3	1	1	2	2	5	5	1	2	3	1	1	2	2	5	5	1	2	13.7	13.7	13.7	57.548	510	510	0	31.902	By MS/MS	By MS/MS	By matching
P49327	P49327	50	50	50	Fatty acid synthase;[Acyl-carrier-protein] S-acetyltransferase;[Acyl-carrier-protein] S-malonyltransferase;3-oxoacyl-[acyl-carrier-protein] synthase;3-oxoacyl-[acyl-carrier-protein] reductase;3-hydroxyacyl-[acyl-carrier-protein] dehydratase;Enoyl-[acyl-carrier-protein] reductase;Oleoyl-[acyl-carrier-protein] hydrolase	FASN	sp|P49327|FAS_HUMAN Fatty acid synthase OS=Homo sapiens OX=9606 GN=FASN PE=1 SV=3	1	50	50	50	32	38	41	31	40	44	45	32	37	32	38	41	31	40	44	45	32	37	32	38	41	31	40	44	45	32	37	25.5	25.5	25.5	273.42	2511	2511	0	323.31	By MS/MS	By MS/MS	By MS/MS
P49368	P49368	15	15	15	T-complex protein 1 subunit gamma	CCT3	sp|P49368|TCPG_HUMAN T-complex protein 1 subunit gamma OS=Homo sapiens OX=9606 GN=CCT3 PE=1 SV=4	1	15	15	15	8	12	13	10	14	13	14	10	12	8	12	13	10	14	13	14	10	12	8	12	13	10	14	13	14	10	12	30.8	30.8	30.8	60.533	545	545	0	137.11	By MS/MS	By MS/MS	By MS/MS
P49458	P49458	2	2	2	Signal recognition particle 9 kDa protein	SRP9	sp|P49458|SRP09_HUMAN Signal recognition particle 9 kDa protein OS=Homo sapiens OX=9606 GN=SRP9 PE=1 SV=2	1	2	2	2	2	2	2	1	1	1	1	0	0	2	2	2	1	1	1	1	0	0	2	2	2	1	1	1	1	0	0	22.1	22.1	22.1	10.112	86	86	0	42.069	By MS/MS	By MS/MS	By MS/MS
P49588	P49588	14	14	14	Alanine--tRNA ligase, cytoplasmic	AARS	sp|P49588|SYAC_HUMAN Alanine--tRNA ligase, cytoplasmic OS=Homo sapiens OX=9606 GN=AARS1 PE=1 SV=2	1	14	14	14	7	10	9	7	8	11	12	9	7	7	10	9	7	8	11	12	9	7	7	10	9	7	8	11	12	9	7	17.3	17.3	17.3	106.81	968	968	0	98.678	By MS/MS	By MS/MS	By MS/MS
P49591	P49591	12	12	12	Serine--tRNA ligase, cytoplasmic	SARS	sp|P49591|SYSC_HUMAN Serine--tRNA ligase, cytoplasmic OS=Homo sapiens OX=9606 GN=SARS1 PE=1 SV=3	1	12	12	12	8	10	9	6	10	10	10	5	6	8	10	9	6	10	10	10	5	6	8	10	9	6	10	10	10	5	6	29.4	29.4	29.4	58.777	514	514	0	96.915	By MS/MS	By MS/MS	By MS/MS
P49674	P49674	5	5	2	Casein kinase I isoform epsilon	CSNK1E	sp|P49674|KC1E_HUMAN Casein kinase I isoform epsilon OS=Homo sapiens OX=9606 GN=CSNK1E PE=1 SV=1	1	5	5	2	4	4	5	1	2	3	5	1	1	4	4	5	1	2	3	5	1	1	2	2	2	1	1	1	2	1	1	15.9	15.9	6.7	47.315	416	416	0	33.684	By MS/MS	By MS/MS	By MS/MS
P49720	P49720	2	2	2	Proteasome subunit beta type-3	PSMB3	sp|P49720|PSB3_HUMAN Proteasome subunit beta type-3 OS=Homo sapiens OX=9606 GN=PSMB3 PE=1 SV=2	1	2	2	2	2	2	2	2	1	1	2	2	2	2	2	2	2	1	1	2	2	2	2	2	2	2	1	1	2	2	2	11.2	11.2	11.2	22.949	205	205	0.001581	10.576	By MS/MS	By MS/MS	By MS/MS
P49721	P49721	2	2	2	Proteasome subunit beta type-2	PSMB2	sp|P49721|PSB2_HUMAN Proteasome subunit beta type-2 OS=Homo sapiens OX=9606 GN=PSMB2 PE=1 SV=1	1	2	2	2	1	1	2	0	1	0	2	0	1	1	1	2	0	1	0	2	0	1	1	1	2	0	1	0	2	0	1	11.9	11.9	11.9	22.836	201	201	0	13.428	By MS/MS	By MS/MS	By MS/MS
P49736	P49736	6	6	6	DNA replication licensing factor MCM2	MCM2	sp|P49736|MCM2_HUMAN DNA replication licensing factor MCM2 OS=Homo sapiens OX=9606 GN=MCM2 PE=1 SV=4	1	6	6	6	1	4	4	4	3	4	5	3	4	1	4	4	4	3	4	5	3	4	1	4	4	4	3	4	5	3	4	8.1	8.1	8.1	101.89	904	904	0	45.175	By matching	By MS/MS	By MS/MS
P49755	P49755	2	2	2	Transmembrane emp24 domain-containing protein 10	TMED10	sp|P49755|TMEDA_HUMAN Transmembrane emp24 domain-containing protein 10 OS=Homo sapiens OX=9606 GN=TMED10 PE=1 SV=2	1	2	2	2	1	1	0	2	1	1	2	2	2	1	1	0	2	1	1	2	2	2	1	1	0	2	1	1	2	2	2	10.5	10.5	10.5	24.976	219	219	0	13.406	By MS/MS	By matching
P49756	P49756	4	4	4	RNA-binding protein 25	RBM25	sp|P49756|RBM25_HUMAN RNA-binding protein 25 OS=Homo sapiens OX=9606 GN=RBM25 PE=1 SV=3	1	4	4	4	0	2	2	3	3	2	1	2	1	0	2	2	3	3	2	1	2	1	0	2	2	3	3	2	1	2	1	6.4	6.4	6.4	100.18	843	843	0	25.66		By MS/MS	By MS/MS
P49773	P49773	1	1	1	Histidine triad nucleotide-binding protein 1	HINT1	sp|P49773|HINT1_HUMAN Histidine triad nucleotide-binding protein 1 OS=Homo sapiens OX=9606 GN=HINT1 PE=1 SV=2	1	1	1	1	1	1	1	0	1	1	1	0	0	1	1	1	0	1	1	1	0	0	1	1	1	0	1	1	1	0	0	7.1	7.1	7.1	13.802	126	126	0.0014094	7.1582	By MS/MS	By MS/MS	By matching
P49792;Q99666;O14715	P49792;Q99666;O14715	2;1;1	2;1;1	1;0;0	E3 SUMO-protein ligase RanBP2;RANBP2-like and GRIP domain-containing protein 5/6;RANBP2-like and GRIP domain-containing protein 8	RANBP2;RGPD5;RGPD8	sp|P49792|RBP2_HUMAN E3 SUMO-protein ligase RanBP2 OS=Homo sapiens OX=9606 GN=RANBP2 PE=1 SV=2;sp|Q99666|RGPD5_HUMAN RANBP2-like and GRIP domain-containing protein 5/6 OS=Homo sapiens OX=9606 GN=RGPD5 PE=1 SV=3;sp|O14715|RGPD8_HUMAN RANBP2-like and GRIP do	3	2	2	1	1	1	0	1	0	1	2	1	0	1	1	0	1	0	1	2	1	0	1	0	0	1	0	1	1	1	0	0.7	0.7	0.2	358.2	3224	3224;1765;1765	0	11.779	By matching	By MS/MS
P49810	P49810	2	2	2	Presenilin-2;Presenilin-2 NTF subunit;Presenilin-2 CTF subunit	PSEN2	sp|P49810|PSN2_HUMAN Presenilin-2 OS=Homo sapiens OX=9606 GN=PSEN2 PE=1 SV=1	1	2	2	2	2	2	2	2	2	0	2	1	0	2	2	2	2	2	0	2	1	0	2	2	2	2	2	0	2	1	0	6	6	6	50.14	448	448	0	14.081	By MS/MS	By MS/MS	By MS/MS
P49840	P49840	1	1	1	Glycogen synthase kinase-3 alpha	GSK3A	sp|P49840|GSK3A_HUMAN Glycogen synthase kinase-3 alpha OS=Homo sapiens OX=9606 GN=GSK3A PE=1 SV=2	1	1	1	1	0	0	0	1	0	1	1	0	0	0	0	0	1	0	1	1	0	0	0	0	0	1	0	1	1	0	0	2.9	2.9	2.9	50.98	483	483	0.0014981	8.4437
P49888	P49888	2	2	2	Estrogen sulfotransferase	SULT1E1	sp|P49888|ST1E1_HUMAN Sulfotransferase 1E1 OS=Homo sapiens OX=9606 GN=SULT1E1 PE=1 SV=1	1	2	2	2	0	1	1	1	0	1	1	0	1	0	1	1	1	0	1	1	0	1	0	1	1	1	0	1	1	0	1	5.8	5.8	5.8	35.126	294	294	0	13.373		By MS/MS	By MS/MS
P49915	P49915	7	7	7	GMP synthase [glutamine-hydrolyzing]	GMPS	sp|P49915|GUAA_HUMAN GMP synthase [glutamine-hydrolyzing] OS=Homo sapiens OX=9606 GN=GMPS PE=1 SV=1	1	7	7	7	1	5	6	6	7	5	7	5	5	1	5	6	6	7	5	7	5	5	1	5	6	6	7	5	7	5	5	14.1	14.1	14.1	76.715	693	693	0	53.733	By matching	By MS/MS	By MS/MS
P50148	P50148	8	5	5	Guanine nucleotide-binding protein G(q) subunit alpha	GNAQ	sp|P50148|GNAQ_HUMAN Guanine nucleotide-binding protein G(q) subunit alpha OS=Homo sapiens OX=9606 GN=GNAQ PE=1 SV=4	1	8	5	5	3	2	3	4	6	6	7	6	5	2	1	2	2	3	4	4	4	2	2	1	2	2	3	4	4	4	2	26.7	18.4	18.4	42.142	359	359	0	45.718	By matching	By matching	By matching
P50150	P50150	1	1	1	Guanine nucleotide-binding protein G(I)/G(S)/G(O) subunit gamma-4	GNG4	sp|P50150|GBG4_HUMAN Guanine nucleotide-binding protein G(I)/G(S)/G(O) subunit gamma-4 OS=Homo sapiens OX=9606 GN=GNG4 PE=1 SV=1	1	1	1	1	1	1	1	1	1	1	1	1	1	1	1	1	1	1	1	1	1	1	1	1	1	1	1	1	1	1	1	21.3	21.3	21.3	8.3887	75	75	0.00080515	11	By matching	By matching	By matching
P50151	P50151	3	3	3	Guanine nucleotide-binding protein G(I)/G(S)/G(O) subunit gamma-10	GNG10	sp|P50151|GBG10_HUMAN Guanine nucleotide-binding protein G(I)/G(S)/G(O) subunit gamma-10 OS=Homo sapiens OX=9606 GN=GNG10 PE=1 SV=1	1	3	3	3	2	0	2	3	3	2	3	3	3	2	0	2	3	3	2	3	3	3	2	0	2	3	3	2	3	3	3	48.5	48.5	48.5	7.2053	68	68	0	19.975	By MS/MS		By MS/MS
P50395	P50395	12	12	9	Rab GDP dissociation inhibitor beta	GDI2	sp|P50395|GDIB_HUMAN Rab GDP dissociation inhibitor beta OS=Homo sapiens OX=9606 GN=GDI2 PE=1 SV=2	1	12	12	9	11	10	12	7	9	9	11	7	8	11	10	12	7	9	9	11	7	8	9	7	9	5	7	7	9	5	6	31.5	31.5	25.4	50.663	445	445	0	120.93	By MS/MS	By MS/MS	By MS/MS
P50502;Q8NFI4;Q8IZP2	P50502;Q8NFI4	7;6;3	7;6;3	7;6;3	Hsc70-interacting protein;Putative protein FAM10A5	ST13;ST13P5	sp|P50502|F10A1_HUMAN Hsc70-interacting protein OS=Homo sapiens OX=9606 GN=ST13 PE=1 SV=2;sp|Q8NFI4|F10A5_HUMAN Putative protein FAM10A5 OS=Homo sapiens OX=9606 GN=ST13P5 PE=5 SV=1	3	7	7	7	7	6	7	5	5	5	6	6	5	7	6	7	5	5	5	6	6	5	7	6	7	5	5	5	6	6	5	25.7	25.7	25.7	41.331	369	369;369;240	0	63.852	By MS/MS	By MS/MS	By MS/MS
P50570;Q05193;Q9UQ16	P50570	7;3;2	7;3;2	7;3;2	Dynamin-2	DNM2	sp|P50570|DYN2_HUMAN Dynamin-2 OS=Homo sapiens OX=9606 GN=DNM2 PE=1 SV=2	3	7	7	7	3	5	5	4	5	7	6	4	4	3	5	5	4	5	7	6	4	4	3	5	5	4	5	7	6	4	4	8.5	8.5	8.5	98.063	870	870;864;869	0	41.489	By MS/MS	By MS/MS	By MS/MS
P50750	P50750	3	2	2	Cyclin-dependent kinase 9	CDK9	sp|P50750|CDK9_HUMAN Cyclin-dependent kinase 9 OS=Homo sapiens OX=9606 GN=CDK9 PE=1 SV=3	1	3	2	2	3	3	3	2	3	3	3	2	3	2	2	2	1	2	2	2	1	2	2	2	2	1	2	2	2	1	2	8.9	6.7	6.7	42.777	372	372	0	36.089	By MS/MS	By MS/MS	By MS/MS
P50895	P50895	1	1	1	Basal cell adhesion molecule	BCAM	sp|P50895|BCAM_HUMAN Basal cell adhesion molecule OS=Homo sapiens OX=9606 GN=BCAM PE=1 SV=2	1	1	1	1	1	1	0	0	0	0	0	0	0	1	1	0	0	0	0	0	0	0	1	1	0	0	0	0	0	0	0	1.8	1.8	1.8	67.404	628	628	0.0015456	9.1736	By MS/MS	By MS/MS
P50914	P50914	2	2	2	60S ribosomal protein L14	RPL14	sp|P50914|RL14_HUMAN 60S ribosomal protein L14 OS=Homo sapiens OX=9606 GN=RPL14 PE=1 SV=4	1	2	2	2	2	2	2	2	2	2	2	1	1	2	2	2	2	2	2	2	1	1	2	2	2	2	2	2	2	1	1	11.2	11.2	11.2	23.432	215	215	0	35.735	By MS/MS	By MS/MS	By MS/MS
P50990	P50990	19	19	19	T-complex protein 1 subunit theta	CCT8	sp|P50990|TCPQ_HUMAN T-complex protein 1 subunit theta OS=Homo sapiens OX=9606 GN=CCT8 PE=1 SV=4	1	19	19	19	15	19	16	19	19	18	18	16	17	15	19	16	19	19	18	18	16	17	15	19	16	19	19	18	18	16	17	38	38	38	59.62	548	548	0	151.08	By MS/MS	By MS/MS	By MS/MS
P50991	P50991	14	14	14	T-complex protein 1 subunit delta	CCT4	sp|P50991|TCPD_HUMAN T-complex protein 1 subunit delta OS=Homo sapiens OX=9606 GN=CCT4 PE=1 SV=4	1	14	14	14	9	11	10	10	12	11	13	12	12	9	11	10	10	12	11	13	12	12	9	11	10	10	12	11	13	12	12	31.2	31.2	31.2	57.924	539	539	0	119.68	By MS/MS	By MS/MS	By MS/MS
P50995;P27216	P50995	14;1	14;1	14;1	Annexin A11	ANXA11	sp|P50995|ANX11_HUMAN Annexin A11 OS=Homo sapiens OX=9606 GN=ANXA11 PE=1 SV=1	2	14	14	14	14	11	12	12	14	12	13	13	8	14	11	12	12	14	12	13	13	8	14	11	12	12	14	12	13	13	8	30.1	30.1	30.1	54.389	505	505;316	0	274.66	By MS/MS	By MS/MS	By MS/MS
P51114;P51116;Q06787	P51114;P51116;Q06787	2;2;1	2;2;1	2;2;1	Fragile X mental retardation syndrome-related protein 1;Fragile X mental retardation syndrome-related protein 2;Fragile X mental retardation protein 1	FXR1;FXR2;FMR1	sp|P51114|FXR1_HUMAN Fragile X mental retardation syndrome-related protein 1 OS=Homo sapiens OX=9606 GN=FXR1 PE=1 SV=3;sp|P51116|FXR2_HUMAN Fragile X mental retardation syndrome-related protein 2 OS=Homo sapiens OX=9606 GN=FXR2 PE=1 SV=2;sp|Q06787|FMR1_HUM	3	2	2	2	2	2	2	2	2	2	2	2	1	2	2	2	2	2	2	2	2	1	2	2	2	2	2	2	2	2	1	2.6	2.6	2.6	69.72	621	621;673;632	0	11.651	By matching	By matching	By matching
P51148	P51148	6	6	4	Ras-related protein Rab-5C	RAB5C	sp|P51148|RAB5C_HUMAN Ras-related protein Rab-5C OS=Homo sapiens OX=9606 GN=RAB5C PE=1 SV=2	1	6	6	4	6	6	6	6	4	6	6	6	6	6	6	6	6	4	6	6	6	6	4	4	4	4	2	4	4	4	4	34.3	34.3	24.1	23.482	216	216	0	91.689	By MS/MS	By MS/MS	By MS/MS
P51149	P51149	10	10	10	Ras-related protein Rab-7a	RAB7A	sp|P51149|RAB7A_HUMAN Ras-related protein Rab-7a OS=Homo sapiens OX=9606 GN=RAB7A PE=1 SV=1	1	10	10	10	7	9	10	8	10	6	9	8	6	7	9	10	8	10	6	9	8	6	7	9	10	8	10	6	9	8	6	57.5	57.5	57.5	23.489	207	207	0	256.09	By MS/MS	By MS/MS	By MS/MS
P51151;Q9NP90	P51151	4;1	4;1	4;1	Ras-related protein Rab-9A	RAB9A	sp|P51151|RAB9A_HUMAN Ras-related protein Rab-9A OS=Homo sapiens OX=9606 GN=RAB9A PE=1 SV=1	2	4	4	4	3	4	3	2	2	2	3	2	1	3	4	3	2	2	2	3	2	1	3	4	3	2	2	2	3	2	1	24.9	24.9	24.9	22.837	201	201;201	0	29.514	By MS/MS	By MS/MS	By MS/MS
P51153	P51153	5	2	2	Ras-related protein Rab-13	RAB13	sp|P51153|RAB13_HUMAN Ras-related protein Rab-13 OS=Homo sapiens OX=9606 GN=RAB13 PE=1 SV=1	1	5	2	2	5	4	4	4	4	5	5	4	4	2	2	2	1	1	2	2	1	1	2	2	2	1	1	2	2	1	1	24.6	11.8	11.8	22.774	203	203	0	22.18	By MS/MS	By MS/MS	By MS/MS
P51570	P51570	6	6	6	Galactokinase	GALK1	sp|P51570|GALK1_HUMAN Galactokinase OS=Homo sapiens OX=9606 GN=GALK1 PE=1 SV=1	1	6	6	6	4	3	1	3	2	4	3	3	5	4	3	1	3	2	4	3	3	5	4	3	1	3	2	4	3	3	5	17.3	17.3	17.3	42.272	392	392	0	44.309	By MS/MS	By MS/MS	By MS/MS
P51572	P51572	4	4	4	B-cell receptor-associated protein 31	BCAP31	sp|P51572|BAP31_HUMAN B-cell receptor-associated protein 31 OS=Homo sapiens OX=9606 GN=BCAP31 PE=1 SV=3	1	4	4	4	2	3	3	1	1	4	4	4	1	2	3	3	1	1	4	4	4	1	2	3	3	1	1	4	4	4	1	15	15	15	27.991	246	246	0	23.327	By MS/MS	By MS/MS	By MS/MS
P51665	P51665	7	7	7	26S proteasome non-ATPase regulatory subunit 7	PSMD7	sp|P51665|PSMD7_HUMAN 26S proteasome non-ATPase regulatory subunit 7 OS=Homo sapiens OX=9606 GN=PSMD7 PE=1 SV=2	1	7	7	7	6	6	7	5	7	6	6	5	4	6	6	7	5	7	6	6	5	4	6	6	7	5	7	6	6	5	4	25.6	25.6	25.6	37.025	324	324	0	70.543	By MS/MS	By MS/MS	By MS/MS
P51674	P51674	1	1	1	Neuronal membrane glycoprotein M6-a	GPM6A	sp|P51674|GPM6A_HUMAN Neuronal membrane glycoprotein M6-a OS=Homo sapiens OX=9606 GN=GPM6A PE=1 SV=2	1	1	1	1	1	0	1	1	1	1	1	1	1	1	0	1	1	1	1	1	1	1	1	0	1	1	1	1	1	1	1	4	4	4	31.209	278	278	0.0014903	8.3126	By MS/MS		By MS/MS
P51809	P51809	3	3	3	Vesicle-associated membrane protein 7	VAMP7	sp|P51809|VAMP7_HUMAN Vesicle-associated membrane protein 7 OS=Homo sapiens OX=9606 GN=VAMP7 PE=1 SV=3	1	3	3	3	0	0	2	2	2	2	3	3	2	0	0	2	2	2	2	3	3	2	0	0	2	2	2	2	3	3	2	12.7	12.7	12.7	24.935	220	220	0	20.384			By matching
P51812;Q15418;Q15349	P51812;Q15418;Q15349	2;2;2	2;2;2	2;2;2	Ribosomal protein S6 kinase alpha-3;Ribosomal protein S6 kinase alpha-1;Ribosomal protein S6 kinase alpha-2	RPS6KA3;RPS6KA1;RPS6KA2	sp|P51812|KS6A3_HUMAN Ribosomal protein S6 kinase alpha-3 OS=Homo sapiens OX=9606 GN=RPS6KA3 PE=1 SV=1;sp|Q15418|KS6A1_HUMAN Ribosomal protein S6 kinase alpha-1 OS=Homo sapiens OX=9606 GN=RPS6KA1 PE=1 SV=2;sp|Q15349|KS6A2_HUMAN Ribosomal protein S6 kinase	3	2	2	2	0	1	1	1	0	1	1	1	0	0	1	1	1	0	1	1	1	0	0	1	1	1	0	1	1	1	0	3.1	3.1	3.1	83.735	740	740;735;733	0.0016026	10.811		By MS/MS	By MS/MS
P51991	P51991	4	4	4	Heterogeneous nuclear ribonucleoprotein A3	HNRNPA3	sp|P51991|ROA3_HUMAN Heterogeneous nuclear ribonucleoprotein A3 OS=Homo sapiens OX=9606 GN=HNRNPA3 PE=1 SV=2	1	4	4	4	3	2	3	3	4	4	4	3	2	3	2	3	3	4	4	4	3	2	3	2	3	3	4	4	4	3	2	14.8	14.8	14.8	39.594	378	378	0	45.861	By MS/MS	By MS/MS	By MS/MS
P52209	P52209	5	5	5	6-phosphogluconate dehydrogenase, decarboxylating	PGD	sp|P52209|6PGD_HUMAN 6-phosphogluconate dehydrogenase, decarboxylating OS=Homo sapiens OX=9606 GN=PGD PE=1 SV=3	1	5	5	5	2	4	3	3	2	3	5	4	4	2	4	3	3	2	3	5	4	4	2	4	3	3	2	3	5	4	4	11.4	11.4	11.4	53.139	483	483	0	36.052	By MS/MS	By MS/MS	By MS/MS
P52272	P52272	16	16	16	Heterogeneous nuclear ribonucleoprotein M	HNRNPM	sp|P52272|HNRPM_HUMAN Heterogeneous nuclear ribonucleoprotein M OS=Homo sapiens OX=9606 GN=HNRNPM PE=1 SV=3	1	16	16	16	7	7	10	8	9	12	15	9	8	7	7	10	8	9	12	15	9	8	7	7	10	8	9	12	15	9	8	26.8	26.8	26.8	77.515	730	730	0	120.41	By MS/MS	By MS/MS	By MS/MS
P52292	P52292	6	6	6	Importin subunit alpha-1	KPNA2	sp|P52292|IMA1_HUMAN Importin subunit alpha-1 OS=Homo sapiens OX=9606 GN=KPNA2 PE=1 SV=1	1	6	6	6	3	4	4	4	5	4	6	5	4	3	4	4	4	5	4	6	5	4	3	4	4	4	5	4	6	5	4	16.4	16.4	16.4	57.861	529	529	0	57.247	By matching	By matching	By matching
P52294;O60684;O15131	P52294;O60684;O15131	2;1;1	2;1;1	2;1;1	Importin subunit alpha-5;Importin subunit alpha-5, N-terminally processed;Importin subunit alpha-7;Importin subunit alpha-6	KPNA1;KPNA6;KPNA5	sp|P52294|IMA5_HUMAN Importin subunit alpha-5 OS=Homo sapiens OX=9606 GN=KPNA1 PE=1 SV=3;sp|O60684|IMA7_HUMAN Importin subunit alpha-7 OS=Homo sapiens OX=9606 GN=KPNA6 PE=1 SV=1;sp|O15131|IMA6_HUMAN Importin subunit alpha-6 OS=Homo sapiens OX=9606 GN=KPNA5	3	2	2	2	2	1	1	1	1	2	2	0	1	2	1	1	1	1	2	2	0	1	2	1	1	1	1	2	2	0	1	4.8	4.8	4.8	60.221	538	538;536;536	0	14.192	By MS/MS	By MS/MS	By MS/MS
P52434	P52434	1	1	1	DNA-directed RNA polymerases I, II, and III subunit RPABC3	POLR2H	sp|P52434|RPAB3_HUMAN DNA-directed RNA polymerases I, II, and III subunit RPABC3 OS=Homo sapiens OX=9606 GN=POLR2H PE=1 SV=4	1	1	1	1	1	1	1	1	1	1	1	1	1	1	1	1	1	1	1	1	1	1	1	1	1	1	1	1	1	1	1	8.7	8.7	8.7	17.143	150	150	0.0015267	8.8394	By matching	By matching	By matching
P52565	P52565	5	5	5	Rho GDP-dissociation inhibitor 1	ARHGDIA	sp|P52565|GDIR1_HUMAN Rho GDP-dissociation inhibitor 1 OS=Homo sapiens OX=9606 GN=ARHGDIA PE=1 SV=3	1	5	5	5	4	4	5	2	3	2	4	3	3	4	4	5	2	3	2	4	3	3	4	4	5	2	3	2	4	3	3	36.3	36.3	36.3	23.207	204	204	0	51.811	By MS/MS	By MS/MS	By MS/MS
P52569	P52569	4	3	3	Cationic amino acid transporter 2	SLC7A2	sp|P52569|CTR2_HUMAN Cationic amino acid transporter 2 OS=Homo sapiens OX=9606 GN=SLC7A2 PE=1 SV=2	1	4	3	3	3	2	4	1	3	3	2	1	1	2	2	3	1	2	2	2	1	1	2	2	3	1	2	2	2	1	1	7.8	5.8	5.8	71.672	658	658	0	19.698	By MS/MS	By MS/MS	By MS/MS
P52701	P52701	3	3	3	DNA mismatch repair protein Msh6	MSH6	sp|P52701|MSH6_HUMAN DNA mismatch repair protein Msh6 OS=Homo sapiens OX=9606 GN=MSH6 PE=1 SV=2	1	3	3	3	1	2	2	2	2	3	3	1	2	1	2	2	2	2	3	3	1	2	1	2	2	2	2	3	3	1	2	2.8	2.8	2.8	152.78	1360	1360	0	21.418	By matching	By matching	By MS/MS
P52803	P52803	1	1	1	Ephrin-A5	EFNA5	sp|P52803|EFNA5_HUMAN Ephrin-A5 OS=Homo sapiens OX=9606 GN=EFNA5 PE=1 SV=1	1	1	1	1	0	1	1	1	0	0	1	1	1	0	1	1	1	0	0	1	1	1	0	1	1	1	0	0	1	1	1	8.8	8.8	8.8	26.297	228	228	0.0015588	9.6419		By MS/MS	By MS/MS
P52907;P47755	P52907	6;2	6;2	6;2	F-actin-capping protein subunit alpha-1	CAPZA1	sp|P52907|CAZA1_HUMAN F-actin-capping protein subunit alpha-1 OS=Homo sapiens OX=9606 GN=CAPZA1 PE=1 SV=3	2	6	6	6	5	5	4	5	4	3	5	4	5	5	5	4	5	4	3	5	4	5	5	5	4	5	4	3	5	4	5	28.3	28.3	28.3	32.922	286	286;286	0	62.312	By MS/MS	By MS/MS	By MS/MS
P53350	P53350	3	3	3	Serine/threonine-protein kinase PLK1	PLK1	sp|P53350|PLK1_HUMAN Serine/threonine-protein kinase PLK1 OS=Homo sapiens OX=9606 GN=PLK1 PE=1 SV=1	1	3	3	3	3	3	2	2	1	1	1	2	2	3	3	2	2	1	1	1	2	2	3	3	2	2	1	1	1	2	2	6.5	6.5	6.5	68.254	603	603	0	21.132	By MS/MS	By MS/MS	By MS/MS
P53396	P53396	19	19	19	ATP-citrate synthase	ACLY	sp|P53396|ACLY_HUMAN ATP-citrate synthase OS=Homo sapiens OX=9606 GN=ACLY PE=1 SV=3	1	19	19	19	9	13	12	14	13	16	18	13	10	9	13	12	14	13	16	18	13	10	9	13	12	14	13	16	18	13	10	20	20	20	120.84	1101	1101	0	163.89	By MS/MS	By MS/MS	By MS/MS
P53618	P53618	5	5	5	Coatomer subunit beta	COPB1	sp|P53618|COPB_HUMAN Coatomer subunit beta OS=Homo sapiens OX=9606 GN=COPB1 PE=1 SV=3	1	5	5	5	3	4	3	4	4	3	3	3	2	3	4	3	4	4	3	3	3	2	3	4	3	4	4	3	3	3	2	5.6	5.6	5.6	107.14	953	953	0	37.234	By MS/MS	By MS/MS	By MS/MS
P53621	P53621	30	30	30	Coatomer subunit alpha;Xenin;Proxenin	COPA	sp|P53621|COPA_HUMAN Coatomer subunit alpha OS=Homo sapiens OX=9606 GN=COPA PE=1 SV=2	1	30	30	30	22	18	23	23	24	25	27	17	16	22	18	23	23	24	25	27	17	16	22	18	23	23	24	25	27	17	16	29.2	29.2	29.2	138.34	1224	1224	0	245.69	By MS/MS	By MS/MS	By MS/MS
P53985	P53985	8	8	8	Monocarboxylate transporter 1	SLC16A1	sp|P53985|MOT1_HUMAN Monocarboxylate transporter 1 OS=Homo sapiens OX=9606 GN=SLC16A1 PE=1 SV=3	1	8	8	8	7	7	7	5	7	7	8	5	6	7	7	7	5	7	7	8	5	6	7	7	7	5	7	7	8	5	6	12.6	12.6	12.6	53.944	500	500	0	148.18	By MS/MS	By MS/MS	By MS/MS
P53990	P53990	13	13	13	IST1 homolog	IST1	sp|P53990|IST1_HUMAN IST1 homolog OS=Homo sapiens OX=9606 GN=IST1 PE=1 SV=1	1	13	13	13	10	11	11	11	12	10	13	10	9	10	11	11	11	12	10	13	10	9	10	11	11	11	12	10	13	10	9	37.1	37.1	37.1	39.75	364	364	0	130.21	By MS/MS	By MS/MS	By MS/MS
P53999	P53999	4	4	4	Activated RNA polymerase II transcriptional coactivator p15	SUB1	sp|P53999|TCP4_HUMAN Activated RNA polymerase II transcriptional coactivator p15 OS=Homo sapiens OX=9606 GN=SUB1 PE=1 SV=3	1	4	4	4	3	3	3	3	3	3	4	3	2	3	3	3	3	3	3	4	3	2	3	3	3	3	3	3	4	3	2	37	37	37	14.395	127	127	0	33.56	By MS/MS	By MS/MS	By MS/MS
P54105	P54105	2	2	2	Methylosome subunit pICln	CLNS1A	sp|P54105|ICLN_HUMAN Methylosome subunit pICln OS=Homo sapiens OX=9606 GN=CLNS1A PE=1 SV=1	1	2	2	2	0	1	0	0	2	1	2	0	1	0	1	0	0	2	1	2	0	1	0	1	0	0	2	1	2	0	1	11	11	11	26.215	237	237	0	14.881		By MS/MS
P54136	P54136	13	13	13	Arginine--tRNA ligase, cytoplasmic	RARS	sp|P54136|SYRC_HUMAN Arginine--tRNA ligase, cytoplasmic OS=Homo sapiens OX=9606 GN=RARS1 PE=1 SV=2	1	13	13	13	9	10	10	8	9	9	10	9	7	9	10	10	8	9	9	10	9	7	9	10	10	8	9	9	10	9	7	17.9	17.9	17.9	75.378	660	660	0	80.712	By MS/MS	By MS/MS	By MS/MS
P54289	P54289	5	4	4	Voltage-dependent calcium channel subunit alpha-2/delta-1;Voltage-dependent calcium channel subunit alpha-2-1;Voltage-dependent calcium channel subunit delta-1	CACNA2D1	sp|P54289|CA2D1_HUMAN Voltage-dependent calcium channel subunit alpha-2/delta-1 OS=Homo sapiens OX=9606 GN=CACNA2D1 PE=1 SV=3	1	5	4	4	1	1	5	0	0	0	1	0	0	0	0	4	0	0	0	0	0	0	0	0	4	0	0	0	0	0	0	6.4	5.3	5.3	124.57	1103	1103	0	28.141	By matching	By matching	By MS/MS
P54577	P54577	18	18	18	Tyrosine--tRNA ligase, cytoplasmic;Tyrosine--tRNA ligase, cytoplasmic, N-terminally processed	YARS	sp|P54577|SYYC_HUMAN Tyrosine--tRNA ligase, cytoplasmic OS=Homo sapiens OX=9606 GN=YARS1 PE=1 SV=4	1	18	18	18	8	12	13	8	12	11	14	9	10	8	12	13	8	12	11	14	9	10	8	12	13	8	12	11	14	9	10	36.6	36.6	36.6	59.143	528	528	0	127.11	By MS/MS	By MS/MS	By MS/MS
P54578	P54578	1	1	1	Ubiquitin carboxyl-terminal hydrolase 14	USP14	sp|P54578|UBP14_HUMAN Ubiquitin carboxyl-terminal hydrolase 14 OS=Homo sapiens OX=9606 GN=USP14 PE=1 SV=3	1	1	1	1	1	1	1	1	1	1	1	1	1	1	1	1	1	1	1	1	1	1	1	1	1	1	1	1	1	1	1	2.2	2.2	2.2	56.068	494	494	0.0014368	7.4361	By matching	By MS/MS	By matching
P54709	P54709	9	9	9	Sodium/potassium-transporting ATPase subunit beta-3	ATP1B3	sp|P54709|AT1B3_HUMAN Sodium/potassium-transporting ATPase subunit beta-3 OS=Homo sapiens OX=9606 GN=ATP1B3 PE=1 SV=1	1	9	9	9	9	8	8	8	8	8	9	7	8	9	8	8	8	8	8	9	7	8	9	8	8	8	8	8	9	7	8	36.2	36.2	36.2	31.512	279	279	0	84.962	By MS/MS	By MS/MS	By MS/MS
P54727	P54727	12	12	10	UV excision repair protein RAD23 homolog B	RAD23B	sp|P54727|RD23B_HUMAN UV excision repair protein RAD23 homolog B OS=Homo sapiens OX=9606 GN=RAD23B PE=1 SV=1	1	12	12	10	10	11	12	8	7	4	11	9	10	10	11	12	8	7	4	11	9	10	8	9	10	7	6	3	9	7	8	29.8	29.8	25.7	43.171	409	409	0	144.91	By MS/MS	By MS/MS	By MS/MS
P54764;P54756;Q15375;P29320	P54764;P54756;Q15375;P29320	2;1;1;1	2;1;1;1	2;1;1;1	Ephrin type-A receptor 4;Ephrin type-A receptor 5;Ephrin type-A receptor 7;Ephrin type-A receptor 3	EPHA4;EPHA5;EPHA7;EPHA3	sp|P54764|EPHA4_HUMAN Ephrin type-A receptor 4 OS=Homo sapiens OX=9606 GN=EPHA4 PE=1 SV=1;sp|P54756|EPHA5_HUMAN Ephrin type-A receptor 5 OS=Homo sapiens OX=9606 GN=EPHA5 PE=1 SV=3;sp|Q15375|EPHA7_HUMAN Ephrin type-A receptor 7 OS=Homo sapiens OX=9606 GN=EP	4	2	2	2	1	0	2	1	1	0	1	0	0	1	0	2	1	1	0	1	0	0	1	0	2	1	1	0	1	0	0	2	2	2	109.86	986	986;1037;998;983	0	13.551	By matching		By MS/MS
P54920;Q9H115	P54920	6;2	6;2	6;2	Alpha-soluble NSF attachment protein	NAPA	sp|P54920|SNAA_HUMAN Alpha-soluble NSF attachment protein OS=Homo sapiens OX=9606 GN=NAPA PE=1 SV=3	2	6	6	6	4	3	1	2	4	3	6	3	3	4	3	1	2	4	3	6	3	3	4	3	1	2	4	3	6	3	3	26.1	26.1	26.1	33.232	295	295;298	0	47.015	By MS/MS	By MS/MS	By matching
P55010	P55010	1	1	1	Eukaryotic translation initiation factor 5	EIF5	sp|P55010|IF5_HUMAN Eukaryotic translation initiation factor 5 OS=Homo sapiens OX=9606 GN=EIF5 PE=1 SV=2	1	1	1	1	1	0	0	1	0	1	1	0	1	1	0	0	1	0	1	1	0	1	1	0	0	1	0	1	1	0	1	2.3	2.3	2.3	49.222	431	431	0.0020704	6.9201	By MS/MS
P55011	P55011	5	5	5	Solute carrier family 12 member 2	SLC12A2	sp|P55011|S12A2_HUMAN Solute carrier family 12 member 2 OS=Homo sapiens OX=9606 GN=SLC12A2 PE=1 SV=1	1	5	5	5	1	4	3	3	3	3	4	4	3	1	4	3	3	3	3	4	4	3	1	4	3	3	3	3	4	4	3	5	5	5	131.45	1212	1212	0	35.07	By matching	By MS/MS	By MS/MS
P55036	P55036	2	1	1	26S proteasome non-ATPase regulatory subunit 4	PSMD4	sp|P55036|PSMD4_HUMAN 26S proteasome non-ATPase regulatory subunit 4 OS=Homo sapiens OX=9606 GN=PSMD4 PE=1 SV=1	1	2	1	1	1	1	2	0	1	1	1	1	1	0	1	1	0	1	0	0	1	1	0	1	1	0	1	0	0	1	1	7.7	3.2	3.2	40.736	377	377	0.0014461	7.5652	By matching	By matching	By MS/MS
P55039	P55039	2	2	2	Developmentally-regulated GTP-binding protein 2	DRG2	sp|P55039|DRG2_HUMAN Developmentally-regulated GTP-binding protein 2 OS=Homo sapiens OX=9606 GN=DRG2 PE=1 SV=1	1	2	2	2	0	1	1	0	0	0	1	0	0	0	1	1	0	0	0	1	0	0	0	1	1	0	0	0	1	0	0	5.2	5.2	5.2	40.746	364	364	0	12.44		By MS/MS	By MS/MS
P55058	P55058	2	2	2	Phospholipid transfer protein	PLTP	sp|P55058|PLTP_HUMAN Phospholipid transfer protein OS=Homo sapiens OX=9606 GN=PLTP PE=1 SV=1	1	2	2	2	2	2	2	1	2	2	2	1	1	2	2	2	1	2	2	2	1	1	2	2	2	1	2	2	2	1	1	4.7	4.7	4.7	54.739	493	493	0	14.515	By MS/MS	By MS/MS	By MS/MS
P55060	P55060	12	12	12	Exportin-2	CSE1L	sp|P55060|XPO2_HUMAN Exportin-2 OS=Homo sapiens OX=9606 GN=CSE1L PE=1 SV=3	1	12	12	12	7	9	7	9	10	11	11	7	7	7	9	7	9	10	11	11	7	7	7	9	7	9	10	11	11	7	7	15.1	15.1	15.1	110.42	971	971	0	104.45	By MS/MS	By MS/MS	By MS/MS
P55072	P55072	24	24	24	Transitional endoplasmic reticulum ATPase	VCP	sp|P55072|TERA_HUMAN Transitional endoplasmic reticulum ATPase OS=Homo sapiens OX=9606 GN=VCP PE=1 SV=4	1	24	24	24	19	19	20	19	20	19	24	20	18	19	19	20	19	20	19	24	20	18	19	19	20	19	20	19	24	20	18	35.9	35.9	35.9	89.321	806	806	0	305.19	By MS/MS	By MS/MS	By MS/MS
P55196	P55196	4	4	4	Afadin	MLLT4	sp|P55196|AFAD_HUMAN Afadin OS=Homo sapiens OX=9606 GN=AFDN PE=1 SV=3	1	4	4	4	1	4	3	2	3	3	4	4	3	1	4	3	2	3	3	4	4	3	1	4	3	2	3	3	4	4	3	2.7	2.7	2.7	206.8	1824	1824	0	29.018	By matching	By MS/MS	By MS/MS
P55209	P55209	4	4	3	Nucleosome assembly protein 1-like 1	NAP1L1	sp|P55209|NP1L1_HUMAN Nucleosome assembly protein 1-like 1 OS=Homo sapiens OX=9606 GN=NAP1L1 PE=1 SV=1	1	4	4	3	1	4	4	4	4	3	4	2	3	1	4	4	4	4	3	4	2	3	0	3	3	3	3	2	3	2	2	14.3	14.3	11.8	45.374	391	391	0	41.664	By matching	By MS/MS	By MS/MS
P55212	P55212	1	1	1	Caspase-6;Caspase-6 subunit p18;Caspase-6 subunit p11	CASP6	sp|P55212|CASP6_HUMAN Caspase-6 OS=Homo sapiens OX=9606 GN=CASP6 PE=1 SV=2	1	1	1	1	0	0	1	0	1	1	1	0	0	0	0	1	0	1	1	1	0	0	0	0	1	0	1	1	1	0	0	3.8	3.8	3.8	33.31	293	293	0.0014085	7.1357			By matching
P55263	P55263	3	3	3	Adenosine kinase	ADK	sp|P55263|ADK_HUMAN Adenosine kinase OS=Homo sapiens OX=9606 GN=ADK PE=1 SV=2	1	3	3	3	3	2	2	2	2	3	3	2	3	3	2	2	2	2	3	3	2	3	3	2	2	2	2	3	3	2	3	7.7	7.7	7.7	40.545	362	362	0	18.477	By MS/MS	By MS/MS	By MS/MS
P55769	P55769	2	2	2	NHP2-like protein 1;NHP2-like protein 1, N-terminally processed	NHP2L1	sp|P55769|NH2L1_HUMAN NHP2-like protein 1 OS=Homo sapiens OX=9606 GN=SNU13 PE=1 SV=3	1	2	2	2	2	2	2	2	2	2	2	0	2	2	2	2	2	2	2	2	0	2	2	2	2	2	2	2	2	0	2	18	18	18	14.173	128	128	0	15.001	By MS/MS	By MS/MS	By MS/MS
P55786;A6NEC2	P55786;A6NEC2	2;1	2;1	2;1	Puromycin-sensitive aminopeptidase;Puromycin-sensitive aminopeptidase-like protein	NPEPPS;NPEPPSL1	sp|P55786|PSA_HUMAN Puromycin-sensitive aminopeptidase OS=Homo sapiens OX=9606 GN=NPEPPS PE=1 SV=2;sp|A6NEC2|PSAL_HUMAN Puromycin-sensitive aminopeptidase-like protein OS=Homo sapiens OX=9606 GN=NPEPPSL1 PE=2 SV=3	2	2	2	2	0	1	1	0	1	1	2	1	1	0	1	1	0	1	1	2	1	1	0	1	1	0	1	1	2	1	1	2.4	2.4	2.4	103.28	919	919;478	0.00080451	10.95		By matching	By matching
P55884	P55884	14	14	14	Eukaryotic translation initiation factor 3 subunit B	EIF3B	sp|P55884|EIF3B_HUMAN Eukaryotic translation initiation factor 3 subunit B OS=Homo sapiens OX=9606 GN=EIF3B PE=1 SV=3	1	14	14	14	9	11	8	10	8	13	13	12	8	9	11	8	10	8	13	13	12	8	9	11	8	10	8	13	13	12	8	22.5	22.5	22.5	92.48	814	814	0	162.86	By MS/MS	By MS/MS	By MS/MS
P56192	P56192	13	13	13	Methionine--tRNA ligase, cytoplasmic	MARS	sp|P56192|SYMC_HUMAN Methionine--tRNA ligase, cytoplasmic OS=Homo sapiens OX=9606 GN=MARS1 PE=1 SV=2	1	13	13	13	6	7	8	7	8	11	10	7	6	6	7	8	7	8	11	10	7	6	6	7	8	7	8	11	10	7	6	19.2	19.2	19.2	101.11	900	900	0	114.97	By MS/MS	By MS/MS	By MS/MS
P56537	P56537	2	2	2	Eukaryotic translation initiation factor 6	EIF6	sp|P56537|IF6_HUMAN Eukaryotic translation initiation factor 6 OS=Homo sapiens OX=9606 GN=EIF6 PE=1 SV=1	1	2	2	2	2	2	2	2	2	2	2	1	2	2	2	2	2	2	2	2	1	2	2	2	2	2	2	2	2	1	2	8.6	8.6	8.6	26.599	245	245	0	14.942	By matching	By matching	By MS/MS
P56749	P56749	1	1	1	Claudin-12	CLDN12	sp|P56749|CLD12_HUMAN Claudin-12 OS=Homo sapiens OX=9606 GN=CLDN12 PE=1 SV=1	1	1	1	1	1	0	1	1	1	1	1	1	0	1	0	1	1	1	1	1	1	0	1	0	1	1	1	1	1	1	0	6.1	6.1	6.1	27.11	244	244	0.001548	9.2175	By matching		By matching
P57088	P57088	2	2	2	Transmembrane protein 33	TMEM33	sp|P57088|TMM33_HUMAN Transmembrane protein 33 OS=Homo sapiens OX=9606 GN=TMEM33 PE=1 SV=2	1	2	2	2	0	1	1	2	2	1	2	1	0	0	1	1	2	2	1	2	1	0	0	1	1	2	2	1	2	1	0	7.7	7.7	7.7	27.978	247	247	0	11.379		By matching	By matching
P57678	P57678	14	14	14	Gem-associated protein 4	GEMIN4	sp|P57678|GEMI4_HUMAN Gem-associated protein 4 OS=Homo sapiens OX=9606 GN=GEMIN4 PE=1 SV=2	1	14	14	14	11	5	7	7	11	12	14	6	8	11	5	7	7	11	12	14	6	8	11	5	7	7	11	12	14	6	8	17.2	17.2	17.2	120.04	1058	1058	0	113.47	By MS/MS	By MS/MS	By MS/MS
P58166	P58166	2	2	2	Inhibin beta E chain	INHBE	sp|P58166|INHBE_HUMAN Inhibin beta E chain OS=Homo sapiens OX=9606 GN=INHBE PE=1 SV=1	1	2	2	2	2	2	1	1	1	1	1	1	1	2	2	1	1	1	1	1	1	1	2	2	1	1	1	1	1	1	1	4.3	4.3	4.3	38.561	350	350	0.0015711	10.441	By MS/MS	By MS/MS	By matching
P58340	P58340	2	2	2	Myeloid leukemia factor 1	MLF1	sp|P58340|MLF1_HUMAN Myeloid leukemia factor 1 OS=Homo sapiens OX=9606 GN=MLF1 PE=1 SV=1	1	2	2	2	0	1	2	0	0	0	0	0	1	0	1	2	0	0	0	0	0	1	0	1	2	0	0	0	0	0	1	12.3	12.3	12.3	30.627	268	268	0.0015823	10.586		By matching	By MS/MS
P58546	P58546	2	2	2	Myotrophin	MTPN	sp|P58546|MTPN_HUMAN Myotrophin OS=Homo sapiens OX=9606 GN=MTPN PE=1 SV=2	1	2	2	2	2	1	2	2	2	1	2	2	1	2	1	2	2	2	1	2	2	1	2	1	2	2	2	1	2	2	1	22	22	22	12.895	118	118	0	20.593	By MS/MS	By MS/MS	By MS/MS
P59998	P59998	3	3	3	Actin-related protein 2/3 complex subunit 4	ARPC4	sp|P59998|ARPC4_HUMAN Actin-related protein 2/3 complex subunit 4 OS=Homo sapiens OX=9606 GN=ARPC4 PE=1 SV=3	1	3	3	3	2	2	3	2	2	2	2	1	1	2	2	3	2	2	2	2	1	1	2	2	3	2	2	2	2	1	1	16.1	16.1	16.1	19.667	168	168	0	16.811	By matching	By MS/MS	By MS/MS
P60033	P60033	3	3	3	CD81 antigen	CD81	sp|P60033|CD81_HUMAN CD81 antigen OS=Homo sapiens OX=9606 GN=CD81 PE=1 SV=1	1	3	3	3	3	3	3	2	3	3	3	3	2	3	3	3	2	3	3	3	3	2	3	3	3	2	3	3	3	3	2	18.6	18.6	18.6	25.809	236	236	0	323.31	By MS/MS	By MS/MS	By MS/MS
P60174	P60174	7	7	7	Triosephosphate isomerase	TPI1	sp|P60174|TPIS_HUMAN Triosephosphate isomerase OS=Homo sapiens OX=9606 GN=TPI1 PE=1 SV=4	1	7	7	7	6	6	6	6	6	7	6	6	6	6	6	6	6	6	7	6	6	6	6	6	6	6	6	7	6	6	6	39	39	39	26.669	249	249	0	59.302	By MS/MS	By MS/MS	By MS/MS
P60228	P60228	17	17	17	Eukaryotic translation initiation factor 3 subunit E	EIF3E	sp|P60228|EIF3E_HUMAN Eukaryotic translation initiation factor 3 subunit E OS=Homo sapiens OX=9606 GN=EIF3E PE=1 SV=1	1	17	17	17	14	14	15	11	16	16	17	13	12	14	14	15	11	16	16	17	13	12	14	14	15	11	16	16	17	13	12	43.8	43.8	43.8	52.22	445	445	0	173.26	By MS/MS	By MS/MS	By MS/MS
P60520	P60520	2	2	2	Gamma-aminobutyric acid receptor-associated protein-like 2	GABARAPL2	sp|P60520|GBRL2_HUMAN Gamma-aminobutyric acid receptor-associated protein-like 2 OS=Homo sapiens OX=9606 GN=GABARAPL2 PE=1 SV=1	1	2	2	2	2	2	2	1	1	1	2	1	1	2	2	2	1	1	1	2	1	1	2	2	2	1	1	1	2	1	1	15.4	15.4	15.4	13.667	117	117	0	11.998	By MS/MS	By MS/MS	By MS/MS
P60660;P14649	P60660	5;1	5;1	5;1	Myosin light polypeptide 6	MYL6	sp|P60660|MYL6_HUMAN Myosin light polypeptide 6 OS=Homo sapiens OX=9606 GN=MYL6 PE=1 SV=2	2	5	5	5	4	5	5	5	5	5	5	5	5	4	5	5	5	5	5	5	5	5	4	5	5	5	5	5	5	5	5	39.1	39.1	39.1	16.93	151	151;208	0	54.553	By MS/MS	By MS/MS	By MS/MS
P60709;P63261;Q562R1;Q9BYX7	P60709;P63261	17;17;4;2	17;17;4;2	5;5;0;0	Actin, cytoplasmic 1;Actin, cytoplasmic 1, N-terminally processed;Actin, cytoplasmic 2;Actin, cytoplasmic 2, N-terminally processed	ACTB;ACTG1	sp|P60709|ACTB_HUMAN Actin, cytoplasmic 1 OS=Homo sapiens OX=9606 GN=ACTB PE=1 SV=1;sp|P63261|ACTG_HUMAN Actin, cytoplasmic 2 OS=Homo sapiens OX=9606 GN=ACTG1 PE=1 SV=1	4	17	17	5	15	14	14	15	15	15	16	13	14	15	14	14	15	15	15	16	13	14	4	4	3	4	4	4	4	3	3	48.5	48.5	21.3	41.736	375	375;375;376;375	0	323.31	By MS/MS	By MS/MS	By MS/MS
P60842	P60842	15	13	7	Eukaryotic initiation factor 4A-I	EIF4A1	sp|P60842|IF4A1_HUMAN Eukaryotic initiation factor 4A-I OS=Homo sapiens OX=9606 GN=EIF4A1 PE=1 SV=1	1	15	13	7	11	13	13	11	14	13	12	12	12	10	11	11	10	12	12	11	11	11	5	6	6	5	6	6	6	6	6	36.9	35	20.2	46.153	406	406	0	121	By MS/MS	By MS/MS	By MS/MS
P60866	P60866	2	2	2	40S ribosomal protein S20	RPS20	sp|P60866|RS20_HUMAN 40S ribosomal protein S20 OS=Homo sapiens OX=9606 GN=RPS20 PE=1 SV=1	1	2	2	2	2	2	2	1	2	2	2	2	2	2	2	2	1	2	2	2	2	2	2	2	2	1	2	2	2	2	2	19.3	19.3	19.3	13.373	119	119	0	18.823	By MS/MS	By MS/MS	By MS/MS
P60891;P21108	P60891;P21108	4;2	4;2	4;2	Ribose-phosphate pyrophosphokinase 1;Ribose-phosphate pyrophosphokinase 3	PRPS1;PRPS1L1	sp|P60891|PRPS1_HUMAN Ribose-phosphate pyrophosphokinase 1 OS=Homo sapiens OX=9606 GN=PRPS1 PE=1 SV=2;sp|P21108|PRPS3_HUMAN Ribose-phosphate pyrophosphokinase 3 OS=Homo sapiens OX=9606 GN=PRPS1L1 PE=1 SV=2	2	4	4	4	3	2	3	2	3	4	4	0	2	3	2	3	2	3	4	4	0	2	3	2	3	2	3	4	4	0	2	11.9	11.9	11.9	34.834	318	318;318	0	26.169	By MS/MS	By MS/MS	By MS/MS
P60900	P60900	4	4	4	Proteasome subunit alpha type-6	PSMA6	sp|P60900|PSA6_HUMAN Proteasome subunit alpha type-6 OS=Homo sapiens OX=9606 GN=PSMA6 PE=1 SV=1	1	4	4	4	4	3	3	0	3	3	3	1	0	4	3	3	0	3	3	3	1	0	4	3	3	0	3	3	3	1	0	19.1	19.1	19.1	27.399	246	246	0	31.113	By MS/MS	By MS/MS	By MS/MS
P60953	P60953	3	3	3	Cell division control protein 42 homolog	CDC42	sp|P60953|CDC42_HUMAN Cell division control protein 42 homolog OS=Homo sapiens OX=9606 GN=CDC42 PE=1 SV=2	1	3	3	3	3	3	3	3	3	3	3	2	2	3	3	3	3	3	3	3	2	2	3	3	3	3	3	3	3	2	2	18.8	18.8	18.8	21.258	191	191	0	29.171	By MS/MS	By MS/MS	By MS/MS
P60981	P60981	2	1	1	Destrin	DSTN	sp|P60981|DEST_HUMAN Destrin OS=Homo sapiens OX=9606 GN=DSTN PE=1 SV=3	1	2	1	1	2	2	2	2	1	1	1	1	2	1	1	1	1	0	0	0	0	1	1	1	1	1	0	0	0	0	1	10.9	6.7	6.7	18.506	165	165	0.0014837	8.1883	By matching	By MS/MS	By matching
P61006;Q96E17;P20337;O95716;P20336	P61006	6;1;1;1;1	4;1;1;1;1	3;0;0;0;0	Ras-related protein Rab-8A	RAB8A	sp|P61006|RAB8A_HUMAN Ras-related protein Rab-8A OS=Homo sapiens OX=9606 GN=RAB8A PE=1 SV=1	5	6	4	3	5	5	5	6	6	6	6	6	6	4	3	3	4	4	4	4	4	4	3	3	3	3	3	3	3	3	3	29	20.3	16.4	23.668	207	207;227;219;219;220	0	35.959	By MS/MS	By MS/MS	By MS/MS
P61019;Q8WUD1	P61019;Q8WUD1	4;2	4;2	4;2	Ras-related protein Rab-2A;Ras-related protein Rab-2B	RAB2A;RAB2B	sp|P61019|RAB2A_HUMAN Ras-related protein Rab-2A OS=Homo sapiens OX=9606 GN=RAB2A PE=1 SV=1;sp|Q8WUD1|RAB2B_HUMAN Ras-related protein Rab-2B OS=Homo sapiens OX=9606 GN=RAB2B PE=1 SV=1	2	4	4	4	2	2	3	1	3	2	4	1	2	2	2	3	1	3	2	4	1	2	2	2	3	1	3	2	4	1	2	25.5	25.5	25.5	23.545	212	212;216	0	40.578	By MS/MS	By MS/MS	By MS/MS
P61020	P61020	5	3	3	Ras-related protein Rab-5B	RAB5B	sp|P61020|RAB5B_HUMAN Ras-related protein Rab-5B OS=Homo sapiens OX=9606 GN=RAB5B PE=1 SV=1	1	5	3	3	5	5	5	4	4	5	5	5	4	3	3	3	2	2	3	3	3	2	3	3	3	2	2	3	3	3	2	27.9	17.7	17.7	23.707	215	215	0	23.712	By MS/MS	By MS/MS	By MS/MS
P61026	P61026	8	8	6	Ras-related protein Rab-10	RAB10	sp|P61026|RAB10_HUMAN Ras-related protein Rab-10 OS=Homo sapiens OX=9606 GN=RAB10 PE=1 SV=1	1	8	8	6	7	7	8	7	7	7	7	7	7	7	7	8	7	7	7	7	7	7	5	5	6	5	5	5	5	5	5	42	42	33	22.541	200	200	0	90.675	By MS/MS	By MS/MS	By MS/MS
P61077;P62837	P61077;P62837	1;1	1;1	1;1	Ubiquitin-conjugating enzyme E2 D3;Ubiquitin-conjugating enzyme E2 D2	UBE2D3;UBE2D2	sp|P61077|UB2D3_HUMAN Ubiquitin-conjugating enzyme E2 D3 OS=Homo sapiens OX=9606 GN=UBE2D3 PE=1 SV=1;sp|P62837|UB2D2_HUMAN Ubiquitin-conjugating enzyme E2 D2 OS=Homo sapiens OX=9606 GN=UBE2D2 PE=1 SV=1	2	1	1	1	1	1	1	1	1	1	1	1	1	1	1	1	1	1	1	1	1	1	1	1	1	1	1	1	1	1	1	7.5	7.5	7.5	16.687	147	147;147	0.001387	6.9673	By matching	By MS/MS	By MS/MS
P61081	P61081	3	3	3	NEDD8-conjugating enzyme Ubc12	UBE2M	sp|P61081|UBC12_HUMAN NEDD8-conjugating enzyme Ubc12 OS=Homo sapiens OX=9606 GN=UBE2M PE=1 SV=1	1	3	3	3	2	2	1	3	1	3	3	2	2	2	2	1	3	1	3	3	2	2	2	2	1	3	1	3	3	2	2	15.8	15.8	15.8	20.9	183	183	0	20.713	By MS/MS	By MS/MS	By MS/MS
P61088;Q5JXB2	P61088;Q5JXB2	5;3	5;3	5;3	Ubiquitin-conjugating enzyme E2 N;Putative ubiquitin-conjugating enzyme E2 N-like	UBE2N;UBE2NL	sp|P61088|UBE2N_HUMAN Ubiquitin-conjugating enzyme E2 N OS=Homo sapiens OX=9606 GN=UBE2N PE=1 SV=1;sp|Q5JXB2|UE2NL_HUMAN Putative ubiquitin-conjugating enzyme E2 N-like OS=Homo sapiens OX=9606 GN=UBE2NL PE=1 SV=1	2	5	5	5	5	4	4	3	3	3	4	5	3	5	4	4	3	3	3	4	5	3	5	4	4	3	3	3	4	5	3	42.1	42.1	42.1	17.138	152	152;153	0	41.238	By MS/MS	By MS/MS	By MS/MS
P61106	P61106	9	9	9	Ras-related protein Rab-14	RAB14	sp|P61106|RAB14_HUMAN Ras-related protein Rab-14 OS=Homo sapiens OX=9606 GN=RAB14 PE=1 SV=4	1	9	9	9	7	6	8	6	9	8	8	6	6	7	6	8	6	9	8	8	6	6	7	6	8	6	9	8	8	6	6	50.7	50.7	50.7	23.897	215	215	0	111.13	By MS/MS	By MS/MS	By MS/MS
P61158	P61158	4	4	2	Actin-related protein 3	ACTR3	sp|P61158|ARP3_HUMAN Actin-related protein 3 OS=Homo sapiens OX=9606 GN=ACTR3 PE=1 SV=3	1	4	4	2	2	2	2	3	2	2	2	2	2	2	2	2	3	2	2	2	2	2	1	0	1	1	1	1	1	1	1	15.1	15.1	10.3	47.371	418	418	0	28.682	By MS/MS	By MS/MS	By MS/MS
P61160	P61160	3	3	3	Actin-related protein 2	ACTR2	sp|P61160|ARP2_HUMAN Actin-related protein 2 OS=Homo sapiens OX=9606 GN=ACTR2 PE=1 SV=1	1	3	3	3	2	3	3	2	3	2	3	2	2	2	3	3	2	3	2	3	2	2	2	3	3	2	3	2	3	2	2	9.6	9.6	9.6	44.76	394	394	0	22.314	By MS/MS	By MS/MS	By MS/MS
P61163;P42025	P61163	6;2	6;2	6;2	Alpha-centractin	ACTR1A	sp|P61163|ACTZ_HUMAN Alpha-centractin OS=Homo sapiens OX=9606 GN=ACTR1A PE=1 SV=1	2	6	6	6	4	5	5	5	6	5	6	4	4	4	5	5	5	6	5	6	4	4	4	5	5	5	6	5	6	4	4	21.3	21.3	21.3	42.613	376	376;376	0	66.722	By MS/MS	By MS/MS	By MS/MS
P61204;P84077	P61204;P84077	8;8	8;8	4;4	ADP-ribosylation factor 3;ADP-ribosylation factor 1	ARF3;ARF1	sp|P61204|ARF3_HUMAN ADP-ribosylation factor 3 OS=Homo sapiens OX=9606 GN=ARF3 PE=1 SV=2;sp|P84077|ARF1_HUMAN ADP-ribosylation factor 1 OS=Homo sapiens OX=9606 GN=ARF1 PE=1 SV=2	2	8	8	4	7	8	8	8	8	6	8	7	8	7	8	8	8	8	6	8	7	8	4	4	4	4	4	3	4	3	4	57.5	57.5	24.3	20.601	181	181;181	0	104.82	By MS/MS	By MS/MS	By MS/MS
P61221	P61221	14	14	14	ATP-binding cassette sub-family E member 1	ABCE1	sp|P61221|ABCE1_HUMAN ATP-binding cassette sub-family E member 1 OS=Homo sapiens OX=9606 GN=ABCE1 PE=1 SV=1	1	14	14	14	9	14	13	10	8	12	12	10	9	9	14	13	10	8	12	12	10	9	9	14	13	10	8	12	12	10	9	31.6	31.6	31.6	67.314	599	599	0	172.43	By MS/MS	By MS/MS	By MS/MS
P61224;A6NIZ1	P61224;A6NIZ1	6;5	6;5	2;2	Ras-related protein Rap-1b;Ras-related protein Rap-1b-like protein	RAP1B	sp|P61224|RAP1B_HUMAN Ras-related protein Rap-1b OS=Homo sapiens OX=9606 GN=RAP1B PE=1 SV=1;sp|A6NIZ1|RP1BL_HUMAN Ras-related protein Rap-1b-like protein OS=Homo sapiens OX=9606 PE=2 SV=1	2	6	6	2	5	6	6	6	6	6	6	5	5	5	6	6	6	6	6	6	5	5	1	2	2	2	2	2	2	2	1	30.4	30.4	8.2	20.825	184	184;184	0	74.591	By MS/MS	By MS/MS	By MS/MS
P61225	P61225	6	3	3	Ras-related protein Rap-2b	RAP2B	sp|P61225|RAP2B_HUMAN Ras-related protein Rap-2b OS=Homo sapiens OX=9606 GN=RAP2B PE=1 SV=1	1	6	3	3	6	6	6	5	6	6	6	5	5	3	3	3	2	3	3	3	2	3	3	3	3	2	3	3	3	2	3	41	15.3	15.3	20.504	183	183	0	20.088	By MS/MS	By matching	By MS/MS
P61247	P61247	7	7	7	40S ribosomal protein S3a	RPS3A	sp|P61247|RS3A_HUMAN 40S ribosomal protein S3a OS=Homo sapiens OX=9606 GN=RPS3A PE=1 SV=2	1	7	7	7	5	5	6	6	7	6	7	6	6	5	5	6	6	7	6	7	6	6	5	5	6	6	7	6	7	6	6	25.4	25.4	25.4	29.945	264	264	0	55.334	By MS/MS	By MS/MS	By MS/MS
P61254;Q9UNX3	P61254;Q9UNX3	4;4	4;4	4;4	60S ribosomal protein L26;60S ribosomal protein L26-like 1	RPL26;RPL26L1	sp|P61254|RL26_HUMAN 60S ribosomal protein L26 OS=Homo sapiens OX=9606 GN=RPL26 PE=1 SV=1;sp|Q9UNX3|RL26L_HUMAN 60S ribosomal protein L26-like 1 OS=Homo sapiens OX=9606 GN=RPL26L1 PE=1 SV=1	2	4	4	4	4	3	2	4	3	4	4	4	3	4	3	2	4	3	4	4	4	3	4	3	2	4	3	4	4	4	3	17.2	17.2	17.2	17.258	145	145;145	0	27.768	By MS/MS	By MS/MS	By MS/MS
P61313	P61313	8	8	8	60S ribosomal protein L15	RPL15	sp|P61313|RL15_HUMAN 60S ribosomal protein L15 OS=Homo sapiens OX=9606 GN=RPL15 PE=1 SV=2	1	8	8	8	3	4	4	5	6	7	6	6	5	3	4	4	5	6	7	6	6	5	3	4	4	5	6	7	6	6	5	31.4	31.4	31.4	24.146	204	204	0	53.153	By MS/MS	By MS/MS	By MS/MS
P61326;Q96A72	P61326;Q96A72	2;2	2;2	2;2	Protein mago nashi homolog;Protein mago nashi homolog 2	MAGOH;MAGOHB	sp|P61326|MGN_HUMAN Protein mago nashi homolog OS=Homo sapiens OX=9606 GN=MAGOH PE=1 SV=1;sp|Q96A72|MGN2_HUMAN Protein mago nashi homolog 2 OS=Homo sapiens OX=9606 GN=MAGOHB PE=1 SV=1	2	2	2	2	1	2	2	2	1	2	2	2	2	1	2	2	2	1	2	2	2	2	1	2	2	2	1	2	2	2	2	13.7	13.7	13.7	17.163	146	146;148	0	14.134	By MS/MS	By MS/MS	By MS/MS
P61353	P61353	3	3	3	60S ribosomal protein L27	RPL27	sp|P61353|RL27_HUMAN 60S ribosomal protein L27 OS=Homo sapiens OX=9606 GN=RPL27 PE=1 SV=2	1	3	3	3	3	3	3	2	3	3	3	2	2	3	3	3	2	3	3	3	2	2	3	3	3	2	3	3	3	2	2	20.6	20.6	20.6	15.798	136	136	0	20.208	By MS/MS	By MS/MS	By MS/MS
P61421	P61421	5	5	5	V-type proton ATPase subunit d 1	ATP6V0D1	sp|P61421|VA0D1_HUMAN V-type proton ATPase subunit d 1 OS=Homo sapiens OX=9606 GN=ATP6V0D1 PE=1 SV=1	1	5	5	5	3	1	3	4	3	3	3	3	2	3	1	3	4	3	3	3	3	2	3	1	3	4	3	3	3	3	2	14.2	14.2	14.2	40.329	351	351	0	34.548	By MS/MS	By matching	By MS/MS
P61586;P08134	P61586;P08134	4;2	4;2	3;1	Transforming protein RhoA;Rho-related GTP-binding protein RhoC	RHOA;RHOC	sp|P61586|RHOA_HUMAN Transforming protein RhoA OS=Homo sapiens OX=9606 GN=RHOA PE=1 SV=1;sp|P08134|RHOC_HUMAN Rho-related GTP-binding protein RhoC OS=Homo sapiens OX=9606 GN=RHOC PE=1 SV=1	2	4	4	3	4	4	4	4	4	4	4	4	4	4	4	4	4	4	4	4	4	4	3	3	3	3	3	3	3	3	3	30.6	30.6	21.8	21.768	193	193;193	0	52.466	By MS/MS	By MS/MS	By MS/MS
P61758	P61758	1	1	1	Prefoldin subunit 3	VBP1	sp|P61758|PFD3_HUMAN Prefoldin subunit 3 OS=Homo sapiens OX=9606 GN=VBP1 PE=1 SV=4	1	1	1	1	0	1	1	0	0	0	0	0	0	0	1	1	0	0	0	0	0	0	0	1	1	0	0	0	0	0	0	6.6	6.6	6.6	22.626	197	197	0.0015337	8.9122		By matching	By MS/MS
P61764	P61764	2	2	2	Syntaxin-binding protein 1	STXBP1	sp|P61764|STXB1_HUMAN Syntaxin-binding protein 1 OS=Homo sapiens OX=9606 GN=STXBP1 PE=1 SV=1	1	2	2	2	1	0	2	2	1	1	2	1	2	1	0	2	2	1	1	2	1	2	1	0	2	2	1	1	2	1	2	3.9	3.9	3.9	67.568	594	594	0	12.626	By matching		By MS/MS
P61769	P61769	2	2	2	Beta-2-microglobulin;Beta-2-microglobulin form pI 5.3	B2M	sp|P61769|B2MG_HUMAN Beta-2-microglobulin OS=Homo sapiens OX=9606 GN=B2M PE=1 SV=1	1	2	2	2	2	2	2	2	2	2	2	2	2	2	2	2	2	2	2	2	2	2	2	2	2	2	2	2	2	2	2	16.8	16.8	16.8	13.714	119	119	0	12.507	By MS/MS	By MS/MS	By MS/MS
P61923	P61923	3	3	3	Coatomer subunit zeta-1	COPZ1	sp|P61923|COPZ1_HUMAN Coatomer subunit zeta-1 OS=Homo sapiens OX=9606 GN=COPZ1 PE=1 SV=1	1	3	3	3	1	1	2	3	2	3	2	2	3	1	1	2	3	2	3	2	2	3	1	1	2	3	2	3	2	2	3	22.6	22.6	22.6	20.198	177	177	0	20.554	By MS/MS	By MS/MS	By MS/MS
P61970	P61970	2	2	2	Nuclear transport factor 2	NUTF2	sp|P61970|NTF2_HUMAN Nuclear transport factor 2 OS=Homo sapiens OX=9606 GN=NUTF2 PE=1 SV=1	1	2	2	2	2	2	2	2	2	1	2	2	2	2	2	2	2	2	1	2	2	2	2	2	2	2	2	1	2	2	2	11.8	11.8	11.8	14.478	127	127	0	11.32	By MS/MS	By MS/MS	By MS/MS
P61978	P61978	13	13	13	Heterogeneous nuclear ribonucleoprotein K	HNRNPK	sp|P61978|HNRPK_HUMAN Heterogeneous nuclear ribonucleoprotein K OS=Homo sapiens OX=9606 GN=HNRNPK PE=1 SV=1	1	13	13	13	8	12	12	8	12	13	12	7	11	8	12	12	8	12	13	12	7	11	8	12	12	8	12	13	12	7	11	32.6	32.6	32.6	50.976	463	463	0	138.14	By MS/MS	By MS/MS	By MS/MS
P61981	P61981	7	3	3	14-3-3 protein gamma;14-3-3 protein gamma, N-terminally processed	YWHAG	sp|P61981|1433G_HUMAN 14-3-3 protein gamma OS=Homo sapiens OX=9606 GN=YWHAG PE=1 SV=2	1	7	3	3	5	6	6	7	6	7	7	4	6	3	3	3	3	3	3	3	2	2	3	3	3	3	3	3	3	2	2	29.1	15.4	15.4	28.302	247	247	0	30.578	By MS/MS	By MS/MS	By MS/MS
P62070	P62070	7	7	5	Ras-related protein R-Ras2	RRAS2	sp|P62070|RRAS2_HUMAN Ras-related protein R-Ras2 OS=Homo sapiens OX=9606 GN=RRAS2 PE=1 SV=1	1	7	7	5	7	6	5	7	6	6	7	7	6	7	6	5	7	6	6	7	7	6	5	4	3	5	4	5	5	5	4	39.7	39.7	26.5	23.399	204	204	0	88.133	By MS/MS	By MS/MS	By MS/MS
P62081	P62081	4	4	4	40S ribosomal protein S7	RPS7	sp|P62081|RS7_HUMAN 40S ribosomal protein S7 OS=Homo sapiens OX=9606 GN=RPS7 PE=1 SV=1	1	4	4	4	4	3	3	3	3	3	3	3	3	4	3	3	3	3	3	3	3	3	4	3	3	3	3	3	3	3	3	27.8	27.8	27.8	22.127	194	194	0	30.826	By MS/MS	By MS/MS	By MS/MS
P62136	P62136	7	7	3	Serine/threonine-protein phosphatase PP1-alpha catalytic subunit	PPP1CA	sp|P62136|PP1A_HUMAN Serine/threonine-protein phosphatase PP1-alpha catalytic subunit OS=Homo sapiens OX=9606 GN=PPP1CA PE=1 SV=1	1	7	7	3	7	6	7	6	6	7	6	6	5	7	6	7	6	6	7	6	6	5	3	3	3	3	2	3	2	3	2	24.5	24.5	9.4	37.512	330	330	0	85.684	By MS/MS	By MS/MS	By MS/MS
P62140	P62140	6	2	2	Serine/threonine-protein phosphatase PP1-beta catalytic subunit	PPP1CB	sp|P62140|PP1B_HUMAN Serine/threonine-protein phosphatase PP1-beta catalytic subunit OS=Homo sapiens OX=9606 GN=PPP1CB PE=1 SV=3	1	6	2	2	6	5	6	5	6	6	6	5	5	2	2	2	2	2	2	2	2	2	2	2	2	2	2	2	2	2	2	21.4	6.1	6.1	37.186	327	327	0	17.219	By MS/MS	By MS/MS	By MS/MS
P62191	P62191	17	17	17	26S protease regulatory subunit 4	PSMC1	sp|P62191|PRS4_HUMAN 26S proteasome regulatory subunit 4 OS=Homo sapiens OX=9606 GN=PSMC1 PE=1 SV=1	1	17	17	17	9	11	11	8	9	12	14	10	9	9	11	11	8	9	12	14	10	9	9	11	11	8	9	12	14	10	9	42.3	42.3	42.3	49.184	440	440	0	180.99	By MS/MS	By MS/MS	By MS/MS
P62195	P62195	18	18	17	26S protease regulatory subunit 8	PSMC5	sp|P62195|PRS8_HUMAN 26S proteasome regulatory subunit 8 OS=Homo sapiens OX=9606 GN=PSMC5 PE=1 SV=1	1	18	18	17	14	16	16	12	15	16	17	14	12	14	16	16	12	15	16	17	14	12	13	15	15	11	14	15	16	13	11	53	53	50	45.626	406	406	0	323.31	By MS/MS	By MS/MS	By MS/MS
P62241	P62241	5	5	5	40S ribosomal protein S8	RPS8	sp|P62241|RS8_HUMAN 40S ribosomal protein S8 OS=Homo sapiens OX=9606 GN=RPS8 PE=1 SV=2	1	5	5	5	4	5	5	5	5	5	5	5	4	4	5	5	5	5	5	5	5	4	4	5	5	5	5	5	5	5	4	26.4	26.4	26.4	24.205	208	208	0	66.732	By MS/MS	By MS/MS	By MS/MS
P62244	P62244	3	3	3	40S ribosomal protein S15a	RPS15A	sp|P62244|RS15A_HUMAN 40S ribosomal protein S15a OS=Homo sapiens OX=9606 GN=RPS15A PE=1 SV=2	1	3	3	3	1	2	2	0	1	3	3	1	1	1	2	2	0	1	3	3	1	1	1	2	2	0	1	3	3	1	1	23.8	23.8	23.8	14.839	130	130	0	17.637	By MS/MS	By MS/MS	By MS/MS
P62249	P62249	6	6	6	40S ribosomal protein S16	RPS16	sp|P62249|RS16_HUMAN 40S ribosomal protein S16 OS=Homo sapiens OX=9606 GN=RPS16 PE=1 SV=2	1	6	6	6	6	6	6	5	6	6	6	6	6	6	6	6	5	6	6	6	6	6	6	6	6	5	6	6	6	6	6	35.6	35.6	35.6	16.445	146	146	0	50.885	By MS/MS	By MS/MS	By MS/MS
P62258	P62258	16	16	13	14-3-3 protein epsilon	YWHAE	sp|P62258|1433E_HUMAN 14-3-3 protein epsilon OS=Homo sapiens OX=9606 GN=YWHAE PE=1 SV=1	1	16	16	13	12	13	12	14	13	14	14	13	14	12	13	12	14	13	14	14	13	14	10	10	10	11	11	11	11	11	11	68.6	68.6	58.8	29.174	255	255	0	289.98	By MS/MS	By MS/MS	By MS/MS
P62263	P62263	4	4	4	40S ribosomal protein S14	RPS14	sp|P62263|RS14_HUMAN 40S ribosomal protein S14 OS=Homo sapiens OX=9606 GN=RPS14 PE=1 SV=3	1	4	4	4	4	2	3	2	4	4	3	2	2	4	2	3	2	4	4	3	2	2	4	2	3	2	4	4	3	2	2	36.4	36.4	36.4	16.273	151	151	0	29.952	By MS/MS	By MS/MS	By MS/MS
P62266	P62266	4	4	4	40S ribosomal protein S23	RPS23	sp|P62266|RS23_HUMAN 40S ribosomal protein S23 OS=Homo sapiens OX=9606 GN=RPS23 PE=1 SV=3	1	4	4	4	2	4	4	2	4	4	2	3	4	2	4	4	2	4	4	2	3	4	2	4	4	2	4	4	2	3	4	28.7	28.7	28.7	15.807	143	143	0	27.998	By MS/MS	By MS/MS	By MS/MS
P62269	P62269	11	11	11	40S ribosomal protein S18	RPS18	sp|P62269|RS18_HUMAN 40S ribosomal protein S18 OS=Homo sapiens OX=9606 GN=RPS18 PE=1 SV=3	1	11	11	11	8	9	9	10	11	9	9	9	8	8	9	9	10	11	9	9	9	8	8	9	9	10	11	9	9	9	8	57.2	57.2	57.2	17.718	152	152	0	90.975	By MS/MS	By MS/MS	By MS/MS
P62277	P62277	4	4	4	40S ribosomal protein S13	RPS13	sp|P62277|RS13_HUMAN 40S ribosomal protein S13 OS=Homo sapiens OX=9606 GN=RPS13 PE=1 SV=2	1	4	4	4	4	4	4	4	4	4	4	4	4	4	4	4	4	4	4	4	4	4	4	4	4	4	4	4	4	4	4	27.2	27.2	27.2	17.222	151	151	0	31.964	By MS/MS	By MS/MS	By MS/MS
P62280	P62280	9	9	9	40S ribosomal protein S11	RPS11	sp|P62280|RS11_HUMAN 40S ribosomal protein S11 OS=Homo sapiens OX=9606 GN=RPS11 PE=1 SV=3	1	9	9	9	7	6	8	8	8	7	9	6	7	7	6	8	8	8	7	9	6	7	7	6	8	8	8	7	9	6	7	38	38	38	18.431	158	158	0	59.519	By MS/MS	By MS/MS	By MS/MS
P62304	P62304	2	2	2	Small nuclear ribonucleoprotein E	SNRPE	sp|P62304|RUXE_HUMAN Small nuclear ribonucleoprotein E OS=Homo sapiens OX=9606 GN=SNRPE PE=1 SV=1	1	2	2	2	1	2	2	2	1	2	2	2	1	1	2	2	2	1	2	2	2	1	1	2	2	2	1	2	2	2	1	25	25	25	10.803	92	92	0	14.166	By MS/MS	By MS/MS	By MS/MS
P62306	P62306	2	2	2	Small nuclear ribonucleoprotein F	SNRPF	sp|P62306|RUXF_HUMAN Small nuclear ribonucleoprotein F OS=Homo sapiens OX=9606 GN=SNRPF PE=1 SV=1	1	2	2	2	1	2	2	2	2	2	2	2	2	1	2	2	2	2	2	2	2	2	1	2	2	2	2	2	2	2	2	22.1	22.1	22.1	9.7251	86	86	0	14.93	By MS/MS	By matching	By MS/MS
P62314	P62314	3	3	3	Small nuclear ribonucleoprotein Sm D1	SNRPD1	sp|P62314|SMD1_HUMAN Small nuclear ribonucleoprotein Sm D1 OS=Homo sapiens OX=9606 GN=SNRPD1 PE=1 SV=1	1	3	3	3	3	2	2	2	2	2	3	2	2	3	2	2	2	2	2	3	2	2	3	2	2	2	2	2	3	2	2	35.3	35.3	35.3	13.281	119	119	0	27.069	By MS/MS	By MS/MS	By MS/MS
P62316	P62316	4	4	4	Small nuclear ribonucleoprotein Sm D2	SNRPD2	sp|P62316|SMD2_HUMAN Small nuclear ribonucleoprotein Sm D2 OS=Homo sapiens OX=9606 GN=SNRPD2 PE=1 SV=1	1	4	4	4	0	1	3	3	4	2	4	3	4	0	1	3	3	4	2	4	3	4	0	1	3	3	4	2	4	3	4	37.3	37.3	37.3	13.527	118	118	0	32.915		By MS/MS	By MS/MS
P62318	P62318	2	2	2	Small nuclear ribonucleoprotein Sm D3	SNRPD3	sp|P62318|SMD3_HUMAN Small nuclear ribonucleoprotein Sm D3 OS=Homo sapiens OX=9606 GN=SNRPD3 PE=1 SV=1	1	2	2	2	2	1	2	1	2	2	2	1	1	2	1	2	1	2	2	2	1	1	2	1	2	1	2	2	2	1	1	15.1	15.1	15.1	13.916	126	126	0	14.947	By MS/MS	By MS/MS	By MS/MS
P62330	P62330	4	4	4	ADP-ribosylation factor 6	ARF6	sp|P62330|ARF6_HUMAN ADP-ribosylation factor 6 OS=Homo sapiens OX=9606 GN=ARF6 PE=1 SV=2	1	4	4	4	4	4	4	2	4	3	4	2	2	4	4	4	2	4	3	4	2	2	4	4	4	2	4	3	4	2	2	33.1	33.1	33.1	20.082	175	175	0	35.968	By MS/MS	By MS/MS	By MS/MS
P62333	P62333	11	11	11	26S protease regulatory subunit 10B	PSMC6	sp|P62333|PRS10_HUMAN 26S proteasome regulatory subunit 10B OS=Homo sapiens OX=9606 GN=PSMC6 PE=1 SV=1	1	11	11	11	7	9	10	7	8	9	9	8	8	7	9	10	7	8	9	9	8	8	7	9	10	7	8	9	9	8	8	38	38	38	44.172	389	389	0	103.21	By MS/MS	By MS/MS	By MS/MS
P62424	P62424	7	7	7	60S ribosomal protein L7a	RPL7A	sp|P62424|RL7A_HUMAN 60S ribosomal protein L7a OS=Homo sapiens OX=9606 GN=RPL7A PE=1 SV=2	1	7	7	7	5	6	7	6	6	5	6	6	5	5	6	7	6	6	5	6	6	5	5	6	7	6	6	5	6	6	5	27.4	27.4	27.4	29.995	266	266	0	54.415	By MS/MS	By MS/MS	By MS/MS
P62701;P22090;Q8TD47	P62701	11;5;5	11;5;5	11;5;5	40S ribosomal protein S4, X isoform	RPS4X	sp|P62701|RS4X_HUMAN 40S ribosomal protein S4, X isoform OS=Homo sapiens OX=9606 GN=RPS4X PE=1 SV=2	3	11	11	11	9	11	11	10	11	11	10	9	9	9	11	11	10	11	11	10	9	9	9	11	11	10	11	11	10	9	9	41.8	41.8	41.8	29.597	263	263;263;263	0	90.919	By MS/MS	By MS/MS	By MS/MS
P67775;P62714	P67775;P62714	5;5	5;5	5;5	Serine/threonine-protein phosphatase 2A catalytic subunit alpha isoform;Serine/threonine-protein phosphatase 2A catalytic subunit beta isoform	PPP2CA;PPP2CB	sp|P67775|PP2AA_HUMAN Serine/threonine-protein phosphatase 2A catalytic subunit alpha isoform OS=Homo sapiens OX=9606 GN=PPP2CA PE=1 SV=1;sp|P62714|PP2AB_HUMAN Serine/threonine-protein phosphatase 2A catalytic subunit beta isoform OS=Homo sapiens OX=9606 G	2	5	5	5	4	5	5	5	5	4	4	4	4	4	5	5	5	5	4	4	4	4	4	5	5	5	5	4	4	4	4	16.2	16.2	16.2	35.594	309	309;309	0	36.302	By MS/MS	By MS/MS	By MS/MS
P68133;P62736;P68032;P63267	P68133;P62736;P68032;P63267	15;15;15;14	4;4;4;3	4;4;4;3	Actin, alpha skeletal muscle;Actin, aortic smooth muscle;Actin, alpha cardiac muscle 1;Actin, gamma-enteric smooth muscle	ACTA1;ACTA2;ACTC1;ACTG2	sp|P68133|ACTS_HUMAN Actin, alpha skeletal muscle OS=Homo sapiens OX=9606 GN=ACTA1 PE=1 SV=1;sp|P62736|ACTA_HUMAN Actin, aortic smooth muscle OS=Homo sapiens OX=9606 GN=ACTA2 PE=1 SV=1;sp|P68032|ACTC_HUMAN Actin, alpha cardiac muscle 1 OS=Homo sapiens OX=9	4	15	4	4	14	13	14	13	14	14	15	13	14	4	4	4	3	4	4	4	4	4	4	4	4	3	4	4	4	4	4	38.7	15.1	15.1	42.051	377	377;377;377;376	0	113.77	By MS/MS	By MS/MS	By MS/MS
P62745	P62745	3	2	2	Rho-related GTP-binding protein RhoB	RHOB	sp|P62745|RHOB_HUMAN Rho-related GTP-binding protein RhoB OS=Homo sapiens OX=9606 GN=RHOB PE=1 SV=1	1	3	2	2	2	3	3	3	2	2	3	2	2	1	2	2	2	1	1	2	1	1	1	2	2	2	1	1	2	1	1	25	16.3	16.3	22.123	196	196	0	11.445	By MS/MS	By MS/MS	By MS/MS
P62750	P62750	3	3	3	60S ribosomal protein L23a	RPL23A	sp|P62750|RL23A_HUMAN 60S ribosomal protein L23a OS=Homo sapiens OX=9606 GN=RPL23A PE=1 SV=1	1	3	3	3	3	1	1	3	2	3	3	2	3	3	1	1	3	2	3	3	2	3	3	1	1	3	2	3	3	2	3	20.5	20.5	20.5	17.695	156	156	0	20.574	By MS/MS	By matching	By matching
P62753	P62753	4	4	4	40S ribosomal protein S6	RPS6	sp|P62753|RS6_HUMAN 40S ribosomal protein S6 OS=Homo sapiens OX=9606 GN=RPS6 PE=1 SV=1	1	4	4	4	3	4	2	3	4	4	4	3	4	3	4	2	3	4	4	4	3	4	3	4	2	3	4	4	4	3	4	18.1	18.1	18.1	28.68	249	249	0	35.267	By MS/MS	By MS/MS	By MS/MS
P62805	P62805	6	6	6	Histone H4	HIST1H4A	sp|P62805|H4_HUMAN Histone H4 OS=Homo sapiens OX=9606 GN=H4C1 PE=1 SV=2	1	6	6	6	5	6	6	6	5	6	6	5	6	5	6	6	6	5	6	6	5	6	5	6	6	6	5	6	6	5	6	50.5	50.5	50.5	11.367	103	103	0	83.209	By MS/MS	By MS/MS	By MS/MS
P62820;Q92928;P59190	P62820	8;3;1	7;2;0	3;0;0	Ras-related protein Rab-1A	RAB1A	sp|P62820|RAB1A_HUMAN Ras-related protein Rab-1A OS=Homo sapiens OX=9606 GN=RAB1A PE=1 SV=3	3	8	7	3	7	7	7	7	8	7	8	7	7	6	6	6	6	7	6	7	6	6	3	2	2	2	3	2	3	2	2	42.4	37.1	18	22.677	205	205;201;212	0	56.747	By MS/MS	By MS/MS	By MS/MS
P62826	P62826	8	8	8	GTP-binding nuclear protein Ran	RAN	sp|P62826|RAN_HUMAN GTP-binding nuclear protein Ran OS=Homo sapiens OX=9606 GN=RAN PE=1 SV=3	1	8	8	8	7	7	7	7	7	8	7	7	7	7	7	7	7	7	8	7	7	7	7	7	7	7	7	8	7	7	7	33.3	33.3	33.3	24.423	216	216	0	128.56	By MS/MS	By MS/MS	By MS/MS
P62829	P62829	2	2	2	60S ribosomal protein L23	RPL23	sp|P62829|RL23_HUMAN 60S ribosomal protein L23 OS=Homo sapiens OX=9606 GN=RPL23 PE=1 SV=1	1	2	2	2	2	1	2	1	2	2	1	2	1	2	1	2	1	2	2	1	2	1	2	1	2	1	2	2	1	2	1	17.9	17.9	17.9	14.865	140	140	0	17.157	By MS/MS	By MS/MS	By MS/MS
P62834	P62834	6	2	2	Ras-related protein Rap-1A	RAP1A	sp|P62834|RAP1A_HUMAN Ras-related protein Rap-1A OS=Homo sapiens OX=9606 GN=RAP1A PE=1 SV=1	1	6	2	2	6	6	6	5	5	6	6	4	5	2	2	2	1	1	2	2	1	1	2	2	2	1	1	2	2	1	1	30.4	8.2	8.2	20.987	184	184	0	17.235	By MS/MS	By MS/MS	By MS/MS
P62841	P62841	2	2	2	40S ribosomal protein S15	RPS15	sp|P62841|RS15_HUMAN 40S ribosomal protein S15 OS=Homo sapiens OX=9606 GN=RPS15 PE=1 SV=2	1	2	2	2	1	1	2	1	1	1	1	1	1	1	1	2	1	1	1	1	1	1	1	1	2	1	1	1	1	1	1	15.2	15.2	15.2	17.04	145	145	0.0015736	10.474	By MS/MS	By matching	By MS/MS
P62847	P62847	2	2	2	40S ribosomal protein S24	RPS24	sp|P62847|RS24_HUMAN 40S ribosomal protein S24 OS=Homo sapiens OX=9606 GN=RPS24 PE=1 SV=1	1	2	2	2	2	2	2	1	2	1	2	1	1	2	2	2	1	2	1	2	1	1	2	2	2	1	2	1	2	1	1	19.5	19.5	19.5	15.423	133	133	0	13.881	By matching	By MS/MS	By MS/MS
P62851	P62851	4	4	4	40S ribosomal protein S25	RPS25	sp|P62851|RS25_HUMAN 40S ribosomal protein S25 OS=Homo sapiens OX=9606 GN=RPS25 PE=1 SV=1	1	4	4	4	3	4	4	4	3	4	4	4	4	3	4	4	4	3	4	4	4	4	3	4	4	4	3	4	4	4	4	28	28	28	13.742	125	125	0	26.064	By MS/MS	By MS/MS	By MS/MS
P62854;Q5JNZ5	P62854;Q5JNZ5	3;2	3;2	3;2	40S ribosomal protein S26;Putative 40S ribosomal protein S26-like 1	RPS26;RPS26P11	sp|P62854|RS26_HUMAN 40S ribosomal protein S26 OS=Homo sapiens OX=9606 GN=RPS26 PE=1 SV=3;sp|Q5JNZ5|RS26L_HUMAN Putative 40S ribosomal protein S26-like 1 OS=Homo sapiens OX=9606 GN=RPS26P11 PE=5 SV=1	2	3	3	3	2	3	3	3	3	3	3	3	3	2	3	3	3	3	3	3	3	3	2	3	3	3	3	3	3	3	3	27	27	27	13.015	115	115;115	0	21.713	By MS/MS	By MS/MS	By MS/MS
P62873	P62873	6	1	1	Guanine nucleotide-binding protein G(I)/G(S)/G(T) subunit beta-1	GNB1	sp|P62873|GBB1_HUMAN Guanine nucleotide-binding protein G(I)/G(S)/G(T) subunit beta-1 OS=Homo sapiens OX=9606 GN=GNB1 PE=1 SV=3	1	6	1	1	5	6	6	4	6	6	5	4	5	1	1	1	1	1	1	1	1	1	1	1	1	1	1	1	1	1	1	16.5	2.1	2.1	37.377	340	340	0.0014286	7.3368	By MS/MS	By MS/MS	By MS/MS
P62879;Q9HAV0;P16520;Q9BRK4	P62879;Q9HAV0	7;5;2;1	7;5;2;1	2;2;0;1	Guanine nucleotide-binding protein G(I)/G(S)/G(T) subunit beta-2;Guanine nucleotide-binding protein subunit beta-4	GNB2;GNB4	sp|P62879|GBB2_HUMAN Guanine nucleotide-binding protein G(I)/G(S)/G(T) subunit beta-2 OS=Homo sapiens OX=9606 GN=GNB2 PE=1 SV=3;sp|Q9HAV0|GBB4_HUMAN Guanine nucleotide-binding protein subunit beta-4 OS=Homo sapiens OX=9606 GN=GNB4 PE=1 SV=3	4	7	7	2	6	7	7	5	7	7	6	5	6	6	7	7	5	7	7	6	5	6	2	2	2	2	2	2	2	2	2	18.5	18.5	4.1	37.331	340	340;340;340;669	0	59.244	By MS/MS	By MS/MS	By MS/MS
P62899	P62899	2	2	2	60S ribosomal protein L31	RPL31	sp|P62899|RL31_HUMAN 60S ribosomal protein L31 OS=Homo sapiens OX=9606 GN=RPL31 PE=1 SV=1	1	2	2	2	1	2	2	2	2	2	2	1	2	1	2	2	2	2	2	2	1	2	1	2	2	2	2	2	2	1	2	18.4	18.4	18.4	14.463	125	125	0	14.976	By matching	By matching	By matching
P62906	P62906	3	3	3	60S ribosomal protein L10a	RPL10A	sp|P62906|RL10A_HUMAN 60S ribosomal protein L10a OS=Homo sapiens OX=9606 GN=RPL10A PE=1 SV=2	1	3	3	3	3	1	3	1	2	3	3	1	1	3	1	3	1	2	3	3	1	1	3	1	3	1	2	3	3	1	1	16.1	16.1	16.1	24.831	217	217	0	19.046	By matching	By MS/MS	By MS/MS
P62913	P62913	4	4	4	60S ribosomal protein L11	RPL11	sp|P62913|RL11_HUMAN 60S ribosomal protein L11 OS=Homo sapiens OX=9606 GN=RPL11 PE=1 SV=2	1	4	4	4	4	4	4	4	4	4	4	4	4	4	4	4	4	4	4	4	4	4	4	4	4	4	4	4	4	4	4	21.3	21.3	21.3	20.252	178	178	0	31.808	By MS/MS	By MS/MS	By MS/MS
P62917	P62917	3	3	3	60S ribosomal protein L8	RPL8	sp|P62917|RL8_HUMAN 60S ribosomal protein L8 OS=Homo sapiens OX=9606 GN=RPL8 PE=1 SV=2	1	3	3	3	3	3	3	3	3	3	3	3	3	3	3	3	3	3	3	3	3	3	3	3	3	3	3	3	3	3	3	13.6	13.6	13.6	28.024	257	257	0	28.938	By MS/MS	By MS/MS	By MS/MS
P62937;F5H284;P0DN37;Q9Y536;P0DN26;A0A0B4J2A2;A0A075B767;A0A075B759	P62937	8;1;1;1;1;1;1;1	8;1;1;1;1;1;1;1	8;1;1;1;1;1;1;1	Peptidyl-prolyl cis-trans isomerase A;Peptidyl-prolyl cis-trans isomerase A, N-terminally processed	PPIA	sp|P62937|PPIA_HUMAN Peptidyl-prolyl cis-trans isomerase A OS=Homo sapiens OX=9606 GN=PPIA PE=1 SV=2	8	8	8	8	7	6	7	6	7	6	8	6	6	7	6	7	6	7	6	8	6	6	7	6	7	6	7	6	8	6	6	36.4	36.4	36.4	18.012	165	165;164;164;164;164;164;164;164	0	157.96	By MS/MS	By MS/MS	By MS/MS
P62942	P62942	2	2	2	Peptidyl-prolyl cis-trans isomerase FKBP1A	FKBP1A	sp|P62942|FKB1A_HUMAN Peptidyl-prolyl cis-trans isomerase FKBP1A OS=Homo sapiens OX=9606 GN=FKBP1A PE=1 SV=2	1	2	2	2	2	1	2	1	1	1	1	1	1	2	1	2	1	1	1	1	1	1	2	1	2	1	1	1	1	1	1	25	25	25	11.951	108	108	0	19.307	By MS/MS	By matching	By MS/MS
P62993	P62993	5	5	5	Growth factor receptor-bound protein 2	GRB2	sp|P62993|GRB2_HUMAN Growth factor receptor-bound protein 2 OS=Homo sapiens OX=9606 GN=GRB2 PE=1 SV=1	1	5	5	5	2	2	3	4	4	1	2	3	4	2	2	3	4	4	1	2	3	4	2	2	3	4	4	1	2	3	4	33.6	33.6	33.6	25.206	217	217	0	31.373	By matching	By MS/MS	By MS/MS
P62995	P62995	6	5	5	Transformer-2 protein homolog beta	TRA2B	sp|P62995|TRA2B_HUMAN Transformer-2 protein homolog beta OS=Homo sapiens OX=9606 GN=TRA2B PE=1 SV=1	1	6	5	5	4	4	4	4	6	5	4	3	2	4	4	4	3	5	4	4	2	1	4	4	4	3	5	4	4	2	1	23.3	20.1	20.1	33.665	288	288	0	50.037	By MS/MS	By MS/MS	By MS/MS
P63000;P15153;P60763	P63000;P15153;P60763	4;2;2	4;2;2	4;2;2	Ras-related C3 botulinum toxin substrate 1;Ras-related C3 botulinum toxin substrate 2;Ras-related C3 botulinum toxin substrate 3	RAC1;RAC2;RAC3	sp|P63000|RAC1_HUMAN Ras-related C3 botulinum toxin substrate 1 OS=Homo sapiens OX=9606 GN=RAC1 PE=1 SV=1;sp|P15153|RAC2_HUMAN Ras-related C3 botulinum toxin substrate 2 OS=Homo sapiens OX=9606 GN=RAC2 PE=1 SV=1;sp|P60763|RAC3_HUMAN Ras-related C3 botulinu	3	4	4	4	3	3	3	3	4	3	4	3	3	3	3	3	3	4	3	4	3	3	3	3	3	3	4	3	4	3	3	20.8	20.8	20.8	21.45	192	192;192;192	0	149.32	By MS/MS	By MS/MS	By MS/MS
P63010	P63010	5	5	3	AP-2 complex subunit beta	AP2B1	sp|P63010|AP2B1_HUMAN AP-2 complex subunit beta OS=Homo sapiens OX=9606 GN=AP2B1 PE=1 SV=1	1	5	5	3	1	3	4	4	2	3	5	4	3	1	3	4	4	2	3	5	4	3	0	2	3	3	1	1	3	3	2	6.8	6.8	4.7	104.55	937	937	0	30.578	By matching	By MS/MS	By MS/MS
P63027	P63027	3	1	1	Vesicle-associated membrane protein 2	VAMP2	sp|P63027|VAMP2_HUMAN Vesicle-associated membrane protein 2 OS=Homo sapiens OX=9606 GN=VAMP2 PE=1 SV=3	1	3	1	1	3	3	3	3	3	3	3	3	2	1	1	1	1	1	1	1	1	0	1	1	1	1	1	1	1	1	0	34.5	13.8	13.8	12.663	116	116	0	25.217	By matching	By matching	By matching
P63092;Q5JWF2;P38405	P63092;Q5JWF2	8;8;2	8;8;2	7;7;1	Guanine nucleotide-binding protein G(s) subunit alpha isoforms short;Guanine nucleotide-binding protein G(s) subunit alpha isoforms XLas	GNAS	sp|P63092|GNAS2_HUMAN Guanine nucleotide-binding protein G(s) subunit alpha isoforms short OS=Homo sapiens OX=9606 GN=GNAS PE=1 SV=1;sp|Q5JWF2|GNAS1_HUMAN Guanine nucleotide-binding protein G(s) subunit alpha isoforms XLas OS=Homo sapiens OX=9606 GN=GNAS P	3	8	8	7	8	7	8	7	8	8	8	7	7	8	7	8	7	8	8	8	7	7	7	6	7	6	7	7	7	6	6	27.2	27.2	24.4	45.664	394	394;1037;381	0	77.177	By MS/MS	By MS/MS	By MS/MS
P63104	P63104	12	9	8	14-3-3 protein zeta/delta	YWHAZ	sp|P63104|1433Z_HUMAN 14-3-3 protein zeta/delta OS=Homo sapiens OX=9606 GN=YWHAZ PE=1 SV=1	1	12	9	8	8	9	9	12	10	10	11	9	11	6	6	7	9	8	7	8	7	8	5	5	6	8	7	6	7	6	7	51.4	41.2	37.6	27.745	245	245	0	241.78	By MS/MS	By MS/MS	By MS/MS
P63151;Q66LE6;Q9Y2T4	P63151	3;1;1	3;1;1	3;1;1	Serine/threonine-protein phosphatase 2A 55 kDa regulatory subunit B alpha isoform	PPP2R2A	sp|P63151|2ABA_HUMAN Serine/threonine-protein phosphatase 2A 55 kDa regulatory subunit B alpha isoform OS=Homo sapiens OX=9606 GN=PPP2R2A PE=1 SV=1	3	3	3	3	3	3	2	2	2	2	3	2	2	3	3	2	2	2	2	3	2	2	3	3	2	2	2	2	3	2	2	7.4	7.4	7.4	51.691	447	447;453;447	0	75.374	By MS/MS	By MS/MS	By MS/MS
P63208	P63208	2	2	2	S-phase kinase-associated protein 1	SKP1	sp|P63208|SKP1_HUMAN S-phase kinase-associated protein 1 OS=Homo sapiens OX=9606 GN=SKP1 PE=1 SV=2	1	2	2	2	0	2	2	1	2	0	2	1	1	0	2	2	1	2	0	2	1	1	0	2	2	1	2	0	2	1	1	15.3	15.3	15.3	18.658	163	163	0	15.912		By MS/MS	By MS/MS
P63218	P63218	3	3	3	Guanine nucleotide-binding protein G(I)/G(S)/G(O) subunit gamma-5	GNG5	sp|P63218|GBG5_HUMAN Guanine nucleotide-binding protein G(I)/G(S)/G(O) subunit gamma-5 OS=Homo sapiens OX=9606 GN=GNG5 PE=1 SV=3	1	3	3	3	3	3	2	2	3	2	3	2	3	3	3	2	2	3	2	3	2	3	3	3	2	2	3	2	3	2	3	38.2	38.2	38.2	7.3184	68	68	0	19.648	By MS/MS	By MS/MS	By MS/MS
P63241;Q9GZV4;Q6IS14	P63241;Q9GZV4;Q6IS14	4;2;2	4;2;2	4;2;2	Eukaryotic translation initiation factor 5A-1;Eukaryotic translation initiation factor 5A-2;Eukaryotic translation initiation factor 5A-1-like	EIF5A;EIF5A2;EIF5AL1	sp|P63241|IF5A1_HUMAN Eukaryotic translation initiation factor 5A-1 OS=Homo sapiens OX=9606 GN=EIF5A PE=1 SV=2;sp|Q9GZV4|IF5A2_HUMAN Eukaryotic translation initiation factor 5A-2 OS=Homo sapiens OX=9606 GN=EIF5A2 PE=1 SV=3;sp|Q6IS14|IF5AL_HUMAN Eukaryotic	3	4	4	4	4	4	3	4	4	4	4	4	3	4	4	3	4	4	4	4	4	3	4	4	3	4	4	4	4	4	3	33.1	33.1	33.1	16.832	154	154;153;154	0	42.291	By MS/MS	By MS/MS	By MS/MS
P63244	P63244	10	10	10	Guanine nucleotide-binding protein subunit beta-2-like 1;Guanine nucleotide-binding protein subunit beta-2-like 1, N-terminally processed	GNB2L1	sp|P63244|RACK1_HUMAN Receptor of activated protein C kinase 1 OS=Homo sapiens OX=9606 GN=RACK1 PE=1 SV=3	1	10	10	10	9	10	7	9	7	9	9	8	8	9	10	7	9	7	9	9	8	8	9	10	7	9	7	9	9	8	8	34.4	34.4	34.4	35.076	317	317	0	109.37	By MS/MS	By MS/MS	By MS/MS
P67809;Q9Y2T7	P67809	10;2	10;2	8;0	Nuclease-sensitive element-binding protein 1	YBX1	sp|P67809|YBOX1_HUMAN Y-box-binding protein 1 OS=Homo sapiens OX=9606 GN=YBX1 PE=1 SV=3	2	10	10	8	8	9	10	6	5	6	9	5	5	8	9	10	6	5	6	9	5	5	7	7	8	5	5	6	7	4	4	53.1	53.1	44.4	35.924	324	324;364	0	239.78	By MS/MS	By MS/MS	By MS/MS
P67936	P67936	3	3	1	Tropomyosin alpha-4 chain	TPM4	sp|P67936|TPM4_HUMAN Tropomyosin alpha-4 chain OS=Homo sapiens OX=9606 GN=TPM4 PE=1 SV=3	1	3	3	1	1	2	0	1	1	2	3	1	2	1	2	0	1	1	2	3	1	2	1	1	0	0	0	0	1	0	1	12.9	12.9	5.6	28.521	248	248	0	26.738	By MS/MS	By MS/MS
P68036;A0A1B0GUS4	P68036;A0A1B0GUS4	2;1	2;1	2;1	Ubiquitin-conjugating enzyme E2 L3	UBE2L3	sp|P68036|UB2L3_HUMAN Ubiquitin-conjugating enzyme E2 L3 OS=Homo sapiens OX=9606 GN=UBE2L3 PE=1 SV=1;sp|A0A1B0GUS4|UB2L5_HUMAN Ubiquitin-conjugating enzyme E2 L5 OS=Homo sapiens OX=9606 GN=UBE2L5 PE=2 SV=1	2	2	2	2	2	1	1	0	1	1	1	1	1	2	1	1	0	1	1	1	1	1	2	1	1	0	1	1	1	1	1	20.1	20.1	20.1	17.861	154	154;154	0	13.535	By MS/MS	By MS/MS	By MS/MS
P68104;Q5VTE0;Q05639	P68104;Q5VTE0	14;14;6	14;14;6	14;14;6	Elongation factor 1-alpha 1;Putative elongation factor 1-alpha-like 3	EEF1A1;EEF1A1P5	sp|P68104|EF1A1_HUMAN Elongation factor 1-alpha 1 OS=Homo sapiens OX=9606 GN=EEF1A1 PE=1 SV=1;sp|Q5VTE0|EF1A3_HUMAN Putative elongation factor 1-alpha-like 3 OS=Homo sapiens OX=9606 GN=EEF1A1P5 PE=5 SV=1	3	14	14	14	12	11	11	11	13	13	13	12	12	12	11	11	11	13	13	13	12	12	12	11	11	11	13	13	13	12	12	34	34	34	50.14	462	462;462;463	0	128.89	By MS/MS	By MS/MS	By MS/MS
P68363;Q9BQE3;Q71U36;P0DPH8;P0DPH7;Q6PEY2;Q9H853	P68363;Q9BQE3;Q71U36;P0DPH8;P0DPH7;Q6PEY2	18;17;17;13;13;10;2	18;17;17;13;13;10;2	5;4;5;2;2;2;0	Tubulin alpha-1B chain;Tubulin alpha-1C chain;Tubulin alpha-1A chain;Tubulin alpha-3E chain	TUBA1B;TUBA1C;TUBA1A;TUBA3E	sp|P68363|TBA1B_HUMAN Tubulin alpha-1B chain OS=Homo sapiens OX=9606 GN=TUBA1B PE=1 SV=1;sp|Q9BQE3|TBA1C_HUMAN Tubulin alpha-1C chain OS=Homo sapiens OX=9606 GN=TUBA1C PE=1 SV=1;sp|Q71U36|TBA1A_HUMAN Tubulin alpha-1A chain OS=Homo sapiens OX=9606 GN=TUBA1A	7	18	18	5	17	17	17	18	17	17	17	17	17	17	17	17	18	17	17	17	17	17	5	5	5	5	4	5	5	5	5	46.1	46.1	16.6	50.151	451	451;449;451;450;450;450;241	0	323.31	By MS/MS	By MS/MS	By MS/MS
P68366	P68366	17	4	4	Tubulin alpha-4A chain	TUBA4A	sp|P68366|TBA4A_HUMAN Tubulin alpha-4A chain OS=Homo sapiens OX=9606 GN=TUBA4A PE=1 SV=1	1	17	4	4	14	16	16	17	16	15	16	16	16	2	4	4	4	3	3	4	4	4	2	4	4	4	3	3	4	4	4	41.3	11.6	11.6	49.924	448	448	0	36.542	By MS/MS	By MS/MS	By MS/MS
P68371;Q3ZCM7	P68371	19;6	5;1	1;0	Tubulin beta-4B chain	TUBB4B	sp|P68371|TBB4B_HUMAN Tubulin beta-4B chain OS=Homo sapiens OX=9606 GN=TUBB4B PE=1 SV=1	2	19	5	1	14	14	15	17	15	15	18	15	16	4	5	5	5	5	5	5	5	5	1	1	1	1	1	1	1	1	1	51.9	19.3	2.7	49.83	445	445;444	0	68.314	By MS/MS	By MS/MS	By MS/MS
P68400;Q8NEV1	P68400;Q8NEV1	2;2	2;2	2;2	Casein kinase II subunit alpha;Casein kinase II subunit alpha 3	CSNK2A1;CSNK2A3	sp|P68400|CSK21_HUMAN Casein kinase II subunit alpha OS=Homo sapiens OX=9606 GN=CSNK2A1 PE=1 SV=1;sp|Q8NEV1|CSK23_HUMAN Casein kinase II subunit alpha 3 OS=Homo sapiens OX=9606 GN=CSNK2A3 PE=1 SV=2	2	2	2	2	1	0	2	0	1	1	2	0	0	1	0	2	0	1	1	2	0	0	1	0	2	0	1	1	2	0	0	7.2	7.2	7.2	45.143	391	391;391	0	14.473	By matching		By matching
P68431;P84243;Q71DI3;Q16695;Q6NXT2	P68431;P84243;Q71DI3;Q16695;Q6NXT2	3;3;3;3;2	3;3;3;3;2	1;1;1;1;0	Histone H3.1;Histone H3.3;Histone H3.2;Histone H3.1t;Histone H3.3C	HIST1H3A;H3F3A;HIST2H3A;HIST3H3;H3F3C	sp|P68431|H31_HUMAN Histone H3.1 OS=Homo sapiens OX=9606 GN=H3C1 PE=1 SV=2;sp|P84243|H33_HUMAN Histone H3.3 OS=Homo sapiens OX=9606 GN=H3-3A PE=1 SV=2;sp|Q71DI3|H32_HUMAN Histone H3.2 OS=Homo sapiens OX=9606 GN=H3C15 PE=1 SV=3;sp|Q16695|H31T_HUMAN Histone	5	3	3	1	2	2	2	3	2	3	2	2	2	2	2	2	3	2	3	2	2	2	1	1	1	1	1	1	1	1	1	16.9	16.9	5.1	15.404	136	136;136;136;136;135	0	21.862	By MS/MS	By MS/MS	By MS/MS
P68871	P68871	3	1	1	Hemoglobin subunit beta;LVV-hemorphin-7;Spinorphin	HBB	sp|P68871|HBB_HUMAN Hemoglobin subunit beta OS=Homo sapiens OX=9606 GN=HBB PE=1 SV=2	1	3	1	1	3	3	3	3	3	3	2	3	3	1	1	1	1	1	1	0	1	1	1	1	1	1	1	1	0	1	1	21.8	8.8	8.8	15.998	147	147	0.0015221	8.8206	By matching	By matching	By matching
P69905	P69905	5	2	2	Hemoglobin subunit alpha	HBA1	sp|P69905|HBA_HUMAN Hemoglobin subunit alpha OS=Homo sapiens OX=9606 GN=HBA1 PE=1 SV=2	1	5	2	2	4	4	4	5	4	4	4	4	4	1	1	1	2	1	1	1	1	1	1	1	1	2	1	1	1	1	1	41.5	19	19	15.257	142	142	0	19.097	By MS/MS	By MS/MS	By MS/MS
P78310	P78310	8	8	8	Coxsackievirus and adenovirus receptor	CXADR	sp|P78310|CXAR_HUMAN Coxsackievirus and adenovirus receptor OS=Homo sapiens OX=9606 GN=CXADR PE=1 SV=1	1	8	8	8	7	5	5	4	6	5	7	5	4	7	5	5	4	6	5	7	5	4	7	5	5	4	6	5	7	5	4	32.6	32.6	32.6	40.029	365	365	0	73.039	By MS/MS	By MS/MS	By MS/MS
P78324	P78324	1	1	1	Tyrosine-protein phosphatase non-receptor type substrate 1	SIRPA	sp|P78324|SHPS1_HUMAN Tyrosine-protein phosphatase non-receptor type substrate 1 OS=Homo sapiens OX=9606 GN=SIRPA PE=1 SV=2	1	1	1	1	1	1	1	0	1	1	1	0	0	1	1	1	0	1	1	1	0	0	1	1	1	0	1	1	1	0	0	2.2	2.2	2.2	54.966	504	504	0.0014245	7.2942	By MS/MS	By MS/MS	By MS/MS
P78344	P78344	4	4	4	Eukaryotic translation initiation factor 4 gamma 2	EIF4G2	sp|P78344|IF4G2_HUMAN Eukaryotic translation initiation factor 4 gamma 2 OS=Homo sapiens OX=9606 GN=EIF4G2 PE=1 SV=1	1	4	4	4	4	3	3	0	0	0	1	0	0	4	3	3	0	0	0	1	0	0	4	3	3	0	0	0	1	0	0	4.4	4.4	4.4	102.36	907	907	0	27.222	By MS/MS	By MS/MS	By MS/MS
P78356	P78356	1	1	1	Phosphatidylinositol 5-phosphate 4-kinase type-2 beta	PIP4K2B	sp|P78356|PI42B_HUMAN Phosphatidylinositol 5-phosphate 4-kinase type-2 beta OS=Homo sapiens OX=9606 GN=PIP4K2B PE=1 SV=1	1	1	1	1	0	1	1	1	1	1	1	1	1	0	1	1	1	1	1	1	1	1	0	1	1	1	1	1	1	1	1	2.4	2.4	2.4	47.377	416	416	0.0013928	7.0268		By matching	By matching
P78368;Q9Y6M4;Q9HCP0	P78368;Q9Y6M4;Q9HCP0	2;2;1	2;2;1	2;2;1	Casein kinase I isoform gamma-2;Casein kinase I isoform gamma-3;Casein kinase I isoform gamma-1	CSNK1G2;CSNK1G3;CSNK1G1	sp|P78368|KC1G2_HUMAN Casein kinase I isoform gamma-2 OS=Homo sapiens OX=9606 GN=CSNK1G2 PE=1 SV=1;sp|Q9Y6M4|KC1G3_HUMAN Casein kinase I isoform gamma-3 OS=Homo sapiens OX=9606 GN=CSNK1G3 PE=1 SV=2;sp|Q9HCP0|KC1G1_HUMAN Casein kinase I isoform gamma-1 OS=H	3	2	2	2	2	2	1	1	2	2	2	1	1	2	2	1	1	2	2	2	1	1	2	2	1	1	2	2	2	1	1	4.1	4.1	4.1	47.457	415	415;447;422	0	12.731	By MS/MS	By MS/MS	By MS/MS
P78371	P78371	18	18	18	T-complex protein 1 subunit beta	CCT2	sp|P78371|TCPB_HUMAN T-complex protein 1 subunit beta OS=Homo sapiens OX=9606 GN=CCT2 PE=1 SV=4	1	18	18	18	15	16	17	13	16	16	17	13	16	15	16	17	13	16	16	17	13	16	15	16	17	13	16	16	17	13	16	41.5	41.5	41.5	57.488	535	535	0	233.1	By MS/MS	By MS/MS	By MS/MS
P78406	P78406	2	2	2	mRNA export factor	RAE1	sp|P78406|RAE1L_HUMAN mRNA export factor OS=Homo sapiens OX=9606 GN=RAE1 PE=1 SV=1	1	2	2	2	1	1	1	0	2	1	0	1	1	1	1	1	0	2	1	0	1	1	1	1	1	0	2	1	0	1	1	6.5	6.5	6.5	40.968	368	368	0	14.558	By matching	By MS/MS	By matching
P78527	P78527	92	92	92	DNA-dependent protein kinase catalytic subunit	PRKDC	sp|P78527|PRKDC_HUMAN DNA-dependent protein kinase catalytic subunit OS=Homo sapiens OX=9606 GN=PRKDC PE=1 SV=3	1	92	92	92	69	74	78	62	79	79	81	63	52	69	74	78	62	79	79	81	63	52	69	74	78	62	79	79	81	63	52	24.2	24.2	24.2	469.08	4128	4128	0	323.31	By MS/MS	By MS/MS	By MS/MS
P81605	P81605	2	2	2	Dermcidin;Survival-promoting peptide;DCD-1	DCD	sp|P81605|DCD_HUMAN Dermcidin OS=Homo sapiens OX=9606 GN=DCD PE=1 SV=2	1	2	2	2	2	2	2	2	2	2	2	2	2	2	2	2	2	2	2	2	2	2	2	2	2	2	2	2	2	2	2	20	20	20	11.284	110	110	0	15.756	By MS/MS	By MS/MS	By MS/MS
P83731	P83731	1	1	1	60S ribosomal protein L24	RPL24	sp|P83731|RL24_HUMAN 60S ribosomal protein L24 OS=Homo sapiens OX=9606 GN=RPL24 PE=1 SV=1	1	1	1	1	1	1	1	1	1	1	1	1	1	1	1	1	1	1	1	1	1	1	1	1	1	1	1	1	1	1	1	5.1	5.1	5.1	17.779	157	157	0.0096712	6.191	By matching	By MS/MS	By MS/MS
Q969Q0;P83881	Q969Q0;P83881	1;1	1;1	1;1	60S ribosomal protein L36a-like;60S ribosomal protein L36a	RPL36AL;RPL36A	sp|Q969Q0|RL36L_HUMAN 60S ribosomal protein L36a-like OS=Homo sapiens OX=9606 GN=RPL36AL PE=1 SV=3;sp|P83881|RL36A_HUMAN 60S ribosomal protein L36a OS=Homo sapiens OX=9606 GN=RPL36A PE=1 SV=2	2	1	1	1	1	0	0	0	0	1	1	0	0	1	0	0	0	0	1	1	0	0	1	0	0	0	0	1	1	0	0	7.5	7.5	7.5	12.469	106	106;106	0.003413	6.798	By MS/MS
P84085	P84085	7	3	3	ADP-ribosylation factor 5	ARF5	sp|P84085|ARF5_HUMAN ADP-ribosylation factor 5 OS=Homo sapiens OX=9606 GN=ARF5 PE=1 SV=2	1	7	3	3	5	6	6	5	6	6	7	6	6	2	2	2	1	2	3	3	2	2	2	2	2	1	2	3	3	2	2	47.2	13.9	13.9	20.529	180	180	0	19.949	By MS/MS	By MS/MS	By MS/MS
P84090	P84090	3	3	3	Enhancer of rudimentary homolog	ERH	sp|P84090|ERH_HUMAN Enhancer of rudimentary homolog OS=Homo sapiens OX=9606 GN=ERH PE=1 SV=1	1	3	3	3	2	2	2	3	3	3	3	3	3	2	2	2	3	3	3	3	3	3	2	2	2	3	3	3	3	3	3	27.9	27.9	27.9	12.259	104	104	0	118.3	By MS/MS	By MS/MS	By MS/MS
P84095	P84095	6	6	6	Rho-related GTP-binding protein RhoG	RHOG	sp|P84095|RHOG_HUMAN Rho-related GTP-binding protein RhoG OS=Homo sapiens OX=9606 GN=RHOG PE=1 SV=1	1	6	6	6	4	4	4	4	6	5	6	4	4	4	4	4	4	6	5	6	4	4	4	4	4	4	6	5	6	4	4	40.3	40.3	40.3	21.308	191	191	0	117.24	By MS/MS	By MS/MS	By MS/MS
P84098	P84098	1	1	1	60S ribosomal protein L19	RPL19	sp|P84098|RL19_HUMAN 60S ribosomal protein L19 OS=Homo sapiens OX=9606 GN=RPL19 PE=1 SV=1	1	1	1	1	0	0	0	1	1	1	1	1	1	0	0	0	1	1	1	1	1	1	0	0	0	1	1	1	1	1	1	4.6	4.6	4.6	23.466	196	196	0	11.735
P84103	P84103	5	5	4	Serine/arginine-rich splicing factor 3	SRSF3	sp|P84103|SRSF3_HUMAN Serine/arginine-rich splicing factor 3 OS=Homo sapiens OX=9606 GN=SRSF3 PE=1 SV=1	1	5	5	4	2	3	3	5	3	3	3	3	2	2	3	3	5	3	3	3	3	2	1	2	2	4	2	2	2	2	1	31.1	31.1	22.6	19.329	164	164	0	35.655	By MS/MS	By MS/MS	By MS/MS
P84157	P84157	1	1	1	Matrix-remodeling-associated protein 7	MXRA7	sp|P84157|MXRA7_HUMAN Matrix-remodeling-associated protein 7 OS=Homo sapiens OX=9606 GN=MXRA7 PE=1 SV=1	1	1	1	1	0	0	0	0	0	0	1	0	0	0	0	0	0	0	0	1	0	0	0	0	0	0	0	0	1	0	0	5.4	5.4	5.4	21.466	204	204	0.0014006	7.0729
P98172	P98172	5	5	5	Ephrin-B1	EFNB1	sp|P98172|EFNB1_HUMAN Ephrin-B1 OS=Homo sapiens OX=9606 GN=EFNB1 PE=1 SV=1	1	5	5	5	4	5	4	3	3	3	5	3	3	4	5	4	3	3	3	5	3	3	4	5	4	3	3	3	5	3	3	22.5	22.5	22.5	38.006	346	346	0	104.2	By MS/MS	By MS/MS	By MS/MS
Q00266	Q00266	2	1	1	S-adenosylmethionine synthase isoform type-1	MAT1A	sp|Q00266|METK1_HUMAN S-adenosylmethionine synthase isoform type-1 OS=Homo sapiens OX=9606 GN=MAT1A PE=1 SV=2	1	2	1	1	2	1	1	1	1	2	2	1	1	1	1	1	1	1	1	1	1	1	1	1	1	1	1	1	1	1	1	6.6	3.8	3.8	43.647	395	395	0	11.176	By matching	By matching	By matching
Q00341	Q00341	1	1	1	Vigilin	HDLBP	sp|Q00341|VIGLN_HUMAN Vigilin OS=Homo sapiens OX=9606 GN=HDLBP PE=1 SV=2	1	1	1	1	0	0	1	1	1	0	1	0	1	0	0	1	1	1	0	1	0	1	0	0	1	1	1	0	1	0	1	1.3	1.3	1.3	141.45	1268	1268	0.002069	6.9163			By matching
Q00535	Q00535	3	2	2	Cyclin-dependent-like kinase 5	CDK5	sp|Q00535|CDK5_HUMAN Cyclin-dependent-like kinase 5 OS=Homo sapiens OX=9606 GN=CDK5 PE=1 SV=3	1	3	2	2	2	2	1	1	2	3	3	2	1	1	1	0	0	1	2	2	1	0	1	1	0	0	1	2	2	1	0	9.9	7.2	7.2	33.304	292	292	0	15.361	By matching	By MS/MS	By matching
Q00577	Q00577	1	1	1	Transcriptional activator protein Pur-alpha	PURA	sp|Q00577|PURA_HUMAN Transcriptional activator protein Pur-alpha OS=Homo sapiens OX=9606 GN=PURA PE=1 SV=2	1	1	1	1	1	1	0	0	1	0	1	0	1	1	1	0	0	1	0	1	0	1	1	1	0	0	1	0	1	0	1	3.1	3.1	3.1	34.91	322	322	0.0090323	6.1975	By matching	By MS/MS
Q00610;P53675	Q00610	29;6	29;6	29;6	Clathrin heavy chain 1	CLTC	sp|Q00610|CLH1_HUMAN Clathrin heavy chain 1 OS=Homo sapiens OX=9606 GN=CLTC PE=1 SV=5	2	29	29	29	20	14	20	21	16	19	26	16	12	20	14	20	21	16	19	26	16	12	20	14	20	21	16	19	26	16	12	23	23	23	191.61	1675	1675;1640	0	247.1	By MS/MS	By MS/MS	By MS/MS
Q00688	Q00688	2	2	2	Peptidyl-prolyl cis-trans isomerase FKBP3	FKBP3	sp|Q00688|FKBP3_HUMAN Peptidyl-prolyl cis-trans isomerase FKBP3 OS=Homo sapiens OX=9606 GN=FKBP3 PE=1 SV=1	1	2	2	2	1	2	1	1	1	1	1	0	1	1	2	1	1	1	1	1	0	1	1	2	1	1	1	1	1	0	1	9.8	9.8	9.8	25.177	224	224	0	14.105	By MS/MS	By MS/MS	By matching
Q00796	Q00796	1	1	1	Sorbitol dehydrogenase	SORD	sp|Q00796|DHSO_HUMAN Sorbitol dehydrogenase OS=Homo sapiens OX=9606 GN=SORD PE=1 SV=4	1	1	1	1	1	1	1	1	1	1	1	1	1	1	1	1	1	1	1	1	1	1	1	1	1	1	1	1	1	1	1	2.5	2.5	2.5	38.324	357	357	0.0072226	6.3404	By matching	By matching	By MS/MS
Q00839	Q00839	12	12	12	Heterogeneous nuclear ribonucleoprotein U	HNRNPU	sp|Q00839|HNRPU_HUMAN Heterogeneous nuclear ribonucleoprotein U OS=Homo sapiens OX=9606 GN=HNRNPU PE=1 SV=6	1	12	12	12	7	9	8	11	11	9	11	10	9	7	9	8	11	11	9	11	10	9	7	9	8	11	11	9	11	10	9	18.2	18.2	18.2	90.583	825	825	0	136.36	By MS/MS	By MS/MS	By MS/MS
Q01082	Q01082	2	2	2	Spectrin beta chain, non-erythrocytic 1	SPTBN1	sp|Q01082|SPTB2_HUMAN Spectrin beta chain, non-erythrocytic 1 OS=Homo sapiens OX=9606 GN=SPTBN1 PE=1 SV=2	1	2	2	2	2	1	1	0	1	1	1	0	0	2	1	1	0	1	1	1	0	0	2	1	1	0	1	1	1	0	0	1.3	1.3	1.3	274.61	2364	2364	0	11.031	By MS/MS	By matching	By matching
Q01130;Q9BRL6	Q01130	6;2	6;2	6;2	Serine/arginine-rich splicing factor 2	SRSF2	sp|Q01130|SRSF2_HUMAN Serine/arginine-rich splicing factor 2 OS=Homo sapiens OX=9606 GN=SRSF2 PE=1 SV=4	2	6	6	6	5	6	5	6	6	6	6	6	5	5	6	5	6	6	6	6	6	5	5	6	5	6	6	6	6	6	5	28.5	28.5	28.5	25.476	221	221;282	0	175.71	By MS/MS	By MS/MS	By MS/MS
Q01469	Q01469	2	2	2	Fatty acid-binding protein, epidermal	FABP5	sp|Q01469|FABP5_HUMAN Fatty acid-binding protein 5 OS=Homo sapiens OX=9606 GN=FABP5 PE=1 SV=3	1	2	2	2	1	1	1	1	0	1	0	2	2	1	1	1	1	0	1	0	2	2	1	1	1	1	0	1	0	2	2	13.3	13.3	13.3	15.164	135	135	0	16.335	By MS/MS	By matching	By MS/MS
Q01518	Q01518	3	3	3	Adenylyl cyclase-associated protein 1	CAP1	sp|Q01518|CAP1_HUMAN Adenylyl cyclase-associated protein 1 OS=Homo sapiens OX=9606 GN=CAP1 PE=1 SV=5	1	3	3	3	3	1	3	0	2	2	2	0	1	3	1	3	0	2	2	2	0	1	3	1	3	0	2	2	2	0	1	9.7	9.7	9.7	51.901	475	475	0	17.593	By MS/MS	By MS/MS	By MS/MS
Q01581;P54868	Q01581	5;1	5;1	5;1	Hydroxymethylglutaryl-CoA synthase, cytoplasmic	HMGCS1	sp|Q01581|HMCS1_HUMAN Hydroxymethylglutaryl-CoA synthase, cytoplasmic OS=Homo sapiens OX=9606 GN=HMGCS1 PE=1 SV=2	2	5	5	5	3	4	3	4	5	3	5	2	4	3	4	3	4	5	3	5	2	4	3	4	3	4	5	3	5	2	4	10.2	10.2	10.2	57.293	520	520;508	0	37.847	By matching	By MS/MS	By MS/MS
Q01650;Q92536;Q9UM01	Q01650	4;1;1	4;1;1	4;1;1	Large neutral amino acids transporter small subunit 1	SLC7A5	sp|Q01650|LAT1_HUMAN Large neutral amino acids transporter small subunit 1 OS=Homo sapiens OX=9606 GN=SLC7A5 PE=1 SV=2	3	4	4	4	4	4	4	4	4	4	4	4	4	4	4	4	4	4	4	4	4	4	4	4	4	4	4	4	4	4	4	10.1	10.1	10.1	55.01	507	507;515;511	0	62.696	By MS/MS	By MS/MS	By MS/MS
Q01813	Q01813	5	2	2	ATP-dependent 6-phosphofructokinase, platelet type	PFKP	sp|Q01813|PFKAP_HUMAN ATP-dependent 6-phosphofructokinase, platelet type OS=Homo sapiens OX=9606 GN=PFKP PE=1 SV=2	1	5	2	2	4	4	3	4	4	5	5	4	3	1	2	1	2	1	2	2	2	1	1	2	1	2	1	2	2	2	1	7.5	2.8	2.8	85.595	784	784	0	16.09	By matching	By MS/MS	By MS/MS
Q02241	Q02241	17	17	17	Kinesin-like protein KIF23	KIF23	sp|Q02241|KIF23_HUMAN Kinesin-like protein KIF23 OS=Homo sapiens OX=9606 GN=KIF23 PE=1 SV=3	1	17	17	17	13	12	13	9	15	11	16	11	10	13	12	13	9	15	11	16	11	10	13	12	13	9	15	11	16	11	10	19.3	19.3	19.3	110.06	960	960	0	150.73	By MS/MS	By MS/MS	By MS/MS
Q02543	Q02543	5	5	5	60S ribosomal protein L18a	RPL18A	sp|Q02543|RL18A_HUMAN 60S ribosomal protein L18a OS=Homo sapiens OX=9606 GN=RPL18A PE=1 SV=2	1	5	5	5	4	3	4	3	5	5	5	3	2	4	3	4	3	5	5	5	3	2	4	3	4	3	5	5	5	3	2	23.9	23.9	23.9	20.762	176	176	0	31.612	By MS/MS	By MS/MS	By MS/MS
Q02790	Q02790	4	4	4	Peptidyl-prolyl cis-trans isomerase FKBP4;Peptidyl-prolyl cis-trans isomerase FKBP4, N-terminally processed	FKBP4	sp|Q02790|FKBP4_HUMAN Peptidyl-prolyl cis-trans isomerase FKBP4 OS=Homo sapiens OX=9606 GN=FKBP4 PE=1 SV=3	1	4	4	4	4	4	4	3	4	3	4	4	4	4	4	4	3	4	3	4	4	4	4	4	4	3	4	3	4	4	4	8.5	8.5	8.5	51.804	459	459	0	36.985	By MS/MS	By MS/MS	By MS/MS
Q02818	Q02818	1	1	1	Nucleobindin-1	NUCB1	sp|Q02818|NUCB1_HUMAN Nucleobindin-1 OS=Homo sapiens OX=9606 GN=NUCB1 PE=1 SV=4	1	1	1	1	1	1	1	1	1	1	1	0	0	1	1	1	1	1	1	1	0	0	1	1	1	1	1	1	1	0	0	2.4	2.4	2.4	53.879	461	461	0.0014205	7.2585	By MS/MS	By MS/MS	By MS/MS
Q02878	Q02878	11	11	11	60S ribosomal protein L6	RPL6	sp|Q02878|RL6_HUMAN 60S ribosomal protein L6 OS=Homo sapiens OX=9606 GN=RPL6 PE=1 SV=3	1	11	11	11	10	11	11	10	11	11	11	11	11	10	11	11	10	11	11	11	11	11	10	11	11	10	11	11	11	11	11	37.8	37.8	37.8	32.728	288	288	0	94.268	By MS/MS	By MS/MS	By MS/MS
Q04323	Q04323	6	6	6	UBX domain-containing protein 1	UBXN1	sp|Q04323|UBXN1_HUMAN UBX domain-containing protein 1 OS=Homo sapiens OX=9606 GN=UBXN1 PE=1 SV=2	1	6	6	6	5	2	5	3	4	2	5	2	2	5	2	5	3	4	2	5	2	2	5	2	5	3	4	2	5	2	2	23.2	23.2	23.2	33.325	297	297	0	46.045	By MS/MS	By MS/MS	By MS/MS
Q04637	Q04637	9	9	9	Eukaryotic translation initiation factor 4 gamma 1	EIF4G1	sp|Q04637|IF4G1_HUMAN Eukaryotic translation initiation factor 4 gamma 1 OS=Homo sapiens OX=9606 GN=EIF4G1 PE=1 SV=4	1	9	9	9	4	5	5	3	4	5	6	1	3	4	5	5	3	4	5	6	1	3	4	5	5	3	4	5	6	1	3	6.4	6.4	6.4	175.49	1599	1599	0	58.12	By MS/MS	By MS/MS	By MS/MS
Q04721;P46531;Q9UM47	Q04721	5;1;1	5;1;1	5;1;1	Neurogenic locus notch homolog protein 2;Notch 2 extracellular truncation;Notch 2 intracellular domain	NOTCH2	sp|Q04721|NOTC2_HUMAN Neurogenic locus notch homolog protein 2 OS=Homo sapiens OX=9606 GN=NOTCH2 PE=1 SV=3	3	5	5	5	3	4	5	4	5	4	5	4	4	3	4	5	4	5	4	5	4	4	3	4	5	4	5	4	5	4	4	2.5	2.5	2.5	265.4	2471	2471;2555;2321	0	41.588	By MS/MS	By MS/MS	By MS/MS
Q04760	Q04760	3	3	3	Lactoylglutathione lyase	GLO1	sp|Q04760|LGUL_HUMAN Lactoylglutathione lyase OS=Homo sapiens OX=9606 GN=GLO1 PE=1 SV=4	1	3	3	3	3	0	2	1	1	2	3	2	2	3	0	2	1	1	2	3	2	2	3	0	2	1	1	2	3	2	2	20.1	20.1	20.1	20.777	184	184	0	21.143	By MS/MS		By MS/MS
Q04917	Q04917	8	5	5	14-3-3 protein eta	YWHAH	sp|Q04917|1433F_HUMAN 14-3-3 protein eta OS=Homo sapiens OX=9606 GN=YWHAH PE=1 SV=4	1	8	5	5	4	5	5	6	6	7	8	7	6	2	2	3	3	4	4	5	5	3	2	2	3	3	4	4	5	5	3	36.6	26.4	26.4	28.218	246	246	0	69.114	By MS/MS	By MS/MS	By matching
Q06124	Q06124	2	2	2	Tyrosine-protein phosphatase non-receptor type 11	PTPN11	sp|Q06124|PTN11_HUMAN Tyrosine-protein phosphatase non-receptor type 11 OS=Homo sapiens OX=9606 GN=PTPN11 PE=1 SV=3	1	2	2	2	1	1	2	2	1	2	1	1	1	1	1	2	2	1	2	1	1	1	1	1	2	2	1	2	1	1	1	4	4	4	68.01	593	593	0	12.59	By matching	By MS/MS	By MS/MS
Q06203	Q06203	2	2	2	Amidophosphoribosyltransferase	PPAT	sp|Q06203|PUR1_HUMAN Amidophosphoribosyltransferase OS=Homo sapiens OX=9606 GN=PPAT PE=1 SV=1	1	2	2	2	1	2	2	2	0	2	2	2	2	1	2	2	2	0	2	2	2	2	1	2	2	2	0	2	2	2	2	3.7	3.7	3.7	57.398	517	517	0	14.199	By matching	By MS/MS	By matching
Q06210;O94808	Q06210	9;2	9;2	9;2	Glutamine--fructose-6-phosphate aminotransferase [isomerizing] 1	GFPT1	sp|Q06210|GFPT1_HUMAN Glutamine--fructose-6-phosphate aminotransferase [isomerizing] 1 OS=Homo sapiens OX=9606 GN=GFPT1 PE=1 SV=3	2	9	9	9	4	8	3	7	5	6	7	6	4	4	8	3	7	5	6	7	6	4	4	8	3	7	5	6	7	6	4	13.9	13.9	13.9	78.806	699	699;682	0	52.713	By MS/MS	By MS/MS	By MS/MS
Q06830;Q13162	Q06830	8;1	8;1	7;1	Peroxiredoxin-1	PRDX1	sp|Q06830|PRDX1_HUMAN Peroxiredoxin-1 OS=Homo sapiens OX=9606 GN=PRDX1 PE=1 SV=1	2	8	8	7	6	6	6	6	8	8	7	8	8	6	6	6	6	8	8	7	8	8	5	5	5	5	7	7	6	7	7	37.7	37.7	32.2	22.11	199	199;271	0	57.351	By MS/MS	By MS/MS	By MS/MS
Q07020	Q07020	5	5	5	60S ribosomal protein L18	RPL18	sp|Q07020|RL18_HUMAN 60S ribosomal protein L18 OS=Homo sapiens OX=9606 GN=RPL18 PE=1 SV=2	1	5	5	5	5	5	5	5	5	5	5	5	5	5	5	5	5	5	5	5	5	5	5	5	5	5	5	5	5	5	5	28.7	28.7	28.7	21.634	188	188	0	134.93	By MS/MS	By MS/MS	By MS/MS
Q07666	Q07666	5	5	5	KH domain-containing, RNA-binding, signal transduction-associated protein 1	KHDRBS1	sp|Q07666|KHDR1_HUMAN KH domain-containing, RNA-binding, signal transduction-associated protein 1 OS=Homo sapiens OX=9606 GN=KHDRBS1 PE=1 SV=1	1	5	5	5	3	3	3	4	4	5	5	2	3	3	3	3	4	4	5	5	2	3	3	3	3	4	4	5	5	2	3	13.1	13.1	13.1	48.227	443	443	0	55.723	By MS/MS	By MS/MS	By MS/MS
Q07954	Q07954	5	5	5	Prolow-density lipoprotein receptor-related protein 1;Low-density lipoprotein receptor-related protein 1 85 kDa subunit;Low-density lipoprotein receptor-related protein 1 515 kDa subunit;Low-density lipoprotein receptor-related protein 1 intracellular domain	LRP1	sp|Q07954|LRP1_HUMAN Prolow-density lipoprotein receptor-related protein 1 OS=Homo sapiens OX=9606 GN=LRP1 PE=1 SV=2	1	5	5	5	2	2	1	1	3	2	3	1	2	2	2	1	1	3	2	3	1	2	2	2	1	1	3	2	3	1	2	1.3	1.3	1.3	504.6	4544	4544	0	28.883	By MS/MS	By MS/MS	By MS/MS
Q07955	Q07955	12	12	12	Serine/arginine-rich splicing factor 1	SRSF1	sp|Q07955|SRSF1_HUMAN Serine/arginine-rich splicing factor 1 OS=Homo sapiens OX=9606 GN=SRSF1 PE=1 SV=2	1	12	12	12	11	10	11	11	10	12	9	10	10	11	10	11	11	10	12	9	10	10	11	10	11	11	10	12	9	10	10	42.3	42.3	42.3	27.744	248	248	0	155.06	By MS/MS	By MS/MS	By MS/MS
Q08170	Q08170	10	6	6	Serine/arginine-rich splicing factor 4	SRSF4	sp|Q08170|SRSF4_HUMAN Serine/arginine-rich splicing factor 4 OS=Homo sapiens OX=9606 GN=SRSF4 PE=1 SV=2	1	10	6	6	6	9	9	8	8	9	10	8	8	3	5	5	4	4	5	6	5	4	3	5	5	4	4	5	6	5	4	21.3	13.2	13.2	56.678	494	494	0	46.195	By MS/MS	By MS/MS	By MS/MS
Q08211	Q08211	33	33	33	ATP-dependent RNA helicase A	DHX9	sp|Q08211|DHX9_HUMAN ATP-dependent RNA helicase A OS=Homo sapiens OX=9606 GN=DHX9 PE=1 SV=4	1	33	33	33	26	26	26	25	27	30	31	26	26	26	26	26	25	27	30	31	26	26	26	26	26	25	27	30	31	26	26	30.2	30.2	30.2	140.96	1270	1270	0	323.31	By MS/MS	By MS/MS	By MS/MS
Q08357	Q08357	2	2	2	Sodium-dependent phosphate transporter 2	SLC20A2	sp|Q08357|S20A2_HUMAN Sodium-dependent phosphate transporter 2 OS=Homo sapiens OX=9606 GN=SLC20A2 PE=1 SV=1	1	2	2	2	1	2	2	2	2	1	2	1	2	1	2	2	2	2	1	2	1	2	1	2	2	2	2	1	2	1	2	6.6	6.6	6.6	70.392	652	652	0	18.049	By MS/MS	By matching	By MS/MS
Q08378	Q08378	12	12	12	Golgin subfamily A member 3	GOLGA3	sp|Q08378|GOGA3_HUMAN Golgin subfamily A member 3 OS=Homo sapiens OX=9606 GN=GOLGA3 PE=1 SV=2	1	12	12	12	4	4	3	7	8	7	11	7	6	4	4	3	7	8	7	11	7	6	4	4	3	7	8	7	11	7	6	9	9	9	167.35	1498	1498	0	88.209	By MS/MS	By MS/MS	By MS/MS
Q08431	Q08431	12	12	12	Lactadherin;Lactadherin short form;Medin	MFGE8	sp|Q08431|MFGM_HUMAN Lactadherin OS=Homo sapiens OX=9606 GN=MFGE8 PE=1 SV=3	1	12	12	12	12	12	12	11	12	12	12	11	9	12	12	12	11	12	12	12	11	9	12	12	12	11	12	12	12	11	9	40.6	40.6	40.6	43.104	387	387	0	323.31	By MS/MS	By MS/MS	By MS/MS
Q08554	Q08554	2	2	2	Desmocollin-1	DSC1	sp|Q08554|DSC1_HUMAN Desmocollin-1 OS=Homo sapiens OX=9606 GN=DSC1 PE=1 SV=2	1	2	2	2	2	2	1	2	1	1	1	1	2	2	2	1	2	1	1	1	1	2	2	2	1	2	1	1	1	1	2	2.2	2.2	2.2	99.986	894	894	0.0015974	10.775	By MS/MS	By matching	By matching
Q08722	Q08722	3	3	3	Leukocyte surface antigen CD47	CD47	sp|Q08722|CD47_HUMAN Leukocyte surface antigen CD47 OS=Homo sapiens OX=9606 GN=CD47 PE=1 SV=1	1	3	3	3	3	3	3	2	3	2	2	2	1	3	3	3	2	3	2	2	2	1	3	3	3	2	3	2	2	2	1	8.7	8.7	8.7	35.213	323	323	0	21.334	By MS/MS	By MS/MS	By MS/MS
Q08752	Q08752	2	2	2	Peptidyl-prolyl cis-trans isomerase D	PPID	sp|Q08752|PPID_HUMAN Peptidyl-prolyl cis-trans isomerase D OS=Homo sapiens OX=9606 GN=PPID PE=1 SV=3	1	2	2	2	1	2	2	1	1	1	1	1	1	1	2	2	1	1	1	1	1	1	1	2	2	1	1	1	1	1	1	5.1	5.1	5.1	40.763	370	370	0.0015886	10.713	By matching	By matching	By MS/MS
Q08945	Q08945	11	11	11	FACT complex subunit SSRP1	SSRP1	sp|Q08945|SSRP1_HUMAN FACT complex subunit SSRP1 OS=Homo sapiens OX=9606 GN=SSRP1 PE=1 SV=1	1	11	11	11	9	10	11	10	10	10	10	10	8	9	10	11	10	10	10	10	10	8	9	10	11	10	10	10	10	10	8	18.8	18.8	18.8	81.074	709	709	0	122.43	By MS/MS	By MS/MS	By MS/MS
Q08J23	Q08J23	5	5	5	tRNA (cytosine(34)-C(5))-methyltransferase	NSUN2	sp|Q08J23|NSUN2_HUMAN RNA cytosine C(5)-methyltransferase NSUN2 OS=Homo sapiens OX=9606 GN=NSUN2 PE=1 SV=2	1	5	5	5	4	4	5	5	5	5	5	3	4	4	4	5	5	5	5	5	3	4	4	4	5	5	5	5	5	3	4	8.7	8.7	8.7	86.47	767	767	0	37.572	By MS/MS	By MS/MS	By MS/MS
Q09028	Q09028	9	9	3	Histone-binding protein RBBP4	RBBP4	sp|Q09028|RBBP4_HUMAN Histone-binding protein RBBP4 OS=Homo sapiens OX=9606 GN=RBBP4 PE=1 SV=3	1	9	9	3	6	7	7	7	9	6	8	6	6	6	7	7	7	9	6	8	6	6	2	2	2	2	3	2	2	1	2	18.4	18.4	6.1	47.655	425	425	0	77.269	By MS/MS	By MS/MS	By MS/MS
Q10471	Q10471	3	3	3	Polypeptide N-acetylgalactosaminyltransferase 2;Polypeptide N-acetylgalactosaminyltransferase 2 soluble form	GALNT2	sp|Q10471|GALT2_HUMAN Polypeptide N-acetylgalactosaminyltransferase 2 OS=Homo sapiens OX=9606 GN=GALNT2 PE=1 SV=1	1	3	3	3	2	2	2	3	1	1	3	3	2	2	2	2	3	1	1	3	3	2	2	2	2	3	1	1	3	3	2	4.6	4.6	4.6	64.732	571	571	0	16.986	By matching	By matching	By MS/MS
Q10472	Q10472	1	1	1	Polypeptide N-acetylgalactosaminyltransferase 1;Polypeptide N-acetylgalactosaminyltransferase 1 soluble form	GALNT1	sp|Q10472|GALT1_HUMAN Polypeptide N-acetylgalactosaminyltransferase 1 OS=Homo sapiens OX=9606 GN=GALNT1 PE=1 SV=1	1	1	1	1	1	0	0	1	1	0	0	1	1	1	0	0	1	1	0	0	1	1	1	0	0	1	1	0	0	1	1	2.1	2.1	2.1	64.218	559	559	0.0015385	9.0531	By matching
Q10570	Q10570	2	2	2	Cleavage and polyadenylation specificity factor subunit 1	CPSF1	sp|Q10570|CPSF1_HUMAN Cleavage and polyadenylation specificity factor subunit 1 OS=Homo sapiens OX=9606 GN=CPSF1 PE=1 SV=2	1	2	2	2	0	1	1	1	2	1	2	1	1	0	1	1	1	2	1	2	1	1	0	1	1	1	2	1	2	1	1	1.9	1.9	1.9	160.88	1443	1443	0	11.24		By matching	By matching
Q12788	Q12788	2	2	2	Transducin beta-like protein 3	TBL3	sp|Q12788|TBL3_HUMAN Transducin beta-like protein 3 OS=Homo sapiens OX=9606 GN=TBL3 PE=1 SV=2	1	2	2	2	0	0	1	2	1	1	1	1	1	0	0	1	2	1	1	1	1	1	0	0	1	2	1	1	1	1	1	2.7	2.7	2.7	89.034	808	808	0	11.448			By matching
Q12792	Q12792	1	1	1	Twinfilin-1	TWF1	sp|Q12792|TWF1_HUMAN Twinfilin-1 OS=Homo sapiens OX=9606 GN=TWF1 PE=1 SV=3	1	1	1	1	0	1	1	0	1	0	1	0	0	0	1	1	0	1	0	1	0	0	0	1	1	0	1	0	1	0	0	3.7	3.7	3.7	40.282	350	350	0.005988	6.4325		By matching	By matching
Q12846	Q12846	9	9	9	Syntaxin-4	STX4	sp|Q12846|STX4_HUMAN Syntaxin-4 OS=Homo sapiens OX=9606 GN=STX4 PE=1 SV=2	1	9	9	9	5	6	6	8	6	8	8	8	6	5	6	6	8	6	8	8	8	6	5	6	6	8	6	8	8	8	6	38.4	38.4	38.4	34.18	297	297	0	119.61	By MS/MS	By MS/MS	By MS/MS
Q12904	Q12904	2	2	2	Aminoacyl tRNA synthase complex-interacting multifunctional protein 1;Endothelial monocyte-activating polypeptide 2	AIMP1	sp|Q12904|AIMP1_HUMAN Aminoacyl tRNA synthase complex-interacting multifunctional protein 1 OS=Homo sapiens OX=9606 GN=AIMP1 PE=1 SV=2	1	2	2	2	0	0	1	0	0	1	2	1	1	0	0	1	0	0	1	2	1	1	0	0	1	0	0	1	2	1	1	7.7	7.7	7.7	34.352	312	312	0	13.75			By matching
Q12907	Q12907	5	5	5	Vesicular integral-membrane protein VIP36	LMAN2	sp|Q12907|LMAN2_HUMAN Vesicular integral-membrane protein VIP36 OS=Homo sapiens OX=9606 GN=LMAN2 PE=1 SV=1	1	5	5	5	3	4	4	3	3	4	4	5	3	3	4	4	3	3	4	4	5	3	3	4	4	3	3	4	4	5	3	13.8	13.8	13.8	40.228	356	356	0	46.524	By MS/MS	By MS/MS	By MS/MS
Q12959	Q12959	2	2	2	Disks large homolog 1	DLG1	sp|Q12959|DLG1_HUMAN Disks large homolog 1 OS=Homo sapiens OX=9606 GN=DLG1 PE=1 SV=2	1	2	2	2	0	1	0	1	2	0	2	1	0	0	1	0	1	2	0	2	1	0	0	1	0	1	2	0	2	1	0	3.2	3.2	3.2	100.45	904	904	0	12.003		By matching
Q12974;Q93096	Q12974;Q93096	4;2	4;2	4;2	Protein tyrosine phosphatase type IVA 2;Protein tyrosine phosphatase type IVA 1	PTP4A2;PTP4A1	sp|Q12974|TP4A2_HUMAN Protein tyrosine phosphatase type IVA 2 OS=Homo sapiens OX=9606 GN=PTP4A2 PE=1 SV=1;sp|Q93096|TP4A1_HUMAN Protein tyrosine phosphatase type IVA 1 OS=Homo sapiens OX=9606 GN=PTP4A1 PE=1 SV=2	2	4	4	4	4	4	4	2	3	3	4	2	1	4	4	4	2	3	3	4	2	1	4	4	4	2	3	3	4	2	1	24.6	24.6	24.6	19.127	167	167;173	0	27.387	By MS/MS	By MS/MS	By MS/MS
Q13049	Q13049	16	16	16	E3 ubiquitin-protein ligase TRIM32	TRIM32	sp|Q13049|TRI32_HUMAN E3 ubiquitin-protein ligase TRIM32 OS=Homo sapiens OX=9606 GN=TRIM32 PE=1 SV=2	1	16	16	16	14	15	16	3	2	2	4	6	2	14	15	16	3	2	2	4	6	2	14	15	16	3	2	2	4	6	2	30.6	30.6	30.6	71.988	653	653	0	323.31	By MS/MS	By MS/MS	By MS/MS
Q13085;O00763	Q13085	7;1	7;1	7;1	Acetyl-CoA carboxylase 1;Biotin carboxylase	ACACA	sp|Q13085|ACACA_HUMAN Acetyl-CoA carboxylase 1 OS=Homo sapiens OX=9606 GN=ACACA PE=1 SV=2	2	7	7	7	2	2	4	2	6	5	6	3	2	2	2	4	2	6	5	6	3	2	2	2	4	2	6	5	6	3	2	3.7	3.7	3.7	265.55	2346	2346;2458	0	51.415	By matching	By MS/MS	By MS/MS
Q13098	Q13098	1	1	1	COP9 signalosome complex subunit 1	GPS1	sp|Q13098|CSN1_HUMAN COP9 signalosome complex subunit 1 OS=Homo sapiens OX=9606 GN=GPS1 PE=1 SV=4	1	1	1	1	0	0	0	1	1	1	1	1	0	0	0	0	1	1	1	1	1	0	0	0	0	1	1	1	1	1	0	2	2	2	55.536	491	491	0.0053548	6.5078
Q13126	Q13126	3	3	3	S-methyl-5-thioadenosine phosphorylase	MTAP	sp|Q13126|MTAP_HUMAN S-methyl-5-thioadenosine phosphorylase OS=Homo sapiens OX=9606 GN=MTAP PE=1 SV=2	1	3	3	3	3	3	2	1	2	3	3	1	2	3	3	2	1	2	3	3	1	2	3	3	2	1	2	3	3	1	2	12.7	12.7	12.7	31.236	283	283	0	21.636	By MS/MS	By MS/MS	By MS/MS
Q13148	Q13148	6	6	6	TAR DNA-binding protein 43	TARDBP	sp|Q13148|TADBP_HUMAN TAR DNA-binding protein 43 OS=Homo sapiens OX=9606 GN=TARDBP PE=1 SV=1	1	6	6	6	3	4	5	5	4	5	5	2	3	3	4	5	5	4	5	5	2	3	3	4	5	5	4	5	5	2	3	18.1	18.1	18.1	44.739	414	414	0	67.013	By MS/MS	By MS/MS	By MS/MS
Q13151	Q13151	5	5	5	Heterogeneous nuclear ribonucleoprotein A0	HNRNPA0	sp|Q13151|ROA0_HUMAN Heterogeneous nuclear ribonucleoprotein A0 OS=Homo sapiens OX=9606 GN=HNRNPA0 PE=1 SV=1	1	5	5	5	4	2	5	3	4	4	4	3	3	4	2	5	3	4	4	4	3	3	4	2	5	3	4	4	4	3	3	25.9	25.9	25.9	30.84	305	305	0	52.22	By MS/MS	By MS/MS	By MS/MS
Q13200	Q13200	22	22	22	26S proteasome non-ATPase regulatory subunit 2	PSMD2	sp|Q13200|PSMD2_HUMAN 26S proteasome non-ATPase regulatory subunit 2 OS=Homo sapiens OX=9606 GN=PSMD2 PE=1 SV=3	1	22	22	22	19	19	19	18	18	18	20	18	20	19	19	19	18	18	18	20	18	20	19	19	19	18	18	18	20	18	20	28	28	28	100.2	908	908	0	203.4	By MS/MS	By MS/MS	By MS/MS
Q13243	Q13243	7	6	6	Serine/arginine-rich splicing factor 5	SRSF5	sp|Q13243|SRSF5_HUMAN Serine/arginine-rich splicing factor 5 OS=Homo sapiens OX=9606 GN=SRSF5 PE=1 SV=1	1	7	6	6	4	6	7	7	7	7	5	5	6	3	5	6	6	6	6	4	4	5	3	5	6	6	6	6	4	4	5	27.6	24.3	24.3	31.263	272	272	0	63.132	By MS/MS	By MS/MS	By MS/MS
Q13247	Q13247	13	13	9	Serine/arginine-rich splicing factor 6	SRSF6	sp|Q13247|SRSF6_HUMAN Serine/arginine-rich splicing factor 6 OS=Homo sapiens OX=9606 GN=SRSF6 PE=1 SV=2	1	13	13	9	11	11	11	10	13	12	12	10	11	11	11	11	10	13	12	12	10	11	8	7	7	6	9	8	8	7	7	30.5	30.5	22.4	39.586	344	344	0	149.3	By MS/MS	By MS/MS	By MS/MS
Q13263	Q13263	16	16	16	Transcription intermediary factor 1-beta	TRIM28	sp|Q13263|TIF1B_HUMAN Transcription intermediary factor 1-beta OS=Homo sapiens OX=9606 GN=TRIM28 PE=1 SV=5	1	16	16	16	6	6	7	6	8	13	13	6	5	6	6	7	6	8	13	13	6	5	6	6	7	6	8	13	13	6	5	29.2	29.2	29.2	88.549	835	835	0	140.74	By MS/MS	By MS/MS	By MS/MS
Q13277	Q13277	1	1	1	Syntaxin-3	STX3	sp|Q13277|STX3_HUMAN Syntaxin-3 OS=Homo sapiens OX=9606 GN=STX3 PE=1 SV=3	1	1	1	1	0	0	1	1	1	0	0	1	0	0	0	1	1	1	0	0	1	0	0	0	1	1	1	0	0	1	0	3.1	3.1	3.1	33.155	289	289	0.0014577	7.7403			By matching
Q13283	Q13283	1	1	1	Ras GTPase-activating protein-binding protein 1	G3BP1	sp|Q13283|G3BP1_HUMAN Ras GTPase-activating protein-binding protein 1 OS=Homo sapiens OX=9606 GN=G3BP1 PE=1 SV=1	1	1	1	1	1	1	1	1	1	1	1	0	1	1	1	1	1	1	1	1	0	1	1	1	1	1	1	1	1	0	1	2.4	2.4	2.4	52.164	466	466	0.005984	6.4307	By matching	By matching	By matching
Q13308	Q13308	13	13	13	Inactive tyrosine-protein kinase 7	PTK7	sp|Q13308|PTK7_HUMAN Inactive tyrosine-protein kinase 7 OS=Homo sapiens OX=9606 GN=PTK7 PE=1 SV=2	1	13	13	13	7	7	8	8	10	7	11	7	6	7	7	8	8	10	7	11	7	6	7	7	8	8	10	7	11	7	6	13.7	13.7	13.7	118.39	1070	1070	0	97.735	By MS/MS	By MS/MS	By MS/MS
Q13310;P0CB38	Q13310	10;1	6;1	6;1	Polyadenylate-binding protein 4	PABPC4	sp|Q13310|PABP4_HUMAN Polyadenylate-binding protein 4 OS=Homo sapiens OX=9606 GN=PABPC4 PE=1 SV=1	2	10	6	6	9	9	10	4	4	4	7	6	6	6	5	6	2	1	1	4	4	4	6	5	6	2	1	1	4	4	4	17.2	10.2	10.2	70.782	644	644;370	0	45.491	By MS/MS	By MS/MS	By MS/MS
Q13322	Q13322	1	1	1	Growth factor receptor-bound protein 10	GRB10	sp|Q13322|GRB10_HUMAN Growth factor receptor-bound protein 10 OS=Homo sapiens OX=9606 GN=GRB10 PE=1 SV=2	1	1	1	1	1	1	1	0	0	0	0	0	0	1	1	1	0	0	0	0	0	0	1	1	1	0	0	0	0	0	0	1.5	1.5	1.5	67.231	594	594	0.0059484	6.3842	By MS/MS	By MS/MS	By MS/MS
Q13330	Q13330	2	2	2	Metastasis-associated protein MTA1	MTA1	sp|Q13330|MTA1_HUMAN Metastasis-associated protein MTA1 OS=Homo sapiens OX=9606 GN=MTA1 PE=1 SV=2	1	2	2	2	1	1	0	1	2	2	2	1	1	1	1	0	1	2	2	2	1	1	1	1	0	1	2	2	2	1	1	3.5	3.5	3.5	80.785	715	715	0	12.865	By matching	By MS/MS
Q13332;P23468	Q13332	7;3	5;1	5;1	Receptor-type tyrosine-protein phosphatase S	PTPRS	sp|Q13332|PTPRS_HUMAN Receptor-type tyrosine-protein phosphatase S OS=Homo sapiens OX=9606 GN=PTPRS PE=1 SV=3	2	7	5	5	4	4	7	2	4	3	4	3	3	2	2	5	1	3	2	2	1	1	2	2	5	1	3	2	2	1	1	4.6	3.3	3.3	217.04	1948	1948;1912	0	36.511	By MS/MS	By MS/MS	By MS/MS
Q13347	Q13347	8	8	8	Eukaryotic translation initiation factor 3 subunit I	EIF3I	sp|Q13347|EIF3I_HUMAN Eukaryotic translation initiation factor 3 subunit I OS=Homo sapiens OX=9606 GN=EIF3I PE=1 SV=1	1	8	8	8	5	6	6	5	7	6	7	5	6	5	6	6	5	7	6	7	5	6	5	6	6	5	7	6	7	5	6	27.7	27.7	27.7	36.501	325	325	0	102.28	By MS/MS	By MS/MS	By MS/MS
Q13363;P56545	Q13363;P56545	2;1	2;1	2;1	C-terminal-binding protein 1;C-terminal-binding protein 2	CTBP1;CTBP2	sp|Q13363|CTBP1_HUMAN C-terminal-binding protein 1 OS=Homo sapiens OX=9606 GN=CTBP1 PE=1 SV=2;sp|P56545|CTBP2_HUMAN C-terminal-binding protein 2 OS=Homo sapiens OX=9606 GN=CTBP2 PE=1 SV=1	2	2	2	2	0	1	0	2	1	1	2	2	1	0	1	0	2	1	1	2	2	1	0	1	0	2	1	1	2	2	1	3.9	3.9	3.9	47.535	440	440;445	0	12.987		By MS/MS
Q13409	Q13409	6	6	6	Cytoplasmic dynein 1 intermediate chain 2	DYNC1I2	sp|Q13409|DC1I2_HUMAN Cytoplasmic dynein 1 intermediate chain 2 OS=Homo sapiens OX=9606 GN=DYNC1I2 PE=1 SV=3	1	6	6	6	4	5	6	6	4	5	6	4	4	4	5	6	6	4	5	6	4	4	4	5	6	6	4	5	6	4	4	13.6	13.6	13.6	71.456	638	638	0	68.709	By MS/MS	By MS/MS	By MS/MS
Q13418	Q13418	13	13	13	Integrin-linked protein kinase	ILK	sp|Q13418|ILK_HUMAN Integrin-linked protein kinase OS=Homo sapiens OX=9606 GN=ILK PE=1 SV=2	1	13	13	13	10	12	13	11	10	9	10	9	8	10	12	13	11	10	9	10	9	8	10	12	13	11	10	9	10	9	8	30.3	30.3	30.3	51.419	452	452	0	114.63	By MS/MS	By MS/MS	By MS/MS
Q13433	Q13433	1	1	1	Zinc transporter ZIP6	SLC39A6	sp|Q13433|S39A6_HUMAN Zinc transporter ZIP6 OS=Homo sapiens OX=9606 GN=SLC39A6 PE=1 SV=3	1	1	1	1	1	1	1	1	1	1	1	1	1	1	1	1	1	1	1	1	1	1	1	1	1	1	1	1	1	1	1	1.5	1.5	1.5	85.046	755	755	0	25.771	By MS/MS	By MS/MS	By MS/MS
Q13443	Q13443	2	2	2	Disintegrin and metalloproteinase domain-containing protein 9	ADAM9	sp|Q13443|ADAM9_HUMAN Disintegrin and metalloproteinase domain-containing protein 9 OS=Homo sapiens OX=9606 GN=ADAM9 PE=1 SV=1	1	2	2	2	2	2	2	2	1	1	2	2	2	2	2	2	2	1	1	2	2	2	2	2	2	2	1	1	2	2	2	2.3	2.3	2.3	90.555	819	819	0	13.911	By MS/MS	By matching	By MS/MS
Q13464	Q13464	2	2	2	Rho-associated protein kinase 1	ROCK1	sp|Q13464|ROCK1_HUMAN Rho-associated protein kinase 1 OS=Homo sapiens OX=9606 GN=ROCK1 PE=1 SV=1	1	2	2	2	1	1	1	1	1	2	1	0	1	1	1	1	1	1	2	1	0	1	1	1	1	1	1	2	1	0	1	1.5	1.5	1.5	158.17	1354	1354	0	11.315	By matching	By matching	By matching
Q13530	Q13530	2	2	2	Serine incorporator 3	SERINC3	sp|Q13530|SERC3_HUMAN Serine incorporator 3 OS=Homo sapiens OX=9606 GN=SERINC3 PE=1 SV=2	1	2	2	2	2	2	2	0	1	2	2	1	1	2	2	2	0	1	2	2	1	1	2	2	2	0	1	2	2	1	1	3.6	3.6	3.6	52.58	473	473	0	12.474	By MS/MS	By MS/MS	By MS/MS
Q13547	Q13547	4	4	2	Histone deacetylase 1	HDAC1	sp|Q13547|HDAC1_HUMAN Histone deacetylase 1 OS=Homo sapiens OX=9606 GN=HDAC1 PE=1 SV=1	1	4	4	2	0	1	0	1	1	3	3	2	2	0	1	0	1	1	3	3	2	2	0	0	0	1	1	2	2	1	1	10.8	10.8	5.8	55.102	482	482	0	44.671		By MS/MS
Q13576	Q13576	2	2	2	Ras GTPase-activating-like protein IQGAP2	IQGAP2	sp|Q13576|IQGA2_HUMAN Ras GTPase-activating-like protein IQGAP2 OS=Homo sapiens OX=9606 GN=IQGAP2 PE=1 SV=4	1	2	2	2	0	1	0	1	1	2	2	1	2	0	1	0	1	1	2	2	1	2	0	1	0	1	1	2	2	1	2	1.8	1.8	1.8	180.58	1575	1575	0	13.204		By MS/MS
Q13595	Q13595	6	6	5	Transformer-2 protein homolog alpha	TRA2A	sp|Q13595|TRA2A_HUMAN Transformer-2 protein homolog alpha OS=Homo sapiens OX=9606 GN=TRA2A PE=1 SV=1	1	6	6	5	4	4	4	5	5	5	5	3	3	4	4	4	5	5	5	5	3	3	4	4	4	4	4	4	5	2	2	20.2	20.2	17	32.688	282	282	0	54.039	By MS/MS	By MS/MS	By MS/MS
Q13630	Q13630	1	1	1	GDP-L-fucose synthase	TSTA3	sp|Q13630|FCL_HUMAN GDP-L-fucose synthase OS=Homo sapiens OX=9606 GN=GFUS PE=1 SV=1	1	1	1	1	1	1	0	0	0	1	1	0	0	1	1	0	0	0	1	1	0	0	1	1	0	0	0	1	1	0	0	3.4	3.4	3.4	35.892	321	321	0.005996	6.4609	By MS/MS	By matching
Q13642	Q13642	2	2	2	Four and a half LIM domains protein 1	FHL1	sp|Q13642|FHL1_HUMAN Four and a half LIM domains protein 1 OS=Homo sapiens OX=9606 GN=FHL1 PE=1 SV=4	1	2	2	2	1	2	2	2	1	2	2	2	0	1	2	2	2	1	2	2	2	0	1	2	2	2	1	2	2	2	0	7.1	7.1	7.1	36.263	323	323	0	16.036	By matching	By MS/MS	By MS/MS
Q13740	Q13740	1	1	1	CD166 antigen	ALCAM	sp|Q13740|CD166_HUMAN CD166 antigen OS=Homo sapiens OX=9606 GN=ALCAM PE=1 SV=2	1	1	1	1	0	0	0	0	1	0	1	0	0	0	0	0	0	1	0	1	0	0	0	0	0	0	1	0	1	0	0	1.9	1.9	1.9	65.102	583	583	0.002736	6.8295
Q13813	Q13813	3	3	3	Spectrin alpha chain, non-erythrocytic 1	SPTAN1	sp|Q13813|SPTN1_HUMAN Spectrin alpha chain, non-erythrocytic 1 OS=Homo sapiens OX=9606 GN=SPTAN1 PE=1 SV=3	1	3	3	3	0	2	1	1	1	2	3	0	1	0	2	1	1	1	2	3	0	1	0	2	1	1	1	2	3	0	1	1.5	1.5	1.5	284.54	2472	2472	0	16.722		By matching	By matching
Q13885	Q13885	17	3	1	Tubulin beta-2A chain	TUBB2A	sp|Q13885|TBB2A_HUMAN Tubulin beta-2A chain OS=Homo sapiens OX=9606 GN=TUBB2A PE=1 SV=1	1	17	3	1	12	11	12	14	12	12	15	12	13	2	2	2	2	2	2	2	2	2	1	1	1	1	1	1	1	1	1	43.1	8.1	2.7	49.906	445	445	0	26.984	By MS/MS	By MS/MS	By MS/MS
Q13895	Q13895	5	5	5	Bystin	BYSL	sp|Q13895|BYST_HUMAN Bystin OS=Homo sapiens OX=9606 GN=BYSL PE=1 SV=3	1	5	5	5	0	1	0	1	2	5	3	1	0	0	1	0	1	2	5	3	1	0	0	1	0	1	2	5	3	1	0	11.4	11.4	11.4	49.601	437	437	0	33.302		By matching
Q14103	Q14103	3	3	3	Heterogeneous nuclear ribonucleoprotein D0	HNRNPD	sp|Q14103|HNRPD_HUMAN Heterogeneous nuclear ribonucleoprotein D0 OS=Homo sapiens OX=9606 GN=HNRNPD PE=1 SV=1	1	3	3	3	1	2	1	0	1	2	1	2	3	1	2	1	0	1	2	1	2	3	1	2	1	0	1	2	1	2	3	8.2	8.2	8.2	38.434	355	355	0	16.876	By MS/MS	By MS/MS	By matching
Q14118	Q14118	5	5	5	Dystroglycan;Alpha-dystroglycan;Beta-dystroglycan	DAG1	sp|Q14118|DAG1_HUMAN Dystroglycan OS=Homo sapiens OX=9606 GN=DAG1 PE=1 SV=2	1	5	5	5	3	1	2	2	2	3	4	1	2	3	1	2	2	2	3	4	1	2	3	1	2	2	2	3	4	1	2	8.3	8.3	8.3	97.44	895	895	0	34.415	By MS/MS	By matching	By MS/MS
Q14126	Q14126	16	16	16	Desmoglein-2	DSG2	sp|Q14126|DSG2_HUMAN Desmoglein-2 OS=Homo sapiens OX=9606 GN=DSG2 PE=1 SV=2	1	16	16	16	14	12	16	12	15	14	14	11	13	14	12	16	12	15	14	14	11	13	14	12	16	12	15	14	14	11	13	18.7	18.7	18.7	122.29	1118	1118	0	127.95	By MS/MS	By MS/MS	By MS/MS
Q14141	Q14141	3	1	1	Septin-6	2006-09-01	sp|Q14141|SEPT6_HUMAN Septin-6 OS=Homo sapiens OX=9606 GN=SEPTIN6 PE=1 SV=4	1	3	1	1	1	2	2	3	1	1	3	1	1	0	1	1	1	0	1	1	1	1	0	1	1	1	0	1	1	1	1	10.8	4.6	4.6	49.716	434	434	0.0015748	10.522	By matching	By MS/MS	By matching
Q14152	Q14152	43	43	43	Eukaryotic translation initiation factor 3 subunit A	EIF3A	sp|Q14152|EIF3A_HUMAN Eukaryotic translation initiation factor 3 subunit A OS=Homo sapiens OX=9606 GN=EIF3A PE=1 SV=1	1	43	43	43	30	33	37	29	37	35	35	28	29	30	33	37	29	37	35	35	28	29	30	33	37	29	37	35	35	28	29	33.5	33.5	33.5	166.57	1382	1382	0	323.31	By MS/MS	By MS/MS	By MS/MS
Q14160	Q14160	12	12	12	Protein scribble homolog	SCRIB	sp|Q14160|SCRIB_HUMAN Protein scribble homolog OS=Homo sapiens OX=9606 GN=SCRIB PE=1 SV=4	1	12	12	12	4	6	3	5	7	4	9	6	4	4	6	3	5	7	4	9	6	4	4	6	3	5	7	4	9	6	4	6.9	6.9	6.9	174.88	1630	1630	0	73.487	By matching	By MS/MS	By matching
Q14166	Q14166	5	5	5	Tubulin--tyrosine ligase-like protein 12	TTLL12	sp|Q14166|TTL12_HUMAN Tubulin--tyrosine ligase-like protein 12 OS=Homo sapiens OX=9606 GN=TTLL12 PE=1 SV=2	1	5	5	5	4	2	3	3	5	5	5	3	3	4	2	3	3	5	5	5	3	3	4	2	3	3	5	5	5	3	3	9.3	9.3	9.3	74.403	644	644	0	41.206	By matching	By matching	By MS/MS
Q14203	Q14203	5	5	5	Dynactin subunit 1	DCTN1	sp|Q14203|DCTN1_HUMAN Dynactin subunit 1 OS=Homo sapiens OX=9606 GN=DCTN1 PE=1 SV=3	1	5	5	5	0	1	2	2	1	2	3	2	0	0	1	2	2	1	2	3	2	0	0	1	2	2	1	2	3	2	0	5.4	5.4	5.4	141.69	1278	1278	0	36.505		By matching	By matching
Q14204	Q14204	125	125	125	Cytoplasmic dynein 1 heavy chain 1	DYNC1H1	sp|Q14204|DYHC1_HUMAN Cytoplasmic dynein 1 heavy chain 1 OS=Homo sapiens OX=9606 GN=DYNC1H1 PE=1 SV=5	1	125	125	125	95	105	105	87	104	101	111	85	73	95	105	105	87	104	101	111	85	73	95	105	105	87	104	101	111	85	73	31.8	31.8	31.8	532.4	4646	4646	0	323.31	By MS/MS	By MS/MS	By MS/MS
Q14240	Q14240	9	1	1	Eukaryotic initiation factor 4A-II;Eukaryotic initiation factor 4A-II, N-terminally processed	EIF4A2	sp|Q14240|IF4A2_HUMAN Eukaryotic initiation factor 4A-II OS=Homo sapiens OX=9606 GN=EIF4A2 PE=1 SV=2	1	9	1	1	6	8	8	7	8	7	7	7	6	0	1	1	1	0	0	1	1	0	0	1	1	1	0	0	1	1	0	19.4	2.7	2.7	46.402	407	407	1	-2	By matching	By matching	By matching
Q14254	Q14254	1	1	1	Flotillin-2	FLOT2	sp|Q14254|FLOT2_HUMAN Flotillin-2 OS=Homo sapiens OX=9606 GN=FLOT2 PE=1 SV=2	1	1	1	1	0	0	1	1	1	0	1	1	0	0	0	1	1	1	0	1	1	0	0	0	1	1	1	0	1	1	0	2.6	2.6	2.6	47.064	428	428	0.0014641	7.8256			By MS/MS
Q14289	Q14289	1	1	1	Protein-tyrosine kinase 2-beta	PTK2B	sp|Q14289|FAK2_HUMAN Protein-tyrosine kinase 2-beta OS=Homo sapiens OX=9606 GN=PTK2B PE=1 SV=2	1	1	1	1	1	1	1	1	1	1	1	1	1	1	1	1	1	1	1	1	1	1	1	1	1	1	1	1	1	1	1	1	1	1	115.87	1009	1009	0.0014235	7.279	By MS/MS	By MS/MS	By MS/MS
Q14344	Q14344	8	7	7	Guanine nucleotide-binding protein subunit alpha-13	GNA13	sp|Q14344|GNA13_HUMAN Guanine nucleotide-binding protein subunit alpha-13 OS=Homo sapiens OX=9606 GN=GNA13 PE=1 SV=2	1	8	7	7	6	5	6	4	5	4	8	6	5	6	4	5	3	4	4	7	5	4	6	4	5	3	4	4	7	5	4	22.8	20.7	20.7	44.049	377	377	0	50.199	By MS/MS	By MS/MS	By matching
Q14498	Q14498	4	4	4	RNA-binding protein 39	RBM39	sp|Q14498|RBM39_HUMAN RNA-binding protein 39 OS=Homo sapiens OX=9606 GN=RBM39 PE=1 SV=2	1	4	4	4	2	3	2	2	3	4	4	2	3	2	3	2	2	3	4	4	2	3	2	3	2	2	3	4	4	2	3	10	10	10	59.379	530	530	0	37.257	By matching	By MS/MS	By matching
Q14542	Q14542	1	1	1	Equilibrative nucleoside transporter 2	SLC29A2	sp|Q14542|S29A2_HUMAN Equilibrative nucleoside transporter 2 OS=Homo sapiens OX=9606 GN=SLC29A2 PE=1 SV=3	1	1	1	1	1	1	1	1	0	1	1	0	1	1	1	1	1	0	1	1	0	1	1	1	1	1	0	1	1	0	1	2.6	2.6	2.6	50.112	456	456	0.0015291	8.8603	By MS/MS	By MS/MS	By MS/MS
Q14566	Q14566	15	15	15	DNA replication licensing factor MCM6	MCM6	sp|Q14566|MCM6_HUMAN DNA replication licensing factor MCM6 OS=Homo sapiens OX=9606 GN=MCM6 PE=1 SV=1	1	15	15	15	7	11	10	9	8	11	14	7	8	7	11	10	9	8	11	14	7	8	7	11	10	9	8	11	14	7	8	19.1	19.1	19.1	92.888	821	821	0	115.34	By MS/MS	By MS/MS	By MS/MS
Q14671	Q14671	1	1	1	Pumilio homolog 1	PUM1	sp|Q14671|PUM1_HUMAN Pumilio homolog 1 OS=Homo sapiens OX=9606 GN=PUM1 PE=1 SV=3	1	1	1	1	0	0	1	0	1	1	1	0	0	0	0	1	0	1	1	1	0	0	0	0	1	0	1	1	1	0	0	0.8	0.8	0.8	126.47	1186	1186	0.0053476	6.4904			By matching
Q14677	Q14677	1	1	1	Clathrin interactor 1	CLINT1	sp|Q14677|EPN4_HUMAN Clathrin interactor 1 OS=Homo sapiens OX=9606 GN=CLINT1 PE=1 SV=1	1	1	1	1	0	1	0	1	0	1	1	0	0	0	1	0	1	0	1	1	0	0	0	1	0	1	0	1	1	0	0	1.8	1.8	1.8	68.259	625	625	0.0014337	7.3543		By matching
Q14697	Q14697	10	10	10	Neutral alpha-glucosidase AB	GANAB	sp|Q14697|GANAB_HUMAN Neutral alpha-glucosidase AB OS=Homo sapiens OX=9606 GN=GANAB PE=1 SV=3	1	10	10	10	5	8	8	4	4	7	7	7	7	5	8	8	4	4	7	7	7	7	5	8	8	4	4	7	7	7	7	10.8	10.8	10.8	106.87	944	944	0	160.32	By MS/MS	By MS/MS	By MS/MS
Q14766	Q14766	8	8	8	Latent-transforming growth factor beta-binding protein 1	LTBP1	sp|Q14766|LTBP1_HUMAN Latent-transforming growth factor beta-binding protein 1 OS=Homo sapiens OX=9606 GN=LTBP1 PE=1 SV=4	1	8	8	8	5	7	7	5	6	6	6	5	5	5	7	7	5	6	6	6	5	5	5	7	7	5	6	6	6	5	5	6.9	6.9	6.9	186.79	1721	1721	0	68.814	By MS/MS	By MS/MS	By MS/MS
Q14839;Q8TDI0;Q12873	Q14839;Q8TDI0	3;3;1	3;3;1	3;3;1	Chromodomain-helicase-DNA-binding protein 4;Chromodomain-helicase-DNA-binding protein 5	CHD4;CHD5	sp|Q14839|CHD4_HUMAN Chromodomain-helicase-DNA-binding protein 4 OS=Homo sapiens OX=9606 GN=CHD4 PE=1 SV=2;sp|Q8TDI0|CHD5_HUMAN Chromodomain-helicase-DNA-binding protein 5 OS=Homo sapiens OX=9606 GN=CHD5 PE=1 SV=1	3	3	3	3	2	1	0	3	1	1	3	3	2	2	1	0	3	1	1	3	3	2	2	1	0	3	1	1	3	3	2	1.5	1.5	1.5	218	1912	1912;1954;2000	0	17.589	By MS/MS	By MS/MS
Q14974	Q14974	14	14	14	Importin subunit beta-1	KPNB1	sp|Q14974|IMB1_HUMAN Importin subunit beta-1 OS=Homo sapiens OX=9606 GN=KPNB1 PE=1 SV=2	1	14	14	14	11	10	8	8	8	9	14	7	9	11	10	8	8	8	9	14	7	9	11	10	8	8	8	9	14	7	9	18.2	18.2	18.2	97.169	876	876	0	91.974	By MS/MS	By MS/MS	By MS/MS
Q14978	Q14978	1	1	1	Nucleolar and coiled-body phosphoprotein 1	NOLC1	sp|Q14978|NOLC1_HUMAN Nucleolar and coiled-body phosphoprotein 1 OS=Homo sapiens OX=9606 GN=NOLC1 PE=1 SV=2	1	1	1	1	1	1	1	1	1	1	1	1	1	1	1	1	1	1	1	1	1	1	1	1	1	1	1	1	1	1	1	1.4	1.4	1.4	73.602	699	699	0.001462	7.7606	By MS/MS	By matching	By MS/MS
Q149M9	Q149M9	1	1	1	NACHT domain- and WD repeat-containing protein 1	NWD1	sp|Q149M9|NWD1_HUMAN NACHT domain- and WD repeat-containing protein 1 OS=Homo sapiens OX=9606 GN=NWD1 PE=1 SV=3	1	1	1	1	0	1	1	1	0	0	1	1	0	0	1	1	1	0	0	1	1	0	0	1	1	1	0	0	1	1	0	1.1	1.1	1.1	174.55	1564	1564	0.0020647	6.9021		By MS/MS	By MS/MS
Q15003	Q15003	3	3	3	Condensin complex subunit 2	NCAPH	sp|Q15003|CND2_HUMAN Condensin complex subunit 2 OS=Homo sapiens OX=9606 GN=NCAPH PE=1 SV=3	1	3	3	3	1	1	2	1	1	1	2	1	1	1	1	2	1	1	1	2	1	1	1	1	2	1	1	1	2	1	1	3.8	3.8	3.8	82.562	741	741	0	16.624	By matching	By matching	By MS/MS
Q15008	Q15008	12	12	12	26S proteasome non-ATPase regulatory subunit 6	PSMD6	sp|Q15008|PSMD6_HUMAN 26S proteasome non-ATPase regulatory subunit 6 OS=Homo sapiens OX=9606 GN=PSMD6 PE=1 SV=1	1	12	12	12	9	9	10	7	8	9	11	7	7	9	9	10	7	8	9	11	7	7	9	9	10	7	8	9	11	7	7	28.3	28.3	28.3	45.531	389	389	0	105.97	By MS/MS	By MS/MS	By MS/MS
Q15019	Q15019	6	6	6	Septin-2	2002-09-01	sp|Q15019|SEPT2_HUMAN Septin-2 OS=Homo sapiens OX=9606 GN=SEPTIN2 PE=1 SV=1	1	6	6	6	5	6	6	5	5	5	6	5	5	5	6	6	5	5	5	6	5	5	5	6	6	5	5	5	6	5	5	18.8	18.8	18.8	41.487	361	361	0	50.822	By MS/MS	By MS/MS	By MS/MS
Q15020	Q15020	2	2	2	Squamous cell carcinoma antigen recognized by T-cells 3	SART3	sp|Q15020|SART3_HUMAN Squamous cell carcinoma antigen recognized by T-cells 3 OS=Homo sapiens OX=9606 GN=SART3 PE=1 SV=1	1	2	2	2	1	2	2	0	2	2	2	1	1	1	2	2	0	2	2	2	1	1	1	2	2	0	2	2	2	1	1	2.1	2.1	2.1	109.93	963	963	0	12.588	By MS/MS	By matching	By matching
Q15021	Q15021	2	2	2	Condensin complex subunit 1	NCAPD2	sp|Q15021|CND1_HUMAN Condensin complex subunit 1 OS=Homo sapiens OX=9606 GN=NCAPD2 PE=1 SV=3	1	2	2	2	0	1	0	1	0	1	1	0	0	0	1	0	1	0	1	1	0	0	0	1	0	1	0	1	1	0	0	1.6	1.6	1.6	157.18	1401	1401	0	11.029		By MS/MS
Q15029	Q15029	8	7	7	116 kDa U5 small nuclear ribonucleoprotein component	EFTUD2	sp|Q15029|U5S1_HUMAN 116 kDa U5 small nuclear ribonucleoprotein component OS=Homo sapiens OX=9606 GN=EFTUD2 PE=1 SV=1	1	8	7	7	3	4	3	4	6	6	8	5	4	2	3	2	3	5	5	7	4	3	2	3	2	3	5	5	7	4	3	9.9	8.8	8.8	109.43	972	972	0	43.592	By matching	By MS/MS	By matching
Q15043	Q15043	3	3	3	Zinc transporter ZIP14	SLC39A14	sp|Q15043|S39AE_HUMAN Metal cation symporter ZIP14 OS=Homo sapiens OX=9606 GN=SLC39A14 PE=1 SV=3	1	3	3	3	3	1	3	2	3	3	3	2	1	3	1	3	2	3	3	3	2	1	3	1	3	2	3	3	3	2	1	6.9	6.9	6.9	54.212	492	492	0	23.509	By MS/MS	By MS/MS	By MS/MS
Q15046	Q15046	1	1	1	Lysine--tRNA ligase	KARS	sp|Q15046|SYK_HUMAN Lysine--tRNA ligase OS=Homo sapiens OX=9606 GN=KARS1 PE=1 SV=3	1	1	1	1	0	0	0	1	0	1	0	0	0	0	0	0	1	0	1	0	0	0	0	0	0	1	0	1	0	0	0	2.2	2.2	2.2	68.047	597	597	0.0015209	8.8196
Q15056	Q15056	1	1	1	Eukaryotic translation initiation factor 4H	EIF4H	sp|Q15056|IF4H_HUMAN Eukaryotic translation initiation factor 4H OS=Homo sapiens OX=9606 GN=EIF4H PE=1 SV=5	1	1	1	1	1	0	0	0	1	0	1	0	0	1	0	0	0	1	0	1	0	0	1	0	0	0	1	0	1	0	0	5.2	5.2	5.2	27.385	248	248	0.0015361	8.9561	By MS/MS
Q15063	Q15063	11	2	2	Periostin	POSTN	sp|Q15063|POSTN_HUMAN Periostin OS=Homo sapiens OX=9606 GN=POSTN PE=1 SV=2	1	11	2	2	11	10	10	8	11	11	11	7	10	2	2	2	2	2	2	2	1	2	2	2	2	2	2	2	2	1	2	17.2	2.3	2.3	93.313	836	836	0	13.087	By MS/MS	By MS/MS	By MS/MS
Q15102	Q15102	2	2	2	Platelet-activating factor acetylhydrolase IB subunit gamma	PAFAH1B3	sp|Q15102|PA1B3_HUMAN Platelet-activating factor acetylhydrolase IB subunit alpha1 OS=Homo sapiens OX=9606 GN=PAFAH1B3 PE=1 SV=1	1	2	2	2	1	1	1	1	1	1	2	1	0	1	1	1	1	1	1	2	1	0	1	1	1	1	1	1	2	1	0	9.1	9.1	9.1	25.734	231	231	0	11.095	By MS/MS	By matching	By matching
Q15181	Q15181	4	4	4	Inorganic pyrophosphatase	PPA1	sp|Q15181|IPYR_HUMAN Inorganic pyrophosphatase OS=Homo sapiens OX=9606 GN=PPA1 PE=1 SV=2	1	4	4	4	2	1	2	2	2	3	4	2	1	2	1	2	2	2	3	4	2	1	2	1	2	2	2	3	4	2	1	17.6	17.6	17.6	32.66	289	289	0	27.182	By matching	By MS/MS	By matching
Q15185	Q15185	4	4	4	Prostaglandin E synthase 3	PTGES3	sp|Q15185|TEBP_HUMAN Prostaglandin E synthase 3 OS=Homo sapiens OX=9606 GN=PTGES3 PE=1 SV=1	1	4	4	4	3	4	4	3	3	2	4	4	3	3	4	4	3	3	2	4	4	3	3	4	4	3	3	2	4	4	3	18.8	18.8	18.8	18.697	160	160	0	30.977	By MS/MS	By MS/MS	By MS/MS
Q15233	Q15233	12	12	11	Non-POU domain-containing octamer-binding protein	NONO	sp|Q15233|NONO_HUMAN Non-POU domain-containing octamer-binding protein OS=Homo sapiens OX=9606 GN=NONO PE=1 SV=4	1	12	12	11	8	11	9	10	8	10	10	7	8	8	11	9	10	8	10	10	7	8	7	10	8	9	7	9	9	6	7	31.8	31.8	30.1	54.231	471	471	0	140.74	By MS/MS	By MS/MS	By MS/MS
Q15269	Q15269	2	2	2	Periodic tryptophan protein 2 homolog	PWP2	sp|Q15269|PWP2_HUMAN Periodic tryptophan protein 2 homolog OS=Homo sapiens OX=9606 GN=PWP2 PE=2 SV=2	1	2	2	2	1	1	1	2	0	2	2	1	0	1	1	1	2	0	2	2	1	0	1	1	1	2	0	2	2	1	0	2.7	2.7	2.7	102.45	919	919	0	18.068	By MS/MS	By MS/MS	By matching
Q15286;Q15771	Q15286	7;1	7;1	7;1	Ras-related protein Rab-35	RAB35	sp|Q15286|RAB35_HUMAN Ras-related protein Rab-35 OS=Homo sapiens OX=9606 GN=RAB35 PE=1 SV=1	2	7	7	7	5	7	7	4	6	5	6	5	3	5	7	7	4	6	5	6	5	3	5	7	7	4	6	5	6	5	3	29.4	29.4	29.4	23.025	201	201;203	0	53.13	By MS/MS	By MS/MS	By MS/MS
Q15287	Q15287	1	1	1	RNA-binding protein with serine-rich domain 1	RNPS1	sp|Q15287|RNPS1_HUMAN RNA-binding protein with serine-rich domain 1 OS=Homo sapiens OX=9606 GN=RNPS1 PE=1 SV=1	1	1	1	1	0	1	1	1	1	1	1	1	1	0	1	1	1	1	1	1	1	1	0	1	1	1	1	1	1	1	1	4.9	4.9	4.9	34.208	305	305	0	13.089		By matching	By MS/MS
Q15363	Q15363	2	2	2	Transmembrane emp24 domain-containing protein 2	TMED2	sp|Q15363|TMED2_HUMAN Transmembrane emp24 domain-containing protein 2 OS=Homo sapiens OX=9606 GN=TMED2 PE=1 SV=1	1	2	2	2	1	2	2	1	1	1	2	0	1	1	2	2	1	1	1	2	0	1	1	2	2	1	1	1	2	0	1	10.4	10.4	10.4	22.761	201	201	0	17.192	By MS/MS	By MS/MS	By MS/MS
Q15365	Q15365	8	4	4	Poly(rC)-binding protein 1	PCBP1	sp|Q15365|PCBP1_HUMAN Poly(rC)-binding protein 1 OS=Homo sapiens OX=9606 GN=PCBP1 PE=1 SV=2	1	8	4	4	7	8	6	4	4	3	5	3	5	3	4	4	3	3	2	4	2	2	3	4	4	3	3	2	4	2	2	28.1	15.7	15.7	37.497	356	356	0	42.662	By MS/MS	By MS/MS	By MS/MS
Q15366;P57721;P57723	Q15366	8;3;1	8;3;1	4;0;0	Poly(rC)-binding protein 2	PCBP2	sp|Q15366|PCBP2_HUMAN Poly(rC)-binding protein 2 OS=Homo sapiens OX=9606 GN=PCBP2 PE=1 SV=1	3	8	8	4	7	8	6	5	4	4	5	5	6	7	8	6	5	4	4	5	5	6	3	4	4	4	3	3	4	4	3	28.8	28.8	16.7	38.58	365	365;371;403	0	91.282	By MS/MS	By MS/MS	By MS/MS
Q15369	Q15369	1	1	1	Transcription elongation factor B polypeptide 1	TCEB1	sp|Q15369|ELOC_HUMAN Elongin-C OS=Homo sapiens OX=9606 GN=ELOC PE=1 SV=1	1	1	1	1	1	1	1	1	1	1	1	1	1	1	1	1	1	1	1	1	1	1	1	1	1	1	1	1	1	1	1	8.9	8.9	8.9	12.473	112	112	0.0013986	7.0674	By MS/MS	By MS/MS	By MS/MS
Q15382	Q15382	6	6	6	GTP-binding protein Rheb	RHEB	sp|Q15382|RHEB_HUMAN GTP-binding protein Rheb OS=Homo sapiens OX=9606 GN=RHEB PE=1 SV=1	1	6	6	6	6	6	5	4	5	4	5	3	3	6	6	5	4	5	4	5	3	3	6	6	5	4	5	4	5	3	3	32.1	32.1	32.1	20.497	184	184	0	47.207	By MS/MS	By MS/MS	By MS/MS
Q15386	Q15386	3	3	3	Ubiquitin-protein ligase E3C	UBE3C	sp|Q15386|UBE3C_HUMAN Ubiquitin-protein ligase E3C OS=Homo sapiens OX=9606 GN=UBE3C PE=1 SV=3	1	3	3	3	1	1	0	1	1	1	2	2	0	1	1	0	1	1	1	2	2	0	1	1	0	1	1	1	2	2	0	3	3	3	123.92	1083	1083	0	17.602	By MS/MS	By matching
Q15393	Q15393	6	6	6	Splicing factor 3B subunit 3	SF3B3	sp|Q15393|SF3B3_HUMAN Splicing factor 3B subunit 3 OS=Homo sapiens OX=9606 GN=SF3B3 PE=1 SV=4	1	6	6	6	2	4	4	4	3	4	5	2	3	2	4	4	4	3	4	5	2	3	2	4	4	4	3	4	5	2	3	6.8	6.8	6.8	135.58	1217	1217	0	39.186	By matching	By MS/MS	By MS/MS
Q15404	Q15404	6	6	6	Ras suppressor protein 1	RSU1	sp|Q15404|RSU1_HUMAN Ras suppressor protein 1 OS=Homo sapiens OX=9606 GN=RSU1 PE=1 SV=3	1	6	6	6	3	5	6	3	4	3	4	3	2	3	5	6	3	4	3	4	3	2	3	5	6	3	4	3	4	3	2	27.8	27.8	27.8	31.54	277	277	0	42.049	By MS/MS	By MS/MS	By MS/MS
Q15435	Q15435	4	4	4	Protein phosphatase 1 regulatory subunit 7	PPP1R7	sp|Q15435|PP1R7_HUMAN Protein phosphatase 1 regulatory subunit 7 OS=Homo sapiens OX=9606 GN=PPP1R7 PE=1 SV=1	1	4	4	4	1	3	2	3	2	2	4	2	4	1	3	2	3	2	2	4	2	4	1	3	2	3	2	2	4	2	4	13.9	13.9	13.9	41.564	360	360	0	29.014	By matching	By MS/MS	By MS/MS
Q15493	Q15493	1	1	1	Regucalcin	RGN	sp|Q15493|RGN_HUMAN Regucalcin OS=Homo sapiens OX=9606 GN=RGN PE=1 SV=1	1	1	1	1	0	0	0	1	0	1	1	1	1	0	0	0	1	0	1	1	1	1	0	0	0	1	0	1	1	1	1	5.7	5.7	5.7	33.252	299	299	0	24.84
Q15517	Q15517	1	1	1	Corneodesmosin	CDSN	sp|Q15517|CDSN_HUMAN Corneodesmosin OS=Homo sapiens OX=9606 GN=CDSN PE=1 SV=3	1	1	1	1	1	0	0	1	0	0	1	1	1	1	0	0	1	0	0	1	1	1	1	0	0	1	0	0	1	1	1	3.4	3.4	3.4	51.522	529	529	0.0059445	6.3827	By matching
Q15555	Q15555	8	8	8	Microtubule-associated protein RP/EB family member 2	MAPRE2	sp|Q15555|MARE2_HUMAN Microtubule-associated protein RP/EB family member 2 OS=Homo sapiens OX=9606 GN=MAPRE2 PE=1 SV=1	1	8	8	8	3	3	6	5	7	4	4	6	4	3	3	6	5	7	4	4	6	4	3	3	6	5	7	4	4	6	4	25.7	25.7	25.7	37.031	327	327	0	55.937	By MS/MS	By MS/MS	By MS/MS
Q15582	Q15582	3	3	3	Transforming growth factor-beta-induced protein ig-h3	TGFBI	sp|Q15582|BGH3_HUMAN Transforming growth factor-beta-induced protein ig-h3 OS=Homo sapiens OX=9606 GN=TGFBI PE=1 SV=1	1	3	3	3	3	2	3	3	2	3	2	2	2	3	2	3	3	2	3	2	2	2	3	2	3	3	2	3	2	2	2	4.4	4.4	4.4	74.68	683	683	0	19.629	By MS/MS	By MS/MS	By MS/MS
Q15645	Q15645	2	2	2	Pachytene checkpoint protein 2 homolog	TRIP13	sp|Q15645|PCH2_HUMAN Pachytene checkpoint protein 2 homolog OS=Homo sapiens OX=9606 GN=TRIP13 PE=1 SV=2	1	2	2	2	0	1	0	0	1	1	2	1	0	0	1	0	0	1	1	2	1	0	0	1	0	0	1	1	2	1	0	4.2	4.2	4.2	48.55	432	432	0	12.686		By matching
Q15717	Q15717	1	1	1	ELAV-like protein 1	ELAVL1	sp|Q15717|ELAV1_HUMAN ELAV-like protein 1 OS=Homo sapiens OX=9606 GN=ELAVL1 PE=1 SV=2	1	1	1	1	1	1	1	1	1	1	1	1	1	1	1	1	1	1	1	1	1	1	1	1	1	1	1	1	1	1	1	3.4	3.4	3.4	36.091	326	326	0.0014535	7.6713	By MS/MS	By MS/MS	By MS/MS
Q15758	Q15758	7	7	7	Neutral amino acid transporter B(0)	SLC1A5	sp|Q15758|AAAT_HUMAN Neutral amino acid transporter B(0) OS=Homo sapiens OX=9606 GN=SLC1A5 PE=1 SV=2	1	7	7	7	7	7	7	7	7	7	7	7	7	7	7	7	7	7	7	7	7	7	7	7	7	7	7	7	7	7	7	15.7	15.7	15.7	56.598	541	541	0	98.342	By MS/MS	By MS/MS	By MS/MS
Q15773	Q15773	3	3	3	Myeloid leukemia factor 2	MLF2	sp|Q15773|MLF2_HUMAN Myeloid leukemia factor 2 OS=Homo sapiens OX=9606 GN=MLF2 PE=1 SV=1	1	3	3	3	3	3	3	2	1	1	3	2	2	3	3	3	2	1	1	3	2	2	3	3	3	2	1	1	3	2	2	15.7	15.7	15.7	28.147	248	248	0	29.848	By MS/MS	By MS/MS	By MS/MS
Q15785	Q15785	3	3	3	Mitochondrial import receptor subunit TOM34	TOMM34	sp|Q15785|TOM34_HUMAN Mitochondrial import receptor subunit TOM34 OS=Homo sapiens OX=9606 GN=TOMM34 PE=1 SV=2	1	3	3	3	2	3	3	2	1	2	1	2	2	2	3	3	2	1	2	1	2	2	2	3	3	2	1	2	1	2	2	10	10	10	34.559	309	309	0	18.305	By matching	By MS/MS	By MS/MS
Q15836;P23763	Q15836	4;1	4;1	2;0	Vesicle-associated membrane protein 3	VAMP3	sp|Q15836|VAMP3_HUMAN Vesicle-associated membrane protein 3 OS=Homo sapiens OX=9606 GN=VAMP3 PE=1 SV=3	2	4	4	2	4	4	4	4	4	4	3	4	4	4	4	4	4	4	4	3	4	4	2	2	2	2	2	2	1	2	2	52	52	28	11.309	100	100;118	0	96.554	By MS/MS	By MS/MS	By MS/MS
Q15904	Q15904	3	3	3	V-type proton ATPase subunit S1	ATP6AP1	sp|Q15904|VAS1_HUMAN V-type proton ATPase subunit S1 OS=Homo sapiens OX=9606 GN=ATP6AP1 PE=1 SV=2	1	3	3	3	3	2	1	2	1	3	3	2	1	3	2	1	2	1	3	3	2	1	3	2	1	2	1	3	3	2	1	7	7	7	52.025	470	470	0	18.68	By MS/MS	By matching	By matching
Q15907;P62491;P57735	Q15907;P62491	12;10;1	12;10;1	12;10;1	Ras-related protein Rab-11B;Ras-related protein Rab-11A	RAB11B;RAB11A	sp|Q15907|RB11B_HUMAN Ras-related protein Rab-11B OS=Homo sapiens OX=9606 GN=RAB11B PE=1 SV=4;sp|P62491|RB11A_HUMAN Ras-related protein Rab-11A OS=Homo sapiens OX=9606 GN=RAB11A PE=1 SV=3	3	12	12	12	7	8	8	6	12	8	9	8	5	7	8	8	6	12	8	9	8	5	7	8	8	6	12	8	9	8	5	61.5	61.5	61.5	24.488	218	218;216;213	0	121.09	By MS/MS	By MS/MS	By MS/MS
Q16181;Q6ZU15	Q16181	9;1	9;1	9;1	Septin-7	2007-09-01	sp|Q16181|SEPT7_HUMAN Septin-7 OS=Homo sapiens OX=9606 GN=SEPTIN7 PE=1 SV=2	2	9	9	9	5	8	8	7	7	7	9	8	8	5	8	8	7	7	7	9	8	8	5	8	8	7	7	7	9	8	8	23.6	23.6	23.6	50.679	437	437;432	0	80.191	By MS/MS	By MS/MS	By MS/MS
Q16186	Q16186	1	1	1	Proteasomal ubiquitin receptor ADRM1	ADRM1	sp|Q16186|ADRM1_HUMAN Proteasomal ubiquitin receptor ADRM1 OS=Homo sapiens OX=9606 GN=ADRM1 PE=1 SV=2	1	1	1	1	1	1	1	1	1	1	1	1	1	1	1	1	1	1	1	1	1	1	1	1	1	1	1	1	1	1	1	3.9	3.9	3.9	42.153	407	407	0	14.977	By MS/MS	By MS/MS	By MS/MS
Q16352	Q16352	5	2	2	Alpha-internexin	INA	sp|Q16352|AINX_HUMAN Alpha-internexin OS=Homo sapiens OX=9606 GN=INA PE=1 SV=2	1	5	2	2	4	4	3	5	5	4	4	4	5	1	1	1	2	2	1	2	1	2	1	1	1	2	2	1	2	1	2	9.4	4.2	4.2	55.39	499	499	0	13.534	By matching	By matching	By matching
Q16394	Q16394	3	3	3	Exostosin-1	EXT1	sp|Q16394|EXT1_HUMAN Exostosin-1 OS=Homo sapiens OX=9606 GN=EXT1 PE=1 SV=2	1	3	3	3	1	2	1	2	2	2	3	2	1	1	2	1	2	2	2	3	2	1	1	2	1	2	2	2	3	2	1	3.8	3.8	3.8	86.254	746	746	0	18.773	By matching	By MS/MS	By matching
Q16555;Q14194;Q14195	Q16555	8;2;1	8;2;1	8;2;1	Dihydropyrimidinase-related protein 2	DPYSL2	sp|Q16555|DPYL2_HUMAN Dihydropyrimidinase-related protein 2 OS=Homo sapiens OX=9606 GN=DPYSL2 PE=1 SV=1	3	8	8	8	6	7	7	5	7	8	8	7	7	6	7	7	5	7	8	8	7	7	6	7	7	5	7	8	8	7	7	20.5	20.5	20.5	62.293	572	572;572;570	0	60.801	By MS/MS	By MS/MS	By MS/MS
Q16563	Q16563	1	1	1	Synaptophysin-like protein 1	SYPL1	sp|Q16563|SYPL1_HUMAN Synaptophysin-like protein 1 OS=Homo sapiens OX=9606 GN=SYPL1 PE=1 SV=1	1	1	1	1	0	1	1	1	1	0	1	1	0	0	1	1	1	1	0	1	1	0	0	1	1	1	1	0	1	1	0	9.7	9.7	9.7	28.565	259	259	0.0014695	7.8642		By matching	By MS/MS
Q16576	Q16576	7	1	1	Histone-binding protein RBBP7	RBBP7	sp|Q16576|RBBP7_HUMAN Histone-binding protein RBBP7 OS=Homo sapiens OX=9606 GN=RBBP7 PE=1 SV=1	1	7	1	1	5	5	6	6	7	5	7	6	5	1	0	1	1	1	1	1	1	1	1	0	1	1	1	1	1	1	1	15.1	2.8	2.8	47.82	425	425	0.0014015	7.0732	By matching	By matching	By matching
Q16625	Q16625	6	6	6	Occludin	OCLN	sp|Q16625|OCLN_HUMAN Occludin OS=Homo sapiens OX=9606 GN=OCLN PE=1 SV=1	1	6	6	6	3	5	5	4	5	4	5	5	4	3	5	5	4	5	4	5	5	4	3	5	5	4	5	4	5	5	4	14.9	14.9	14.9	59.143	522	522	0	53.301	By MS/MS	By MS/MS	By MS/MS
Q16629	Q16629	4	3	3	Serine/arginine-rich splicing factor 7	SRSF7	sp|Q16629|SRSF7_HUMAN Serine/arginine-rich splicing factor 7 OS=Homo sapiens OX=9606 GN=SRSF7 PE=1 SV=1	1	4	3	3	4	4	3	4	3	3	3	2	3	3	3	2	3	2	2	2	1	2	3	3	2	3	2	2	2	1	2	18.1	12.2	12.2	27.366	238	238	0	30.119	By MS/MS	By MS/MS	By MS/MS
Q16637	Q16637	4	4	4	Survival motor neuron protein	SMN1	sp|Q16637|SMN_HUMAN Survival motor neuron protein OS=Homo sapiens OX=9606 GN=SMN1 PE=1 SV=1	1	4	4	4	4	2	4	3	4	3	4	4	4	4	2	4	3	4	3	4	4	4	4	2	4	3	4	3	4	4	4	18.7	18.7	18.7	31.848	294	294	0	36.273	By MS/MS	By MS/MS	By MS/MS
Q16658	Q16658	3	3	3	Fascin	FSCN1	sp|Q16658|FSCN1_HUMAN Fascin OS=Homo sapiens OX=9606 GN=FSCN1 PE=1 SV=3	1	3	3	3	3	3	3	3	3	3	3	3	3	3	3	3	3	3	3	3	3	3	3	3	3	3	3	3	3	3	3	6.1	6.1	6.1	54.529	493	493	0	25.421	By matching	By MS/MS	By MS/MS
Q16772	Q16772	1	1	1	Glutathione S-transferase A3	GSTA3	sp|Q16772|GSTA3_HUMAN Glutathione S-transferase A3 OS=Homo sapiens OX=9606 GN=GSTA3 PE=1 SV=3	1	1	1	1	1	0	0	0	0	1	0	0	0	1	0	0	0	0	1	0	0	0	1	0	0	0	0	1	0	0	0	8.6	8.6	8.6	25.301	222	222	0.00538	6.5721	By MS/MS
Q16850	Q16850	1	1	1	Lanosterol 14-alpha demethylase	CYP51A1	sp|Q16850|CP51A_HUMAN Lanosterol 14-alpha demethylase OS=Homo sapiens OX=9606 GN=CYP51A1 PE=1 SV=3	1	1	1	1	0	0	0	0	0	0	1	0	0	0	0	0	0	0	0	1	0	0	0	0	0	0	0	0	1	0	0	2.8	2.8	2.8	56.805	503	503	0.004749	6.6996
Q16875;O60825;P16118;Q16877	Q16875;O60825;P16118;Q16877	2;1;1;1	2;1;1;1	2;1;1;1	6-phosphofructo-2-kinase/fructose-2,6-bisphosphatase 3;6-phosphofructo-2-kinase;Fructose-2,6-bisphosphatase;6-phosphofructo-2-kinase/fructose-2,6-bisphosphatase 2;6-phosphofructo-2-kinase;Fructose-2,6-bisphosphatase;6-phosphofructo-2-kinase/fructose-2,6-bisphosphatase 1;6-phosphofructo-2-kinase;Fructose-2,6-bisphosphatase;6-phosphofructo-2-kinase/fructose-2,6-bisphosphatase 4;6-phosphofructo-2-ki…	PFKFB3;PFKFB2;PFKFB1;PFKFB4	sp|Q16875|F263_HUMAN 6-phosphofructo-2-kinase/fructose-2,6-bisphosphatase 3 OS=Homo sapiens OX=9606 GN=PFKFB3 PE=1 SV=1;sp|O60825|F262_HUMAN 6-phosphofructo-2-kinase/fructose-2,6-bisphosphatase 2 OS=Homo sapiens OX=9606 GN=PFKFB2 PE=1 SV=2;sp|P16118|F261_H	4	2	2	2	0	0	0	1	1	1	2	0	1	0	0	0	1	1	1	2	0	1	0	0	0	1	1	1	2	0	1	4.4	4.4	4.4	59.608	520	520;505;471;469	0	11.19
Q32P28	Q32P28	3	3	3	Prolyl 3-hydroxylase 1	LEPRE1	sp|Q32P28|P3H1_HUMAN Prolyl 3-hydroxylase 1 OS=Homo sapiens OX=9606 GN=P3H1 PE=1 SV=2	1	3	3	3	0	3	2	2	2	2	1	2	1	0	3	2	2	2	2	1	2	1	0	3	2	2	2	2	1	2	1	4.3	4.3	4.3	83.393	736	736	0	19.269		By MS/MS	By MS/MS
Q3ZCW2	Q3ZCW2	2	2	2	Galectin-related protein	LGALSL	sp|Q3ZCW2|LEGL_HUMAN Galectin-related protein OS=Homo sapiens OX=9606 GN=LGALSL PE=1 SV=2	1	2	2	2	1	2	1	2	2	2	2	2	2	1	2	1	2	2	2	2	2	2	1	2	1	2	2	2	2	2	2	17.4	17.4	17.4	18.986	172	172	0	14.937	By matching	By MS/MS	By matching
Q4KMP7	Q4KMP7	1	1	1	TBC1 domain family member 10B	TBC1D10B	sp|Q4KMP7|TB10B_HUMAN TBC1 domain family member 10B OS=Homo sapiens OX=9606 GN=TBC1D10B PE=1 SV=3	1	1	1	1	1	1	1	1	1	1	1	1	1	1	1	1	1	1	1	1	1	1	1	1	1	1	1	1	1	1	1	1.5	1.5	1.5	87.198	808	808	0.0014545	7.7074	By matching	By MS/MS	By MS/MS
Q4VCS5	Q4VCS5	5	5	5	Angiomotin	AMOT	sp|Q4VCS5|AMOT_HUMAN Angiomotin OS=Homo sapiens OX=9606 GN=AMOT PE=1 SV=1	1	5	5	5	0	1	1	2	2	1	3	4	3	0	1	1	2	2	1	3	4	3	0	1	1	2	2	1	3	4	3	4.9	4.9	4.9	118.08	1084	1084	0	30.467		By matching	By matching
Q52LJ0	Q52LJ0	2	1	1	Protein FAM98B	FAM98B	sp|Q52LJ0|FA98B_HUMAN Protein FAM98B OS=Homo sapiens OX=9606 GN=FAM98B PE=1 SV=2	1	2	1	1	1	2	2	0	1	1	1	1	1	1	1	1	0	1	1	1	1	1	1	1	1	0	1	1	1	1	1	5.5	2.5	2.5	45.547	433	433	0.0014793	8.0866	By matching	By matching	By MS/MS
Q53EZ4	Q53EZ4	10	10	10	Centrosomal protein of 55 kDa	CEP55	sp|Q53EZ4|CEP55_HUMAN Centrosomal protein of 55 kDa OS=Homo sapiens OX=9606 GN=CEP55 PE=1 SV=3	1	10	10	10	9	8	9	8	7	7	10	8	7	9	8	9	8	7	7	10	8	7	9	8	9	8	7	7	10	8	7	24.4	24.4	24.4	54.178	464	464	0	115.7	By MS/MS	By MS/MS	By MS/MS
Q53H96	Q53H96	1	1	1	Pyrroline-5-carboxylate reductase 3	PYCRL	sp|Q53H96|P5CR3_HUMAN Pyrroline-5-carboxylate reductase 3 OS=Homo sapiens OX=9606 GN=PYCR3 PE=1 SV=3	1	1	1	1	0	1	1	1	0	0	0	0	0	0	1	1	1	0	0	0	0	0	0	1	1	1	0	0	0	0	0	4	4	4	28.663	274	274	0.0053405	6.4712		By matching	By matching
Q58EX2	Q58EX2	2	2	2	Protein sidekick-2	SDK2	sp|Q58EX2|SDK2_HUMAN Protein sidekick-2 OS=Homo sapiens OX=9606 GN=SDK2 PE=1 SV=3	1	2	2	2	2	2	2	2	2	2	2	2	1	2	2	2	2	2	2	2	2	1	2	2	2	2	2	2	2	2	1	1.5	1.5	1.5	239.39	2172	2172	0	13.694	By MS/MS	By MS/MS	By MS/MS
Q58FF8	Q58FF8	7	1	1	Putative heat shock protein HSP 90-beta 2	HSP90AB2P	sp|Q58FF8|H90B2_HUMAN Putative heat shock protein HSP 90-beta 2 OS=Homo sapiens OX=9606 GN=HSP90AB2P PE=1 SV=2	1	7	1	1	6	6	6	7	6	5	6	6	6	1	1	1	1	1	1	1	1	1	1	1	1	1	1	1	1	1	1	18.6	3.9	3.9	44.348	381	381	0.0014567	7.7277	By MS/MS	By MS/MS	By MS/MS
Q5BJE1	Q5BJE1	2	2	2	Coiled-coil domain-containing protein 178	CCDC178	sp|Q5BJE1|CC178_HUMAN Coiled-coil domain-containing protein 178 OS=Homo sapiens OX=9606 GN=CCDC178 PE=2 SV=3	1	2	2	2	2	1	1	1	1	1	1	1	1	2	1	1	1	1	1	1	1	1	2	1	1	1	1	1	1	1	1	2.4	2.4	2.4	102.01	867	867	0	11.087	By MS/MS	By MS/MS	By MS/MS
Q5BKZ1	Q5BKZ1	3	3	3	DBIRD complex subunit ZNF326	ZNF326	sp|Q5BKZ1|ZN326_HUMAN DBIRD complex subunit ZNF326 OS=Homo sapiens OX=9606 GN=ZNF326 PE=1 SV=2	1	3	3	3	1	1	1	3	1	1	3	2	1	1	1	1	3	1	1	3	2	1	1	1	1	3	1	1	3	2	1	8.2	8.2	8.2	65.653	582	582	0	18.366	By matching	By matching	By matching
Q5GLZ8	Q5GLZ8	2	2	2	Probable E3 ubiquitin-protein ligase HERC4	HERC4	sp|Q5GLZ8|HERC4_HUMAN Probable E3 ubiquitin-protein ligase HERC4 OS=Homo sapiens OX=9606 GN=HERC4 PE=1 SV=1	1	2	2	2	1	0	2	1	1	0	2	1	1	1	0	2	1	1	0	2	1	1	1	0	2	1	1	0	2	1	1	2.9	2.9	2.9	118.56	1057	1057	0	11.743	By matching		By MS/MS
Q5T4S7	Q5T4S7	6	6	6	E3 ubiquitin-protein ligase UBR4	UBR4	sp|Q5T4S7|UBR4_HUMAN E3 ubiquitin-protein ligase UBR4 OS=Homo sapiens OX=9606 GN=UBR4 PE=1 SV=1	1	6	6	6	2	5	2	2	2	4	5	4	2	2	5	2	2	2	4	5	4	2	2	5	2	2	2	4	5	4	2	1.5	1.5	1.5	573.83	5183	5183	0	36.632	By matching	By MS/MS	By MS/MS
Q5TEC6	Q5TEC6	3	1	1	Histone H3	HIST2H3PS2	sp|Q5TEC6|H3PS2_HUMAN Histone HIST2H3PS2 OS=Homo sapiens OX=9606 GN=H3-2 PE=1 SV=1	1	3	1	1	2	2	2	2	2	3	2	1	2	1	1	1	0	1	1	1	0	1	1	1	1	0	1	1	1	0	1	19.9	8.1	8.1	15.43	136	136	0.0071521	6.2714	By matching	By matching	By matching
Q5TZA2	Q5TZA2	1	1	1	Rootletin	CROCC	sp|Q5TZA2|CROCC_HUMAN Rootletin OS=Homo sapiens OX=9606 GN=CROCC PE=1 SV=1	1	1	1	1	1	1	1	1	1	1	1	1	1	1	1	1	1	1	1	1	1	1	1	1	1	1	1	1	1	1	1	0.4	0.4	0.4	228.52	2017	2017	0.0014959	8.432	By MS/MS	By MS/MS	By MS/MS
Q5VT25	Q5VT25	2	2	2	Serine/threonine-protein kinase MRCK alpha	CDC42BPA	sp|Q5VT25|MRCKA_HUMAN Serine/threonine-protein kinase MRCK alpha OS=Homo sapiens OX=9606 GN=CDC42BPA PE=1 SV=1	1	2	2	2	0	1	0	0	1	1	1	0	0	0	1	0	0	1	1	1	0	0	0	1	0	0	1	1	1	0	0	1.2	1.2	1.2	197.3	1732	1732	0	13.368		By MS/MS
Q5VU97	Q5VU97	2	2	2	VWFA and cache domain-containing protein 1	CACHD1	sp|Q5VU97|CAHD1_HUMAN VWFA and cache domain-containing protein 1 OS=Homo sapiens OX=9606 GN=CACHD1 PE=2 SV=2	1	2	2	2	1	1	0	0	0	0	1	0	0	1	1	0	0	0	0	1	0	0	1	1	0	0	0	0	1	0	0	2	2	2	142.29	1274	1274	0	13.38	By MS/MS	By MS/MS
Q5VW32	Q5VW32	10	10	10	BRO1 domain-containing protein BROX	BROX	sp|Q5VW32|BROX_HUMAN BRO1 domain-containing protein BROX OS=Homo sapiens OX=9606 GN=BROX PE=1 SV=1	1	10	10	10	9	8	8	8	8	10	8	8	7	9	8	8	8	8	10	8	8	7	9	8	8	8	8	10	8	8	7	32.6	32.6	32.6	46.476	411	411	0	206.28	By MS/MS	By MS/MS	By MS/MS
Q5VW38	Q5VW38	1	1	1	Protein GPR107	GPR107	sp|Q5VW38|GP107_HUMAN Protein GPR107 OS=Homo sapiens OX=9606 GN=GPR107 PE=1 SV=1	1	1	1	1	1	1	1	1	1	1	1	0	1	1	1	1	1	1	1	1	0	1	1	1	1	1	1	1	1	0	1	1.8	1.8	1.8	66.99	600	600	0.0015699	10.051	By MS/MS	By MS/MS	By MS/MS
Q5W111	Q5W111	2	2	2	SPRY domain-containing protein 7	SPRYD7	sp|Q5W111|SPRY7_HUMAN SPRY domain-containing protein 7 OS=Homo sapiens OX=9606 GN=SPRYD7 PE=1 SV=2	1	2	2	2	1	2	1	1	2	2	2	2	2	1	2	1	1	2	2	2	2	2	1	2	1	1	2	2	2	2	2	11.2	11.2	11.2	21.666	196	196	0	13.912	By matching	By matching	By MS/MS
Q5ZPR3	Q5ZPR3	4	4	4	CD276 antigen	CD276	sp|Q5ZPR3|CD276_HUMAN CD276 antigen OS=Homo sapiens OX=9606 GN=CD276 PE=1 SV=1	1	4	4	4	2	4	3	1	1	2	3	1	1	2	4	3	1	1	2	3	1	1	2	4	3	1	1	2	3	1	1	12.9	12.9	12.9	57.235	534	534	0	36.349	By MS/MS	By MS/MS	By MS/MS
Q658P3	Q658P3	2	2	2	Metalloreductase STEAP3	STEAP3	sp|Q658P3|STEA3_HUMAN Metalloreductase STEAP3 OS=Homo sapiens OX=9606 GN=STEAP3 PE=1 SV=2	1	2	2	2	1	1	0	0	1	0	2	0	1	1	1	0	0	1	0	2	0	1	1	1	0	0	1	0	2	0	1	4.3	4.3	4.3	54.6	488	488	0	11.793	By matching	By matching
Q68D85	Q68D85	3	3	3	Natural cytotoxicity triggering receptor 3 ligand 1	NCR3LG1	sp|Q68D85|NR3L1_HUMAN Natural cytotoxicity triggering receptor 3 ligand 1 OS=Homo sapiens OX=9606 GN=NCR3LG1 PE=1 SV=1	1	3	3	3	3	3	3	1	3	3	3	2	2	3	3	3	1	3	3	3	2	2	3	3	3	1	3	3	3	2	2	6.4	6.4	6.4	50.827	454	454	0	19.85	By MS/MS	By MS/MS	By MS/MS
Q68EM7;Q17R89	Q68EM7;Q17R89	2;1	2;1	2;1	Rho GTPase-activating protein 17;Rho GTPase-activating protein 44	ARHGAP17;ARHGAP44	sp|Q68EM7|RHG17_HUMAN Rho GTPase-activating protein 17 OS=Homo sapiens OX=9606 GN=ARHGAP17 PE=1 SV=1;sp|Q17R89|RHG44_HUMAN Rho GTPase-activating protein 44 OS=Homo sapiens OX=9606 GN=ARHGAP44 PE=1 SV=1	2	2	2	2	1	1	2	0	0	1	0	0	0	1	1	2	0	0	1	0	0	0	1	1	2	0	0	1	0	0	0	2	2	2	95.436	881	881;818	0	11.278	By MS/MS	By MS/MS	By MS/MS
Q6ICC9	Q6ICC9	2	2	2	Protein LDOC1L	LDOC1L	sp|Q6ICC9|RTL6_HUMAN Retrotransposon Gag-like protein 6 OS=Homo sapiens OX=9606 GN=RTL6 PE=2 SV=1	1	2	2	2	1	2	1	0	0	0	0	0	0	1	2	1	0	0	0	0	0	0	1	2	1	0	0	0	0	0	0	13.4	13.4	13.4	26.154	239	239	0	12.669	By matching	By MS/MS	By MS/MS
Q6NSI4	Q6NSI4	1	1	1	Uncharacterized protein CXorf57	CXorf57	sp|Q6NSI4|RADX_HUMAN RPA-related protein RADX OS=Homo sapiens OX=9606 GN=RADX PE=1 SV=2	1	1	1	1	0	0	0	0	1	1	1	0	0	0	0	0	0	1	1	1	0	0	0	0	0	0	1	1	1	0	0	1.4	1.4	1.4	97.553	855	855	0.0054054	6.6555
Q6NW34	Q6NW34	1	1	1	Uncharacterized protein C3orf17	C3orf17	sp|Q6NW34|NEPRO_HUMAN Nucleolus and neural progenitor protein OS=Homo sapiens OX=9606 GN=NEPRO PE=1 SV=3	1	1	1	1	1	0	0	0	0	0	1	1	0	1	0	0	0	0	0	1	1	0	1	0	0	0	0	0	1	1	0	1.6	1.6	1.6	64.551	567	567	0.001385	6.9619	By MS/MS
Q6P1J9	Q6P1J9	2	2	2	Parafibromin	CDC73	sp|Q6P1J9|CDC73_HUMAN Parafibromin OS=Homo sapiens OX=9606 GN=CDC73 PE=1 SV=1	1	2	2	2	2	2	1	0	0	0	1	1	1	2	2	1	0	0	0	1	1	1	2	2	1	0	0	0	1	1	1	4.1	4.1	4.1	60.576	531	531	0	11.948	By MS/MS	By matching	By matching
Q6P1M9	Q6P1M9	1	1	1	Armadillo repeat-containing X-linked protein 5	ARMCX5	sp|Q6P1M9|ARMX5_HUMAN Armadillo repeat-containing X-linked protein 5 OS=Homo sapiens OX=9606 GN=ARMCX5 PE=1 SV=1	1	1	1	1	0	1	1	0	0	0	0	0	0	0	1	1	0	0	0	0	0	0	0	1	1	0	0	0	0	0	0	2.9	2.9	2.9	62.345	558	558	0.0034153	6.8073		By matching	By MS/MS
Q6P1N0	Q6P1N0	12	12	12	Coiled-coil and C2 domain-containing protein 1A	CC2D1A	sp|Q6P1N0|C2D1A_HUMAN Coiled-coil and C2 domain-containing protein 1A OS=Homo sapiens OX=9606 GN=CC2D1A PE=1 SV=1	1	12	12	12	9	10	12	3	6	5	8	5	3	9	10	12	3	6	5	8	5	3	9	10	12	3	6	5	8	5	3	15.2	15.2	15.2	104.06	951	951	0	80.062	By MS/MS	By MS/MS	By MS/MS
Q6P2Q9	Q6P2Q9	18	18	18	Pre-mRNA-processing-splicing factor 8	PRPF8	sp|Q6P2Q9|PRP8_HUMAN Pre-mRNA-processing-splicing factor 8 OS=Homo sapiens OX=9606 GN=PRPF8 PE=1 SV=2	1	18	18	18	4	9	6	11	8	11	18	10	10	4	9	6	11	8	11	18	10	10	4	9	6	11	8	11	18	10	10	11	11	11	273.6	2335	2335	0	154.37	By MS/MS	By MS/MS	By MS/MS
Q6P3W7	Q6P3W7	5	5	5	SCY1-like protein 2	SCYL2	sp|Q6P3W7|SCYL2_HUMAN SCY1-like protein 2 OS=Homo sapiens OX=9606 GN=SCYL2 PE=1 SV=1	1	5	5	5	4	5	3	4	4	4	4	4	1	4	5	3	4	4	4	4	4	1	4	5	3	4	4	4	4	4	1	5.4	5.4	5.4	103.71	929	929	0	39.809	By MS/MS	By MS/MS	By MS/MS
Q6PHR2	Q6PHR2	2	2	2	Serine/threonine-protein kinase ULK3	ULK3	sp|Q6PHR2|ULK3_HUMAN Serine/threonine-protein kinase ULK3 OS=Homo sapiens OX=9606 GN=ULK3 PE=1 SV=2	1	2	2	2	2	2	2	2	2	1	2	2	1	2	2	2	2	2	1	2	2	1	2	2	2	2	2	1	2	2	1	4.9	4.9	4.9	53.444	472	472	0.001586	10.637	By MS/MS	By MS/MS	By MS/MS
Q6UVY6	Q6UVY6	4	4	4	DBH-like monooxygenase protein 1	MOXD1	sp|Q6UVY6|MOXD1_HUMAN DBH-like monooxygenase protein 1 OS=Homo sapiens OX=9606 GN=MOXD1 PE=1 SV=1	1	4	4	4	3	4	3	2	2	1	1	3	0	3	4	3	2	2	1	1	3	0	3	4	3	2	2	1	1	3	0	6	6	6	69.652	613	613	0	28.038	By MS/MS	By MS/MS	By MS/MS
Q6YHK3	Q6YHK3	1	1	1	CD109 antigen	CD109	sp|Q6YHK3|CD109_HUMAN CD109 antigen OS=Homo sapiens OX=9606 GN=CD109 PE=1 SV=2	1	1	1	1	0	1	1	0	0	0	0	0	0	0	1	1	0	0	0	0	0	0	0	1	1	0	0	0	0	0	0	1.2	1.2	1.2	161.69	1445	1445	0.0072037	6.3171		By matching	By MS/MS
Q6ZNJ1	Q6ZNJ1	2	2	2	Neurobeachin-like protein 2	NBEAL2	sp|Q6ZNJ1|NBEL2_HUMAN Neurobeachin-like protein 2 OS=Homo sapiens OX=9606 GN=NBEAL2 PE=1 SV=2	1	2	2	2	1	0	0	0	0	1	1	1	0	1	0	0	0	0	1	1	1	0	1	0	0	0	0	1	1	1	0	0.8	0.8	0.8	302.51	2754	2754	0	12.147	By MS/MS
Q6ZUX7	Q6ZUX7	2	2	2	Lipoma HMGIC fusion partner-like 2 protein	LHFPL2	sp|Q6ZUX7|LHPL2_HUMAN LHFPL tetraspan subfamily member 2 protein OS=Homo sapiens OX=9606 GN=LHFPL2 PE=1 SV=2	1	2	2	2	1	0	2	0	0	0	2	0	1	1	0	2	0	0	0	2	0	1	1	0	2	0	0	0	2	0	1	14.9	14.9	14.9	24.486	228	228	0	18.018	By MS/MS		By MS/MS
Q76LX8	Q76LX8	1	1	1	A disintegrin and metalloproteinase with thrombospondin motifs 13	ADAMTS13	sp|Q76LX8|ATS13_HUMAN A disintegrin and metalloproteinase with thrombospondin motifs 13 OS=Homo sapiens OX=9606 GN=ADAMTS13 PE=1 SV=1	1	1	1	1	0	0	0	1	1	0	0	1	0	0	0	0	1	1	0	0	1	0	0	0	0	1	1	0	0	1	0	0.6	0.6	0.6	153.6	1427	1427	0.0014194	7.2532
Q7KYR7	Q7KYR7	2	2	2	Butyrophilin subfamily 2 member A1	BTN2A1	sp|Q7KYR7|BT2A1_HUMAN Butyrophilin subfamily 2 member A1 OS=Homo sapiens OX=9606 GN=BTN2A1 PE=1 SV=3	1	2	2	2	0	0	1	1	1	2	2	0	1	0	0	1	1	1	2	2	0	1	0	0	1	1	1	2	2	0	1	4.4	4.4	4.4	59.632	527	527	0	12.194			By matching
Q7KZF4	Q7KZF4	9	9	9	Staphylococcal nuclease domain-containing protein 1	SND1	sp|Q7KZF4|SND1_HUMAN Staphylococcal nuclease domain-containing protein 1 OS=Homo sapiens OX=9606 GN=SND1 PE=1 SV=1	1	9	9	9	6	9	9	7	7	8	7	7	7	6	9	9	7	7	8	7	7	7	6	9	9	7	7	8	7	7	7	12	12	12	102	910	910	0	65.973	By MS/MS	By MS/MS	By MS/MS
Q7KZI7	Q7KZI7	9	9	9	Serine/threonine-protein kinase MARK2	MARK2	sp|Q7KZI7|MARK2_HUMAN Serine/threonine-protein kinase MARK2 OS=Homo sapiens OX=9606 GN=MARK2 PE=1 SV=2	1	9	9	9	8	7	9	2	0	1	4	0	0	8	7	9	2	0	1	4	0	0	8	7	9	2	0	1	4	0	0	14.7	14.7	14.7	87.91	788	788	0	66.519	By MS/MS	By MS/MS	By MS/MS
Q7L2E3	Q7L2E3	2	2	2	Putative ATP-dependent RNA helicase DHX30	DHX30	sp|Q7L2E3|DHX30_HUMAN ATP-dependent RNA helicase DHX30 OS=Homo sapiens OX=9606 GN=DHX30 PE=1 SV=1	1	2	2	2	1	2	2	2	0	1	1	1	0	1	2	2	2	0	1	1	1	0	1	2	2	2	0	1	1	1	0	1.8	1.8	1.8	133.94	1194	1194	0	11.058	By matching	By MS/MS	By MS/MS
Q7L2H7	Q7L2H7	5	5	5	Eukaryotic translation initiation factor 3 subunit M	EIF3M	sp|Q7L2H7|EIF3M_HUMAN Eukaryotic translation initiation factor 3 subunit M OS=Homo sapiens OX=9606 GN=EIF3M PE=1 SV=1	1	5	5	5	2	2	1	2	2	2	4	2	2	2	2	1	2	2	2	4	2	2	2	2	1	2	2	2	4	2	2	20.9	20.9	20.9	42.502	374	374	0	50.39	By MS/MS	By MS/MS	By matching
Q7L576;Q96F07	Q7L576;Q96F07	4;3	4;3	4;3	Cytoplasmic FMR1-interacting protein 1;Cytoplasmic FMR1-interacting protein 2	CYFIP1;CYFIP2	sp|Q7L576|CYFP1_HUMAN Cytoplasmic FMR1-interacting protein 1 OS=Homo sapiens OX=9606 GN=CYFIP1 PE=1 SV=1;sp|Q96F07|CYFP2_HUMAN Cytoplasmic FMR1-interacting protein 2 OS=Homo sapiens OX=9606 GN=CYFIP2 PE=1 SV=2	2	4	4	4	3	2	2	3	2	3	4	3	2	3	2	2	3	2	3	4	3	2	3	2	2	3	2	3	4	3	2	3.3	3.3	3.3	145.18	1253	1253;1278	0	28.998	By MS/MS	By MS/MS	By MS/MS
Q7L7X3;Q9H2K8	Q7L7X3	3;1	3;1	3;1	Serine/threonine-protein kinase TAO1	TAOK1	sp|Q7L7X3|TAOK1_HUMAN Serine/threonine-protein kinase TAO1 OS=Homo sapiens OX=9606 GN=TAOK1 PE=1 SV=1	2	3	3	3	1	3	2	2	3	2	1	2	2	1	3	2	2	3	2	1	2	2	1	3	2	2	3	2	1	2	2	3.3	3.3	3.3	116.07	1001	1001;898	0	16.54	By matching	By MS/MS	By MS/MS
Q7L9L4;Q9H8S9	Q7L9L4;Q9H8S9	1;1	1;1	1;1	MOB kinase activator 1B;MOB kinase activator 1A	MOB1B;MOB1A	sp|Q7L9L4|MOB1B_HUMAN MOB kinase activator 1B OS=Homo sapiens OX=9606 GN=MOB1B PE=1 SV=3;sp|Q9H8S9|MOB1A_HUMAN MOB kinase activator 1A OS=Homo sapiens OX=9606 GN=MOB1A PE=1 SV=4	2	1	1	1	1	0	0	0	1	0	1	1	1	1	0	0	0	1	0	1	1	1	1	0	0	0	1	0	1	1	1	5.6	5.6	5.6	25.091	216	216;216	0.0015326	8.8816	By MS/MS
Q7LBR1	Q7LBR1	5	5	5	Charged multivesicular body protein 1b	CHMP1B	sp|Q7LBR1|CHM1B_HUMAN Charged multivesicular body protein 1b OS=Homo sapiens OX=9606 GN=CHMP1B PE=1 SV=1	1	5	5	5	3	5	4	3	4	3	4	3	2	3	5	4	3	4	3	4	3	2	3	5	4	3	4	3	4	3	2	19.6	19.6	19.6	22.109	199	199	0	31.857	By MS/MS	By MS/MS	By MS/MS
Q7Z2T5	Q7Z2T5	1	1	1	TRMT1-like protein	TRMT1L	sp|Q7Z2T5|TRM1L_HUMAN TRMT1-like protein OS=Homo sapiens OX=9606 GN=TRMT1L PE=1 SV=2	1	1	1	1	0	0	0	0	0	0	1	0	0	0	0	0	0	0	0	1	0	0	0	0	0	0	0	0	1	0	0	1.4	1.4	1.4	81.746	733	733	0.0053872	6.5812
Q7Z2W4	Q7Z2W4	20	20	20	Zinc finger CCCH-type antiviral protein 1	ZC3HAV1	sp|Q7Z2W4|ZCCHV_HUMAN Zinc finger CCCH-type antiviral protein 1 OS=Homo sapiens OX=9606 GN=ZC3HAV1 PE=1 SV=3	1	20	20	20	19	19	19	5	5	5	10	7	5	19	19	19	5	5	5	10	7	5	19	19	19	5	5	5	10	7	5	26.3	26.3	26.3	101.43	902	902	0	293.45	By MS/MS	By MS/MS	By MS/MS
Q7Z3C6	Q7Z3C6	3	3	3	Autophagy-related protein 9A	ATG9A	sp|Q7Z3C6|ATG9A_HUMAN Autophagy-related protein 9A OS=Homo sapiens OX=9606 GN=ATG9A PE=1 SV=3	1	3	3	3	1	0	0	1	1	0	2	1	0	1	0	0	1	1	0	2	1	0	1	0	0	1	1	0	2	1	0	3.5	3.5	3.5	94.446	839	839	0	16.841	By MS/MS
Q7Z406	Q7Z406	14	8	8	Myosin-14	MYH14	sp|Q7Z406|MYH14_HUMAN Myosin-14 OS=Homo sapiens OX=9606 GN=MYH14 PE=1 SV=2	1	14	8	8	10	10	12	10	13	12	13	12	11	4	4	6	4	7	6	7	7	6	4	4	6	4	7	6	7	7	6	6.8	4.6	4.6	227.87	1995	1995	0	55.197	By MS/MS	By MS/MS	By MS/MS
Q7Z4S6	Q7Z4S6	1	1	1	Kinesin-like protein KIF21A	KIF21A	sp|Q7Z4S6|KI21A_HUMAN Kinesin-like protein KIF21A OS=Homo sapiens OX=9606 GN=KIF21A PE=1 SV=2	1	1	1	1	1	1	1	1	1	1	1	1	1	1	1	1	1	1	1	1	1	1	1	1	1	1	1	1	1	1	1	0.4	0.4	0.4	187.18	1674	1674	0.00409	6.7607	By MS/MS	By MS/MS	By MS/MS
Q7Z4V5	Q7Z4V5	4	4	4	Hepatoma-derived growth factor-related protein 2	HDGFRP2	sp|Q7Z4V5|HDGR2_HUMAN Hepatoma-derived growth factor-related protein 2 OS=Homo sapiens OX=9606 GN=HDGFL2 PE=1 SV=1	1	4	4	4	0	1	2	2	1	2	3	2	1	0	1	2	2	1	2	3	2	1	0	1	2	2	1	2	3	2	1	8.6	8.6	8.6	74.316	671	671	0	28.623		By MS/MS	By MS/MS
Q7Z4W1	Q7Z4W1	2	2	2	L-xylulose reductase	DCXR	sp|Q7Z4W1|DCXR_HUMAN L-xylulose reductase OS=Homo sapiens OX=9606 GN=DCXR PE=1 SV=2	1	2	2	2	2	2	2	2	2	2	2	2	2	2	2	2	2	2	2	2	2	2	2	2	2	2	2	2	2	2	2	8.6	8.6	8.6	25.913	244	244	0	15.548	By MS/MS	By MS/MS	By MS/MS
Q7Z5G4;Q2TAP0	Q7Z5G4	4;1	4;1	4;1	Golgin subfamily A member 7	GOLGA7	sp|Q7Z5G4|GOGA7_HUMAN Golgin subfamily A member 7 OS=Homo sapiens OX=9606 GN=GOLGA7 PE=1 SV=2	2	4	4	4	2	3	2	4	4	3	3	2	2	2	3	2	4	4	3	3	2	2	2	3	2	4	4	3	3	2	2	30.7	30.7	30.7	15.824	137	137;167	0	28.356	By matching	By MS/MS	By MS/MS
Q86TG7	Q86TG7	2	2	2	Retrotransposon-derived protein PEG10	PEG10	sp|Q86TG7|PEG10_HUMAN Retrotransposon-derived protein PEG10 OS=Homo sapiens OX=9606 GN=PEG10 PE=1 SV=2	1	2	2	2	1	1	1	1	1	0	1	0	1	1	1	1	1	1	0	1	0	1	1	1	1	1	1	0	1	0	1	2.8	2.8	2.8	80.172	708	708	0	11.901	By MS/MS	By MS/MS	By MS/MS
Q86UF1	Q86UF1	1	1	1	Tetraspanin-33	TSPAN33	sp|Q86UF1|TSN33_HUMAN Tetraspanin-33 OS=Homo sapiens OX=9606 GN=TSPAN33 PE=1 SV=1	1	1	1	1	1	0	0	0	1	0	1	1	0	1	0	0	0	1	0	1	1	0	1	0	0	0	1	0	1	1	0	4.9	4.9	4.9	31.538	283	283	0.001576	10.523	By matching
Q86UK7	Q86UK7	2	2	2	Zinc finger protein 598	ZNF598	sp|Q86UK7|ZN598_HUMAN E3 ubiquitin-protein ligase ZNF598 OS=Homo sapiens OX=9606 GN=ZNF598 PE=1 SV=1	1	2	2	2	1	1	2	0	0	1	0	0	0	1	1	2	0	0	1	0	0	0	1	1	2	0	0	1	0	0	0	3.3	3.3	3.3	98.636	904	904	0	14.226	By MS/MS	By MS/MS	By MS/MS
Q86UN3	Q86UN3	1	1	1	Reticulon-4 receptor-like 2	RTN4RL2	sp|Q86UN3|R4RL2_HUMAN Reticulon-4 receptor-like 2 OS=Homo sapiens OX=9606 GN=RTN4RL2 PE=1 SV=1	1	1	1	1	0	1	1	1	0	0	0	0	1	0	1	1	1	0	0	0	0	1	0	1	1	1	0	0	0	0	1	2.9	2.9	2.9	46.105	420	420	0.0015373	8.9938		By MS/MS	By MS/MS
Q86UX7	Q86UX7	12	12	12	Fermitin family homolog 3	FERMT3	sp|Q86UX7|URP2_HUMAN Fermitin family homolog 3 OS=Homo sapiens OX=9606 GN=FERMT3 PE=1 SV=1	1	12	12	12	11	9	10	10	12	10	11	9	9	11	9	10	10	12	10	11	9	9	11	9	10	10	12	10	11	9	9	18.4	18.4	18.4	75.952	667	667	0	112.87	By MS/MS	By MS/MS	By MS/MS
Q86VI4	Q86VI4	3	3	3	Lysosomal-associated transmembrane protein 4B	LAPTM4B	sp|Q86VI4|LAP4B_HUMAN Lysosomal-associated transmembrane protein 4B OS=Homo sapiens OX=9606 GN=LAPTM4B PE=1 SV=2	1	3	3	3	2	1	2	2	1	1	3	2	1	2	1	2	2	1	1	3	2	1	2	1	2	2	1	1	3	2	1	14.8	14.8	14.8	35.123	317	317	0	17.704	By matching	By matching	By MS/MS
Q86VN1	Q86VN1	4	4	4	Vacuolar protein-sorting-associated protein 36	VPS36	sp|Q86VN1|VPS36_HUMAN Vacuolar protein-sorting-associated protein 36 OS=Homo sapiens OX=9606 GN=VPS36 PE=1 SV=1	1	4	4	4	1	3	4	3	4	3	3	2	3	1	3	4	3	4	3	3	2	3	1	3	4	3	4	3	3	2	3	10.6	10.6	10.6	43.816	386	386	0	27.555	By MS/MS	By MS/MS	By MS/MS
Q86VP6	Q86VP6	4	4	4	Cullin-associated NEDD8-dissociated protein 1	CAND1	sp|Q86VP6|CAND1_HUMAN Cullin-associated NEDD8-dissociated protein 1 OS=Homo sapiens OX=9606 GN=CAND1 PE=1 SV=2	1	4	4	4	2	2	3	2	3	2	4	3	1	2	2	3	2	3	2	4	3	1	2	2	3	2	3	2	4	3	1	3.7	3.7	3.7	136.37	1230	1230	0	29.674	By MS/MS	By MS/MS	By MS/MS
Q86X29	Q86X29	15	15	15	Lipolysis-stimulated lipoprotein receptor	LSR	sp|Q86X29|LSR_HUMAN Lipolysis-stimulated lipoprotein receptor OS=Homo sapiens OX=9606 GN=LSR PE=1 SV=4	1	15	15	15	10	10	12	11	10	11	14	11	12	10	10	12	11	10	11	14	11	12	10	10	12	11	10	11	14	11	12	23.7	23.7	23.7	71.438	649	649	0	133.02	By MS/MS	By MS/MS	By MS/MS
Q86X55	Q86X55	2	2	2	Histone-arginine methyltransferase CARM1	CARM1	sp|Q86X55|CARM1_HUMAN Histone-arginine methyltransferase CARM1 OS=Homo sapiens OX=9606 GN=CARM1 PE=1 SV=3	1	2	2	2	1	1	2	0	1	1	1	1	1	1	1	2	0	1	1	1	1	1	1	1	2	0	1	1	1	1	1	3.5	3.5	3.5	65.853	608	608	0	12.2	By matching	By matching	By MS/MS
Q86XT2	Q86XT2	3	3	3	Vacuolar protein sorting-associated protein 37D	VPS37D	sp|Q86XT2|VP37D_HUMAN Vacuolar protein sorting-associated protein 37D OS=Homo sapiens OX=9606 GN=VPS37D PE=1 SV=2	1	3	3	3	3	3	3	3	2	0	2	1	0	3	3	3	3	2	0	2	1	0	3	3	3	3	2	0	2	1	0	15.1	15.1	15.1	27.729	251	251	0	18.053	By matching	By MS/MS	By MS/MS
Q86XT9	Q86XT9	1	1	1	Insulin-like growth factor-binding protein 3 receptor	TMEM219	sp|Q86XT9|TM219_HUMAN Insulin-like growth factor-binding protein 3 receptor OS=Homo sapiens OX=9606 GN=TMEM219 PE=1 SV=1	1	1	1	1	1	1	1	1	1	1	1	1	1	1	1	1	1	1	1	1	1	1	1	1	1	1	1	1	1	1	1	5.4	5.4	5.4	25.724	240	240	0.0014728	7.9267	By MS/MS	By MS/MS	By MS/MS
Q86Y56	Q86Y56	1	1	1	Dynein assembly factor 5, axonemal	DNAAF5	sp|Q86Y56|DAAF5_HUMAN Dynein assembly factor 5, axonemal OS=Homo sapiens OX=9606 GN=DNAAF5 PE=1 SV=4	1	1	1	1	0	0	0	0	1	1	1	0	0	0	0	0	0	1	1	1	0	0	0	0	0	0	1	1	1	0	0	1.3	1.3	1.3	93.52	855	855	0.0014316	7.3539
Q86Y82	Q86Y82	5	5	5	Syntaxin-12	STX12	sp|Q86Y82|STX12_HUMAN Syntaxin-12 OS=Homo sapiens OX=9606 GN=STX12 PE=1 SV=1	1	5	5	5	5	4	5	4	5	5	5	3	4	5	4	5	4	5	5	5	3	4	5	4	5	4	5	5	5	3	4	21.7	21.7	21.7	31.642	276	276	0	42.148	By MS/MS	By MS/MS	By MS/MS
Q86YL7	Q86YL7	1	1	1	Podoplanin	PDPN	sp|Q86YL7|PDPN_HUMAN Podoplanin OS=Homo sapiens OX=9606 GN=PDPN PE=1 SV=3	1	1	1	1	1	1	1	1	1	1	1	0	1	1	1	1	1	1	1	1	0	1	1	1	1	1	1	1	1	0	1	6.8	6.8	6.8	16.698	162	162	0.0015349	8.9361	By MS/MS	By MS/MS	By MS/MS
Q86YP4;Q8WXI9	Q86YP4;Q8WXI9	2;1	2;1	2;1	Transcriptional repressor p66-alpha;Transcriptional repressor p66-beta	GATAD2A;GATAD2B	sp|Q86YP4|P66A_HUMAN Transcriptional repressor p66-alpha OS=Homo sapiens OX=9606 GN=GATAD2A PE=1 SV=1;sp|Q8WXI9|P66B_HUMAN Transcriptional repressor p66-beta OS=Homo sapiens OX=9606 GN=GATAD2B PE=1 SV=1	2	2	2	2	1	2	2	1	1	1	1	1	1	1	2	2	1	1	1	1	1	1	1	2	2	1	1	1	1	1	1	3.2	3.2	3.2	68.062	633	633;593	0	15.363	By matching	By MS/MS	By MS/MS
Q86YQ8;Q9HCH3;Q8IYJ1	Q86YQ8	19;7;4	19;7;4	18;6;3	Copine-8	CPNE8	sp|Q86YQ8|CPNE8_HUMAN Copine-8 OS=Homo sapiens OX=9606 GN=CPNE8 PE=1 SV=2	3	19	19	18	19	18	17	17	19	18	18	18	17	19	18	17	17	19	18	18	18	17	18	17	16	16	18	17	17	17	16	38.7	38.7	37.1	63.107	564	564;593;553	0	323.31	By MS/MS	By MS/MS	By MS/MS
Q8IUD2	Q8IUD2	1	1	1	ELKS/Rab6-interacting/CAST family member 1	ERC1	sp|Q8IUD2|RB6I2_HUMAN ELKS/Rab6-interacting/CAST family member 1 OS=Homo sapiens OX=9606 GN=ERC1 PE=1 SV=1	1	1	1	1	0	0	1	0	0	0	0	0	0	0	0	1	0	0	0	0	0	0	0	0	1	0	0	0	0	0	0	1	1	1	128.08	1116	1116	0.0090498	6.2111			By MS/MS
Q8IV08	Q8IV08	4	4	4	Phospholipase D3	PLD3	sp|Q8IV08|PLD3_HUMAN 5-3 exonuclease PLD3 OS=Homo sapiens OX=9606 GN=PLD3 PE=1 SV=1	1	4	4	4	4	2	3	3	4	4	4	4	2	4	2	3	3	4	4	4	4	2	4	2	3	3	4	4	4	4	2	10.2	10.2	10.2	54.705	490	490	0	26.985	By MS/MS	By matching	By MS/MS
Q8IVM0	Q8IVM0	4	4	4	Coiled-coil domain-containing protein 50	CCDC50	sp|Q8IVM0|CCD50_HUMAN Coiled-coil domain-containing protein 50 OS=Homo sapiens OX=9606 GN=CCDC50 PE=1 SV=1	1	4	4	4	4	2	1	1	0	0	0	0	0	4	2	1	1	0	0	0	0	0	4	2	1	1	0	0	0	0	0	19.3	19.3	19.3	35.822	306	306	0	35.703	By MS/MS	By MS/MS	By MS/MS
Q8IWA5	Q8IWA5	2	2	2	Choline transporter-like protein 2	SLC44A2	sp|Q8IWA5|CTL2_HUMAN Choline transporter-like protein 2 OS=Homo sapiens OX=9606 GN=SLC44A2 PE=1 SV=3	1	2	2	2	1	1	1	1	2	2	1	1	1	1	1	1	1	2	2	1	1	1	1	1	1	1	2	2	1	1	1	2.3	2.3	2.3	80.123	706	706	0	11.552	By matching	By MS/MS	By MS/MS
Q8IWX8	Q8IWX8	2	2	2	Calcium homeostasis endoplasmic reticulum protein	CHERP	sp|Q8IWX8|CHERP_HUMAN Calcium homeostasis endoplasmic reticulum protein OS=Homo sapiens OX=9606 GN=CHERP PE=1 SV=3	1	2	2	2	0	1	0	1	2	1	2	0	0	0	1	0	1	2	1	2	0	0	0	1	0	1	2	1	2	0	0	2	2	2	103.7	916	916	0.0016013	10.81		By matching
Q8IY67	Q8IY67	1	1	1	Ribonucleoprotein PTB-binding 1	RAVER1	sp|Q8IY67|RAVR1_HUMAN Ribonucleoprotein PTB-binding 1 OS=Homo sapiens OX=9606 GN=RAVER1 PE=1 SV=1	1	1	1	1	1	1	1	1	1	1	1	1	1	1	1	1	1	1	1	1	1	1	1	1	1	1	1	1	1	1	1	2.1	2.1	2.1	63.876	606	606	0.0014154	7.2143	By MS/MS	By MS/MS	By MS/MS
Q8IYB3	Q8IYB3	5	5	5	Serine/arginine repetitive matrix protein 1	SRRM1	sp|Q8IYB3|SRRM1_HUMAN Serine/arginine repetitive matrix protein 1 OS=Homo sapiens OX=9606 GN=SRRM1 PE=1 SV=2	1	5	5	5	3	2	3	4	3	3	4	3	3	3	2	3	4	3	3	4	3	3	3	2	3	4	3	3	4	3	3	5.5	5.5	5.5	102.33	904	904	0	30.786	By MS/MS	By MS/MS	By matching
Q8IYT4	Q8IYT4	1	1	1	Katanin p60 ATPase-containing subunit A-like 2	KATNAL2	sp|Q8IYT4|KATL2_HUMAN Katanin p60 ATPase-containing subunit A-like 2 OS=Homo sapiens OX=9606 GN=KATNAL2 PE=1 SV=3	1	1	1	1	1	1	1	1	1	1	1	1	1	1	1	1	1	1	1	1	1	1	1	1	1	1	1	1	1	1	1	2.2	2.2	2.2	61.252	538	538	0.0014075	7.1312	By MS/MS	By MS/MS	By MS/MS
Q8IZA0	Q8IZA0	5	5	5	Dyslexia-associated protein KIAA0319-like protein	KIAA0319L	sp|Q8IZA0|K319L_HUMAN Dyslexia-associated protein KIAA0319-like protein OS=Homo sapiens OX=9606 GN=KIAA0319L PE=1 SV=2	1	5	5	5	4	4	4	1	2	2	2	2	1	4	4	4	1	2	2	2	2	1	4	4	4	1	2	2	2	2	1	5.9	5.9	5.9	115.66	1049	1049	0	38.3	By MS/MS	By MS/MS	By MS/MS
Q8N163	Q8N163	3	3	3	Cell cycle and apoptosis regulator protein 2	CCAR2	sp|Q8N163|CCAR2_HUMAN Cell cycle and apoptosis regulator protein 2 OS=Homo sapiens OX=9606 GN=CCAR2 PE=1 SV=2	1	3	3	3	1	3	2	3	2	3	3	3	3	1	3	2	3	2	3	3	3	3	1	3	2	3	2	3	3	3	3	3.4	3.4	3.4	102.9	923	923	0	20.006	By matching	By matching	By MS/MS
Q8N1F7	Q8N1F7	1	1	1	Nuclear pore complex protein Nup93	NUP93	sp|Q8N1F7|NUP93_HUMAN Nuclear pore complex protein Nup93 OS=Homo sapiens OX=9606 GN=NUP93 PE=1 SV=2	1	1	1	1	0	1	0	0	0	1	0	0	1	0	1	0	0	0	1	0	0	1	0	1	0	0	0	1	0	0	1	1.3	1.3	1.3	93.487	819	819	0.0014164	7.2176		By MS/MS
Q8N4C8	Q8N4C8	8	3	3	Misshapen-like kinase 1	MINK1	sp|Q8N4C8|MINK1_HUMAN Misshapen-like kinase 1 OS=Homo sapiens OX=9606 GN=MINK1 PE=1 SV=2	1	8	3	3	3	3	5	4	5	7	8	5	4	1	1	2	2	2	2	3	2	1	1	1	2	2	2	2	3	2	1	6.3	2.2	2.2	149.82	1332	1332	0	17.275	By MS/MS	By MS/MS	By MS/MS
Q8N4T4	Q8N4T4	3	3	3	Rho guanine nucleotide exchange factor 39	ARHGEF39	sp|Q8N4T4|ARG39_HUMAN Rho guanine nucleotide exchange factor 39 OS=Homo sapiens OX=9606 GN=ARHGEF39 PE=1 SV=1	1	3	3	3	2	3	2	0	1	0	2	1	1	2	3	2	0	1	0	2	1	1	2	3	2	0	1	0	2	1	1	9.3	9.3	9.3	38.295	335	335	0	20.067	By MS/MS	By MS/MS	By MS/MS
Q8N5I2	Q8N5I2	7	7	7	Arrestin domain-containing protein 1	ARRDC1	sp|Q8N5I2|ARRD1_HUMAN Arrestin domain-containing protein 1 OS=Homo sapiens OX=9606 GN=ARRDC1 PE=1 SV=1	1	7	7	7	5	4	5	7	6	6	6	7	6	5	4	5	7	6	6	6	7	6	5	4	5	7	6	6	6	7	6	33	33	33	45.981	433	433	0	61.391	By MS/MS	By MS/MS	By MS/MS
Q8N684	Q8N684	2	2	2	Cleavage and polyadenylation specificity factor subunit 7	CPSF7	sp|Q8N684|CPSF7_HUMAN Cleavage and polyadenylation specificity factor subunit 7 OS=Homo sapiens OX=9606 GN=CPSF7 PE=1 SV=1	1	2	2	2	1	1	2	2	1	2	2	2	2	1	1	2	2	1	2	2	2	2	1	1	2	2	1	2	2	2	2	4.9	4.9	4.9	52.049	471	471	0	11.189	By matching	By MS/MS	By matching
Q8N726	Q8N726	1	1	1	Tumor suppressor ARF	CDKN2A	sp|Q8N726|ARF_HUMAN Tumor suppressor ARF OS=Homo sapiens OX=9606 GN=CDKN2A PE=1 SV=2	1	1	1	1	1	1	1	0	0	0	0	0	0	1	1	1	0	0	0	0	0	0	1	1	1	0	0	0	0	0	0	6.1	6.1	6.1	13.903	132	132	0.0027435	6.869	By MS/MS	By MS/MS	By MS/MS
Q8N8S7	Q8N8S7	2	2	2	Protein enabled homolog	ENAH	sp|Q8N8S7|ENAH_HUMAN Protein enabled homolog OS=Homo sapiens OX=9606 GN=ENAH PE=1 SV=2	1	2	2	2	1	2	1	2	1	1	2	1	1	1	2	1	2	1	1	2	1	1	1	2	1	2	1	1	2	1	1	3.2	3.2	3.2	66.509	591	591	0	12.786	By MS/MS	By MS/MS	By MS/MS
Q8N9N7	Q8N9N7	7	7	7	Leucine-rich repeat-containing protein 57	LRRC57	sp|Q8N9N7|LRC57_HUMAN Leucine-rich repeat-containing protein 57 OS=Homo sapiens OX=9606 GN=LRRC57 PE=1 SV=1	1	7	7	7	6	6	6	4	5	5	5	3	4	6	6	6	4	5	5	5	3	4	6	6	6	4	5	5	5	3	4	29.7	29.7	29.7	26.754	239	239	0	46.131	By MS/MS	By MS/MS	By MS/MS
Q8N9T8	Q8N9T8	1	1	1	Protein KRI1 homolog	KRI1	sp|Q8N9T8|KRI1_HUMAN Protein KRI1 homolog OS=Homo sapiens OX=9606 GN=KRI1 PE=1 SV=3	1	1	1	1	0	0	1	1	1	0	1	1	0	0	0	1	1	1	0	1	1	0	0	0	1	1	1	0	1	1	0	2	2	2	82.597	703	703	0.0014771	8.0667			By matching
Q8NB90	Q8NB90	2	1	1	Spermatogenesis-associated protein 5	SPATA5	sp|Q8NB90|AFG2H_HUMAN ATPase family protein 2 homolog OS=Homo sapiens OX=9606 GN=SPATA5 PE=1 SV=3	1	2	1	1	2	2	2	2	1	2	2	1	2	1	1	1	1	0	1	1	0	1	1	1	1	1	0	1	1	0	1	2.6	1.2	1.2	97.903	893	893	0.0015198	8.7777	By MS/MS	By MS/MS	By matching
Q8NBJ4	Q8NBJ4	13	13	13	Golgi membrane protein 1	GOLM1	sp|Q8NBJ4|GOLM1_HUMAN Golgi membrane protein 1 OS=Homo sapiens OX=9606 GN=GOLM1 PE=1 SV=1	1	13	13	13	9	10	10	12	12	11	10	10	12	9	10	10	12	12	11	10	10	12	9	10	10	12	12	11	10	10	12	32.7	32.7	32.7	45.333	401	401	0	269.04	By MS/MS	By MS/MS	By MS/MS
Q8NBZ7	Q8NBZ7	4	4	4	UDP-glucuronic acid decarboxylase 1	UXS1	sp|Q8NBZ7|UXS1_HUMAN UDP-glucuronic acid decarboxylase 1 OS=Homo sapiens OX=9606 GN=UXS1 PE=1 SV=1	1	4	4	4	2	1	2	2	2	2	3	2	1	2	1	2	2	2	2	3	2	1	2	1	2	2	2	2	3	2	1	13.1	13.1	13.1	47.576	420	420	0	38.919	By matching	By MS/MS	By MS/MS
Q8NC51	Q8NC51	2	2	2	Plasminogen activator inhibitor 1 RNA-binding protein	SERBP1	sp|Q8NC51|PAIRB_HUMAN Plasminogen activator inhibitor 1 RNA-binding protein OS=Homo sapiens OX=9606 GN=SERBP1 PE=1 SV=2	1	2	2	2	2	2	2	2	2	2	2	1	1	2	2	2	2	2	2	2	1	1	2	2	2	2	2	2	2	1	1	5.9	5.9	5.9	44.965	408	408	0	14.072	By MS/MS	By MS/MS	By MS/MS
Q8NC54	Q8NC54	2	2	2	Keratinocyte-associated transmembrane protein 2	KCT2	sp|Q8NC54|KCT2_HUMAN Keratinocyte-associated transmembrane protein 2 OS=Homo sapiens OX=9606 GN=KCT2 PE=1 SV=2	1	2	2	2	2	1	1	1	1	1	1	1	1	2	1	1	1	1	1	1	1	1	2	1	1	1	1	1	1	1	1	7.9	7.9	7.9	29.234	265	265	0	14.101	By MS/MS	By MS/MS	By MS/MS
Q8NCA5	Q8NCA5	5	5	4	Protein FAM98A	FAM98A	sp|Q8NCA5|FA98A_HUMAN Protein FAM98A OS=Homo sapiens OX=9606 GN=FAM98A PE=1 SV=2	1	5	5	4	3	4	5	1	2	1	1	0	2	3	4	5	1	2	1	1	0	2	3	3	4	1	2	1	1	0	2	14.7	14.7	12.2	55.272	518	518	0	42.966	By MS/MS	By MS/MS	By MS/MS
Q8NCB2	Q8NCB2	1	1	1	CaM kinase-like vesicle-associated protein	CAMKV	sp|Q8NCB2|CAMKV_HUMAN CaM kinase-like vesicle-associated protein OS=Homo sapiens OX=9606 GN=CAMKV PE=2 SV=2	1	1	1	1	0	0	0	1	0	0	1	0	0	0	0	0	1	0	0	1	0	0	0	0	0	1	0	0	1	0	0	2.6	2.6	2.6	54.353	501	501	0.0047458	6.6834
Q8NCH0	Q8NCH0	3	3	3	Carbohydrate sulfotransferase 14	CHST14	sp|Q8NCH0|CHSTE_HUMAN Carbohydrate sulfotransferase 14 OS=Homo sapiens OX=9606 GN=CHST14 PE=1 SV=2	1	3	3	3	1	2	2	2	1	2	3	2	1	1	2	2	2	1	2	3	2	1	1	2	2	2	1	2	3	2	1	8.2	8.2	8.2	42.996	376	376	0	23.283	By MS/MS	By MS/MS	By MS/MS
Q8ND83	Q8ND83	1	1	1	SLAIN motif-containing protein 1	SLAIN1	sp|Q8ND83|SLAI1_HUMAN SLAIN motif-containing protein 1 OS=Homo sapiens OX=9606 GN=SLAIN1 PE=1 SV=3	1	1	1	1	1	1	1	1	1	1	1	1	1	1	1	1	1	1	1	1	1	1	1	1	1	1	1	1	1	1	1	1.2	1.2	1.2	60.594	568	568	0.0013957	7.0556	By matching	By matching	By matching
Q8NDC0	Q8NDC0	1	1	1	MAPK-interacting and spindle-stabilizing protein-like	MAPK1IP1L	sp|Q8NDC0|MISSL_HUMAN MAPK-interacting and spindle-stabilizing protein-like OS=Homo sapiens OX=9606 GN=MAPK1IP1L PE=1 SV=4	1	1	1	1	1	1	1	1	1	1	1	1	1	1	1	1	1	1	1	1	1	1	1	1	1	1	1	1	1	1	1	6.9	6.9	6.9	24.269	245	245	0	52.533	By MS/MS	By MS/MS	By MS/MS
Q8NDZ4	Q8NDZ4	2	2	2	Deleted in autism protein 1	C3orf58	sp|Q8NDZ4|DIK2A_HUMAN Divergent protein kinase domain 2A OS=Homo sapiens OX=9606 GN=DIPK2A PE=1 SV=1	1	2	2	2	1	2	1	1	2	1	2	0	0	1	2	1	1	2	1	2	0	0	1	2	1	1	2	1	2	0	0	4.4	4.4	4.4	49.481	430	430	0	14.769	By matching	By MS/MS	By MS/MS
Q8NE01;Q6P4Q7	Q8NE01;Q6P4Q7	2;1	2;1	2;1	Metal transporter CNNM3;Metal transporter CNNM4	CNNM3;CNNM4	sp|Q8NE01|CNNM3_HUMAN Metal transporter CNNM3 OS=Homo sapiens OX=9606 GN=CNNM3 PE=1 SV=1;sp|Q6P4Q7|CNNM4_HUMAN Metal transporter CNNM4 OS=Homo sapiens OX=9606 GN=CNNM4 PE=1 SV=3	2	2	2	2	0	1	1	1	1	1	1	1	1	0	1	1	1	1	1	1	1	1	0	1	1	1	1	1	1	1	1	2.7	2.7	2.7	76.118	707	707;775	0	12.086		By matching	By matching
Q8NE71	Q8NE71	4	4	4	ATP-binding cassette sub-family F member 1	ABCF1	sp|Q8NE71|ABCF1_HUMAN ATP-binding cassette sub-family F member 1 OS=Homo sapiens OX=9606 GN=ABCF1 PE=1 SV=2	1	4	4	4	0	2	1	2	2	3	2	2	1	0	2	1	2	2	3	2	2	1	0	2	1	2	2	3	2	2	1	6.3	6.3	6.3	95.925	845	845	0	32.346		By MS/MS	By matching
Q8NFZ0	Q8NFZ0	2	2	2	F-box only protein 18	FBXO18	sp|Q8NFZ0|FBH1_HUMAN F-box DNA helicase 1 OS=Homo sapiens OX=9606 GN=FBH1 PE=1 SV=2	1	2	2	2	2	2	2	2	2	2	1	1	2	2	2	2	2	2	2	1	1	2	2	2	2	2	2	2	1	1	2	1.6	1.6	1.6	117.68	1043	1043	0	11.48	By MS/MS	By MS/MS	By MS/MS
Q8NG11	Q8NG11	4	4	4	Tetraspanin-14	TSPAN14	sp|Q8NG11|TSN14_HUMAN Tetraspanin-14 OS=Homo sapiens OX=9606 GN=TSPAN14 PE=1 SV=1	1	4	4	4	3	3	4	2	2	3	3	3	3	3	3	4	2	2	3	3	3	3	3	3	4	2	2	3	3	3	3	13	13	13	30.69	270	270	0	28.816	By MS/MS	By MS/MS	By MS/MS
Q8NHG7;A0A1B0GVG4	Q8NHG7;A0A1B0GVG4	2;1	2;1	2;1	Small VCP/p97-interacting protein	SVIP	sp|Q8NHG7|SVIP_HUMAN Small VCP/p97-interacting protein OS=Homo sapiens OX=9606 GN=SVIP PE=1 SV=1;sp|A0A1B0GVG4|CC194_HUMAN Coiled-coil domain-containing protein 194 OS=Homo sapiens OX=9606 GN=CCDC194 PE=3 SV=1	2	2	2	2	1	1	1	2	1	1	1	1	1	1	1	1	2	1	1	1	1	1	1	1	1	2	1	1	1	1	1	23.4	23.4	23.4	8.4426	77	77;234	0	14.299	By MS/MS	By MS/MS	By MS/MS
Q8TAA9	Q8TAA9	1	1	1	Vang-like protein 1	VANGL1	sp|Q8TAA9|VANG1_HUMAN Vang-like protein 1 OS=Homo sapiens OX=9606 GN=VANGL1 PE=1 SV=1	1	1	1	1	0	0	1	1	1	0	0	1	1	0	0	1	1	1	0	0	1	1	0	0	1	1	1	0	0	1	1	3.1	3.1	3.1	59.974	524	524	0.0015516	9.4587			By MS/MS
Q8TAF3	Q8TAF3	2	2	2	WD repeat-containing protein 48	WDR48	sp|Q8TAF3|WDR48_HUMAN WD repeat-containing protein 48 OS=Homo sapiens OX=9606 GN=WDR48 PE=1 SV=1	1	2	2	2	0	0	1	1	1	0	2	1	0	0	0	1	1	1	0	2	1	0	0	0	1	1	1	0	2	1	0	5.5	5.5	5.5	76.21	677	677	0	21.096			By MS/MS
Q8TBX8	Q8TBX8	1	1	1	Phosphatidylinositol 5-phosphate 4-kinase type-2 gamma	PIP4K2C	sp|Q8TBX8|PI42C_HUMAN Phosphatidylinositol 5-phosphate 4-kinase type-2 gamma OS=Homo sapiens OX=9606 GN=PIP4K2C PE=1 SV=3	1	1	1	1	1	0	0	1	1	1	1	1	0	1	0	0	1	1	1	1	1	0	1	0	0	1	1	1	1	1	0	3.3	3.3	3.3	47.299	421	421	0.0015785	10.528	By matching
Q8TCT9	Q8TCT9	1	1	1	Minor histocompatibility antigen H13	HM13	sp|Q8TCT9|HM13_HUMAN Minor histocompatibility antigen H13 OS=Homo sapiens OX=9606 GN=HM13 PE=1 SV=1	1	1	1	1	0	0	0	0	0	0	1	0	0	0	0	0	0	0	0	1	0	0	0	0	0	0	0	0	1	0	0	4	4	4	41.488	377	377	0.0020718	6.9243
Q8TCZ2	Q8TCZ2	2	2	2	CD99 antigen-like protein 2	CD99L2	sp|Q8TCZ2|C99L2_HUMAN CD99 antigen-like protein 2 OS=Homo sapiens OX=9606 GN=CD99L2 PE=1 SV=1	1	2	2	2	2	2	2	1	1	2	2	1	2	2	2	2	1	1	2	2	1	2	2	2	2	1	1	2	2	1	2	11.8	11.8	11.8	27.986	262	262	0	16.914	By MS/MS	By MS/MS	By MS/MS
Q8TDD1	Q8TDD1	1	1	1	ATP-dependent RNA helicase DDX54	DDX54	sp|Q8TDD1|DDX54_HUMAN ATP-dependent RNA helicase DDX54 OS=Homo sapiens OX=9606 GN=DDX54 PE=1 SV=2	1	1	1	1	0	0	0	0	0	1	1	0	1	0	0	0	0	0	1	1	0	1	0	0	0	0	0	1	1	0	1	1.2	1.2	1.2	98.594	881	881	0.0015015	8.4735
Q8TE73	Q8TE73	1	1	1	Dynein heavy chain 5, axonemal	DNAH5	sp|Q8TE73|DYH5_HUMAN Dynein heavy chain 5, axonemal OS=Homo sapiens OX=9606 GN=DNAH5 PE=1 SV=3	1	1	1	1	0	0	1	0	0	0	0	0	0	0	0	1	0	0	0	0	0	0	0	0	1	0	0	0	0	0	0	0.4	0.4	0.4	529.01	4624	4624	0.0072368	6.3449			By MS/MS
Q8TEC5	Q8TEC5	1	1	1	Putative E3 ubiquitin-protein ligase SH3RF2	SH3RF2	sp|Q8TEC5|SH3R2_HUMAN E3 ubiquitin-protein ligase SH3RF2 OS=Homo sapiens OX=9606 GN=SH3RF2 PE=1 SV=3	1	1	1	1	0	0	0	0	1	0	0	0	0	0	0	0	0	1	0	0	0	0	0	0	0	0	1	0	0	0	0	3.4	3.4	3.4	79.319	729	729	0.0013918	7.0259
Q8TED0	Q8TED0	2	2	2	U3 small nucleolar RNA-associated protein 15 homolog	UTP15	sp|Q8TED0|UTP15_HUMAN U3 small nucleolar RNA-associated protein 15 homolog OS=Homo sapiens OX=9606 GN=UTP15 PE=1 SV=3	1	2	2	2	1	1	2	0	1	1	0	0	0	1	1	2	0	1	1	0	0	0	1	1	2	0	1	1	0	0	0	3.3	3.3	3.3	58.414	518	518	0	11.059	By matching	By MS/MS	By MS/MS
Q8TEQ6	Q8TEQ6	6	6	6	Gem-associated protein 5	GEMIN5	sp|Q8TEQ6|GEMI5_HUMAN Gem-associated protein 5 OS=Homo sapiens OX=9606 GN=GEMIN5 PE=1 SV=3	1	6	6	6	2	1	2	3	3	3	4	3	4	2	1	2	3	3	3	4	3	4	2	1	2	3	3	3	4	3	4	4	4	4	168.59	1508	1508	0	36.382	By MS/MS	By MS/MS	By MS/MS
Q8TF71	Q8TF71	1	1	1	Monocarboxylate transporter 10	SLC16A10	sp|Q8TF71|MOT10_HUMAN Monocarboxylate transporter 10 OS=Homo sapiens OX=9606 GN=SLC16A10 PE=1 SV=1	1	1	1	1	1	1	1	1	1	1	1	1	1	1	1	1	1	1	1	1	1	1	1	1	1	1	1	1	1	1	1	2.1	2.1	2.1	55.492	515	515	0.0015038	8.48	By matching	By matching	By matching
Q8TF72	Q8TF72	1	1	1	Protein Shroom3	SHROOM3	sp|Q8TF72|SHRM3_HUMAN Protein Shroom3 OS=Homo sapiens OX=9606 GN=SHROOM3 PE=1 SV=2	1	1	1	1	1	0	1	1	1	1	1	1	1	1	0	1	1	1	1	1	1	1	1	0	1	1	1	1	1	1	1	0.5	0.5	0.5	216.85	1996	1996	0.0014276	7.3232	By MS/MS		By MS/MS
Q8WTV0	Q8WTV0	5	5	5	Scavenger receptor class B member 1	SCARB1	sp|Q8WTV0|SCRB1_HUMAN Scavenger receptor class B member 1 OS=Homo sapiens OX=9606 GN=SCARB1 PE=1 SV=1	1	5	5	5	4	4	3	4	3	4	5	3	3	4	4	3	4	3	4	5	3	3	4	4	3	4	3	4	5	3	3	9.2	9.2	9.2	60.877	552	552	0	35.706	By MS/MS	By MS/MS	By MS/MS
Q8WUM4	Q8WUM4	52	52	52	Programmed cell death 6-interacting protein	PDCD6IP	sp|Q8WUM4|PDC6I_HUMAN Programmed cell death 6-interacting protein OS=Homo sapiens OX=9606 GN=PDCD6IP PE=1 SV=1	1	52	52	52	41	42	44	49	46	44	45	41	42	41	42	44	49	46	44	45	41	42	41	42	44	49	46	44	45	41	42	56.3	56.3	56.3	96.022	868	868	0	323.31	By MS/MS	By MS/MS	By MS/MS
Q8WUM9	Q8WUM9	1	1	1	Sodium-dependent phosphate transporter 1	SLC20A1	sp|Q8WUM9|S20A1_HUMAN Sodium-dependent phosphate transporter 1 OS=Homo sapiens OX=9606 GN=SLC20A1 PE=1 SV=1	1	1	1	1	1	1	1	1	1	1	1	1	1	1	1	1	1	1	1	1	1	1	1	1	1	1	1	1	1	1	1	1.5	1.5	1.5	73.699	679	679	0.001506	8.5133	By matching	By MS/MS	By matching
Q8WUN7	Q8WUN7	2	2	1	Ubiquitin domain-containing protein 2	UBTD2	sp|Q8WUN7|UBTD2_HUMAN Ubiquitin domain-containing protein 2 OS=Homo sapiens OX=9606 GN=UBTD2 PE=1 SV=2	1	2	2	1	2	1	2	1	1	2	2	2	2	2	1	2	1	1	2	2	2	2	1	0	1	0	0	1	1	1	1	11.1	11.1	5.6	26.189	234	234	0	14.755	By MS/MS	By matching	By MS/MS
Q8WV92	Q8WV92	5	5	5	MIT domain-containing protein 1	MITD1	sp|Q8WV92|MITD1_HUMAN MIT domain-containing protein 1 OS=Homo sapiens OX=9606 GN=MITD1 PE=1 SV=1	1	5	5	5	3	3	5	4	4	3	2	4	4	3	3	5	4	4	3	2	4	4	3	3	5	4	4	3	2	4	4	26.5	26.5	26.5	29.314	249	249	0	47.014	By matching	By MS/MS	By MS/MS
Q8WWI5	Q8WWI5	5	5	5	Choline transporter-like protein 1	SLC44A1	sp|Q8WWI5|CTL1_HUMAN Choline transporter-like protein 1 OS=Homo sapiens OX=9606 GN=SLC44A1 PE=1 SV=1	1	5	5	5	5	5	5	4	5	5	5	4	4	5	5	5	4	5	5	5	4	4	5	5	5	4	5	5	5	4	4	8.5	8.5	8.5	73.301	657	657	0	43.079	By MS/MS	By MS/MS	By MS/MS
Q8WWK9	Q8WWK9	2	2	2	Cytoskeleton-associated protein 2	CKAP2	sp|Q8WWK9|CKAP2_HUMAN Cytoskeleton-associated protein 2 OS=Homo sapiens OX=9606 GN=CKAP2 PE=1 SV=1	1	2	2	2	2	2	2	0	0	0	0	0	0	2	2	2	0	0	0	0	0	0	2	2	2	0	0	0	0	0	0	3.7	3.7	3.7	76.986	683	683	0	15.075	By MS/MS	By MS/MS	By MS/MS
Q8WXD5	Q8WXD5	2	2	2	Gem-associated protein 6	GEMIN6	sp|Q8WXD5|GEMI6_HUMAN Gem-associated protein 6 OS=Homo sapiens OX=9606 GN=GEMIN6 PE=1 SV=1	1	2	2	2	0	0	0	1	0	1	1	1	2	0	0	0	1	0	1	1	1	2	0	0	0	1	0	1	1	1	2	13.8	13.8	13.8	18.824	167	167	0	13.367
Q8WXE1	Q8WXE1	2	2	2	ATR-interacting protein	ATRIP	sp|Q8WXE1|ATRIP_HUMAN ATR-interacting protein OS=Homo sapiens OX=9606 GN=ATRIP PE=1 SV=1	1	2	2	2	1	1	1	2	1	1	1	1	1	1	1	1	2	1	1	1	1	1	1	1	1	2	1	1	1	1	1	2.8	2.8	2.8	85.837	791	791	0	13.049	By matching	By MS/MS	By MS/MS
Q92485	Q92485	2	2	2	Acid sphingomyelinase-like phosphodiesterase 3b	SMPDL3B	sp|Q92485|ASM3B_HUMAN Acid sphingomyelinase-like phosphodiesterase 3b OS=Homo sapiens OX=9606 GN=SMPDL3B PE=1 SV=2	1	2	2	2	2	2	2	2	2	1	2	2	1	2	2	2	2	2	1	2	2	1	2	2	2	2	2	1	2	2	1	7.3	7.3	7.3	50.813	455	455	0	24.771	By MS/MS	By MS/MS	By MS/MS
Q92499	Q92499	10	10	10	ATP-dependent RNA helicase DDX1	DDX1	sp|Q92499|DDX1_HUMAN ATP-dependent RNA helicase DDX1 OS=Homo sapiens OX=9606 GN=DDX1 PE=1 SV=2	1	10	10	10	7	10	10	3	5	4	4	4	7	7	10	10	3	5	4	4	4	7	7	10	10	3	5	4	4	4	7	16.1	16.1	16.1	82.431	740	740	0	71.237	By MS/MS	By MS/MS	By MS/MS
Q92526	Q92526	6	1	1	T-complex protein 1 subunit zeta-2	CCT6B	sp|Q92526|TCPW_HUMAN T-complex protein 1 subunit zeta-2 OS=Homo sapiens OX=9606 GN=CCT6B PE=1 SV=5	1	6	1	1	4	4	4	3	6	4	4	3	4	0	0	0	0	1	0	0	0	0	0	0	0	0	1	0	0	0	0	11.3	2.3	2.3	57.821	530	530	0.0054091	6.6555	By matching	By matching	By matching
Q92542	Q92542	5	5	5	Nicastrin	NCSTN	sp|Q92542|NICA_HUMAN Nicastrin OS=Homo sapiens OX=9606 GN=NCSTN PE=1 SV=2	1	5	5	5	3	2	3	5	3	3	4	3	3	3	2	3	5	3	3	4	3	3	3	2	3	5	3	3	4	3	3	6.8	6.8	6.8	78.41	709	709	0	31.291	By MS/MS	By MS/MS	By MS/MS
Q92572	Q92572	1	1	1	AP-3 complex subunit sigma-1	AP3S1	sp|Q92572|AP3S1_HUMAN AP-3 complex subunit sigma-1 OS=Homo sapiens OX=9606 GN=AP3S1 PE=1 SV=1	1	1	1	1	0	0	0	0	1	0	1	1	1	0	0	0	0	1	0	1	1	1	0	0	0	0	1	0	1	1	1	5.7	5.7	5.7	21.732	193	193	0.0084197	6.2318
Q92597	Q92597	1	1	1	Protein NDRG1	NDRG1	sp|Q92597|NDRG1_HUMAN Protein NDRG1 OS=Homo sapiens OX=9606 GN=NDRG1 PE=1 SV=1	1	1	1	1	1	1	1	1	1	1	1	1	0	1	1	1	1	1	1	1	1	0	1	1	1	1	1	1	1	1	0	3.6	3.6	3.6	42.835	394	394	0.0015026	8.4758	By MS/MS	By MS/MS	By MS/MS
Q92598;O95757	Q92598	3;1	3;1	3;1	Heat shock protein 105 kDa	HSPH1	sp|Q92598|HS105_HUMAN Heat shock protein 105 kDa OS=Homo sapiens OX=9606 GN=HSPH1 PE=1 SV=1	2	3	3	3	1	1	2	0	2	3	3	1	0	1	1	2	0	2	3	3	1	0	1	1	2	0	2	3	3	1	0	4.4	4.4	4.4	96.864	858	858;839	0	24.128	By matching	By MS/MS	By MS/MS
Q92616	Q92616	32	32	32	Translational activator GCN1	GCN1L1	sp|Q92616|GCN1_HUMAN eIF-2-alpha kinase activator GCN1 OS=Homo sapiens OX=9606 GN=GCN1 PE=1 SV=6	1	32	32	32	14	19	13	21	21	23	23	17	16	14	19	13	21	21	23	23	17	16	14	19	13	21	21	23	23	17	16	14.4	14.4	14.4	292.75	2671	2671	0	204.27	By MS/MS	By MS/MS	By MS/MS
Q92621	Q92621	2	2	2	Nuclear pore complex protein Nup205	NUP205	sp|Q92621|NU205_HUMAN Nuclear pore complex protein Nup205 OS=Homo sapiens OX=9606 GN=NUP205 PE=1 SV=3	1	2	2	2	1	0	1	1	1	1	2	0	1	1	0	1	1	1	1	2	0	1	1	0	1	1	1	1	2	0	1	1.1	1.1	1.1	227.92	2012	2012	0.0015936	10.739	By MS/MS		By MS/MS
Q92626	Q92626	2	2	2	Peroxidasin homolog	PXDN	sp|Q92626|PXDN_HUMAN Peroxidasin homolog OS=Homo sapiens OX=9606 GN=PXDN PE=1 SV=2	1	2	2	2	0	1	2	0	1	0	1	1	1	0	1	2	0	1	0	1	1	1	0	1	2	0	1	0	1	1	1	1.4	1.4	1.4	165.27	1479	1479	0	11.286		By matching	By MS/MS
Q92692	Q92692	3	3	3	Nectin-2	PVRL2	sp|Q92692|NECT2_HUMAN Nectin-2 OS=Homo sapiens OX=9606 GN=NECTIN2 PE=1 SV=1	1	3	3	3	2	2	3	3	2	1	2	3	2	2	2	3	3	2	1	2	3	2	2	2	3	3	2	1	2	3	2	7.6	7.6	7.6	57.741	538	538	0	20.227	By matching	By MS/MS	By matching
Q92734	Q92734	3	3	3	Protein TFG	TFG	sp|Q92734|TFG_HUMAN Protein TFG OS=Homo sapiens OX=9606 GN=TFG PE=1 SV=2	1	3	3	3	1	2	2	3	3	2	3	3	1	1	2	2	3	3	2	3	3	1	1	2	2	3	3	2	3	3	1	6.5	6.5	6.5	43.447	400	400	0	21.15	By MS/MS	By MS/MS	By MS/MS
Q92743	Q92743	4	4	4	Serine protease HTRA1	HTRA1	sp|Q92743|HTRA1_HUMAN Serine protease HTRA1 OS=Homo sapiens OX=9606 GN=HTRA1 PE=1 SV=1	1	4	4	4	4	2	2	1	2	4	4	2	2	4	2	2	1	2	4	4	2	2	4	2	2	1	2	4	4	2	2	7.9	7.9	7.9	51.286	480	480	0	26.225	By MS/MS	By MS/MS	By MS/MS
Q92769	Q92769	4	2	2	Histone deacetylase 2	HDAC2	sp|Q92769|HDAC2_HUMAN Histone deacetylase 2 OS=Homo sapiens OX=9606 GN=HDAC2 PE=1 SV=2	1	4	2	2	1	1	2	0	0	2	3	1	1	1	0	2	0	0	1	2	0	0	1	0	2	0	0	1	2	0	0	12.5	7.6	7.6	55.364	488	488	0	13.773	By matching	By matching	By MS/MS
Q92783	Q92783	12	12	11	Signal transducing adapter molecule 1	STAM	sp|Q92783|STAM1_HUMAN Signal transducing adapter molecule 1 OS=Homo sapiens OX=9606 GN=STAM PE=1 SV=3	1	12	12	11	6	8	6	9	11	11	10	9	7	6	8	6	9	11	11	10	9	7	5	7	5	8	10	10	9	8	6	31.9	31.9	30	59.179	540	540	0	159.65	By MS/MS	By MS/MS	By MS/MS
Q92824	Q92824	4	4	4	Proprotein convertase subtilisin/kexin type 5	PCSK5	sp|Q92824|PCSK5_HUMAN Proprotein convertase subtilisin/kexin type 5 OS=Homo sapiens OX=9606 GN=PCSK5 PE=1 SV=4	1	4	4	4	1	1	2	2	2	4	1	3	1	1	1	2	2	2	4	1	3	1	1	1	2	2	2	4	1	3	1	2.3	2.3	2.3	206.94	1860	1860	0	22.506	By MS/MS	By MS/MS	By matching
Q92841	Q92841	14	13	10	Probable ATP-dependent RNA helicase DDX17	DDX17	sp|Q92841|DDX17_HUMAN Probable ATP-dependent RNA helicase DDX17 OS=Homo sapiens OX=9606 GN=DDX17 PE=1 SV=2	1	14	13	10	12	13	12	13	11	12	14	13	13	11	12	11	12	10	11	13	12	12	8	9	8	9	8	8	10	9	9	20.2	18.7	14.7	80.272	729	729	0	135.78	By MS/MS	By MS/MS	By MS/MS
Q92859	Q92859	1	1	1	Neogenin	NEO1	sp|Q92859|NEO1_HUMAN Neogenin OS=Homo sapiens OX=9606 GN=NEO1 PE=1 SV=2	1	1	1	1	0	0	0	0	0	0	1	0	0	0	0	0	0	0	0	1	0	0	0	0	0	0	0	0	1	0	0	1	1	1	160.01	1461	1461	0.0014174	7.239
Q92878	Q92878	3	3	3	DNA repair protein RAD50	RAD50	sp|Q92878|RAD50_HUMAN DNA repair protein RAD50 OS=Homo sapiens OX=9606 GN=RAD50 PE=1 SV=1	1	3	3	3	0	1	1	2	1	2	3	2	1	0	1	1	2	1	2	3	2	1	0	1	1	2	1	2	3	2	1	2.4	2.4	2.4	153.89	1312	1312	0	19.812		By MS/MS	By MS/MS
Q92900	Q92900	16	16	16	Regulator of nonsense transcripts 1	UPF1	sp|Q92900|RENT1_HUMAN Regulator of nonsense transcripts 1 OS=Homo sapiens OX=9606 GN=UPF1 PE=1 SV=2	1	16	16	16	13	11	13	7	10	10	15	8	9	13	11	13	7	10	10	15	8	9	13	11	13	7	10	10	15	8	9	16.4	16.4	16.4	124.34	1129	1129	0	121.36	By MS/MS	By MS/MS	By MS/MS
Q92925	Q92925	1	1	1	SWI/SNF-related matrix-associated actin-dependent regulator of chromatin subfamily D member 2	SMARCD2	sp|Q92925|SMRD2_HUMAN SWI/SNF-related matrix-associated actin-dependent regulator of chromatin subfamily D member 2 OS=Homo sapiens OX=9606 GN=SMARCD2 PE=1 SV=3	1	1	1	1	1	1	1	1	1	1	0	0	1	1	1	1	1	1	1	0	0	1	1	1	1	1	1	1	0	0	1	3.8	3.8	3.8	58.92	531	531	0.0014556	7.7193	By MS/MS	By MS/MS	By MS/MS
Q92930	Q92930	5	2	2	Ras-related protein Rab-8B	RAB8B	sp|Q92930|RAB8B_HUMAN Ras-related protein Rab-8B OS=Homo sapiens OX=9606 GN=RAB8B PE=1 SV=2	1	5	2	2	3	3	4	5	3	3	4	3	3	1	1	2	2	0	0	1	0	0	1	1	2	2	0	0	1	0	0	25.1	12.6	12.6	23.584	207	207	0	11.216	By MS/MS	By MS/MS	By MS/MS
Q92945	Q92945	3	3	2	Far upstream element-binding protein 2	KHSRP	sp|Q92945|FUBP2_HUMAN Far upstream element-binding protein 2 OS=Homo sapiens OX=9606 GN=KHSRP PE=1 SV=4	1	3	3	2	1	2	1	1	2	3	2	1	1	1	2	1	1	2	3	2	1	1	1	1	0	0	1	2	1	1	1	4.4	4.4	3.2	73.114	711	711	0	17.519	By MS/MS	By matching	By MS/MS
Q92973	Q92973	3	3	3	Transportin-1	TNPO1	sp|Q92973|TNPO1_HUMAN Transportin-1 OS=Homo sapiens OX=9606 GN=TNPO1 PE=1 SV=2	1	3	3	3	1	2	1	2	3	2	3	2	3	1	2	1	2	3	2	3	2	3	1	2	1	2	3	2	3	2	3	4.5	4.5	4.5	102.35	898	898	0	29.347	By matching	By MS/MS	By MS/MS
Q92974	Q92974	2	2	2	Rho guanine nucleotide exchange factor 2	ARHGEF2	sp|Q92974|ARHG2_HUMAN Rho guanine nucleotide exchange factor 2 OS=Homo sapiens OX=9606 GN=ARHGEF2 PE=1 SV=4	1	2	2	2	0	0	1	0	0	1	1	1	0	0	0	1	0	0	1	1	1	0	0	0	1	0	0	1	1	1	0	1.9	1.9	1.9	111.54	986	986	0	12.901			By matching
Q93008;O00507	Q93008;O00507	8;4	8;4	8;4	Probable ubiquitin carboxyl-terminal hydrolase FAF-X;Probable ubiquitin carboxyl-terminal hydrolase FAF-Y	USP9X;USP9Y	sp|Q93008|USP9X_HUMAN Probable ubiquitin carboxyl-terminal hydrolase FAF-X OS=Homo sapiens OX=9606 GN=USP9X PE=1 SV=4;sp|O00507|USP9Y_HUMAN Probable ubiquitin carboxyl-terminal hydrolase FAF-Y OS=Homo sapiens OX=9606 GN=USP9Y PE=2 SV=2	2	8	8	8	5	4	4	5	7	6	7	7	3	5	4	4	5	7	6	7	7	3	5	4	4	5	7	6	7	7	3	2.8	2.8	2.8	290.46	2554	2554;2555	0	50.038	By MS/MS	By MS/MS	By MS/MS
Q93045	Q93045	1	1	1	Stathmin-2	STMN2	sp|Q93045|STMN2_HUMAN Stathmin-2 OS=Homo sapiens OX=9606 GN=STMN2 PE=1 SV=3	1	1	1	1	0	1	1	1	1	0	0	1	0	0	1	1	1	1	0	0	1	0	0	1	1	1	1	0	0	1	0	5.6	5.6	5.6	20.828	179	179	0.0014296	7.339		By matching	By MS/MS
Q93050;Q9Y487	Q93050	6;1	6;1	6;1	V-type proton ATPase 116 kDa subunit a isoform 1	ATP6V0A1	sp|Q93050|VPP1_HUMAN V-type proton ATPase 116 kDa subunit a1 OS=Homo sapiens OX=9606 GN=ATP6V0A1 PE=1 SV=3	2	6	6	6	3	3	5	2	4	5	6	1	2	3	3	5	2	4	5	6	1	2	3	3	5	2	4	5	6	1	2	7.5	7.5	7.5	96.412	837	837;856	0	42.514	By matching	By MS/MS	By MS/MS
Q93088	Q93088	2	2	2	Betaine--homocysteine S-methyltransferase 1	BHMT	sp|Q93088|BHMT1_HUMAN Betaine--homocysteine S-methyltransferase 1 OS=Homo sapiens OX=9606 GN=BHMT PE=1 SV=2	1	2	2	2	0	1	2	0	2	1	2	0	0	0	1	2	0	2	1	2	0	0	0	1	2	0	2	1	2	0	0	8.1	8.1	8.1	44.998	406	406	0	15.436		By MS/MS	By MS/MS
Q93099	Q93099	1	1	1	Homogentisate 1,2-dioxygenase	HGD	sp|Q93099|HGD_HUMAN Homogentisate 1,2-dioxygenase OS=Homo sapiens OX=9606 GN=HGD PE=1 SV=2	1	1	1	1	0	0	0	0	0	0	1	0	0	0	0	0	0	0	0	1	0	0	0	0	0	0	0	0	1	0	0	2.2	2.2	2.2	49.963	445	445	0.0013947	7.0553
Q969E2	Q969E2	2	2	2	Secretory carrier-associated membrane protein 4	SCAMP4	sp|Q969E2|SCAM4_HUMAN Secretory carrier-associated membrane protein 4 OS=Homo sapiens OX=9606 GN=SCAMP4 PE=1 SV=1	1	2	2	2	1	1	1	1	1	1	1	2	1	1	1	1	1	1	1	1	2	1	1	1	1	1	1	1	1	2	1	8.7	8.7	8.7	25.728	229	229	0	51.038	By MS/MS	By MS/MS	By MS/MS
Q969M3	Q969M3	1	1	1	Protein YIPF5	YIPF5	sp|Q969M3|YIPF5_HUMAN Protein YIPF5 OS=Homo sapiens OX=9606 GN=YIPF5 PE=1 SV=1	1	1	1	1	0	1	1	1	1	0	1	0	0	0	1	1	1	1	0	1	0	0	0	1	1	1	1	0	1	0	0	4.7	4.7	4.7	27.989	257	257	0.0015049	8.4992		By MS/MS	By MS/MS
Q969P0	Q969P0	14	14	14	Immunoglobulin superfamily member 8	IGSF8	sp|Q969P0|IGSF8_HUMAN Immunoglobulin superfamily member 8 OS=Homo sapiens OX=9606 GN=IGSF8 PE=1 SV=1	1	14	14	14	14	12	14	13	14	12	13	11	12	14	12	14	13	14	12	13	11	12	14	12	14	13	14	12	13	11	12	32	32	32	65.033	613	613	0	323.31	By MS/MS	By MS/MS	By MS/MS
Q969T9	Q969T9	2	2	2	WW domain-binding protein 2	WBP2	sp|Q969T9|WBP2_HUMAN WW domain-binding protein 2 OS=Homo sapiens OX=9606 GN=WBP2 PE=1 SV=1	1	2	2	2	1	2	2	1	2	1	2	0	2	1	2	2	1	2	1	2	0	2	1	2	2	1	2	1	2	0	2	9.2	9.2	9.2	28.087	261	261	0	17.86	By MS/MS	By MS/MS	By MS/MS
Q96A57	Q96A57	1	1	1	Transmembrane protein 230	TMEM230	sp|Q96A57|TM230_HUMAN Transmembrane protein 230 OS=Homo sapiens OX=9606 GN=TMEM230 PE=1 SV=1	1	1	1	1	1	1	0	1	1	0	1	0	1	1	1	0	1	1	0	1	0	1	1	1	0	1	1	0	1	0	1	9.2	9.2	9.2	13.188	120	120	0.0047425	6.6783	By matching	By matching
Q96A83	Q96A83	1	1	1	Collagen alpha-1(XXVI) chain	COL26A1	sp|Q96A83|COQA1_HUMAN Collagen alpha-1(XXVI) chain OS=Homo sapiens OX=9606 GN=COL26A1 PE=1 SV=1	1	1	1	1	0	1	1	1	0	0	1	0	0	0	1	1	1	0	0	1	0	0	0	1	1	1	0	0	1	0	0	2.9	2.9	2.9	45.381	441	441	0.0015898	10.714		By MS/MS	By MS/MS
Q96AC1	Q96AC1	6	6	6	Fermitin family homolog 2	FERMT2	sp|Q96AC1|FERM2_HUMAN Fermitin family homolog 2 OS=Homo sapiens OX=9606 GN=FERMT2 PE=1 SV=1	1	6	6	6	5	5	6	0	2	1	4	1	3	5	5	6	0	2	1	4	1	3	5	5	6	0	2	1	4	1	3	11.6	11.6	11.6	77.86	680	680	0	53.926	By MS/MS	By MS/MS	By MS/MS
Q96AJ9	Q96AJ9	1	1	1	Vesicle transport through interaction with t-SNAREs homolog 1A	VTI1A	sp|Q96AJ9|VTI1A_HUMAN Vesicle transport through interaction with t-SNAREs homolog 1A OS=Homo sapiens OX=9606 GN=VTI1A PE=1 SV=2	1	1	1	1	0	0	0	1	0	0	1	1	0	0	0	0	1	0	0	1	1	0	0	0	0	1	0	0	1	1	0	6.9	6.9	6.9	25.217	217	217	0	12.449
Q96B97	Q96B97	2	2	2	SH3 domain-containing kinase-binding protein 1	SH3KBP1	sp|Q96B97|SH3K1_HUMAN SH3 domain-containing kinase-binding protein 1 OS=Homo sapiens OX=9606 GN=SH3KBP1 PE=1 SV=2	1	2	2	2	1	1	0	0	0	1	2	2	0	1	1	0	0	0	1	2	2	0	1	1	0	0	0	1	2	2	0	3.5	3.5	3.5	73.125	665	665	0	11.319	By MS/MS	By MS/MS
Q96BJ3	Q96BJ3	4	4	4	Axin interactor, dorsalization-associated protein	AIDA	sp|Q96BJ3|AIDA_HUMAN Axin interactor, dorsalization-associated protein OS=Homo sapiens OX=9606 GN=AIDA PE=1 SV=1	1	4	4	4	3	3	3	3	2	2	3	3	3	3	3	3	3	2	2	3	3	3	3	3	3	3	2	2	3	3	3	16.3	16.3	16.3	35.023	306	306	0	46.644	By MS/MS	By MS/MS	By MS/MS
Q96CS7	Q96CS7	1	1	1	Pleckstrin homology domain-containing family B member 2	PLEKHB2	sp|Q96CS7|PKHB2_HUMAN Pleckstrin homology domain-containing family B member 2 OS=Homo sapiens OX=9606 GN=PLEKHB2 PE=1 SV=1	1	1	1	1	1	1	1	1	1	1	1	1	1	1	1	1	1	1	1	1	1	1	1	1	1	1	1	1	1	1	1	3.2	3.2	3.2	24.736	222	222	0.0015072	8.5524	By matching	By MS/MS	By MS/MS
Q96CW1	Q96CW1	2	2	2	AP-2 complex subunit mu	AP2M1	sp|Q96CW1|AP2M1_HUMAN AP-2 complex subunit mu OS=Homo sapiens OX=9606 GN=AP2M1 PE=1 SV=2	1	2	2	2	1	2	1	2	1	1	1	2	1	1	2	1	2	1	1	1	2	1	1	2	1	2	1	1	1	2	1	3.7	3.7	3.7	49.654	435	435	0	12.011	By matching	By matching	By matching
Q96DI7	Q96DI7	2	2	2	U5 small nuclear ribonucleoprotein 40 kDa protein	SNRNP40	sp|Q96DI7|SNR40_HUMAN U5 small nuclear ribonucleoprotein 40 kDa protein OS=Homo sapiens OX=9606 GN=SNRNP40 PE=1 SV=1	1	2	2	2	2	1	1	1	0	2	1	0	1	2	1	1	1	0	2	1	0	1	2	1	1	1	0	2	1	0	1	6.2	6.2	6.2	39.31	357	357	0	11.548	By matching	By matching	By matching
Q96DT5	Q96DT5	1	1	1	Dynein heavy chain 11, axonemal	DNAH11	sp|Q96DT5|DYH11_HUMAN Dynein heavy chain 11, axonemal OS=Homo sapiens OX=9606 GN=DNAH11 PE=1 SV=4	1	1	1	1	1	1	1	1	1	1	1	1	1	1	1	1	1	1	1	1	1	1	1	1	1	1	1	1	1	1	1	0.2	0.2	0.2	520.36	4516	4516	0.0013879	6.9913	By MS/MS	By MS/MS	By MS/MS
Q96EC8	Q96EC8	1	1	1	Protein YIPF6	YIPF6	sp|Q96EC8|YIPF6_HUMAN Protein YIPF6 OS=Homo sapiens OX=9606 GN=YIPF6 PE=1 SV=2	1	1	1	1	1	0	0	1	1	1	1	1	1	1	0	0	1	1	1	1	1	1	1	0	0	1	1	1	1	1	1	5.1	5.1	5.1	26.256	236	236	0	20.951	By MS/MS
Q96EY5	Q96EY5	5	5	5	Multivesicular body subunit 12A	MVB12A	sp|Q96EY5|MB12A_HUMAN Multivesicular body subunit 12A OS=Homo sapiens OX=9606 GN=MVB12A PE=1 SV=1	1	5	5	5	3	3	5	3	3	3	4	3	3	3	3	5	3	3	3	4	3	3	3	3	5	3	3	3	4	3	3	29.3	29.3	29.3	28.783	273	273	0	45.732	By MS/MS	By MS/MS	By MS/MS
Q96EZ8	Q96EZ8	1	1	1	Microspherule protein 1	MCRS1	sp|Q96EZ8|MCRS1_HUMAN Microspherule protein 1 OS=Homo sapiens OX=9606 GN=MCRS1 PE=1 SV=1	1	1	1	1	0	0	1	0	1	1	1	1	1	0	0	1	0	1	1	1	1	1	0	0	1	0	1	1	1	1	1	3.9	3.9	3.9	51.803	462	462	0.0014045	7.1072			By MS/MS
Q96FN4;Q96A23;Q9UBL6;O95741	Q96FN4	15;1;1;1	14;0;0;0	14;0;0;0	Copine-2	CPNE2	sp|Q96FN4|CPNE2_HUMAN Copine-2 OS=Homo sapiens OX=9606 GN=CPNE2 PE=1 SV=3	4	15	14	14	14	9	12	9	14	15	15	9	9	13	8	11	8	13	14	14	8	8	13	8	11	8	13	14	14	8	8	32.5	30.8	30.8	61.189	548	548;557;633;557	0	193.11	By MS/MS	By MS/MS	By MS/MS
Q96FS4	Q96FS4	1	1	1	Signal-induced proliferation-associated protein 1	SIPA1	sp|Q96FS4|SIPA1_HUMAN Signal-induced proliferation-associated protein 1 OS=Homo sapiens OX=9606 GN=SIPA1 PE=1 SV=1	1	1	1	1	0	0	0	0	1	0	0	0	0	0	0	0	0	1	0	0	0	0	0	0	0	0	1	0	0	0	0	0.7	0.7	0.7	112.15	1042	1042	0.0013908	7.0228
Q96FW1	Q96FW1	3	3	3	Ubiquitin thioesterase OTUB1	OTUB1	sp|Q96FW1|OTUB1_HUMAN Ubiquitin thioesterase OTUB1 OS=Homo sapiens OX=9606 GN=OTUB1 PE=1 SV=2	1	3	3	3	2	3	2	3	2	2	3	3	1	2	3	2	3	2	2	3	3	1	2	3	2	3	2	2	3	3	1	11.8	11.8	11.8	31.284	271	271	0	24.047	By matching	By MS/MS	By MS/MS
Q96FX7	Q96FX7	2	2	2	tRNA (adenine(58)-N(1))-methyltransferase catalytic subunit TRMT61A	TRMT61A	sp|Q96FX7|TRM61_HUMAN tRNA (adenine(58)-N(1))-methyltransferase catalytic subunit TRMT61A OS=Homo sapiens OX=9606 GN=TRMT61A PE=1 SV=1	1	2	2	2	2	1	2	0	1	1	2	1	0	2	1	2	0	1	1	2	1	0	2	1	2	0	1	1	2	1	0	3.8	3.8	3.8	31.381	289	289	0	11.437	By MS/MS	By matching	By MS/MS
Q96FZ5	Q96FZ5	1	1	1	CKLF-like MARVEL transmembrane domain-containing protein 7	CMTM7	sp|Q96FZ5|CKLF7_HUMAN CKLF-like MARVEL transmembrane domain-containing protein 7 OS=Homo sapiens OX=9606 GN=CMTM7 PE=1 SV=1	1	1	1	1	1	1	1	1	1	1	1	1	1	1	1	1	1	1	1	1	1	1	1	1	1	1	1	1	1	1	1	4.6	4.6	4.6	18.834	175	175	0.0014859	8.2346	By MS/MS	By MS/MS	By MS/MS
Q96FZ7	Q96FZ7	2	2	2	Charged multivesicular body protein 6	CHMP6	sp|Q96FZ7|CHMP6_HUMAN Charged multivesicular body protein 6 OS=Homo sapiens OX=9606 GN=CHMP6 PE=1 SV=3	1	2	2	2	2	2	2	1	2	1	2	2	2	2	2	2	1	2	1	2	2	2	2	2	2	1	2	1	2	2	2	10.4	10.4	10.4	23.485	201	201	0	22.924	By MS/MS	By MS/MS	By MS/MS
Q96GD4;Q9UQB9	Q96GD4	7;1	7;1	6;0	Aurora kinase B	AURKB	sp|Q96GD4|AURKB_HUMAN Aurora kinase B OS=Homo sapiens OX=9606 GN=AURKB PE=1 SV=3	2	7	7	6	7	4	6	1	1	2	1	0	1	7	4	6	1	1	2	1	0	1	6	3	5	1	1	2	1	0	1	22.7	22.7	20.3	39.31	344	344;309	0	54.857	By MS/MS	By MS/MS	By MS/MS
Q96H20	Q96H20	2	2	2	Vacuolar-sorting protein SNF8	SNF8	sp|Q96H20|SNF8_HUMAN Vacuolar-sorting protein SNF8 OS=Homo sapiens OX=9606 GN=SNF8 PE=1 SV=1	1	2	2	2	1	0	1	1	1	0	1	2	0	1	0	1	1	1	0	1	2	0	1	0	1	1	1	0	1	2	0	10.1	10.1	10.1	28.864	258	258	0	17.31	By matching		By MS/MS
Q96IJ6	Q96IJ6	2	2	2	Mannose-1-phosphate guanyltransferase alpha	GMPPA	sp|Q96IJ6|GMPPA_HUMAN Mannose-1-phosphate guanyltransferase alpha OS=Homo sapiens OX=9606 GN=GMPPA PE=1 SV=1	1	2	2	2	1	2	2	2	2	2	1	2	2	1	2	2	2	2	2	1	2	2	1	2	2	2	2	2	1	2	2	6.9	6.9	6.9	46.291	420	420	0	13.115	By MS/MS	By MS/MS	By MS/MS
Q96J01	Q96J01	2	2	2	THO complex subunit 3	THOC3	sp|Q96J01|THOC3_HUMAN THO complex subunit 3 OS=Homo sapiens OX=9606 GN=THOC3 PE=1 SV=1	1	2	2	2	0	0	0	0	1	1	2	0	0	0	0	0	0	1	1	2	0	0	0	0	0	0	1	1	2	0	0	5.7	5.7	5.7	38.771	351	351	0	11.108
Q96J02	Q96J02	5	4	4	E3 ubiquitin-protein ligase Itchy homolog	ITCH	sp|Q96J02|ITCH_HUMAN E3 ubiquitin-protein ligase Itchy homolog OS=Homo sapiens OX=9606 GN=ITCH PE=1 SV=2	1	5	4	4	1	3	4	2	1	0	1	4	2	0	2	3	1	1	0	0	3	2	0	2	3	1	1	0	0	3	2	6.9	6	6	102.8	903	903	0	30.096	By matching	By matching	By MS/MS
Q96J84	Q96J84	4	4	4	Kin of IRRE-like protein 1	KIRREL	sp|Q96J84|KIRR1_HUMAN Kin of IRRE-like protein 1 OS=Homo sapiens OX=9606 GN=KIRREL1 PE=1 SV=2	1	4	4	4	2	4	3	2	3	2	1	4	3	2	4	3	2	3	2	1	4	3	2	4	3	2	3	2	1	4	3	7.5	7.5	7.5	83.535	757	757	0	31.394	By matching	By MS/MS	By MS/MS
Q96JB1	Q96JB1	2	2	2	Dynein heavy chain 8, axonemal	DNAH8	sp|Q96JB1|DYH8_HUMAN Dynein heavy chain 8, axonemal OS=Homo sapiens OX=9606 GN=DNAH8 PE=1 SV=2	1	2	2	2	0	0	0	0	1	0	0	1	0	0	0	0	0	1	0	0	1	0	0	0	0	0	1	0	0	1	0	0.6	0.6	0.6	514.66	4490	4490	0.0015924	10.729
Q96KP4	Q96KP4	1	1	1	Cytosolic non-specific dipeptidase	CNDP2	sp|Q96KP4|CNDP2_HUMAN Cytosolic non-specific dipeptidase OS=Homo sapiens OX=9606 GN=CNDP2 PE=1 SV=2	1	1	1	1	1	1	1	1	1	1	1	1	1	1	1	1	1	1	1	1	1	1	1	1	1	1	1	1	1	1	1	3.6	3.6	3.6	52.878	475	475	0.0072178	6.3353	By matching	By matching	By MS/MS
Q96L92	Q96L92	4	4	4	Sorting nexin-27	SNX27	sp|Q96L92|SNX27_HUMAN Sorting nexin-27 OS=Homo sapiens OX=9606 GN=SNX27 PE=1 SV=2	1	4	4	4	1	3	3	4	3	4	4	4	2	1	3	3	4	3	4	4	4	2	1	3	3	4	3	4	4	4	2	7.9	7.9	7.9	61.264	541	541	0	23.291	By matching	By MS/MS	By MS/MS
Q96M27	Q96M27	2	2	2	Protein PRRC1	PRRC1	sp|Q96M27|PRRC1_HUMAN Protein PRRC1 OS=Homo sapiens OX=9606 GN=PRRC1 PE=1 SV=1	1	2	2	2	0	1	2	1	0	0	2	1	1	0	1	2	1	0	0	2	1	1	0	1	2	1	0	0	2	1	1	5.4	5.4	5.4	46.701	445	445	0	11.271		By MS/MS	By MS/MS
Q96M89	Q96M89	2	2	2	Coiled-coil domain-containing protein 138	CCDC138	sp|Q96M89|CC138_HUMAN Coiled-coil domain-containing protein 138 OS=Homo sapiens OX=9606 GN=CCDC138 PE=1 SV=1	1	2	2	2	1	1	0	0	0	0	1	1	1	1	1	0	0	0	0	1	1	1	1	1	0	0	0	0	1	1	1	2.9	2.9	2.9	76.218	665	665	0	11.465	By MS/MS	By MS/MS
Q96MM7	Q96MM7	2	2	2	Heparan-sulfate 6-O-sulfotransferase 2	HS6ST2	sp|Q96MM7|H6ST2_HUMAN Heparan-sulfate 6-O-sulfotransferase 2 OS=Homo sapiens OX=9606 GN=HS6ST2 PE=1 SV=2	1	2	2	2	1	2	1	1	1	0	0	2	1	1	2	1	1	1	0	0	2	1	1	2	1	1	1	0	0	2	1	4.6	4.6	4.6	69.129	605	605	0	14.974	By MS/MS	By MS/MS	By MS/MS
Q96MX0	Q96MX0	1	1	1	CKLF-like MARVEL transmembrane domain-containing protein 3	CMTM3	sp|Q96MX0|CKLF3_HUMAN CKLF-like MARVEL transmembrane domain-containing protein 3 OS=Homo sapiens OX=9606 GN=CMTM3 PE=1 SV=1	1	1	1	1	1	1	1	1	1	1	1	1	1	1	1	1	1	1	1	1	1	1	1	1	1	1	1	1	1	1	1	4.9	4.9	4.9	19.713	182	182	0.0084251	6.2359	By MS/MS	By matching	By MS/MS
Q96N67;Q96HP0	Q96N67	4;1	4;1	4;1	Dedicator of cytokinesis protein 7	DOCK7	sp|Q96N67|DOCK7_HUMAN Dedicator of cytokinesis protein 7 OS=Homo sapiens OX=9606 GN=DOCK7 PE=1 SV=4	2	4	4	4	1	0	1	1	0	3	4	1	0	1	0	1	1	0	3	4	1	0	1	0	1	1	0	3	4	1	0	1.8	1.8	1.8	242.56	2140	2140;2047	0	25.615	By MS/MS		By matching
Q96PK6	Q96PK6	6	6	6	RNA-binding protein 14	RBM14	sp|Q96PK6|RBM14_HUMAN RNA-binding protein 14 OS=Homo sapiens OX=9606 GN=RBM14 PE=1 SV=2	1	6	6	6	4	4	2	3	2	2	5	2	5	4	4	2	3	2	2	5	2	5	4	4	2	3	2	2	5	2	5	10.9	10.9	10.9	69.491	669	669	0	41.2	By MS/MS	By MS/MS	By matching
Q96PU5;P46934	Q96PU5	13;1	13;1	12;1	E3 ubiquitin-protein ligase NEDD4-like	NEDD4L	sp|Q96PU5|NED4L_HUMAN E3 ubiquitin-protein ligase NEDD4-like OS=Homo sapiens OX=9606 GN=NEDD4L PE=1 SV=2	2	13	13	12	8	9	8	7	10	6	10	10	4	8	9	8	7	10	6	10	10	4	7	8	7	6	10	6	9	9	4	17.1	17.1	16.3	111.93	975	975;1319	0	80.434	By MS/MS	By MS/MS	By MS/MS
Q96QD8	Q96QD8	2	2	2	Sodium-coupled neutral amino acid transporter 2	SLC38A2	sp|Q96QD8|S38A2_HUMAN Sodium-coupled neutral amino acid transporter 2 OS=Homo sapiens OX=9606 GN=SLC38A2 PE=1 SV=2	1	2	2	2	2	2	2	2	2	2	2	2	2	2	2	2	2	2	2	2	2	2	2	2	2	2	2	2	2	2	2	7.3	7.3	7.3	56.025	506	506	0	80.811	By MS/MS	By MS/MS	By MS/MS
Q96QK1	Q96QK1	12	12	12	Vacuolar protein sorting-associated protein 35	VPS35	sp|Q96QK1|VPS35_HUMAN Vacuolar protein sorting-associated protein 35 OS=Homo sapiens OX=9606 GN=VPS35 PE=1 SV=2	1	12	12	12	9	12	10	10	11	10	11	10	9	9	12	10	10	11	10	11	10	9	9	12	10	10	11	10	11	10	9	18.5	18.5	18.5	91.706	796	796	0	108.11	By MS/MS	By MS/MS	By MS/MS
Q96RF0	Q96RF0	2	2	2	Sorting nexin-18	SNX18	sp|Q96RF0|SNX18_HUMAN Sorting nexin-18 OS=Homo sapiens OX=9606 GN=SNX18 PE=1 SV=2	1	2	2	2	2	1	2	1	2	2	2	1	1	2	1	2	1	2	2	2	1	1	2	1	2	1	2	2	2	1	1	4.6	4.6	4.6	68.894	628	628	0	14.653	By MS/MS	By MS/MS	By MS/MS
Q96RT1	Q96RT1	1	1	1	Protein LAP2	ERBB2IP	sp|Q96RT1|ERBIN_HUMAN Erbin OS=Homo sapiens OX=9606 GN=ERBIN PE=1 SV=2	1	1	1	1	0	0	1	1	0	1	1	0	0	0	0	1	1	0	1	1	0	0	0	0	1	1	0	1	1	0	0	0.9	0.9	0.9	158.3	1412	1412	0.0059801	6.4299			By matching
Q96RU3	Q96RU3	1	1	1	Formin-binding protein 1	FNBP1	sp|Q96RU3|FNBP1_HUMAN Formin-binding protein 1 OS=Homo sapiens OX=9606 GN=FNBP1 PE=1 SV=2	1	1	1	1	0	1	1	0	0	0	1	0	0	0	1	1	0	0	0	1	0	0	0	1	1	0	0	0	1	0	0	1.6	1.6	1.6	71.306	617	617	0.0059603	6.4117		By matching	By MS/MS
Q96S97	Q96S97	1	1	1	Myeloid-associated differentiation marker	MYADM	sp|Q96S97|MYADM_HUMAN Myeloid-associated differentiation marker OS=Homo sapiens OX=9606 GN=MYADM PE=1 SV=2	1	1	1	1	1	1	1	1	1	1	1	1	1	1	1	1	1	1	1	1	1	1	1	1	1	1	1	1	1	1	1	3.1	3.1	3.1	35.273	322	322	0.0013976	7.061	By matching	By matching	By matching
Q96TA1	Q96TA1	2	2	2	Niban-like protein 1	FAM129B	sp|Q96TA1|NIBA2_HUMAN Protein Niban 2 OS=Homo sapiens OX=9606 GN=NIBAN2 PE=1 SV=3	1	2	2	2	0	0	1	2	2	1	2	1	1	0	0	1	2	2	1	2	1	1	0	0	1	2	2	1	2	1	1	2.4	2.4	2.4	84.137	746	746	0	11.387			By matching
Q99417	Q99417	2	2	2	C-Myc-binding protein	MYCBP	sp|Q99417|MYCBP_HUMAN c-Myc-binding protein OS=Homo sapiens OX=9606 GN=MYCBP PE=1 SV=3	1	2	2	2	1	2	1	2	1	2	2	1	1	1	2	1	2	1	2	2	1	1	1	2	1	2	1	2	2	1	1	19.4	19.4	19.4	11.967	103	103	0	11.203	By matching	By MS/MS	By matching
Q99436	Q99436	2	2	2	Proteasome subunit beta type-7	PSMB7	sp|Q99436|PSB7_HUMAN Proteasome subunit beta type-7 OS=Homo sapiens OX=9606 GN=PSMB7 PE=1 SV=1	1	2	2	2	2	0	1	1	0	0	1	1	1	2	0	1	1	0	0	1	1	1	2	0	1	1	0	0	1	1	1	6.9	6.9	6.9	29.965	277	277	0	11.359	By MS/MS		By matching
Q99460	Q99460	18	18	18	26S proteasome non-ATPase regulatory subunit 1	PSMD1	sp|Q99460|PSMD1_HUMAN 26S proteasome non-ATPase regulatory subunit 1 OS=Homo sapiens OX=9606 GN=PSMD1 PE=1 SV=2	1	18	18	18	11	15	15	13	15	16	15	11	11	11	15	15	13	15	16	15	11	11	11	15	15	13	15	16	15	11	11	26.2	26.2	26.2	105.84	953	953	0	195.53	By MS/MS	By MS/MS	By MS/MS
[truncated: 272 more rows]
[truncated: 68 more columns]

## Sheet: Peptides
Sequence	N-term cleavage window	C-term cleavage window	Amino acid before	First amino acid	Second amino acid	Second last amino acid	Last amino acid	Amino acid after	A Count	R Count	N Count	D Count	C Count	Q Count	E Count	G Count	H Count	I Count	L Count	K Count	M Count	F Count	P Count	S Count	T Count	W Count	Y Count	V Count	U Count	O Count	Length	Missed cleavages	Mass	Proteins	Leading razor protein	Start position	End position	Gene names	Protein names	Unique (Groups)	Unique (Proteins)	Charges	PEP	Score	Identification type eDHFR_A	Identification type eDHFR_B	Identification type eDHFR_C	Identification type NTR_A	Identification type NTR_B
[truncated: 9,018 more rows]
[truncated: 43 more columns]
