# Supplementary material for: Limited Evidence for Protein Products of Noncoding Transcripts in the HEK293T Cellular Cytosol
Source: Mol Cell Proteomics. 2022 Jul 2;21(8):100264. doi: 10.1016/j.mcpro.2022.100264 (PMC9396073; doi:10.1016/j.mcpro.2022.100264)
Supplement: Supplementary Table S2 [file mmc2.xlsx]

## Sheet: Peptide level- before filtering
Unique assembled identifier (merge of start and protein accession) for each identified peptide used as input for BioVenn to calculate overlaps before the selection strategy was applied. Columns U - AA: identifiers present in each part of the generated Venn diagram.
Trypsin				chymotrypsin				gluc					Trypsin (no duplictes)		Chymotrypsin (no duplicates)		GluC (no duplicates)			Unique trypsin	Unique Chymotrypsin	Unique GluC	Trypsin and Chymo	Trypsin and GluC	Chymo and GluC	Found by all
Start	Accession	Entry		Start	Accession	Entry		Start	Accession	Entry			2-P49773		108-P11142		2-Q7L5D6			352-P00558	108-P11142	3-O14562	24-P0DMV8	2-P49773	2-Q6EEV4	2-Q01105-2
2	P49773	2-P49773		108	P11142	108-P11142		2	Q7L5D6	2-Q7L5D6			2-Q01105-2		200-P55211		2-P40855			1116-P11055	200-P55211	96-P08758	2-Q9BU02	2-O00244	2-P00492	1-Q14566
2	Q01105-2	2-Q01105-2		200	P55211	200-P55211		2	P40855	2-P40855			352-P00558		2-Q99966		156-P49006			406-P52735	174-P41227	2-Q8NCE2	20-O95757	13-Q16851	5-P13797	2-P16949
2	Q01105-2	2-Q01105-2		2	Q99966	2-Q99966		2	Q7L5D6	2-Q7L5D6			1116-P11055		174-P41227		1-Q9Y266			1103-Q16531	182-P33316	159-P08238	2-Q16637	1-P62258	54-P30044	2-P60709
352	P00558	352-P00558		174	P41227	174-P41227		156	P49006	156-P49006			406-P52735		182-P33316		10-Q13451			2-Q96TA1	142-Q9H773	165-Q9UNF1	81-O75347	399-P36578	2-Q9NVR0	2-P11142
2	Q01105-2	2-Q01105-2		182	P33316	182-P33316		1	Q9Y266	1-Q9Y266			1103-Q16531		188-P04350		3-O14562			263-P50991	106-P40855	221-P14314	5-P62195	2-P47756	181-Q04323	2-P55209
1116	P11055	1116-P11055		188	P04350	188-P04350		10	Q13451	10-Q13451			2-Q96TA1		142-Q9H773		2-P05771			135-Q58FG1	1475-P49327	2-Q9H5N1	2-P63241	129-P0DP25	65-P48556	2-P0DMV8
406	P52735	406-P52735		142	Q9H773	142-Q9H773		3	O14562	3-O14562			2-O00244		64-Q14974		96-P08758			249-Q9UIC8	396-Q9H4A4	329-O00410	1-Q96GX2	2-P62195	2-Q9BTK6	2-P23528
1103	Q16531	1103-Q16531		64	Q14974	64-Q14974		2	P05771	2-P05771			263-P50991		106-P40855		42-P22314			321-P13797	539-P49327	28-P12277	10-Q9NX55	2-P12277	12-O00487	2-P08238
2	Q96TA1	2-Q96TA1		106	P40855	106-P40855		96	P08758	96-P08758			13-Q16851		1475-P49327		2-O14562			342-P12268	21-Q9NUU7	363-P61978	1-Q5JS54	2-P14174	2-O60749	2-Q13263
2	O00244	2-O00244		106	P40855	106-P40855		42	P22314	42-P22314			24-P0DMV8		345-P04075		2-Q8NCE2			332-O00232	180-Q04323	350-Q8IWW6	17-Q01105-2	1-Q9Y2L1	2-ENST00000415278_1_96448241_ntr_001db3	2-O14950
2	O00244	2-O00244		1475	P49327	1475-P49327		2	O14562	2-O14562			135-Q58FG1		396-Q9H4A4		159-P08238			312-P0DMV8	391-P23526	141-P13639	2-Q99615	35-P28072	213-P22102	2-Q9UK76
263	P50991	263-P50991		345	P04075	345-P04075		2	O14562	2-O14562			1-Q14566		53-P09429		165-Q9UNF1			1474-Q9H1H9-3	54-Q96SU4	566-Q8NBR6-2	28-P60842	605-P11142	2-Q5TBB1	2-Q15819
13	Q16851	13-Q16851		396	Q9H4A4	396-Q9H4A4		2	Q8NCE2	2-Q8NCE2			249-Q9UIC8		362-P14618		221-P14314			1935-P49327	52-P52292	566-Q8NBR6	24-Q9H853	1-Q15287	2-Q86UY6	1-Q15714
24	P0DMV8	24-P0DMV8		53	P09429	53-P09429		159	P08238	159-P08238			321-P13797		539-P49327		2-P55209			117-P00441	189-O75821	1-ENST00000274562_5_146182523_5UTR_100db1	1-P06493	2-Q13564	2-Q9P0W2	2-Q14103
135	Q58FG1	135-Q58FG1		362	P14618	362-P14618		165	Q9UNF1	165-Q9UNF1			2-Q9BU02		21-Q9NUU7		2-Q9H5N1			6-P62195	116-Q9Y266	179-Q5R372	400-P11142	2-P00558	123-P43487	2-P43487
1	Q14566	1-Q14566		539	P49327	539-P49327		221	P14314	221-P14314			342-P12268		180-Q04323		329-O00410			2-O14576	74-O75608	347-P00558	61-P27348	174-P33316	2-Q14061	2-Q9BVG4
249	Q9UIC8	249-Q9UIC8		21	Q9NUU7	21-Q9NUU7		2	P55209	2-P55209			2-P16949		2-P50579		2-Q9NX46			76-P07737	493-Q70CQ2	493-P49591	91-P06454	2-P48643	94-P08238	2-P55735
321	P13797	321-P13797		180	Q04323	180-Q04323		2	O14562	2-O14562			332-O00232		391-P23526		28-P12277			530-Q8N1K5	231-Q86XP1	2714-Q7Z6Z7	513-Q58FF7	554-P52888	3-O14579	91-P60174
2	Q9BU02	2-Q9BU02		2	P50579	2-P50579		2	Q9H5N1	2-Q9H5N1			20-O95757		54-Q96SU4		363-P61978			6-P56211	77-P40227	2-P49840	77-P06454	2-P30041	2-P15880	2-Q15046
342	P12268	342-P12268		391	P23526	391-P23526		329	O00410	329-O00410			312-P0DMV8		383-P68104		350-Q8IWW6			46-Q9ULR5	1075-O60610	292-P15336	2-P56211	431-P68104	1-Q8NEY1	2-P06454
2	P16949	2-P16949		54	Q96SU4	54-Q96SU4		2	Q9NX46	2-Q9NX46			2-Q16637		2-Q6EEV4		141-P13639			160-P11142	60-P55854	2-P22061	2-Q71UI9	1-P62937	60-P63104	44-Q99436
332	O00232	332-O00232		108	P11142	108-P11142		2	O14562	2-O14562			1-P62258		269-Q9UNZ2		566-Q8NBR6-2			72-Q9P258	1029-A0AVT1	23-P08758	22-P0DMV8	2-P47897	1-Q9NT62	2-Q96IK1
20	O95757	20-O95757		383	P68104	383-P68104		28	P12277	28-P12277			81-O75347		52-P52292		566-Q8NBR6			608-P13639	27-P0DPH8	164-P07900	258-P06733	2-P00338	8-P00441	25-P43487
312	P0DMV8	312-P0DMV8		2	Q6EEV4	2-Q6EEV4		363	P61978	363-P61978			399-P36578		189-O75821		1-ENST00000274562_5_146182523_5UTR_100db1			11-B2RPK0	58-Q13177	136-Q13685	2-Q9UPR3	2-Q96BW5	158-P08758	2-P26038
2	Q16637	2-Q16637		269	Q9UNZ2	269-Q9UNZ2		2	P55209	2-P55209			1474-Q9H1H9-3		116-Q9Y266		179-Q5R372			330-Q13564	83-O75347	487-Q58FF7	1-Q9Y265	2-Q9UJ70	220-P78371	2-O00154-2
1	P62258	1-P62258		52	P52292	52-P52292		2	Q9NX46	2-Q9NX46			2-P47756		155-P56537		347-P00558			34-P52565	1-Q9NUG6	23-Q10471	322-O00410	197-P60709	342-P06733	622-P11142
81	O75347	81-O75347		189	O75821	189-O75821		2	Q9NX46	2-Q9NX46			1935-P49327		74-O75608		493-P49591			25-P30101	163-Q16851	404-Q06265	315-P04075	2-P23396	3-Q06830	2-ENST00000574426_17_2711661_aTIS_111db1
399	P36578	399-P36578		116	Q9Y266	116-Q9Y266		350	Q8IWW6	350-Q8IWW6			5-P62195		493-Q70CQ2		2714-Q7Z6Z7			63-Q9NRJ3	125-O75832	241-Q92734	2-Q14151	3-Q13263	3-P28482	2-Q9C0C9
1474	Q9H1H9-3	1474-Q9H1H9-3		155	P56537	155-P56537		141	P13639	141-P13639			117-P00441		231-Q86XP1		2-P49840			221-Q99707	256-Q9UNM6	336-P12277	2-P07741	443-P68104	3-Q7L5N1	2-P27361
2	P47756	2-P47756		74	O75608	74-O75608		566	Q8NBR6-2	566-Q8NBR6-2			6-P62195		77-P40227		292-P15336			8-Q9NTX5	366-Q13564	268-P13639	1-Q16644	617-P0DMV8	2-Q6IBS0	2-P36871
1935	P49327	1935-P49327		493	Q70CQ2	493-Q70CQ2		566	Q8NBR6-2	566-Q8NBR6-2			129-P0DP25		1075-O60610		2-P22061			38-Q9BQA1	24-O43175	585-Q13263	2-ENST00000357325_1_156751579_5UTR_100db1	443-Q9Y265	60-P05386	2-P00441
5	P62195	5-P62195		231	Q86XP1	231-Q86XP1		566	Q8NBR6	566-Q8NBR6			2-P62195		60-P55854		23-P08758			145-Q7Z6M1	510-Q58FF7	622-P07900	277-Q16658	2-P61024	69-P06733	2-Q6PKG0
117	P00441	117-P00441		77	P40227	77-P40227		1	ENST00000274562_5_146182523_5UTR_100db1	1-ENST00000274562_5_146182523_5UTR_100db1			2-P63241		1029-A0AVT1		164-P07900			226-P47897	2-Q99536	600-Q7L0X0	1-Q6P474	2-Q9UNH7	1-O95801	2-Q9BPY3
6	P62195	6-P62195		1075	O60610	1075-O60610		566	Q8NBR6	566-Q8NBR6			2-O14576		27-P0DPH8		136-Q13685			2-Q86VP6	200-Q99614	199-Q9UQ80	45-P20290	161-P0DMV8	24-Q58FF6	2-Q9P289
129	P0DP25	129-P0DP25		60	P55854	60-P55854		2	Q8NCE2	2-Q8NCE2			1-Q96GX2		58-Q13177		2-P78316			19-P60842	773-Q2NKX8	363-P07954	291-Q99832	2-P21108	22-Q96EX3	2-P50990
2	P62195	2-P62195		1029	A0AVT1	1029-A0AVT1		179	Q5R372	179-Q5R372			76-P07737		156-P11142		487-Q58FF7			157-P0DMV8	82-P09211	2-Q9Y3S2	141-P02794	2-P04075	1-Q9BPZ3	2-P39748
2	P63241	2-P63241		27	P0DPH8	27-P0DPH8		347	P00558	347-P00558			530-Q8N1K5		83-O75347		23-Q10471			57-P14618	52-P13693	8-Q53ET0	2-Q13126	1-P27348	1-Q8NEC7	2-Q92598
2	O14576	2-O14576		58	Q13177	58-Q13177		493	P49591	493-P49591			6-P56211		1-Q9NUG6		404-Q06265			156-P0DMV8	1-Q8N0Y2	417-P37198	186-P14324	1-P61081	3-Q96FW1	1-P54819
2	P62195	2-P62195		156	P11142	156-P11142		2714	Q7Z6Z7	2714-Q7Z6Z7			46-Q9ULR5		163-Q16851		241-Q92734			923-P53396	237-P06733	48-Q9H9Q4	890-P07814	5-Q9NR46	2-Q08752	1-O43399
2	P63241	2-P63241		2	P50579	2-P50579		2	P49840	2-P49840			160-P11142		125-O75832		448-P68104			41-O14737	81-P09211	133-P06733	2-O75937	1-O60220	49-P07900	2-P55072
1	Q96GX2	1-Q96GX2		83	O75347	83-O75347		292	P15336	292-P15336			10-Q9NX55		1-Q96EN9		336-P12277			767-P53396	500-P49321	408-O14639	1-Q96HQ2	2-P35579	5-Q9H0F6	2-P04406
76	P07737	76-P07737		1	Q9NUG6	1-Q9NUG6		2	P22061	2-P22061			72-Q9P258		256-Q9UNM6		2-Q13404			66-P13798	688-P08238	21-P52565	235-P62258	2-Q9H993	1-Q32P44	1-Q9Y3D0
530	Q8N1K5	530-Q8N1K5		163	Q16851	163-Q16851		23	P08758	23-P08758			2-P12277		1-Q8WXC6		268-P13639			407-P12081	204-Q12972	54-Q9UNF1	2-Q9NUP7	2-Q9H6T3	2-Q9Y3B9	2-O00410
2	P63241	2-P63241		125	O75832	125-O75832		23	P08758	23-P08758			608-P13639		29-P0DPH8		391-O15530			530-P15311	52-P27816	419-P07237	426-P07437	2-Q9Y5A7	549-P49588	2-O95336
2	P63241	2-P63241		1	Q96EN9	1-Q96EN9		164	P07900	164-P07900			11-B2RPK0		366-Q13564		585-Q13263			72-P06454	200-P62258	498-P52888	2074-P49327	2-O15212	147-P62937	1-Q9BWD1
6	P56211	6-P56211		256	Q9UNM6	256-Q9UNM6		136	Q13685	136-Q13685			2-P60709		2-O76003		2-O95295			111-P00558	432-P12268	55-Q00839	46-Q9P0L2	2-Q8NB46	2-P32119	2-Q99733
46	Q9ULR5	46-Q9ULR5		1	Q8WXC6	1-Q8WXC6		2	P78316	2-P78316			2-P11142		24-O43175		622-P07900			70-P06454	578-Q58FF7	266-Q32MZ4	2-O00499	2-P23381	333-P29401	2-O60927
46	Q9ULR5	46-Q9ULR5		29	P0DPH8	29-P0DPH8		487	Q58FF7	487-Q58FF7			330-Q13564		510-Q58FF7		600-Q7L0X0			2970-Q7Z6Z7	79-P43487	544-P0DMV8	1-P32929	449-P68104	1-P20248	2-P25205
2	P63241	2-P63241		1	Q8WXC6	1-Q8WXC6		23	Q10471	23-Q10471			34-P52565		2-P00492		2-Q7L5N1			352-P22314	126-Q96K17	1-O75531	2-E9PAV3	448-P68104	2-Q9NR33	2-P62310
160	P11142	160-P11142		366	Q13564	366-Q13564		404	Q06265	404-Q06265			25-P30101		2-Q99536		199-Q9UQ80			71-P06454	340-P48637	166-Q9UJ41	28-P62258	2-P43243	1-Q8TAC1	2-P60660
10	Q9NX55	10-Q9NX55		2	O76003	2-O76003		241	Q92734	241-Q92734			63-Q9NRJ3		2-O75223		109-P60709			5-Q9BUL8	256-Q9ULK2	117-Q9HD42	33-O75348	2-Q7L8A9	2-Q9Y4E8	2-P07900
72	Q9P258	72-Q9P258		24	O43175	24-O43175		448	P68104	448-P68104			221-Q99707		177-P32119		363-P07954			178-Q9H469	2-Q15257	4-Q01518	2-P50579	2-P15311	2-O15514	119-P04406
2	P12277	2-P12277		1	Q8WXC6	1-Q8WXC6		336	P12277	336-P12277			1-Q5JS54		2-Q13451		2-Q9Y3S2			249-O15067	346-Q16543	298-Q96HC4	277-Q96EQ0	2-A6NDU8	44-P0CG47	1-Q99460
608	P13639	608-P13639		510	Q58FF7	510-Q58FF7		2	Q13404	2-Q13404			8-Q9NTX5		1-O95999		8-Q53ET0			46-Q9Y617	161-Q01538	2-O75531	220-O00151	1-Q96KB5	76-O15347	69-P05204
11	B2RPK0	11-B2RPK0		2	P00492	2-P00492		268	P13639	268-P13639			17-Q01105-2		2-Q09028		2-Q8TAC2			13-P49773	140-P02794	2-P29966	2-P35548	1-P09936	1-P31153	2-ENST00000394295_2_69781566_aTIS_111db1
2	P60709	2-P60709		2	Q99536	2-Q99536		268	P13639	268-P13639			2-Q99615		200-Q99614		417-P37198			359-Q8IUR7	165-P40227	582-Q8N1F7	1-Q15365	77-P07737	3-O75348	2-Q02750
2	P11142	2-P11142		2	O75223	2-O75223		487	Q58FF7	487-Q58FF7			2-P55209		773-Q2NKX8		48-Q9H9Q4			307-P40121	138-P08238	2-Q96IV0	2-Q6ZN18	4-Q9C0C9	31-P27816	5-O00499
330	Q13564	330-Q13564		177	P32119	177-P32119		391	O15530	391-O15530			2-P14174		82-P09211		133-P06733			23-P43686	185-P40925	51-O43847	84-P09211	137-A6NNZ2	1-Q96GX5	2-Q9Y3D0
2	P12277	2-P12277		2	Q13451	2-Q13451		585	Q13263	585-Q13263			38-Q9BQA1		52-P13693		408-O14639			1-Q14232	13-O75348	253-P15927	2-ENST00000556323_14_92026566_ntr_100db1	138-A6NNZ2	2-Q9H773	2-Q9Y281
34	P52565	34-P52565		1	O95999	1-O95999		2	O95295	2-O95295			145-Q7Z6M1		1-Q8N0Y2		21-P52565			833-P22102	67-Q15370	94-O76003	2-Q9UQ80	1-Q9Y2U5	156-P49006	55-O43175
25	P30101	25-P30101		2	Q09028	2-Q09028		622	P07900	622-P07900			1-Q9Y2L1		92-Q9Y266		54-Q9UNF1			86-Q9UNM6	25-P25786	149-P61289	2-Q9H098	1-O60784	2-P27695	2-Q06830
63	Q9NRJ3	63-Q9NRJ3		2	Q09028	2-Q09028		600	Q7L0X0	600-Q7L0X0			35-P28072		237-P06733		419-P07237			398-Q9BV44	752-P55060	104-Q9NZL9	368-P04350	109-Q8TCF1	2-Q8TC07	67-P14324
221	Q99707	221-Q99707		2	Q13451	2-Q13451		2	Q7L5N1	2-Q7L5N1			226-P47897		81-P09211		498-P52888			321-P0DPH8	956-P22314	362-Q96G74	2-Q99873	2-Q9UHD8-5	2-O75312	18-P14868
1	Q5JS54	1-Q5JS54		200	Q99614	200-Q99614		199	Q9UQ80	199-Q9UQ80			2-Q86VP6		500-P49321		55-Q00839			63-P06454	43-P31153	351-Q9HCN4	2-P14859-5	2-Q9H3Q1	33-P07108	150-P62937
8	Q9NTX5	8-Q9NTX5		773	Q2NKX8	773-Q2NKX8		199	Q9UQ80	199-Q9UQ80			605-P11142		688-P08238		266-Q32MZ4			90-Q9UNM6	93-P11142	222-Q13033	2-P20962	2-Q19AV6	2-O15534	2-O60814
17	Q01105-2	17-Q01105-2		82	P09211	82-P09211		109	P60709	109-P60709			28-P60842		204-Q12972		2-Q13263			60-P06454	423-P48147	129-Q14019	105-P07437	64-P14174	1-P58004	2-P13489
2	Q99615	2-Q99615		52	P13693	52-P13693		363	P07954	363-P07954			19-P60842		52-P27816		1-Q9BPZ3			184-P48643	36-Q9H299	27-Q8NI22	1-Q8WVK7	2-Q6P597	2-P05771	2-Q92922
2	P12277	2-P12277		1	Q8N0Y2	1-Q8N0Y2		2	Q9Y3S2	2-Q9Y3S2			1-Q15287		5-P13797		544-P0DMV8			62-P06454	297-Q9Y2J2	287-O60749	2-P25098	2-P36543	3-Q04760	2-Q9HCJ3
2	P55209	2-P55209		92	Q9Y266	92-Q9Y266		8	Q53ET0	8-Q53ET0			24-Q9H853		200-P62258		1-O75531			33-Q9H5X1	151-P0DMV8	121-Q13617	76-P0DP25	1-Q9Y4P1	1-O94889	2-P39019
2	P14174	2-P14174		237	P06733	237-P06733		2	Q8TAC2	2-Q8TAC2			157-P0DMV8		432-P12268		166-Q9UJ41			471-Q13043	391-P41250	1454-P35579	2-O00116	2-P06733	2-O94952	2-P10599
38	Q9BQA1	38-Q9BQA1		92	Q9Y266	92-Q9Y266		417	P37198	417-P37198			1-P06493		578-Q58FF7		117-Q9HD42			61-P06454	1815-Q9Y490	98-Q9P2T1	64-Q14974	1-P48147	1-Q9Y5B0	2-P61956
2	P60709	2-P60709		81	P09211	81-P09211		48	Q9H9Q4	48-Q9H9Q4			57-P14618		2-O00299		4-Q01518			75-ENST00000602494_9_96910076_ntr_100db1	52-Q9BZL1	11-Q02790	131-Q9Y547	1-Q9Y2Q5	2-P53367	2-P62424
145	Q7Z6M1	145-Q7Z6M1		500	P49321	500-P49321		2	Q7L5N1	2-Q7L5N1			156-P0DMV8		2-P0DP25		298-Q96HC4			475-O43175	403-O43175	1-Q07866	1-P20810-4	275-Q9UMX0	369-P12277	2-Q15102
1	Q9Y2L1	1-Q9Y2L1		688	P08238	688-P08238		133	P06733	133-P06733			923-P53396		79-P43487		2-O75531			2-A6NHG4	329-P13797	412-P42224	2-Q8ND24	1-Q15843	28-P0DPH8	40-P30626
2	P60709	2-P60709		204	Q12972	204-Q12972		408	O14639	408-O14639			400-P11142		126-Q96K17		2-P29966			153-Q58FF6	155-P62937	350-Q9H2G2	276-P46734	4-P30041	3-P61956	1-P61978
221	Q99707	221-Q99707		500	P49321	500-P49321		21	P52565	21-P52565			41-O14737		340-P48637		2-P04406			598-P49321	16-Q9H910	197-P0DPH8	322-P12277	45-P51784	29-Q8WUR7	2-Q96G46
2	P60709	2-P60709		52	P27816	52-P27816		54	Q9UNF1	54-Q9UNF1			767-P53396		256-Q9ULK2		7-P62877			59-P06454	906-P07814	403-P45984	55-P41250	2-P62937	11-P14174	2-Q99966
2	P12277	2-P12277		5	P13797	5-P13797		54	Q9UNF1	54-Q9UNF1			2-P0DMV8		2-Q15257		2-P23610			56-P09651	251-O00429	1-P48200	155-Q9Y5A7	2-O75934	950-P33176	2-P40227
2	P14174	2-P14174		500	P49321	500-P49321		419	P07237	419-P07237			66-P13798		346-Q16543		582-Q8N1F7			240-Q6PD74	173-P0DPH8	183-Q58FG0	391-P31939	2-Q9BY32	564-P26038	2-Q6P2E9
2	P60709	2-P60709		204	Q12972	204-Q12972		498	P52888	498-P52888			407-P12081		91-P06454		2-P61024			2942-Q7Z6Z7	132-P00492	362-P14314	1479-P49327	2-O43707	2-P17612	2-O43396
35	P28072	35-P28072		200	P62258	200-P62258		2	Q7L5N1	2-Q7L5N1			530-P15311		83-Q99497		2-Q96IV0			25-P15311	204-P40855	27-O15145	309-P22314	10-Q13263	10-Q02952	2-Q13561
226	P47897	226-P47897		432	P12268	432-P12268		55	Q00839	55-Q00839			72-P06454		161-Q01538		51-O43847			2-O43324	834-Q9C0C9	665-O95757	204-P12268	8-Q13263	2-Q9UJY4	3-O43396
2	Q86VP6	2-Q86VP6		578	Q58FF7	578-Q58FF7		266	Q32MZ4	266-Q32MZ4			111-P00558		140-P02794		253-P15927			197-O75832	209-P33176	331-P22102	399-Q99832	2-P53350	8-P32119	2-P49321
2	Q86VP6	2-Q86VP6		432	P12268	432-P12268		2	Q13263	2-Q13263			2-P23528		165-P40227		94-O76003			2-O75083	112-P67809	648-Q7Z6Z7	1-P27694	7-Q13263	4-Q9H773	2-Q9Y2Z0
605	P11142	605-P11142		2	O00299	2-O00299		1	Q9BPZ3	1-Q9BPZ3			70-P06454		138-P08238		149-P61289			158-Q8TBC4	105-Q06830	725-Q9NS87	239-P62258	2-Q96J01	2-P40855	2-O75391
28	P60842	28-P60842		2	P0DP25	2-P0DP25		544	P0DMV8	544-P0DMV8			2970-Q7Z6Z7		1-Q96HR8		104-Q9NZL9			502-P78371	197-Q9BY43	2-Q9GZT9	357-P60709	2-Q0VGL1	2-Q6ZT12	2-P0DP25
19	P60842	19-P60842		79	P43487	79-P43487		1	O75531	1-O75531			352-P22314		54-P30044		1-Q14566			2483-P49327	163-Q9HD42	42-Q00169	1-Q7Z7E8	48-P07900	258-P29401	2-P61758
2	P60709	2-P60709		2	P0DP25	2-P0DP25		2	Q7L5N1	2-Q7L5N1			71-P06454		2-Q9NVR0		362-Q96G74			2-Q06547	1848-P46821	81-Q13596	2-Q9NQT5	3-P54819	45-P00390	2-P11586
28	P60842	28-P60842		2	P0DP25	2-P0DP25		166	Q9UJ41	166-Q9UJ41			5-Q9BUL8		185-P40925		1-Q9Y5B0			127-Q99832	7-Q15075	26-Q9H582	2-Q99611	6-P62258	2-Q96F44	2-P30153
2	P12277	2-P12277		2	P0DP25	2-P0DP25		117	Q9HD42	117-Q9HD42			178-Q9H469		13-O75348		351-Q9HCN4			170-Q01581	51-Q9Y5S9	633-P21980	6-P61081	1-O95394	3-Q8IWC1	2-O43447
2	P14174	2-P14174		126	Q96K17	126-Q96K17		2	Q7L5N1	2-Q7L5N1			249-O15067		357-P60709		222-Q13033			2-Q8N1K5	67-P60174	39-P62942	7-P61081	27-P22234	2-Q9H9Q2	42-P22314
1	Q15287	1-Q15287		340	P48637	340-P48637		4	Q01518	4-Q01518			46-Q9Y617		67-Q15370		2-P08238			98-P06454	68-P60174	190-Q9BQ67	149-P62937	17-P49773	66-Q13685	1-O60271
24	Q9H853	24-Q9H853		256	Q9ULK2	256-Q9ULK2		298	Q96HC4	298-Q96HC4			13-P49773		25-P25786		129-Q14019			45-P06454	441-P49736	160-O43633	2-P16403	2-P49418	1-Q9C0I1	178-Q06830
157	P0DMV8	157-P0DMV8		2	Q15257	2-Q15257		2	Q7L5N1	2-Q7L5N1			359-Q8IUR7		463-P34932		1-Q9UKB3			2-Q7Z4H3	264-Q0VDG4	120-Q9H8Y8	2-P30520	404-P06733	2-Q9Y6Y8	2-A6NIH7
1	P06493	1-P06493		346	Q16543	346-Q16543		2	O75531	2-O75531			307-P40121		752-P55060		27-Q8NI22			52-P06454	292-P54725	240-P12268	157-Q13107	241-P54727	2-P62495	1-P11586
57	P14618	57-P14618		2	Q15257	2-Q15257		2	P29966	2-P29966			2-Q13564		956-P22314		287-O60749			53-P06454	21-Q13907	286-Q9UHD9	617-P49588	89-P00338	2-O43598	1-Q15369
156	P0DMV8	156-P0DMV8		91	P06454	91-P06454		2	P04406	2-P04406			23-P43686		33-Q9NRX4		121-Q13617			39-P06454-2	1288-P49327	187-Q13765	1-O75582	2-Q712K3	189-P04350	2-Q9Y2K2
923	P53396	923-P53396		83	Q99497	83-Q99497		21	P52565	21-P52565			2-P00558		43-P31153		1454-P35579			49-P20962	345-Q15813	2-P36915	69-O00193	398-P08238	2365-Q7Z6Z7	2-P52272
400	P11142	400-P11142		161	Q01538	161-Q01538		7	P62877	7-P62877			1-Q14232		93-P11142		98-Q9P2T1			48-P20962	645-Q8N0X7	331-P13797	423-Q8WUM4	1-P0CG47	2-Q9BQQ3	2-Q9NRG0
41	O14737	41-O14737		140	P02794	140-P02794		2	P23610	2-P23610			833-P22102		423-P48147		11-Q02790			32-P07437	431-P13639	47-P0DMV8	2-Q9H867	2-P78371	2-O95352	2-O75874
2	P12277	2-P12277		140	P02794	140-P02794		582	Q8N1F7	582-Q8N1F7			86-Q9UNM6		2-P46940		2-Q712K3			65-P62826	154-P52566	143-O95861	1-Q8N6M0	2-O43805	2-Q14186	1-P51817
2	P14174	2-P14174		165	P40227	165-P40227		2	P61024	2-P61024			398-Q9BV44		36-Q9H299		1-Q07866			197-P05455	664-Q8TEX9	139-Q9UBT2	1-Q13813	148-P62258	55-P30044	2-O60566
767	P53396	767-P53396		138	P08238	138-P08238		2	P61024	2-P61024			321-P0DPH8		297-Q9Y2J2		412-P42224			461-P08238	134-P09429	180-Q14103	2-Q9UPN9	2-Q99471	2-P62805	2-Q96FW1
2	P0DMV8	2-P0DMV8		138	P08238	138-P08238		2	Q96IV0	2-Q96IV0			63-P06454		151-P0DMV8		350-Q9H2G2			414-P06733	92-O14929	2-Q93034	80-P28072	2-Q04446	207-P60174	188-P04350
66	P13798	66-P13798		1	Q96HR8	1-Q96HR8		51	O43847	51-O43847			90-Q9UNM6		391-P41250		197-P0DPH8			278-P49588	337-P17812	1-A0AVT1	66-P22234	1-Q9Y3D8	164-P60900	2-Q3ZCW2
407	P12081	407-P12081		54	P30044	54-P30044		253	P15927	253-P15927			60-P06454		1815-Q9Y490		403-P45984			246-Q15181	2-P30419	46-P28070	1-P61163	2-Q9BRP1	2-O60264	1-Q9NQ92
530	P15311	530-P15311		2	Q9NVR0	2-Q9NVR0		94	O76003	94-O76003			184-P48643		52-Q9BZL1		1-P48200			788-Q9H2G2	43-Q9HB71	254-Q99614	7-P30041	102-P14618	2-Q9H3U1	1-Q9ULH7-4
72	P06454	72-P06454		185	P40925	185-P40925		253	P15927	253-P15927			2-P08238		403-O43175		183-Q58FG0			53-Q969T4	509-Q13616	266-Q13126	351-P18206	65-P14174	3-P0DP25	2-Q9Y5S9
156	P0DMV8	156-P0DMV8		13	O75348	13-O75348		149	P61289	149-P61289			62-P06454		2-Q01105-2		362-P14314			198-P63267	106-Q9HD47	153-P35573	1-P43490	2-Q15691	1-Q96EY9	34-P0DPH8
111	P00558	111-P00558		357	P60709	357-P60709		104	Q9NZL9	104-Q9NZL9			174-P33316		329-P13797		2-Q6EEV4			2-P49720	179-Q969Q5	755-P30622	239-P23526	1-Q9UKB3	1-O60341	29-P0DPH8
66	P13798	66-P13798		67	Q15370	67-Q15370		1	Q14566	1-Q14566			33-Q9H5X1		155-P62937		2-P06733			462-Q92598	1181-Q2NKX8	2-Q99497	2-Q9HB71	1-P11441	221-P78371	2-P55854
2	P23528	2-P23528		25	P25786	25-P25786		362	Q96G74	362-Q96G74			471-Q13043		400-P11142		27-O15145			532-P49321	1060-A0JNW5	65-Q99497	2-P53396	5-P30041	4-Q01105-2	2-O95684
70	P06454	70-P06454		463	P34932	463-P34932		1	Q9Y5B0	1-Q9Y5B0			61-P06454		28-P00918		665-O95757			253-Q9UBW8	57-P51965	283-O00629	2-Q8WW12	2-O15347	1-Q8IWJ2	37-P0DPH8
2	P12277	2-P12277		752	P55060	752-P55060		351	Q9HCN4	351-Q9HCN4			2-P48643		16-Q9H910		331-P22102			135-Q9BV57	166-P04264	88-O75368	14-Q9H1E3	2-P11908	88-Q06830	2-Q9H6Z4
2970	Q7Z6Z7	2970-Q7Z6Z7		956	P22314	956-P22314		222	Q13033	222-Q13033			554-P52888		906-P07814		648-Q7Z6Z7			38-P0DMV8	2375-Q9ULT8	31-P21281	433-P68363	2-Q15019	188-O15355	1-P46379
352	P22314	352-P22314		33	Q9NRX4	33-Q9NRX4		2	P08238	2-P08238			2-P30041		251-O00429		2-O60749			32-Q9UP83	320-O00429	91-Q9BTM9	91-Q13907	56-O43175	1-Q07812	2-P30043
71	P06454	71-P06454		43	P31153	43-P31153		129	Q14019	129-Q14019			75-ENST00000602494_9_96910076_ntr_100db1		173-P0DPH8		725-Q9NS87			2-O43896	289-P53396	215-P60709	2-O95340	2-P30566	151-P49006	2-P24534
5	Q9BUL8	5-Q9BUL8		93	P11142	93-P11142		129	Q14019	129-Q14019			475-O43175		28-P62328		2-Q9GZT9			3-Q15819	145-P27695	1-Q9C010	610-P13639	22-Q9Y2S6	2-Q8NFQ8	2-Q13404
178	Q9H469	178-Q9H469		423	P48147	423-P48147		1	Q9UKB3	1-Q9UKB3			2-A6NHG4		132-P00492		2-Q3ZCW2			19-Q16854	17-Q8WXC6	318-O00505	2-Q9BWD1	176-Q9H1E3	3-Q96S44	2-O95816
249	O15067	249-O15067		2	P46940	2-P46940		27	Q8NI22	27-Q8NI22			153-Q58FF6		204-P40855		42-Q00169			5-Q15819	34-O14618	212-P34949	139-P63241	23-P08236	262-P13639	2-Q7L5N1
46	Q9Y617	46-Q9Y617		36	Q9H299	36-Q9H299		287	O60749	287-O60749			598-P49321		834-Q9C0C9		81-Q13596			139-Q96L14	45-Q9HB71	312-O43681	21-P11766	204-P10412	2-Q66K74	2-P35998
13	P49773	13-P49773		297	Q9Y2J2	297-Q9Y2J2		121	Q13617	121-Q13617			431-P68104		209-P33176		2-P23381			160-O43399	406-Q9NUU7	397-P46821	280-P14618	2-Q99439	1-P52888	2-P22681
359	Q8IUR7	359-Q8IUR7		151	P0DMV8	151-P0DMV8		1454	P35579	1454-P35579			1-P62937		112-P67809		26-Q9H582			1407-Q9NRY4	651-Q92797	534-P34932	2-Q16658	497-P09874	2-Q9NX24	8-Q9UHV9
307	P40121	307-P40121		151	P0DMV8	151-P0DMV8		98	Q9P2T1	98-Q9P2T1			59-P06454		105-Q06830		633-P21980			43-P43487	239-P47712	88-P52306	87-P0DPH8	437-P68104	2-Q96S44	2-Q9NZU5
2	P14174	2-P14174		391	P41250	391-P41250		11	Q02790	11-Q02790			56-P09651		197-Q9BY43		39-P62942			894-P28340	309-Q99615	85-Q15645	166-Q8N5I9	61-P04075	63-Q9UK76	3-Q99707
2	P12277	2-P12277		1815	Q9Y490	1815-Q9Y490		2	Q712K3	2-Q712K3			61-P27348		163-Q9HD42		190-Q9BQ67			105-Q01167	587-P38606	344-P30566	2-Q96CP2	1-P14174	14-Q02447	2-Q14204
2	Q13564	2-Q13564		52	Q9BZL1	52-Q9BZL1		1	Q07866	1-Q07866			240-Q6PD74		1-Q9Y265		160-O43633			196-Q9NQR4	538-Q92990	68-P35249	460-P36871	1-P54727	2-P40818	1-O95999
23	P43686	23-P43686		403	O43175	403-O43175		412	P42224	412-P42224			2942-Q7Z6Z7		1848-P46821		120-Q9H8Y8			29-Q9UKK9	933-Q02952	56-Q9H993	1-P55060	1-P07951	2-B2RPK0	2-Q96P70
46	Q9Y617	46-Q9Y617		2	Q01105-2	2-Q01105-2		350	Q9H2G2	350-Q9H2G2			25-P15311		7-Q15075		240-P12268			329-P0DPH8	359-P04264	48-Q9GZM3	125-P00558	2-P30626	2-P63167	2-P0C0S5
2	P00558	2-P00558		329	P13797	329-P13797		11	Q02790	11-Q02790			2-P47897		51-Q9Y5S9		286-Q9UHD9			76-O95155	43-Q9UNM6	44-O00244	73-P05455	1-Q99832	2-Q96FJ2	2-Q9UIU6
1	Q14232	1-Q14232		155	P62937	155-P62937		11	Q02790	11-Q02790			2-P00338		67-P60174		187-Q13765			256-P68104	45-O75506	501-P49321	105-P52815	1-P63010	2-Q8IYI0	1-Q9Y266
833	P22102	833-P22102		400	P11142	400-P11142		2	Q712K3	2-Q712K3			2-Q96BW5		68-P60174		2-P36915			71-P61024	528-O60502	153-P04406	1-O95373	2-P61289	2-Q12888-2	2-O94788
86	Q9UNM6	86-Q9UNM6		28	P00918	28-P00918		197	P0DPH8	197-P0DPH8			91-P06454		441-P49736		2-O00625			165-P07339	224-Q8NCW5	89-P08238	30-P47974	2-Q7L5D6	258-P04406	2-P34932
398	Q9BV44	398-Q9BV44		16	Q9H910	16-Q9H910		403	P45984	403-P45984			2-O43324		264-Q0VDG4		2-P60709			594-Q9NQW7	421-O43719	251-P04406	3767-Q7Z6Z7	39-P51965	2-O00303	2-P45985
321	P0DPH8	321-P0DPH8		400	P11142	400-P11142		1	P48200	1-P48200			197-O75832		292-P54725		331-P13797			315-P37837	955-Q16531	617-P22314	2-O75223	1-Q9UPQ3	1-Q5VZ89	1-Q9GZU8
63	P06454	63-P06454		906	P07814	906-P07814		183	Q58FG0	183-Q58FG0			2-O75083		181-Q04323		47-P0DMV8			2-Q9HCN4	65-Q9UHD1	340-P36915	1-P31948	205-O15355	2-Q9UHV9	2-Q86X55
90	Q9UNM6	90-Q9UNM6		155	P56537	155-P56537		362	P14314	362-P14314			158-Q8TBC4		54-Q99832		143-O95861			37-P0DMV8	51-O14772	18-P42574	2-Q9UK45	101-Q96AT9	3-P23508-2	2-P12268
60	P06454	60-P06454		251	O00429	251-O00429		183	Q58FG0	183-Q58FG0			502-P78371		21-Q13907		139-Q9UBT2			255-Q04206	330-Q92625	145-Q96MW1	2-Q96HQ2	88-P22102	2-P49006	2-Q9BTY7
184	P48643	184-P48643		173	P0DPH8	173-P0DPH8		2	Q6EEV4	2-Q6EEV4			2483-P49327		1288-P49327		180-Q14103			2-Q96B36-3	30-P52565	515-Q15046	79-P28066	1-P31483	106-P15170-2	2-Q9BTW9
2	P08238	2-P08238		28	P62328	28-P62328		2	Q6EEV4	2-Q6EEV4			513-Q58FF7		345-Q15813		2-P09211			663-P53396	110-Q01581	172-Q9BV29	1-Q9UNE7	1-Q16143	107-P15170-2	2-O95295
2	P14174	2-P14174		345	P04075	345-P04075		2	Q6EEV4	2-Q6EEV4			2-Q06547		645-Q8N0X7		2-Q93034			664-P53396	907-O75153	207-P29966	2-Q96G03	278-P60174	473-Q14247	2-Q9H7Z6
62	P06454	62-P06454		155	P56537	155-P56537		2	P06733	2-P06733			127-Q99832		431-P13639		1-A0AVT1			169-P07339	294-Q06210	388-Q58FG1	73-P05204	470-P07814	2-Q15056	1-Q13432
23	P43686	23-P43686		132	P00492	132-P00492		362	P14314	362-P14314			170-Q01581		154-P52566		46-P28070			31-Q969J3	102-A8MXV4	57-P10599	48-P39748	2-P19338	151-Q16881	1-P53805
174	P33316	174-P33316		204	P40855	204-P40855		27	O15145	27-O15145			2-Q8N1K5		664-Q8TEX9		254-Q99614			239-Q9BV20	742-Q9BTW9	79-Q5JSH3	1-O14530	435-P68104	2-Q96BR5	2-Q96KQ7
2	P08238	2-P08238		834	Q9C0C9	834-Q9C0C9		665	O95757	665-O95757			98-P06454		134-P09429		266-Q13126			100-P52306	796-Q5T4S7	530-Q7Z3U7	442-P07900	30-P60842	5-Q9UHV9	2-P55769
33	Q9H5X1	33-Q9H5X1		209	P33176	209-P33176		331	P22102	331-P22102			45-P06454		92-O14929		2-P18669			466-P08243	177-Q5JSH3	253-P55010	15-O43447	76-P09211	2-P63208	109-P00558
471	Q13043	471-Q13043		180	Q04323	180-Q04323		648	Q7Z6Z7	648-Q7Z6Z7			2-Q7Z4H3		337-P17812		153-P35573			315-Q15366	229-O14818	214-P29966	2-P60983	5-P78371	176-P00558	2-Q9UID3
61	P06454	61-P06454		112	P67809	112-P67809		331	P22102	331-P22102			52-P06454		2-P55735		2-P0DMV8			35-P38606	104-O60493	208-Q14697	130-P08758	2-P27816	175-P00558	2-O60664
2	P48643	2-P48643		112	P67809	112-P67809		2	O60749	2-O60749			77-P06454		66-O75937		755-P30622			2-Q13765	215-P56192	81-Q99614	61-A6NHG4	2-Q9Y4Y9	3-Q96P70	177-P32119
554	P52888	554-P52888		105	Q06830	105-Q06830		2	O60749	2-O60749			53-P06454		2-P30419		2-Q99497			535-Q8N8S7	473-O75534	11-Q9UQ49-2	138-P46783	2-P09211	105-P06744	109-P60709
2	P30041	2-P30041		197	Q9BY43	197-Q9BY43		725	Q9NS87	725-Q9NS87			39-P06454-2		43-Q9HB71		65-Q99497			20-P23526	71-P06732	140-P15374	401-P31939	1-O95232	2-Q9Y530	152-P49006
75	ENST00000602494_9_96910076_ntr_100db1	75-ENST00000602494_9_96910076_ntr_100db1		163	Q9HD42	163-Q9HD42		2	O60749	2-O60749			49-P20962		131-Q9Y547		283-O00629			640-P33993	188-P50990	28-P04350	2-O75533	2-Q9H6Q4	2-Q9NVA2	2-P25788
475	O43175	475-O43175		163	Q9HD42	163-Q9HD42		2	Q9GZT9	2-Q9GZT9			48-P20962		329-P17987		88-O75368			33-P14618	387-Q8NC51	2021-P49327	1-P49327	2-P56945-8	548-P12956	2-Q969T9
2	A6NHG4	2-A6NHG4		54	Q96SU4	54-Q96SU4		2	Q3ZCW2	2-Q3ZCW2			2-P56211		509-Q13616		31-P21281			82-O75347	32-Q96C19	176-O00154	4-P63241	164-Q15181		56-O60749
153	Q58FF6	153-Q58FF6		1	Q9Y265	1-Q9Y265		2	Q3ZCW2	2-Q3ZCW2			32-P07437		949-P35580		91-Q9BTM9			1-Q8TDX7	530-P07384	115-P13639	1-P63104	417-P06733		1-P53803
2	P14174	2-P14174		1848	P46821	1848-P46821		725	Q9NS87	725-Q9NS87			2-Q13263		106-Q9HD47		215-P60709			42-P24666	360-P07197	2-Q9Y2H1	1107-P07814	10-P62937		2-P09651
598	P49321	598-P49321		1848	P46821	1848-P46821		2	Q3ZCW2	2-Q3ZCW2			65-P62826		179-Q969Q5		1-Q9C010			2-Q6QNY1	126-P43487	647-P47897	1-O43396	11-Q00994		34-Q13155
431	P68104	431-P68104		7	Q15075	7-Q15075		2	Q3ZCW2	2-Q3ZCW2			2-Q71UI9		1181-Q2NKX8		318-O00505			341-Q92945	212-O75886	171-P12955	1-Q06203	295-Q9UMX0		2-P57086
1	P62937	1-P62937		51	Q9Y5S9	51-Q9Y5S9		42	Q00169	42-Q00169			2-Q9UJ70		391-Q14974		212-P34949			3-Q6QNY1	107-P00492	2-Q9UBV8	744-Q14974	142-P13693		2-Q7L2H7
59	P06454	59-P06454		67	P60174	67-P60174		81	Q13596	81-Q13596			197-P05455		2-Q02878		312-O43681			1121-Q9NQ66	444-P35520	2-P37802	3-Q15785	4-Q13561		2-P60981
56	P09651	56-P09651		68	P60174	68-P60174		2	P23381	2-P23381			461-P08238		2-P35998		2-P30047			558-P11171	83-P41250	400-O43175	86-P12277	534-P11142		2-Q2VPK5
72	P06454	72-P06454		7	Q15075	7-Q15075		26	Q9H582	26-Q9H582			414-P06733		1060-A0JNW5		397-P46821			2-ENST00000454707_6_5972475_ntr_100db1	84-P49368	254-O43847	22-O15305	3-P40227		2-Q86U42
2	P30041	2-P30041		441	P49736	441-P49736		26	Q9H582	26-Q9H582			278-P49588		224-P54577		2-P00338			413-P06733	1455-P46821	2-Q8IWE2	2-Q9GZR1	3-P14174		2-Q15283
2	P30041	2-P30041		264	Q0VDG4	264-Q0VDG4		2	P08238	2-P08238			246-Q15181		57-P51965		2-Q9BQ04			363-Q96EX3	85-P43357	74-P50991	1-Q92734	2-P62316		2-P23610
2	P48643	2-P48643		292	P54725	292-P54725		633	P21980	633-P21980			788-Q9H2G2		166-P04264		534-P34932			99-P10644	247-O75821	197-P04075	23-P43487	2-Q9Y2V2		2-P28482
2	P14174	2-P14174		181	Q04323	181-Q04323		39	P62942	39-P62942			197-P60709		43-A6NIH7		88-P52306			27-P30101	88-P06454	97-O00151	7-P14859-5	106-P12277		1-Q13613
61	P27348	61-P27348		52	P52292	52-P52292		190	Q9BQ67	190-Q9BQ67			53-Q969T4		2-P23610		85-Q15645			233-Q8N6H7	552-P20810	325-Q4V339	8-P14859-5	432-P0DMV8		2-O15294
554	P52888	554-P52888		54	Q99832	54-Q99832		160	O43633	160-O43633			198-P63267		2375-Q9ULT8		344-P30566			134-Q96H20	119-Q9Y617	32-P14866	2-O43583	2-P46976		1-P19623
2	P48643	2-P48643		21	Q13907	21-Q13907		120	Q9H8Y8	120-Q9H8Y8			2-P49720		320-O00429		2-O15514			476-Q9Y6R4	553-P20810	358-O75083	2-O95630	8-P55263		14-P26639
75	ENST00000602494_9_96910076_ntr_100db1	75-ENST00000602494_9_96910076_ntr_100db1		1288	P49327	1288-P49327		81	Q13596	81-Q13596			2-P23396		289-P53396		68-P35249			153-O95848	60-Q9H2G2	232-P04075	1-Q8TD55	2-P55263		1-Q7L266
2	P12277	2-P12277		345	Q15813	345-Q15813		240	P12268	240-P12268			462-Q92598		32-O14907		1-P0CG47			1-P61326	235-Q01433	2-Q9H425	42-Q9H3H3	9-Q15046		2-O15294-3
240	Q6PD74	240-Q6PD74		645	Q8N0X7	645-Q8N0X7		286	Q9UHD9	286-Q9UHD9			2-O14950		145-P27695		56-Q9H993			87-Q8IWC1	297-P12277	811-Q9Y490	1-Q9UBE0	2-Q9NQP4		2-Q12792
2	P14174	2-P14174		645	Q8N0X7	645-Q8N0X7		187	Q13765	187-Q13765			3-Q13263		17-Q8WXC6		48-Q9GZM3			328-P0DPH8	87-Q7Z2Z2	797-Q3KQU3	391-Q58FG1	2-Q16186		4-Q04760
72	P06454	72-P06454		431	P13639	431-P13639		2	P36915	2-P36915			532-P49321		1-P53805		44-O00244			392-P47897	211-Q15181	745-Q96RU2	14-P62826	23-Q13098		11-Q13362
2942	Q7Z6Z7	2942-Q7Z6Z7		154	P52566	154-P52566		2	O00625	2-O00625			253-Q9UBW8		34-O14618		2-Q9BY32			654-Q14694	213-P04406	1-P35611	463-P34932	105-P55209		2-Q96DE5
25	P15311	25-P15311		664	Q8TEX9	664-Q8TEX9		2	P60709	2-P60709			135-Q9BV57		45-Q9HB71		501-P49321			595-Q5VV41	281-P00558	242-Q9BXJ9	193-P50991	2-O75607		155-Q15181
75	ENST00000602494_9_96910076_ntr_100db1	75-ENST00000602494_9_96910076_ntr_100db1		54	Q99832	54-Q99832		2	P60709	2-P60709			22-P0DMV8		2-P46821		153-P04406			448-Q96S59	833-Q8TEX9	53-Q8NC51	23-Q14257	2-Q9BW61		2-Q9NX70
2	P47897	2-P47897		134	P09429	134-P09429		2	P60709	2-P60709			38-P0DMV8		406-Q9NUU7		89-P08238			405-P30566	752-Q8TD19	612-P13010	2-Q9UBM7	2-Q9NPF4		2-P53365
2	P00338	2-P00338		92	O14929	92-O14929		331	P13797	331-P13797			32-Q9UP83		1195-P35579		1-Q9Y3D8			331-O00232	201-P13639	52-Q8WXD5	427-O15067	2-P63010		1-Q5VSL9
2	Q96BW5	2-Q96BW5		337	P17812	337-P17812		47	P0DMV8	47-P0DMV8			2-O43896		651-Q92797		2-P36404			962-P19174	185-Q92598	400-P35527	492-Q92696	10-O75531		45-P60709
91	P06454	91-P06454		2	P55735	2-P55735		143	O95861	143-O95861			3-Q15819		239-P47712		251-P04406			74-P68431	97-Q9BPU6	1-Q8N543	383-P68104	73-P62314
2	O43324	2-O43324		66	O75937	66-O75937		139	Q9UBT2	139-Q9UBT2			19-Q16854		309-Q99615		258-P04406			1-Q8NBR6	27-ENST00000415278_1_96448151_ntr_010db2	179-P54727	942-P35579	407-Q09028
197	O75832	197-O75832		92	O14929	92-O14929		180	Q14103	180-Q14103			5-Q15819		2-O43491		110-P30041			4-ENST00000357325_1_156751579_5UTR_100db1	243-Q13867	112-P62829	2-Q8N6N3	126-Q15365
2	O75083	2-O75083		2	P30419	2-P30419		180	Q14103	180-Q14103			139-Q96L14		587-P38606		617-P22314			135-P49023	192-P27348	279-P60174	215-P04406	2-P19838
158	Q8TBC4	158-Q8TBC4		60	P55854	60-P55854		2	P09211	2-P09211			2-Q9UK76		10-Q9NX55		340-P36915			345-Q99832	703-Q08J23	82-O00193	1-Q9BSL1	278-P46060
502	P78371	502-P78371		43	Q9HB71	43-Q9HB71		2	P60709	2-P60709			160-O43399		399-Q99832		18-P42574			254-P06733	99-P49591	195-Q13564	1-O60716	2-Q03154
2483	P49327	2483-P49327		131	Q9Y547	131-Q9Y547		2	Q93034	2-Q93034			443-P68104		538-Q92990		145-Q96MW1			3-Q15813	104-P30086	201-O43432	2-P27694	1-P17987
72	P06454	72-P06454		337	P17812	337-P17812		1	A0AVT1	1-A0AVT1			1407-Q9NRY4		933-Q02952		2-Q9BTY7			301-Q9H5N1	2-O96005	33-P35222	431-Q02790	8-Q96AE4
513	Q58FF7	513-Q58FF7		329	P17987	329-P17987		2	P60709	2-P60709			258-P06733		359-P04264		515-Q15046			256-P06733	367-Q15532	434-Q32MZ4	366-P31939	2-Q9NY33
2	Q06547	2-Q06547		1029	A0AVT1	1029-A0AVT1		46	P28070	46-P28070			43-P43487		43-Q9UNM6		172-Q9BV29			1-Q9H910-2	90-O00151	112-P31153	158-P49006	2-Q8ND56
127	Q99832	127-Q99832		509	Q13616	509-Q13616		254	Q99614	254-Q99614			2-Q15819		45-O75506		207-P29966			255-P06733	523-P29401	132-P63104	468-P26038	2-Q9NVP2
170	Q01581	170-Q01581		949	P35580	949-P35580		266	Q13126	266-Q13126			894-P28340		528-O60502		1-P31943			199-Q06323	119-Q01844	423-O14545	1-ENST00000486575_22_20127011_ntr_100db1	2-Q99622
170	Q01581	170-Q01581		74	O75608	74-O75608		2	P18669	2-P18669			105-Q01167		460-P36871		67-P14324			441-P49321	347-Q99832	810-Q4G0X9	403-Q09028	40-P60709
170	Q01581	170-Q01581		106	Q9HD47	106-Q9HD47		153	P35573	153-P35573			196-Q9NQR4		224-Q8NCW5		388-Q58FG1			28-O95989	71-P37802	2-Q9UJU6	188-P43487	8-O75347
170	Q01581	170-Q01581		179	Q969Q5	179-Q969Q5		2	P0DMV8	2-P0DMV8			29-Q9UKK9		421-O43719		57-P10599			291-P0DMV8	265-Q13596	187-Q58FF8	265-Q8IWD4	2-P17655
170	Q01581	170-Q01581		1029	A0AVT1	1029-A0AVT1		755	P30622	755-P30622			329-P0DPH8		955-Q16531		79-Q5JSH3			405-Q9HBH9	616-P49588	544-P11142	11-O43396	2-P14621
170	Q01581	170-Q01581		1181	Q2NKX8	1181-Q2NKX8		2	Q99497	2-Q99497			76-O95155		65-Q9UHD1		530-Q7Z3U7			5-P62258	576-P26639	1796-Q00975	423-P07437	1-Q96LD8
170	Q01581	170-Q01581		391	Q14974	391-Q14974		65	Q99497	65-Q99497			256-P68104		51-O14772		253-P55010			2-Q9HAB8	2-Q8TAE6	132-Q9BXB4	2-ENST00000556323_14_92026617_ntr_100db1	2-Q04760
2	Q8N1K5	2-Q8N1K5		1181	Q2NKX8	1181-Q2NKX8		2	P0DMV8	2-P0DMV8			71-P61024		330-Q92625		214-P29966			899-Q14126	27-Q9H853	135-O60664	169-P28066	16-Q6GMV3
72	P06454	72-P06454		2	Q02878	2-Q02878		283	O00629	283-O00629			165-P07339		30-P52565		208-Q14697			1-Q8IZ21-4	61-P61981	72-P62258	2-Q8IXQ5	2-Q9HA47
72	P06454	72-P06454		2	P50579	2-P50579		88	O75368	88-O75368			594-Q9NQW7		110-Q01581		81-Q99614			510-Q15046	344-Q96T51	1-O95989	1-P20810-8	42-P60709
75	ENST00000602494_9_96910076_ntr_100db1	75-ENST00000602494_9_96910076_ntr_100db1		2	P35998	2-P35998		31	P21281	31-P21281			315-P37837		907-O75153		2-P60981			42-O75347	152-P26641	175-P12004	308-P06733	78-Q9UIL1
98	P06454	98-P06454		1060	A0JNW5	1060-A0JNW5		91	Q9BTM9	91-Q9BTM9			2-Q9HCN4		294-Q06210		11-Q9UQ49-2			33-A0AVT1	93-P43686	187-P62826	2-Q9NWH9	152-O94763
45	P06454	45-P06454		224	P54577	224-P54577		1	A0AVT1	1-A0AVT1			37-P0DMV8		102-A8MXV4		129-P0DP25			466-P17812	232-P22234	25-P0CG47	2-P46940	36-Q9NUU7
2	Q7Z4H3	2-Q7Z4H3		57	P51965	57-P51965		215	P60709	215-P60709			255-Q04206		742-Q9BTW9		140-P15374			40-P43487	81-P61081	55-P46087	2-O14733	51-P11142
52	P06454	52-P06454		166	P04264	166-P04264		1	Q9C010	1-Q9C010			2-Q96B36-3		248-Q9UKG1		28-P04350			2-Q96EV2	504-Q9UJY4	98-P0DMV8	481-P48643	174-O00231
72	P06454	72-P06454		43	A6NIH7	43-A6NIH7		318	O00505	318-O00505			663-P53396		796-Q5T4S7		2-P62195			2-Q9Y6Q9	42-O43768	301-P04264	2-P46821	50-P11142
77	P06454	77-P06454		43	A6NIH7	43-A6NIH7		212	P34949	212-P34949			664-P53396		177-Q5JSH3		2021-P49327			630-P34932	669-Q16531	304-O00231	443-P08670	2-P25685
45	P06454	45-P06454		125	O75832	125-O75832		212	P34949	212-P34949			169-P07339		229-O14818		176-O00154			1731-P35579	600-Q00839	260-Q9P272	83-Q99497	2-Q00796
53	P06454	53-P06454		2	P23610	2-P23610		312	O43681	312-O43681			2-Q9UPR3		104-O60493		2-P62805			327-P0DPH8	395-Q3B7T1	4-Q15276	2-P60866	74-P22314
72	P06454	72-P06454		2375	Q9ULT8	2375-Q9ULT8		2	P30047	2-P30047			31-Q969J3		215-P56192		115-P13639			1-Q9HBT8	39-Q86X55	649-Q86T24	40-Q96AE4	2-O75348
77	P06454	77-P06454		320	O00429	320-O00429		397	P46821	397-P46821			239-Q9BV20		473-O75534		2-Q9Y2H1			352-Q14247	160-Q13451	102-O43396	2-Q6PCE3	2-ENST00000328379_2_24793335_CDS_100db1
39	P06454-2	39-P06454-2		256	Q9UNM6	256-Q9UNM6		2	P00338	2-P00338			1-Q15714		71-P06732		647-P47897			2-O00418	230-O75937	2-O95081	2-Q14376	2-Q8WV07
45	P06454	45-P06454		289	P53396	289-P53396		2	Q9BQ04	2-Q9BQ04			2-Q14103		188-P50990		171-P12955			183-Q06830	137-Q9NRR5	18-P58546	2-P62140	2-Q9H444
49	P20962	49-P20962		32	O14907	32-O14907		534	P34932	534-P34932			100-P52306		387-Q8NC51		2-Q9UBV8			2-P52565	483-Q9P2J5	269-P07900	2-P23025	2-P31939
48	P20962	48-P20962		145	P27695	145-P27695		88	P52306	88-P52306			466-P08243		32-Q96C19		2-P37802			262-Q9Y266	2-P09417	6-P42574	78-Q99497	987-P07814
2	P56211	2-P56211		17	Q8WXC6	17-Q8WXC6		85	Q15645	85-Q15645			315-Q15366		220-O00151		400-O43175			550-Q9BXJ9	29-Q9NRX4	61-Q16626	447-Q9BR76	2-Q9BXR0
32	P07437	32-P07437		1	Q8WXC6	1-Q8WXC6		344	P30566	344-P30566			35-P38606		530-P07384		254-O43847			5-Q8N196	92-O00560	236-A5YKK6	1-Q00535	2-O14745
2	Q13263	2-Q13263		1	P53805	1-P53805		2	O15514	2-O15514			2-Q13765		360-P07197		2-Q8IWE2			417-Q9BR76	619-Q86VP3	1-O60346	255-P00338	1-Q96P47-4
65	P62826	65-P62826		34	O14618	34-O14618		68	P35249	68-P35249			535-Q8N8S7		126-P43487		74-P50991			300-Q9UKG1	316-O15131	15-ENST00000415070_2_235882493_ntr_111db1	157-P00918	2-P68402
2	Q71UI9	2-Q71UI9		45	Q9HB71	45-Q9HB71		85	Q15645	85-Q15645			20-P23526		212-O75886		197-P04075			34-Q02750	780-O15294	281-P60709	2-P60484	1-Q96CD2
2	Q9UJ70	2-Q9UJ70		2	P46821	2-P46821		1	P0CG47	1-P0CG47			640-P33993		107-P00492		97-O00151			570-Q14697	147-P50395	160-Q9BRX5	645-P49327	70-O95721
197	P05455	197-P05455		24	O43175	24-O43175		56	Q9H993	56-Q9H993			33-P14618		2-P53611		325-Q4V339			22-Q01105-2	248-O43765	2-ENST00000372856_1_39575984_5UTR_100db1	1-P43686	408-P30566
461	P08238	461-P08238		406	Q9NUU7	406-Q9NUU7		48	Q9GZM3	48-Q9GZM3			1-Q9Y265		444-P35520		32-P14866			19-Q01105-2	163-P09429	384-P23443	6-P27695	2-P07108
414	P06733	414-P06733		1195	P35579	1195-P35579		56	Q9H993	56-Q9H993			82-O75347		83-P41250		358-O75083			692-P07900	174-P23526	484-Q9UBT2	68-P05204	1-P06733
278	P49588	278-P49588		651	Q92797	651-Q92797		44	O00244	44-O00244			1-Q8TDX7		84-P49368		232-P04075			90-P07195	307-P13797	305-Q9BPX3	2-ENST00000564163_15_52568892_aTIS_111db1	2-P49189
246	Q15181	246-Q15181		239	P47712	239-P47712		2	Q9BY32	2-Q9BY32			42-P24666		1455-P46821		2-Q9H425			124-O95801	227-Q9NQ48	284-P35520	161-P49006	3-P29401
788	Q9H2G2	788-Q9H2G2		309	Q99615	309-Q99615		501	P49321	501-P49321			2-Q6QNY1		85-P43357		811-Q9Y490			2-P61218	352-P26038	172-Q92569	63-Q9H4G0	94-O60749
197	P60709	197-P60709		2	O43491	2-O43491		153	P04406	153-P04406			341-Q92945		247-O75821		797-Q3KQU3			429-P34932	76-Q9UGV2	225-Q5D0E6	1-P55884	1-Q969M7
53	Q969T4	53-Q969T4		587	P38606	587-P38606		1	P0CG47	1-P0CG47			3-Q6QNY1		88-P06454		745-Q96RU2			74-ENST00000530835_11_90283408_ntr_011db2	278-Q96BN8	767-P07814	2-P23527	2-O14618
198	P63267	198-P63267		10	Q9NX55	10-Q9NX55		89	P08238	89-P08238			1121-Q9NQ66		552-P20810		1-P35611			140-P68363	90-Q16531	113-Q9Y3B8	2-P06753-2	45-O60888
198	P63267	198-P63267		399	Q99832	399-Q99832		1	Q9Y3D8	1-Q9Y3D8			558-P11171		119-Q9Y617		242-Q9BXJ9			2-P26640	163-Q13188	534-Q9H2G2	107-Q9UHV9	110-Q9UJZ1
2	Q13263	2-Q13263		538	Q92990	538-Q92990		1	Q9Y3D8	1-Q9Y3D8			2-ENST00000454707_6_5972475_ntr_100db1		1-Q8N6M0		53-Q8NC51			747-Q13200	717-Q9Y4E8	89-P06733	74-O00193	1-P48739
2	P49720	2-P49720		933	Q02952	933-Q02952		2	P36404	2-P36404			413-P06733		553-P20810		612-P13010			319-P29401	423-Q13952	41-P61586	1-Q7Z6M1	62-P08238
2	P23396	2-P23396		538	Q92990	538-Q92990		251	P04406	251-P04406			322-O00410		2-Q9H867		52-Q8WXD5			34-Q8TEL6	81-P62487	147-P04632	1-Q15366	2-P36404
462	Q92598	462-Q92598		359	P04264	359-P04264		251	P04406	251-P04406			315-P04075		60-Q9H2G2		400-P35527			187-P54819	521-O15355	100-Q9UNF1	88-P04406	2-P46060
2	O14950	2-O14950		2	P00492	2-P00492		2	P00338	2-P00338			363-Q96EX3		235-Q01433		2-P0C0S5			35-Q14671	828-P07814	2-P40123	107-P07437	2-A2VDF0
3	Q13263	3-Q13263		2	O43491	2-O43491		258	P04406	258-P04406			99-P10644		297-P12277		2-Q9Y2Z0			1369-Q93008	133-P45877	682-Q92598	1-O00287	1-P47224
532	P49321	532-P49321		2	O43491	2-O43491		110	P30041	110-P30041			27-P30101		87-Q7Z2Z2		2-P00492			2-P62249	16-Q99614	203-Q9H993	34-O43633	30-Q96C90
253	Q9UBW8	253-Q9UBW8		43	Q9UNM6	43-Q9UNM6		2	P00338	2-P00338			233-Q8N6H7		211-Q15181		1-Q8N543			44-P35998	439-P10253	432-P49588	6-P29966	2-P41236
65	P62826	65-P62826		2	Q99536	2-Q99536		617	P22314	617-P22314			2-P43487		213-P04406		179-P54727			1446-Q04637	68-Q8NBT2	482-P09960	3003-Q7Z6Z7	2-Q8WVM8
135	Q9BV57	135-Q9BV57		45	O75506	45-O75506		2	P00338	2-P00338			2-Q14151		281-P00558		112-P62829			1282-Q9UM54	21-O00232	333-Q6P3X3	281-P14618	336-P04075
22	P0DMV8	22-P0DMV8		224	P54577	224-P54577		2	P00338	2-P00338			134-Q96H20		833-Q8TEX9		279-P60174			2-P61960	52-P12277	133-P41227	839-Q9Y490	2-Q96B26
38	P0DMV8	38-P0DMV8		528	O60502	528-O60502		2	P00338	2-P00338			617-P0DMV8		752-Q8TD19		82-O00193			423-Q8N6H7	452-P13010	485-Q14974	1-Q16763	261-Q8WUM4
32	Q9UP83	32-Q9UP83		460	P36871	460-P36871		2	P00338	2-P00338			476-Q9Y6R4		201-P13639		195-Q13564			111-Q09161	818-P56192	484-Q14974	2-Q16576	2-Q9Y6A5
2	O43896	2-O43896		2375	Q9ULT8	2375-Q9ULT8		340	P36915	340-P36915			153-O95848		185-Q92598		201-O43432			847-Q96P70	134-O00170	294-Q9UBT2	1-Q13451	2-Q13185
3	Q15819	3-Q15819		10	Q9NX55	10-Q9NX55		18	P42574	18-P42574			1-P61326		2-O43768		33-P35222			44-A6NHG4	648-P47897	680-Q92598	2-Q13451	3-Q99832
532	P49321	532-P49321		224	Q8NCW5	224-Q8NCW5		145	Q96MW1	145-Q96MW1			87-Q8IWC1		97-Q9BPU6		434-Q32MZ4			7-Q99996	99-Q9Y3C6	949-P22102	2-Q09028	1-Q9H2P9
197	P05455	197-P05455		421	O43719	421-O43719		2	Q9BTY7	2-Q9BTY7			2-Q9BVG4		2-Q13126		2-Q6ZT12			442-Q9UGP4	689-P33176	1-P07737	695-P07900	747-P11586
19	Q16854	19-Q16854		955	Q16531	955-Q16531		515	Q15046	515-Q15046			328-P0DPH8		27-ENST00000415278_1_96448151_ntr_010db2		112-P31153			2-P62253	180-P04406	2-P49593	326-P07195	13-P06753-2
5	Q15819	5-Q15819		65	Q9UHD1	65-Q9UHD1		172	Q9BV29	172-Q9BV29			392-P47897		243-Q13867		132-P63104			85-P0DPH8	88-P49327	161-Q96GA3	156-P11142	2-Q3MII6
139	Q96L14	139-Q96L14		51	O14772	51-O14772		207	P29966	207-P29966			654-Q14694		192-P27348		423-O14545			57-O75663	404-P43686	3-P00492	432-P13639	2-Q13049
2	O43896	2-O43896		330	Q92625	330-Q92625		1	P31943	1-P31943			595-Q5VV41		703-Q08J23		810-Q4G0X9			431-Q05639	74-P07195	150-Q99497	3-P23528	605-P0DMV8
2	Q9UK76	2-Q9UK76		30	P52565	30-P52565		67	P14324	67-P14324			448-Q96S59		239-P23526		2-Q9UJU6			214-Q9Y617	68-Q13155	152-O15067	2-Q9NVH1	1-Q9Y3C4
160	O43399	160-O43399		110	Q01581	110-Q01581		388	Q58FG1	388-Q58FG1			2-P07741		99-P49591		187-Q58FF8			2-Q9BXJ9	210-Q9HD15	2-Q01518	12-Q13185	2-Q9NWV4
443	P68104	443-P68104		907	O75153	907-O75153		1	P31943	1-P31943			405-P30566		104-P30086		544-P11142			1-Q9Y5P6	950-Q5VZ89	74-Q9BY43	251-P11586	3-P11586
1407	Q9NRY4	1407-Q9NRY4		294	Q06210	294-Q06210		67	P14324	67-P14324			331-O00232		2-O96005		2-Q9UJ70			7-Q9H993	93-P0DMV8	104-P53367	343-P14618	1-Q9BY41
443	P68104	443-P68104		102	A8MXV4	102-A8MXV4		2	Q7L5D6	2-Q7L5D6			962-P19174		367-Q15532		50-O60869			393-P08238	174-P61106	2-Q15723	2-P49354	2-P09972
258	P06733	258-P06733		742	Q9BTW9	742-Q9BTW9		67	P14324	67-P14324			74-P68431		22-P0DMV8		1796-Q00975			142-P23381	410-Q93009	2-P84090	2-ENST00000547773_12_76074219_aTIS_111db1	2-Q9NVH2
43	P43487	43-P43487		248	Q9UKG1	248-Q9UKG1		57	P10599	57-P10599			1-Q8NBR6		2-Q13263		132-Q9BXB4			998-P49327	19-P63313	432-P08238	2-Q9UBW8	1-P30085
258	P06733	258-P06733		796	Q5T4S7	796-Q5T4S7		67	P14324	67-P14324			4-ENST00000357325_1_156751579_5UTR_100db1		90-O00151		135-O60664			173-P11142	581-P11142	8-Q9UHB9	260-Q02790	2-Q9NRX4
2	Q15819	2-Q15819		177	Q5JSH3	177-Q5JSH3		79	Q5JSH3	79-Q5JSH3			135-P49023		523-P29401		72-P62258			391-P14618	434-Q9H0W8	662-P34932	27-Q13569	2-Q14694
894	P28340	894-P28340		177	Q5JSH3	177-Q5JSH3		530	Q7Z3U7	530-Q7Z3U7			345-Q99832		119-Q01844		1-O95989			57-P06454	2-Q96AC1	472-P10155	33-Q13569	2-Q9NX46
105	Q01167	105-Q01167		229	O14818	229-O14818		515	Q15046	515-Q15046			254-P06733		405-P54578		2-Q969T9			168-P14550	21-Q9Y5Y2	6-Q9Y5X2	2-O43768	1-Q7L1Q6
196	Q9NQR4	196-Q9NQR4		104	O60493	104-O60493		2	Q7L5D6	2-Q7L5D6			3-Q15813		347-Q99832		175-P12004			154-Q58FF6	248-Q13409	10-Q9UMY4	2-Q6VN20	391-O15530
29	Q9UKK9	29-Q9UKK9		215	P56192	215-P56192		57	P10599	57-P10599			301-Q9H5N1		71-P37802		187-P62826			56-P37837	283-P13861	137-P51858	810-Q9H2G2	2-P78316
329	P0DPH8	329-P0DPH8		294	Q06210	294-Q06210		2	Q9BTY7	2-Q9BTY7			256-P06733		231-P15259		25-P0CG47			325-P0DPH8	566-P13798	258-Q9NP61	92-Q9Y266	435-Q92769
278	P49588	278-P49588		473	O75534	473-O75534		253	P55010	253-P55010			1-Q9H910-2		265-Q13596		55-P46087			204-Q9P2J5	281-Q9Y263	139-A6NNZ2	123-Q15170	2-Q8TAC2
76	O95155	76-O95155		71	P06732	71-P06732		214	P29966	214-P29966			1-Q16644		616-P49588		2-O15294			18-Q8IYS1	173-Q9NZL4	167-Q92734	1-Q7L1V2	2-P23588
2	Q9UK76	2-Q9UK76		188	P50990	188-P50990		2	Q7L5D6	2-Q7L5D6			255-P06733		576-P26639		98-P0DMV8			1-P49721	31-Q9UK76	124-O60493	423-P68371	22-Q86UY6
256	P68104	256-P68104		387	Q8NC51	387-Q8NC51		208	Q14697	208-Q14697			199-Q06323		2-Q8TAE6		301-P04264			245-P0DPH8	61-P62258	271-P54578	1-Q9NX31	4-P14174
2	Q15819	2-Q15819		32	Q96C19	32-Q96C19		81	Q99614	81-Q99614			2-ENST00000357325_1_156751579_5UTR_100db1		27-Q9H853		304-O00231			312-P22234	25-P05114	2-P25490	2-P47755	53-P27797
71	P61024	71-P61024		81	P09211	81-P09211		2	P60981	2-P60981			2-P55735		61-P61981		260-Q9P272			287-P33993	84-L0R819	198-O15305	155-P00558	2-Q92945
165	P07339	165-P07339		294	Q06210	294-Q06210		2	O14562	2-O14562			441-P49321		344-Q96T51		88-P22102			172-P11142	134-Q04917	54-P68371	172-P0DMV8	2-O00625
594	Q9NQW7	594-Q9NQW7		220	O00151	220-O00151		11	Q9UQ49-2	11-Q9UQ49-2			28-O95989		152-P26641		4-Q15276			322-P0DPH8	180-P07339	257-Q8IVD9	125-P52306	2-Q99961
315	P37837	315-P37837		289	P53396	289-P53396		11	Q9UQ49-2	11-Q9UQ49-2			291-P0DMV8		2-Q969T9		649-Q86T24			411-Q9UJU6	15-O60610	137-P49903	1-P54577	81-P00441
2	Q9HCN4	2-Q9HCN4		204	Q12972	204-Q12972		129	P0DP25	129-P0DP25			443-Q9Y265		93-P43686		102-O43396			205-Q99598	292-Q16537	580-Q8WUM4	1-Q2TAL8	1-P04632
37	P0DMV8	37-P0DMV8		530	P07384	530-P07384		96	P08758	96-P08758			405-Q9HBH9		232-P22234		2-O95081			55-P06454	135-P53396	114-P09211	4-Q99707	2-P30047
2	Q9UK76	2-Q9UK76		360	P07197	360-P07197		140	P15374	140-P15374			5-P62258		81-P61081		2-Q99733			492-P22059	942-P49588	16-Q8IYB5	2-Q99707	118-P49459
255	Q04206	255-Q04206		126	P43487	126-P43487		28	P04350	28-P04350			2-P61024		504-Q9UJY4		1-Q15287			97-Q6P996	149-Q9ULC4	394-P22314	21-P15531	31-P07108
2	Q96B36-3	2-Q96B36-3		2	P0DP25	2-P0DP25		159	P08238	159-P08238			2-Q9HAB8		42-O43768		18-P58546			560-Q9UBC2	142-Q9UBL0	385-O95373	25-P0DPH8	448-P0DMV8
663	P53396	663-P53396		212	O75886	212-O75886		2	P62195	2-P62195			899-Q14126		669-Q16531		269-P07900			13-Q92990	256-P04406	443-P40227	2-Q9Y5Q8	1-P04080
664	P53396	664-P53396		200	P62258	200-P62258		2021	P49327	2021-P49327			277-Q16658		600-Q00839		6-P42574			295-P14618	154-Q16576	962-Q9Y490	1-Q9BU89	27-P10809
169	P07339	169-P07339		200	P62258	200-P62258		176	O00154	176-O00154			2-Q9UNH7		395-Q3B7T1		61-Q16626			56-Q9BWU0	495-Q86U44	319-O15355	1-Q15645	223-P22314
352	P00558	352-P00558		107	P00492	107-P00492		2	P62805	2-P62805			1-Q8IZ21-4		39-Q86X55		236-A5YKK6			410-Q9UN37	178-Q96C19	172-Q9H2J4	2-O00299	514-Q9Y467
2	Q9UPR3	2-Q9UPR3		2	P53611	2-P53611		115	P13639	115-P13639			510-Q15046		160-Q13451		1-O60346			78-P04350	2-Q9BZE9	444-Q02790	185-P04075	2-ENST00000440944_9_136327696_aTIS_111db1
31	Q969J3	31-Q969J3		444	P35520	444-P35520		2	Q9Y2H1	2-Q9Y2H1			42-O75347		230-O75937		15-ENST00000415070_2_235882493_ntr_111db1			298-O00231	189-Q9GZL7	5-Q9Y6K1	18-P17980	1-Q8WUH6
31	Q969J3	31-Q969J3		83	P41250	83-P41250		1	ENST00000274562_5_146182523_5UTR_100db1	1-ENST00000274562_5_146182523_5UTR_100db1			33-A0AVT1		24-P0DMV8		281-P60709			70-ENST00000530835_11_90283408_ntr_011db2	67-P17980	809-P12270	1-Q3MIT2	7-Q00796
239	Q9BV20	239-Q9BV20		84	P49368	84-P49368		647	P47897	647-P47897			466-P17812		137-Q9NRR5		160-Q9BRX5			2-Q9ULX3	19-P62328	153-P52306	2-Q8TBB5	2-Q15723-2
1	Q15714	1-Q15714		1455	P46821	1455-P46821		171	P12955	171-P12955			40-P43487		483-Q9P2J5		2-ENST00000372856_1_39575984_5UTR_100db1			299-P00338	158-Q9H3U1	168-P43490	1-Q5JTC6	2-Q9NTX5-2
2	Q14103	2-Q14103		85	P43357	85-P43357		2	Q9UBV8	2-Q9UBV8			2-Q96EV2		2-P09417		384-P23443			19-P54725	76-O60361	142-P28838	274-P13639	2-Q15024
100	P52306	100-P52306		247	O75821	247-O75821		2	Q8NCE2	2-Q8NCE2			2-Q9Y6Q9		29-Q9NRX4		484-Q9UBT2			659-P33176	115-Q9UIL1	4-Q9Y3D8	130-P62937	1-O76021
263	P50991	263-P50991		88	P06454	88-P06454		2	P37802	2-P37802			630-P34932		92-O00560		2-P35998			90-P78371	60-Q01518	2-Q9Y3D8	54-Q13765	129-P47914
466	P08243	466-P08243		552	P20810	552-P20810		2	Q8NCE2	2-Q8NCE2			1731-P35579		619-Q86VP3		2-Q14103			123-Q9P1Z2	843-P49327	100-Q00537	2-Q9NWT6	1-Q96GG9
315	Q15366	315-Q15366		119	Q9Y617	119-Q9Y617		400	O43175	400-O43175			327-P0DPH8		316-O15131		8-Q96AE4			104-P07437	438-P47974	3-Q9Y3D8	2-P62942	2-Q96C90
35	P38606	35-P38606		1	Q8N6M0	1-Q8N6M0		254	O43847	254-O43847			91-P60174		780-O15294		2-Q9UIU6			2-P54725	34-Q9UHD9	1022-O00410	2-Q96T76	3-P16949
2	Q13765	2-Q13765		553	P20810	553-P20810		2	Q8IWE2	2-Q8IWE2			1-Q9HBT8		147-P50395		305-Q9BPX3			2958-Q7Z6Z7	218-P52788	1-Q9UI26	2-P17252	147-A6NNZ2
342	P12268	342-P12268		126	Q96K17	126-Q96K17		74	P50991	74-P50991			352-Q14247		248-O43765		2-O60264			1-Q99661-2	143-Q13510	263-P08243	56-P06744	2-P78406
535	Q8N8S7	535-Q8N8S7		346	Q16543	346-Q16543		197	P04075	197-P04075			2-O00418		163-P09429		284-P35520			290-P54727	435-Q9NP73	97-A6NMY6	254-P50991	2-P15104
20	P23526	20-P23526		2	Q09028	2-Q09028		97	O00151	97-O00151			183-Q06830		174-P23526		172-Q92569			92-P06454	13-Q96AT9	41-Q58FG0	83-Q86W56	237-P55209
169	P07339	169-P07339		2	Q9H867	2-Q9H867		325	Q4V339	325-Q4V339			2-P52565		307-P13797		225-Q5D0E6			533-P17812	301-P27694	154-P48643	186-P43487	6-Q9Y617
640	P33993	640-P33993		60	Q9H2G2	60-Q9H2G2		32	P14866	32-P14866			262-Q9Y266		227-Q9NQ48		767-P07814			2-P52209	296-Q14157	180-P60709	451-Q14160	2-P62318
33	P14618	33-P14618		235	Q01433	235-Q01433		32	P14866	32-P14866			550-Q9BXJ9		352-P26038		113-Q9Y3B8			218-Q15075	78-P62937	392-P49189	1-Q9BS16	2-Q8IWQ3
1	Q9Y265	1-Q9Y265		297	P12277	297-P12277		241	Q92734	241-Q92734			2-Q15046		2-Q9NX70		2-P63208			29-P43487	412-Q32MZ4	106-Q13257	103-Q9Y265	1-Q9BT23
82	O75347	82-O75347		87	Q7Z2Z2	87-Q7Z2Z2		358	O75083	358-O75083			5-Q8N196		76-Q9UGV2		534-Q9H2G2			184-P60709	220-O76003	72-P0DP25	2-Q4LDG9	2-Q01844
1	Q8TDX7	1-Q8TDX7		211	Q15181	211-Q15181		232	P04075	232-P04075			417-Q9BR76		2-Q9H7Z6		89-P06733			33-P16949	1-Q8N720	422-A6NNZ2	28-P00918	2-Q14188
42	P24666	42-P24666		213	P04406	213-P04406		448	P68104	448-P68104			300-Q9UKG1		278-Q96BN8		41-P61586			399-P30153	1129-P49327	522-P0DMV8	2-O00571	17-Q96C90
2	Q6QNY1	2-Q6QNY1		87	Q7Z2Z2	87-Q7Z2Z2		2	P62805	2-P62805			34-Q02750		90-Q16531		147-P04632			58-Q15365	321-Q9UBB6	8-E9PAV3	2-P52597	60-P29692
341	Q92945	341-Q92945		281	P00558	281-P00558		2	Q9H425	2-Q9H425			570-Q14697		163-Q13188		100-Q9UNF1			2-Q15833	189-Q9Y4E8	3-Q7L5D6	354-Q9P289	287-Q02447
3	Q6QNY1	3-Q6QNY1		833	Q8TEX9	833-Q8TEX9		811	Q9Y490	811-Q9Y490			1-Q6P474		717-Q9Y4E8		275-Q9UMX0			2-Q9P000	341-Q9UNZ2	123-P00441	2-Q02790	209-P10412
2	Q15819	2-Q15819		752	Q8TD19	752-Q8TD19		797	Q3KQU3	797-Q3KQU3			22-Q01105-2		423-Q13952		2-P40123			62-P20962	311-O60879	107-Q53HC9	6-Q02790	168-P07339
1121	Q9NQ66	1121-Q9NQ66		201	P13639	201-P13639		745	Q96RU2	745-Q96RU2			19-Q01105-2		81-P62487		682-Q92598			95-P06454	144-O75884	185-P49321	406-P15311	15-Q16626
558	P11171	558-P11171		185	Q92598	185-Q92598		1	P35611	1-P35611			692-P07900		521-O15355		203-Q9H993			56-P20962	260-P54725	133-Q9BRP8	381-O94888	336-P53602
2	ENST00000454707_6_5972475_ntr_100db1	2-ENST00000454707_6_5972475_ntr_100db1		2	O43768	2-O43768		242	Q9BXJ9	242-Q9BXJ9			45-P20290		828-P07814		432-P49588			175-O95433	56-O94788	547-P0DMV8	54-Q15181	110-P30041
413	P06733	413-P06733		97	Q9BPU6	97-Q9BPU6		622	P07900	622-P07900			90-P07195		133-P45877		482-P09960			63-P14174	3-P16220	325-P68104	1-Q8WXC6	2-Q9NP79
322	O00410	322-O00410		2	Q13126	2-Q13126		53	Q8NC51	53-Q8NC51			124-O95801		16-Q99614		333-Q6P3X3			57-Q9BUR4	344-P04075	387-P00558	257-Q16555	2-P08865
315	P04075	315-P04075		2	Q13126	2-Q13126		612	P13010	612-P13010			2-P61218		439-P10253		133-P41227			41-P06454	298-Q9Y266	24-P08758	1241-O15067	2-Q9BQ04
135	Q58FG1	135-Q58FG1		27	ENST00000415278_1_96448151_ntr_010db2	27-ENST00000415278_1_96448151_ntr_010db2		52	Q8WXD5	52-Q8WXD5			2-P06454		68-Q8NBT2		485-Q14974			69-P06454	27-O75368	932-P27816	2-P04818	1-Q9UHR6
363	Q96EX3	363-Q96EX3		243	Q13867	243-Q13867		400	P35527	400-P35527			429-P34932		21-O00232		484-Q14974			75-P06454	24-Q96B70	98-Q9NYB0	322-Q8N6H7	125-P61086
99	P10644	99-P10644		192	P27348	192-P27348		622	P07900	622-P07900			161-P0DMV8		52-P12277		294-Q9UBT2			372-Q6UUV7	66-O76003	142-Q9BQY9	262-Q02790	2-ENST00000585598_19_38374791_aTIS_111db1
27	P30101	27-P30101		703	Q08J23	703-Q08J23		2	P0C0S5	2-P0C0S5			74-ENST00000530835_11_90283408_ntr_011db2		452-P13010		2-P23528			162-Q9NVS9	221-Q96GX5	1108-Q16531	351-P54577	139-P68363
233	Q8N6H7	233-Q8N6H7		239	P23526	239-P23526		2	Q9Y2Z0	2-Q9Y2Z0			140-P68363		818-P56192		680-Q92598			61-P20962	88-Q08752	222-Q9Y3F4	2-P67809	394-P08238
2	P43487	2-P43487		99	P49591	99-P49591		2	P00492	2-P00492			2-P26640		134-O00170		949-P22102			428-P07437	68-P29218	13-P07108	126-Q93034	3-Q15833
2	Q14103	2-Q14103		104	P30086	104-P30086		1	Q8N543	1-Q8N543			747-Q13200		648-P47897		1-P07737			400-P14868	2-Q9Y2J2	433-P31150	100-P63241	2-Q14919
2	Q14151	2-Q14151		2	O96005	2-O96005		179	P54727	179-P54727			319-P29401		6-P61081		2-P49593			2-Q9BRF8	299-Q9Y266	1303-O94916	2-Q13129	177-Q9BWD1
134	Q96H20	134-Q96H20		367	Q15532	367-Q15532		112	P62829	112-P62829			34-Q8TEL6		99-Q9Y3C6		161-Q96GA3			54-P06454	48-Q96HR8	33-P14866	2-Q7Z5W3	423-Q9BR76
617	P0DMV8	617-P0DMV8		22	P0DMV8	22-P0DMV8		279	P60174	279-P60174			187-P54819		689-P33176		3-P00492			63-Q99504	1142-Q14C86	116-P23527	2-Q96CG3	50-O60869
476	Q9Y6R4	476-Q9Y6R4		2	Q13263	2-Q13263		82	O00193	82-O00193			35-Q14671		180-P04406		15-Q16626			46-P20962	68-P68363	733-P12814	1-Q06787	140-P32119
2	Q14103	2-Q14103		90	O00151	90-O00151		195	Q13564	195-Q13564			1369-Q93008		88-P49327		150-Q99497			232-P62258	87-P62701	54-Q99436	35-O43399	180-P11142
134	Q96H20	134-Q96H20		523	P29401	523-P29401		419	P07237	419-P07237			2-P62249		404-P43686		152-O15067			331-P0DPH8	373-P50395	257-Q7Z3U7-3	63-O75937	2-P58876
2	P43487	2-P43487		2	O96005	2-O96005		201	O43432	201-O43432			44-P35998		74-P07195		1-Q96LD8			2-Q9NZJ9	24-P48739	115-P23527	28-Q92686	2-P33992
2	Q14103	2-Q14103		119	Q01844	119-Q01844		201	O43432	201-O43432			1446-Q04637		68-Q13155		2-Q01518			647-Q14444	290-Q9BV20	288-P28838	82-Q9UBQ7	75-P14174
153	O95848	153-O95848		119	Q01844	119-Q01844		33	P35222	33-P35222			1282-Q9UM54		210-Q9HD15		1-P62258			26-Q9Y5Z4	1-Q9Y2J2	582-Q4KMP7	1-Q12904-2	393-Q12931
1	P61326	1-P61326		22	P0DMV8	22-P0DMV8		201	O43432	201-O43432			2-P61960		950-Q5VZ89		74-Q9BY43			97-Q12792	11-Q9H6T3	1068-P18206	41-P35080	1-P38606
2	Q14103	2-Q14103		405	P54578	405-P54578		434	Q32MZ4	434-Q32MZ4			423-Q8N6H7		622-P11142		2-P55769			178-O15347	76-P21283	366-Q8WUM4	18-Q13098	1-P12814
87	Q8IWC1	87-Q8IWC1		22	P0DMV8	22-P0DMV8		2	Q13263	2-Q13263			111-Q09161		2-P23527		104-P53367			1-O43707	281-P68104	67-P17987	2-Q9BU89	2-Q92615
321	P13797	321-P13797		22	P0DMV8	22-P0DMV8		1	Q8N543	1-Q8N543			847-Q96P70		1-P20810-4		2-Q15723			3912-Q14204	475-Q14974	2-P27707	54-Q99832	2-O14562
2	Q9BVG4	2-Q9BVG4		347	Q99832	347-Q99832		2	Q6ZT12	2-Q6ZT12			44-A6NHG4		93-P0DMV8		1-P48739			490-P14618	85-Q99733	23-Q9NVQ4	2-O75506	44-P14618
328	P0DPH8	328-P0DPH8		71	P37802	71-P37802		112	P31153	112-P31153			7-Q99996		65-P48556		2-P84090			78-Q13765	118-A6NNZ2	43-Q99426	61-P63104	3-Q13155
2	Q9BVG4	2-Q9BVG4		231	P15259	231-P15259		132	P63104	132-P63104			442-Q9UGP4		2-Q14151		1-Q96EY9			900-Q14697	178-P13798	52-P0CG47	9-Q9H444	98-P04406
2	Q14103	2-Q14103		22	P0DMV8	22-P0DMV8		132	P63104	132-P63104			2-P62253		174-P61106		432-P08238			3-Q7Z5L9	60-Q9UHD1	222-P47756	184-P11142	1-Q92567
392	P47897	392-P47897		265	Q13596	265-Q13596		2	Q13263	2-Q13263			85-P0DPH8		410-Q93009		8-Q9UHB9			351-Q99952	147-P78330	138-Q9UHV9	64-P63104	2-P33552
654	Q14694	654-Q14694		616	P49588	616-P49588		423	O14545	423-O14545			57-O75663		19-P63313		662-P34932			197-Q9P2E2	1789-Q9H4A3	1860-P35579	540-Q16555	3-Q13283
595	Q5VV41	595-Q5VV41		576	P26639	576-P26639		423	O14545	423-O14545			431-Q05639		581-P11142		472-P10155			673-P07900	515-O00410	279-P04406	382-P49321	419-P78371
448	Q96S59	448-Q96S59		2	Q8TAE6	2-Q8TAE6		810	Q4G0X9	810-Q4G0X9			214-Q9Y617		434-Q9H0W8		6-Q9Y5X2			5-Q9H3F6	64-Q96C86	232-Q99536	131-P62937	1-P31943
2	P07741	2-P07741		27	Q9H853	27-Q9H853		2	Q9UJU6	2-Q9UJU6			2-P21108		2-Q96AC1		10-Q9UMY4			612-P13639	52-P49458	361-P07954	452-P31948	1-Q9NSY2
405	P30566	405-P30566		61	P61981	61-P61981		112	P31153	112-P31153			2-Q9BXJ9		21-Q9Y5Y2		137-P51858			1-Q2M1Z3	300-P55263	1669-Q14204	2-P10412	5-Q6GQQ9
72	P06454	72-P06454		344	Q96T51	344-Q96T51		187	Q58FF8	187-Q58FF8			1-Q9Y5P6		248-Q13409		258-Q9NP61			110-P14618	8-P09496	3366-Q14204	120-P28066	2-Q13098-6
331	O00232	331-O00232		344	Q96T51	344-Q96T51		544	P11142	544-P11142			2-P04075		283-P13861		2-B2RPK0			187-P15170	72-P54578	2-O75643	231-P15259	2-Q86TA1
962	P19174	962-P19174		43	P31153	43-P31153		2	Q9UJ70	2-Q9UJ70			1-P27348		566-P13798		2-P43487			2-P20340	183-P60174	1607-P35579	2-Q76N32	1-Q9UI30
74	P68431	74-P68431		43	P31153	43-P31153		50	O60869	50-O60869			7-Q9H993		130-P62937		139-A6NNZ2			1792-Q3V6T2	486-Q15393	2-Q9UEY8	1-P26639	2-Q8WXX5
1	Q8NBR6	1-Q8NBR6		152	P26641	152-P26641		1796	Q00975	1796-Q00975			393-P08238		281-Q9Y263		167-Q92734			674-P07900	59-Q01105	253-O00273	1-Q4G0J3	2-Q9Y696
4	ENST00000357325_1_156751579_5UTR_100db1	4-ENST00000357325_1_156751579_5UTR_100db1		2	Q969T9	2-Q969T9		132	Q9BXB4	132-Q9BXB4			142-P23381		173-Q9NZL4		124-O60493			111-P37837	531-P63010	328-Q16643	16-Q15032	2-Q9BW83
135	P49023	135-P49023		93	P43686	93-P43686		135	O60664	135-O60664			998-P49327		31-Q9UK76		271-P54578			857-Q14C86	146-Q9Y2H2	1-P51858-2	574-P29401	2-P62877
345	Q99832	345-Q99832		232	P22234	232-P22234		72	P62258	72-P62258			173-P11142		61-P62258		2-Q14919			4-Q8N5X7	470-P14625	271-Q16831	2-Q9UG63	10-P62877
135	P49023	135-P49023		81	P61081	81-P61081		1	O95989	1-O95989			391-P14618		25-P05114		2-P25490			457-P08238	101-Q13257	183-Q58FF8	921-P49327	3-P62877
254	P06733	254-P06733		504	Q9UJY4	504-Q9UJY4		2	Q969T9	2-Q969T9			57-P06454		84-L0R819		2-Q8WV07			294-P68133	1-P35237	389-O00139	2-Q9Y5P8	6-P62877
3	Q15813	3-Q15813		42	O43768	42-O43768		2	Q9UJU6	2-Q9UJU6			1-P61081		2-ENST00000357325_1_156751579_5UTR_100db1		198-O15305			160-Q9BRG1	67-P46821	265-Q32MZ4	67-P52747	9-P62877
301	Q9H5N1	301-Q9H5N1		1815	Q9Y490	1815-Q9Y490		175	P12004	175-P12004			168-P14550		134-Q04917		54-P68371			91-P61244	954-Q16531	286-P50990	256-P07195	37-Q14103
256	P06733	256-P06733		669	Q16531	669-Q16531		187	P62826	187-P62826			154-Q58FF6		180-P07339		257-Q8IVD9			126-Q99829	160-P19623	2-Q9H4P4	1-P37108	705-Q32MZ4
1	Q9H910-2	1-Q9H910-2		362	P14618	362-P14618		2	P04406	2-P04406			291-Q99832		15-O60610		137-P49903			363-Q58FF7	161-P19623	2-Q96NT0	46-Q9Y281	2-O94760
1	Q16644	1-Q16644		36	Q9H299	36-Q9H299		544	P11142	544-P11142			56-P37837		292-Q16537		580-Q8WUM4			45-Q13642	58-P50991	339-P17812	51-P07437	1-O95825
256	P06733	256-P06733		600	Q00839	600-Q00839		25	P0CG47	25-P0CG47			325-P0DPH8		135-P53396		2-P49418			188-Q06830	608-Q13614	167-Q53HC9	125-P54136	2-Q16204
255	P06733	255-P06733		395	Q3B7T1	395-Q3B7T1		55	P46087	55-P46087			5-Q9NR46		942-P49588		114-P09211			191-Q93034	44-Q9NUQ9	75-P16083	1177-O14654	2-Q9UBB6
199	Q06323	199-Q06323		39	Q86X55	39-Q86X55		2	O15294	2-O15294			204-Q9P2J5		149-Q9ULC4		2-P62318			19-O43583	181-P20290	14-Q13442	277-Q99598	2-O14497
2	Q16637	2-Q16637		160	Q13451	160-Q13451		544	P11142	544-P11142			18-Q8IYS1		142-Q9UBL0		19-Q58FF6			997-O15360	249-P49591	154-P51572	1-P20936	68-P36957
2	ENST00000357325_1_156751579_5UTR_100db1	2-ENST00000357325_1_156751579_5UTR_100db1		230	O75937	230-O75937		2	P61024	2-P61024			1-P49721		256-P04406		16-Q8IYB5			125-Q99829	176-O43399	215-Q13561	36-Q8IZ73	2-P52306-3
2	P55735	2-P55735		24	P0DMV8	24-P0DMV8		98	P0DMV8	98-P0DMV8			245-P0DPH8		154-Q16576		394-P22314			690-O00159	2-Q9NQG6	747-Q96RG2	3-P20936	375-O60664
441	P49321	441-P49321		137	Q9NRR5	137-Q9NRR5		2	P04406	2-P04406			312-P22234		495-Q86U44		385-O95373			125-Q9UGI8	256-O00273	87-P06733	477-P55072	65-P04406
117	P00441	117-P00441		483	Q9P2J5	483-Q9P2J5		301	P04264	301-P04264			287-P33993		178-Q96C19		443-P40227			172-Q9UL46	168-Q53T59	1257-P09884	1-Q6AI12	1-Q16222
28	O95989	28-O95989		2	P09417	2-P09417		2	P04406	2-P04406			1-O60220		2-Q9BZE9		962-Q9Y490			23-P00558	99-Q9BQ04	194-Q13107	170-Q8IZP2	2-Q13098
117	P00441	117-P00441		29	Q9NRX4	29-Q9NRX4		304	O00231	304-O00231			141-P02794		189-Q9GZL7		319-O15355			149-P17174	510-P17655	162-Q92734	6-Q9UQN3	1-P31939
291	P0DMV8	291-P0DMV8		137	Q9NRR5	137-Q9NRR5		260	Q9P272	260-Q9P272			172-P11142		67-P17980		16-Q6GMV3			103-Q15773	134-Q96C19	77-Q16537	1-Q9UGI8	3-P31939
443	Q9Y265	443-Q9Y265		92	O00560	92-O00560		88	P22102	88-P22102			2-P35579		19-P62328		1-P04632			301-Q15276	468-Q9UHX1	144-O00273	65-P61981	2-Q9UJX2
443	Q9Y265	443-Q9Y265		619	Q86VP3	619-Q86VP3		2	Q9UJU6	2-Q9UJU6			322-P0DPH8		158-Q9H3U1		172-Q9H2J4			269-Q7Z5L9	144-P23526	489-P41250	1-O43504	1-Q13158
2	P62195	2-P62195		316	O15131	316-O15131		4	Q15276	4-Q15276			2-Q13126		76-O60361		444-Q02790			68-P04632	450-P23381	227-P60709	2-Q13362-4	2-Q96KP4
405	Q9HBH9	405-Q9HBH9		780	O15294	780-O15294		649	Q86T24	649-Q86T24			411-Q9UJU6		115-Q9UIL1		5-Q9Y6K1			28-Q5T1J5	350-P32519	610-A0AVT1	362-P14618	2-Q9UN37
199	Q06323	199-Q06323		316	O15131	316-O15131		2	P00492	2-P00492			44-Q99436		2-Q9BTK6		809-P12270			3-Q3KRA6	1230-P41252	2-ENST00000331272_10_101695105_aTIS_111db1	53-P09429	989-P07814
5	P62258	5-P62258		147	P50395	147-P50395		102	O43396	102-O43396			205-Q99598		60-Q01518		153-P52306			31-P61254	469-Q9UHX1	146-P06733	137-P49589	7-P62877
2	P61024	2-P61024		248	O43765	248-O43765		2	O95081	2-O95081			2-Q9H993		843-P49327		2-Q99961			134-Q58FG1	24-Q9Y680	148-P06733	25-O75347	5-P62877
2	Q9HAB8	2-Q9HAB8		163	P09429	163-P09429		2	Q99733	2-Q99733			55-P06454		438-P47974		168-P43490			1-Q9BQC3	154-Q15084	771-Q32MZ4	2-Q9GZV4	2-Q15417
899	Q14126	899-Q14126		1815	Q9Y490	1815-Q9Y490		2	O95081	2-O95081			186-P14324		34-Q9UHD9		142-P28838			120-P06733	744-Q9P2J5	138-Q13263	2-Q9Y266	414-P68104
277	Q16658	277-Q16658		174	P23526	174-P23526		2	O95081	2-O95081			492-P22059		218-P52788		4-Q9Y3D8			1-Q9NWK9	82-P41250	422-Q13885	637-Q96D71	2-Q15172
2	Q9UNH7	2-Q9UNH7		307	P13797	307-P13797		1	Q15287	1-Q15287			2-Q9H6T3		143-Q13510		2-Q9Y3D8			62-P61981	161-Q92973	1157-P35580	1-P54619	2-P28838-2
1	Q8IZ21-4	1-Q8IZ21-4		227	Q9NQ48	227-Q9NQ48		18	P58546	18-P58546			97-Q6P996		435-Q9NP73		100-Q00537			167-Q96MW1	108-P00492	580-Q86TU7	8-P27816	2-P18669
254	P06733	254-P06733		352	P26038	352-P26038		269	P07900	269-P07900			560-Q9UBC2		13-Q96AT9		3-Q9Y3D8			476-Q13131	206-Q9H2J4	1138-Q2NKX8	2-Q9BV86	2-Q13573
510	Q15046	510-Q15046		2	Q9NX70	2-Q9NX70		6	P42574	6-P42574			13-Q92990		2-Q9Y2V7		1022-O00410			2-Q96EB6	2-P04183	14-ENST00000535997_16_89657597_5UTR_100db1	89-P53396	4-P31939
42	O75347	42-O75347		307	P13797	307-P13797		104	Q9NZL9	104-Q9NZL9			295-P14618		301-P27694		1-Q9UI26			74-P14678	10-Q9Y605	70-P29966	6-P04075	33-P28838
33	A0AVT1	33-A0AVT1		403	O43175	403-O43175		61	Q16626	61-Q16626			56-Q9BWU0		296-Q14157		263-P08243			2-Q9NQX3	231-P55072	802-P34932	773-Q13263	79-Q9UIL1
254	P06733	254-P06733		307	P13797	307-P13797		236	A5YKK6	236-A5YKK6			410-Q9UN37		78-P62937		97-A6NMY6			1-Q9H3K6	722-P51003	1172-Q7Z406	2-Q92522	164-O15355
1	P62258	1-P62258		76	Q9UGV2	76-Q9UGV2		1	O60346	1-O60346			78-P04350		412-Q32MZ4		41-Q58FG0			155-Q13451	772-P55072	454-Q92769	1-Q9UBI1	36-Q6YP21
42	O75347	42-O75347		2	Q9H7Z6	2-Q9H7Z6		15	ENST00000415070_2_235882493_ntr_111db1	15-ENST00000415070_2_235882493_ntr_111db1			298-O00231		220-O76003		154-P48643			314-P37837	576-P07900	1364-Q96L93-2	2-Q6IA86	2-Q13155
117	P00441	117-P00441		278	Q96BN8	278-Q96BN8		104	Q9NZL9	104-Q9NZL9			890-P07814		1-Q8N720		180-P60709			457-O60271	753-Q8TD19	69-P55854	17-Q9BV19	1-Q13347
466	P17812	466-P17812		90	Q16531	90-Q16531		281	P60709	281-P60709			70-ENST00000530835_11_90283408_ntr_011db2		1129-P49327		392-P49189			612-P0DMV8	173-Q15019	327-Q9NY27	1-Q96HR8	19-Q58FF6
76	P07737	76-P07737		163	Q13188	163-Q13188		160	Q9BRX5	160-Q9BRX5			2-O75937		2-Q8IXQ5		106-Q13257			176-Q8N1F7	3-Q9NTK5	240-P14314	1-Q99426	337-Q14247
40	P43487	40-P43487		717	Q9Y4E8	717-Q9Y4E8		1	Q9UKB3	1-Q9UKB3			2-Q9ULX3		321-Q9UBB6		72-P0DP25			301-O95278	15-P13693	372-P55209	2-P55039	7-O95372
2	Q96EV2	2-Q96EV2		423	Q13952	423-Q13952		2	ENST00000372856_1_39575984_5UTR_100db1	2-ENST00000372856_1_39575984_5UTR_100db1			299-P00338		19-O43399		422-A6NNZ2			112-P32119	11-Q9NTK5	124-Q9UNF1	2-P25398	2-P17987
117	P00441	117-P00441		81	P62487	81-P62487		1	Q9UKB3	1-Q9UKB3			19-P54725		189-Q9Y4E8		522-P0DMV8			281-Q9NYL9	129-Q15435	127-Q15185	215-P39687	9-P31939
2	Q9Y6Q9	2-Q9Y6Q9		521	O15355	521-O15355		384	P23443	384-P23443			659-P33176		341-Q9UNZ2		8-E9PAV3			82-P49419	271-Q9NT62	233-P33316	534-Q9BPU6	213-P54577
530	Q8N1K5	530-Q8N1K5		828	P07814	828-P07814		2	Q712K3	2-Q712K3			1-Q96HQ2		311-O60879		3-Q7L5D6			2-P55036	115-Q06323	525-O75191	1267-Q9H6K5	3-P18669
630	P34932	630-P34932		133	P45877	133-P45877		484	Q9UBT2	484-Q9UBT2			90-P78371		144-O75884		123-P00441			15-Q16644	32-P06733	101-P0DMV8	203-P0DPH8	13-P61970
1731	P35579	1731-P35579		16	Q99614	16-Q99614		2	P35998	2-P35998			123-Q9P1Z2		260-P54725		107-Q53HC9			24-Q8IZ07	73-P00338	566-Q14974	140-Q12904	2-Q9UDY8
327	P0DPH8	327-P0DPH8		439	P10253	439-P10253		2	Q14103	2-Q14103			104-P07437		56-O94788		151-P49006			353-P26038	120-Q99497	145-P63241	220-Q13098	2-P54105
91	P60174	91-P60174		68	Q8NBT2	68-Q8NBT2		8	Q96AE4	8-Q96AE4			2-P54725		3-P16220		13-Q16851			330-O00232	2463-P49327	1053-Q8IWZ3	1-Q68D20	1-P46734
1	Q9HBT8	1-Q9HBT8		21	O00232	21-O00232		2	Q14103	2-Q14103			2958-Q7Z6Z7		344-P04075		2-Q9Y281			2-Q9Y2B9	519-Q96P70	447-P54577	2372-Q7Z6Z7	2-O75116
46	Q9ULR5	46-Q9ULR5		52	P12277	52-P12277		2	Q9UIU6	2-Q9UIU6			1-Q99661-2		298-Q9Y266		2-P09651			434-P22102	427-P07437	3-Q58FG1	53-O15347	2-Q9P0P0
352	Q14247	352-Q14247		452	P13010	452-P13010		8	Q96AE4	8-Q96AE4			290-P54727		27-O75368		2-ENST00000440944_9_136327696_aTIS_111db1			31-P63220	1106-Q9Y490	2-P27448	36-Q6NYC1	2-O43719
2	O00418	2-O00418		818	P56192	818-P56192		305	Q9BPX3	305-Q9BPX3			92-P06454		24-Q96B70		185-P49321			1-Q9GZU7	136-P20073-2	239-P06733	724-P41250	2-Q96HR3
72	Q9P258	72-Q9P258		134	O00170	134-O00170		2	O60264	2-O60264			533-P17812		157-Q13107		133-Q9BRP8			1877-Q5VZ89	9-P23919	73-P62258	2-Q5VYK3	2-Q9H7E9
183	Q06830	183-Q06830		648	P47897	648-P47897		284	P35520	284-P35520			2-Q9Y5A7		839-Q9Y490		547-P0DMV8			491-Q9H1K0	185-ENST00000553064_12_53467239_CDS_010db2	566-P11142	2-O43491	2-P13639
2	P52565	2-P52565		6	P61081	6-P61081		172	Q92569	172-Q92569			2-P52209		66-O76003		325-P68104			313-P11142	846-O60502	130-P00558	1-Q92989	165-P00918
199	Q06323	199-Q06323		99	Q9Y3C6	99-Q9Y3C6		225	Q5D0E6	225-Q5D0E6			218-Q15075		221-Q96GX5		2-P52272			380-Q13561	95-Q7Z3U7	270-P07900	2-Q02878	42-P55209
262	Q9Y266	262-Q9Y266		689	P33176	689-P33176		544	P0DMV8	544-P0DMV8			2-Q96IK1		88-Q08752		387-P00558			224-P49593	50-P61978	157-P04075	2-O76003	193-P10412
550	Q9BXJ9	550-Q9BXJ9		818	P56192	818-P56192		767	P07814	767-P07814			29-P43487		2-Q16576		24-P08758			128-P0DP25	144-Q13492	185-Q58FF8	224-P54577	5-P61081
2	P52565	2-P52565		180	P04406	180-P04406		2	Q14103	2-Q14103			184-P60709		68-P29218		932-P27816			1-Q9H0Y0	239-Q9NPF4	57-Q99436	13-Q6QNY1	1-P49368
2	Q15046	2-Q15046		88	P49327	88-P49327		113	Q9Y3B8	113-Q9Y3B8			2-O15212		2-Q9Y2J2		98-Q9NYB0			218-P56945	513-Q99832	141-Q9BZK3	12-P62826	71-P43487
5	Q8N196	5-Q8N196		307	P13797	307-P13797		767	P07814	767-P07814			33-P16949		1-Q9UBI1		142-Q9BQY9			471-Q32MZ4	310-Q9H3S7	48-P17050	629-P07900	5-Q13686
417	Q9BR76	417-Q9BR76		155	P56537	155-P56537		2	P63208	2-P63208			2-Q8NB46		299-Q9Y266		79-Q9UIL1			2-Q9BUP0	134-P52565	1848-O75369	2-Q8WWH5	1-P10746
300	Q9UKG1	300-Q9UKG1		404	P43686	404-P43686		534	Q9H2G2	534-Q9H2G2			399-P30153		48-Q96HR8		78-Q9UIL1			16-Q13442	321-P49327	173-Q9BV86	2-Q92990	1-Q9NR46
34	Q02750	34-Q02750		74	P07195	74-P07195		89	P06733	89-P06733			58-Q15365		1142-Q14C86		1108-Q16531			20-P34932	147-Q01085	111-P40855	1195-P35579	2-Q9NUJ3
570	Q14697	570-Q14697		68	Q13155	68-Q13155		2	Q14103	2-Q14103			2-Q15833		68-P68363		222-Q9Y3F4			52-Q13765	3-P04080	1871-Q9Y490	383-Q9UHY1	2-P49427
72	Q9P258	72-Q9P258		307	P13797	307-P13797		41	P61586	41-P61586			2-P23381		87-P62701		13-P07108			971-Q9Y2H0	526-Q13263	439-Q9NRR5	174-Q9NTK5	13-P26639
1	Q6P474	1-Q6P474		210	Q9HD15	210-Q9HD15		2	P63208	2-P63208			25-P43487		373-P50395		433-P31150			337-O14929	58-P06733	21-ENST00000454078_6_70609334_ntr_101db1	2-P33176	43-P55209
72	Q9P258	72-Q9P258		180	P04406	180-P04406		2	Q6EEV4	2-Q6EEV4			2-Q9P000		24-P48739		1303-O94916			1-O14686	525-Q13263	129-O75832	1-Q8N0X7	3-P49368
2	P12277	2-P12277		950	Q5VZ89	950-Q5VZ89		2	Q6EEV4	2-Q6EEV4			62-P20962		290-Q9BV20		2-Q9BTK6			61-Q3MHD2	176-Q96T76	213-P49321	894-Q96K76	224-P09417
22	Q01105-2	22-Q01105-2		622	P11142	622-P11142		147	P04632	147-P04632			95-P06454		1-Q9Y2J2		33-P14866			553-P07384	44-P62081	128-O75832	424-O14980	13-Q9Y6K9
72	Q9P258	72-Q9P258		2	P23527	2-P23527		2	Q6EEV4	2-Q6EEV4			56-P20962		19-P50454		116-P23527			2-Q9Y262	276-O14531	3-Q9NR33	1-Q96EN9	2-Q8WVD3
19	Q01105-2	19-Q01105-2		1	P20810-4	1-P20810-4		100	Q9UNF1	100-Q9UNF1			175-O95433		11-Q9H6T3		733-P12814			354-Q14247	120-P62826	148-Q96K17	68-E7EU14	14-P21399
22	Q01105-2	22-Q01105-2		400	P11142	400-P11142		2	Q14103	2-Q14103			63-P14174		76-P21283		54-Q99436			2-Q13409	2-Q9UMZ2	87-P29966	285-Q9UBT2	2-O43524
692	P07900	692-P07900		93	P0DMV8	93-P0DMV8		275	Q9UMX0	275-Q9UMX0			57-Q9BUR4		281-P68104		257-Q7Z3U7-3			160-P16152	114-P00966	276-P36873	19-Q9Y265	2-Q9UHB4
63	Q9NRJ3	63-Q9NRJ3		74	P07195	74-P07195		2	Q14103	2-Q14103			41-P06454		475-Q14974		115-P23527			94-P35908	421-Q9UBB4	725-Q9UHP3	405-P54578	2-P19623
45	P20290	45-P20290		65	P48556	65-P48556		362	P14314	362-P14314			69-P06454		85-Q99733		288-P28838			684-P49588	171-P0DMV8	422-P68371	107-P06744	3-P19623
19	Q01105-2	19-Q01105-2		2	Q14151	2-Q14151		2	P40123	2-P40123			449-P68104		118-A6NNZ2		2-P30566			118-Q13158	75-P62316	433-O43896	8-P00558	10-Q13451
25	P30101	25-P30101		174	P61106	174-P61106		682	Q92598	682-Q92598			75-P06454		178-P13798		582-Q4KMP7			2-P0CG34	28-Q9H853	67-Q9UK76	19-P11021	54-P11142
90	P07195	90-P07195		174	P61106	174-P61106		203	Q9H993	203-Q9H993			372-Q6UUV7		2-Q9C0C9		1068-P18206			207-O00273	173-P16152	132-O75832	2-P53611	70-P22314
2	P12277	2-P12277		410	Q93009	410-Q93009		432	P49588	432-P49588			162-Q9NVS9		60-Q9UHD1		366-Q8WUM4			20-Q9P289	73-Q8IZ83	5-Q9Y3B9	138-P50991	2-Q9H3H3
62	P06454	62-P06454		19	P63313	19-P63313		482	P09960	482-P09960			448-P68104		147-P78330		67-P17987			52-Q05682	12-Q01469	6-Q9Y3B9	685-Q00839	1-Q9Y3P9
124	O95801	124-O95801		581	P11142	581-P11142		333	Q6P3X3	333-Q6P3X3			61-P20962		1789-Q9H4A3		2-P43243			91-Q9Y266	103-P08238	11-Q93062	10-P00558	73-Q9Y2V2
221	Q99707	221-Q99707		434	Q9H0W8	434-Q9H0W8		133	P41227	133-P41227			428-P07437		515-O00410		2-P27707			292-Q08J23	2130-O75369	266-Q58FF8	128-Q9UGI8	2-O14602
1	Q5JS54	1-Q5JS54		112	P67809	112-P67809		485	Q14974	485-Q14974			400-P14868		64-Q96C86		23-Q9NVQ4			1840-Q9UPY3	1168-O14654	433-O60749	2-Q99873-3	2-P20839
2	P61218	2-P61218		2	Q96AC1	2-Q96AC1		484	Q14974	484-Q14974			2-Q9BRF8		52-P49458		43-Q99426			254-Q13263	62-P31946	174-Q8IVD9	2-Q09019	1-P50402
2	P06454	2-P06454		21	Q9Y5Y2	21-Q9Y5Y2		294	Q9UBT2	294-Q9UBT2			2-P43243		300-P55263		52-P0CG47			217-Q15056	60-P27348	147-P07900	28-P62328	87-P09211
63	Q9NRJ3	63-Q9NRJ3		105	Q06830	105-Q06830		2	P23528	2-P23528			54-P06454		8-P09496		222-P47756			17-P06454	449-A6NEC2	7-P07195	88-P09211	1-P42345
2	Q99615	2-Q99615		248	Q13409	248-Q13409		680	Q92598	680-Q92598			63-Q99504		72-P54578		138-Q9UHV9			765-P49327	358-P12268	137-P43487	47-Q15369	228-P56270
2	A6NHG4	2-A6NHG4		283	P13861	283-P13861		484	Q14974	484-Q14974			46-P20962		183-P60174		2-O43707			177-Q96FW1	62-P00558	873-Q9Y490	760-P11586	284-Q99832
429	P34932	429-P34932		566	P13798	566-P13798		949	P22102	949-P22102			232-P62258		486-Q15393		177-Q9BWD1			781-Q8WUM0	264-P53004	203-P00558	217-O60749	2-Q9NPA8
25	P30101	25-P30101		130	P62937	130-P62937		1	P07737	1-P07737			235-P62258		59-Q01105		213-P54577			100-P49006	141-P60174	222-P29966	949-P35580	123-Q9H910
2	P12277	2-P12277		130	P62937	130-P62937		2	P49593	2-P49593			331-P0DPH8		12-O00487		1860-P35579			9-P58546	366-P41252	120-P0DMV8	9-Q8N3X6	1-P52747
2	P60709	2-P60709		281	Q9Y263	281-Q9Y263		161	Q96GA3	161-Q96GA3			2-Q9NZJ9		531-P63010		279-P04406			48-Q9UQB9	95-Q9NZZ3	34-P50579-2	169-P06733	10-O75347
161	P0DMV8	161-P0DMV8		173	Q9NZL4	173-Q9NZL4		3	P00492	3-P00492			647-Q14444		146-Q9Y2H2		435-Q92769			94-A6ZKI3	282-P50990	34-P50579	105-Q9BWD1	203-P50914
38	Q9BQA1	38-Q9BQA1		31	Q9UK76	31-Q9UK76		665	O95757	665-O95757			26-Q9Y5Z4		470-P14625		287-Q02447			2-Q9Y5R8	320-P0DPH8	184-Q58FF8	2-Q86SQ7	94-P32119
35	P28072	35-P28072		61	P62258	61-P62258		15	Q16626	15-Q16626			97-Q12792		101-Q13257		232-Q99536			891-O15067	257-Q96HR8	286-P55036	344-P41252
74	ENST00000530835_11_90283408_ntr_011db2	74-ENST00000530835_11_90283408_ntr_011db2		25	P05114	25-P05114		3	P00492	3-P00492			178-O15347		1-P35237		361-P07954			425-P14618	30-P31939	170-Q32MZ4	73-Q15365
161	P0DMV8	161-P0DMV8		84	L0R819	84-L0R819		150	Q99497	150-Q99497			1-O43707		2-Q15046		1669-Q14204			90-P62424	152-P06733	174-P08758	1-Q9Y4P8
2	P60709	2-P60709		2	ENST00000357325_1_156751579_5UTR_100db1	2-ENST00000357325_1_156751579_5UTR_100db1		2	P00492	2-P00492			3912-Q14204		67-P46821		3366-Q14204			204-O95817	61-Q8N6N7	12-ENST00000403258_6_88276364_ntr_101db1	2-Q9NX38
140	P68363	140-P68363		134	Q04917	134-Q04917		150	Q99497	150-Q99497			490-P14618		954-Q16531		2-O75643			272-Q16881	68-Q9Y265	225-P60709	188-P20290
2	P60709	2-P60709		180	P07339	180-P07339		152	O15067	152-O15067			78-Q13765		160-P19623		1607-P35579			598-O43491	698-P49321	30-P48637	122-P35998
2	P26640	2-P26640		15	O60610	15-O60610		1	Q96LD8	1-Q96LD8			900-Q14697		161-P19623		2-Q9UEY8			1183-Q5VZ89	281-Q01581	61-P09936	417-P11142
2	Q99615	2-Q99615		25	P05114	25-P05114		2	Q01518	2-Q01518			3-Q7Z5L9		58-P50991		253-O00273			1-Q96JP0	487-P11142	214-O95817	57-P08238
61	P06454	61-P06454		67	P60174	67-P60174		1	P62258	1-P62258			2-Q7L8A9		608-Q13614		328-Q16643			59-O75368	62-P26038	243-P60174	68-P05114
747	Q13200	747-Q13200		292	Q16537	292-Q16537		74	Q9BY43	74-Q9BY43			2-Q9NUP7		44-Q9NUQ9		1-P51858-2			15-P61970	228-P06733	532-Q32MZ4	44-P60896
319	P29401	319-P29401		135	P53396	135-P53396		74	Q9BY43	74-Q9BY43			351-Q99952		181-P20290		271-Q16831			687-Q15345	270-O15067	617-P07900	36-Q9NRX4
34	Q8TEL6	34-Q8TEL6		942	P49588	942-P49588		2	P55769	2-P55769			426-P07437		249-P49591		183-Q58FF8			22-Q16181	22-P13797	204-O15355	238-P15927
187	P54819	187-P54819		149	Q9ULC4	149-Q9ULC4		2	P00492	2-P00492			197-Q9P2E2		125-P00558		56-O43175			314-Q05086	97-P13693	147-P62258	4-ENST00000535997_16_89657597_5UTR_100db1
187	P54819	187-P54819		61	P62258	61-P62258		104	P53367	104-P53367			673-P07900		176-O43399		389-O00139			176-Q9NPH2	347-Q16644	66-Q8WTS6	3-ENST00000535997_16_89657597_5UTR_100db1
2	P14174	2-P14174		142	Q9UBL0	142-Q9UBL0		2	Q15723	2-Q15723			2-P26038		2-Q9NQG6		265-Q32MZ4			1138-O14654	138-Q5TBB1	77-P51665	2-Q9UMX0
2	P60709	2-P60709		21	Q13907	21-Q13907		1	P48739	1-P48739			5-Q9H3F6		256-O00273		1-Q8NEY1			487-O15523	144-P07900	1049-Q9Y613	262-Q9Y230
35	P28072	35-P28072		256	P04406	256-P04406		2	P84090	2-P84090			612-P13639		168-Q53T59		286-P50990			363-P11586	11-P00338	98-P68104	155-P14868
2	Q86VP6	2-Q86VP6		154	P52566	154-P52566		2	Q01518	2-Q01518			1-Q2M1Z3		4-Q99707		2-Q9H4P4			4608-Q5T4S7	91-P05455	222-P78371	430-Q13451
35	Q14671	35-Q14671		154	Q16576	154-Q16576		2	Q3ZCW2	2-Q3ZCW2			110-P14618		99-Q9BQ04		2-Q96NT0			98-P62993	2-Q9NPJ6	158-Q9BVG4	323-P68104
1369	Q93008	1369-Q93008		495	Q86U44	495-Q86U44		2	P00492	2-P00492			2074-P49327		510-P17655		339-P17812			969-P16885	137-Q9Y5A7	347-O94788	3-Q16763
2	P62249	2-P62249		178	Q96C19	178-Q96C19		1	Q96EY9	1-Q96EY9			46-Q9P0L2		134-Q96C19		167-Q53HC9			223-Q01085	351-Q9H9A6	218-Q6PD74	326-P60709
2	P23528	2-P23528		2	Q9BZE9	2-Q9BZE9		2	Q01518	2-Q01518			187-P15170		224-O95721		181-Q04323			85-Q8N8S7	2-Q96S90	34-P60709	67-P00918
28	P60842	28-P60842		189	Q9GZL7	189-Q9GZL7		432	P08238	432-P08238			2-P20340		468-Q9UHX1		2-Q9H7Z6			411-O43847	203-Q9GZZ9	312-Q9Y266	265-Q96SW2
44	P35998	44-P35998		67	P17980	67-P17980		2	P23381	2-P23381			1792-Q3V6T2		144-P23526		75-P16083			277-Q8WUM4	90-Q15365	684-P53396	32-O14907
28	P60842	28-P60842		19	P62328	19-P62328		8	Q9UHB9	8-Q9UHB9			674-P07900		450-P23381		14-Q13442			75-P00338	284-P61160	294-O43681	1-Q15834
2	P60709	2-P60709		337	P17812	337-P17812		662	P34932	662-P34932			111-P37837		350-P32519		154-P51572			999-P22314	66-Q01469	26-P30085	17-P54577
2	P62249	2-P62249		134	P09429	134-P09429		472	P10155	472-P10155			857-Q14C86		1230-P41252		215-Q13561			5-P36871	329-Q9BT78	396-P31150	43-P62306
24	Q9H853	24-Q9H853		158	Q9H3U1	158-Q9H3U1		6	Q9Y5X2	6-Q9Y5X2			4-Q8N5X7		469-Q9UHX1		747-Q96RG2			723-Q92598	71-O43175	306-P15104	43-A6NIH7
1446	Q04637	1446-Q04637		76	O60361	76-O60361		484	Q14974	484-Q14974			457-P08238		22-O15305		87-P06733			7-Q9BXJ9	49-O75347	640-P07814	2-Q9H832
1282	Q9UM54	1282-Q9UM54		67	P60174	67-P60174		2	P23381	2-P23381			294-P68133		24-Q9Y680		1257-P09884			695-Q9H0H0	25-Q92973	670-P53396	75-P67936
2	P14174	2-P14174		115	Q9UIL1	115-Q9UIL1		10	Q9UMY4	10-Q9UMY4			2-P15311		154-Q15084		194-Q13107			570-P09960	322-P0DMV8	14-P08238	407-Q16576
60	P06454	60-P06454		2	Q9BTK6	2-Q9BTK6		284	P35520	284-P35520			160-Q9BRG1		744-Q9P2J5		168-P07339			176-P67870	501-Q7Z5L2	22-Q9Y2Z0	59-P28676
157	P0DMV8	157-P0DMV8		60	Q01518	60-Q01518		137	P51858	137-P51858			91-P61244		82-P41250		162-Q92734			533-P55884	24-P17066	499-P0DMV8	2-Q9Y5J9
2	P60709	2-P60709		843	P49327	843-P49327		484	Q14974	484-Q14974			126-Q99829		161-Q92973		1-Q8IWJ2			24-P35998	99-P68104	448-Q13263	18-P06454
140	P68363	140-P68363		438	P47974	438-P47974		258	Q9NP61	258-Q9NP61			2-O00499		265-Q96SW2		77-Q16537			2108-P49327	146-Q9BZE2	258-Q9UNZ2	898-Q9UI26
2	P61960	2-P61960		34	Q9UHD9	34-Q9UHD9		2	P00492	2-P00492			363-Q58FF7		2-O60749		3-Q99707			156-Q12792	44-O14818	145-P60709	2-Q15020
423	Q8N6H7	423-Q8N6H7		218	P52788	218-P52788		2	B2RPK0	2-B2RPK0			45-Q13642		108-P00492		2-Q9Y5S9			88-P53041	1117-Q27J81	257-Q9UNZ2	1-Q7Z4G1
2	P61960	2-P61960		143	Q13510	143-Q13510		2	P43487	2-P43487			188-Q06830		206-Q9H2J4		144-O00273			1-Q99856	1861-Q9H4A3	170-P37802	426-Q9BQE3
111	Q09161	111-Q09161		435	Q9NP73	435-Q9NP73		139	A6NNZ2	139-A6NNZ2			191-Q93034		2-P04183		489-P41250			5-Q96H20	340-P50579	154-P08758	429-P68363
847	Q96P70	847-Q96P70		949	P35580	949-P35580		167	Q92734	167-Q92734			19-O43583		10-Q9Y605		227-P60709			48-P55209	55-P62304	8-P15927	386-Q9NQW7
44	A6NHG4	44-A6NHG4		13	Q96AT9	13-Q96AT9		2	P00492	2-P00492			2-A6NDU8		231-P55072		2-P24534			128-P61204	23-A0A1B0GUS4	2-Q96IZ0	529-O95394
57	P14618	57-P14618		2	Q9Y2V7	2-Q9Y2V7		124	O60493	124-O60493			997-O15360		722-P51003		610-A0AVT1			696-P34932	123-Q9UHV9	120-P14550	287-P0DPH8
400	P11142	400-P11142		154	P52566	154-P52566		271	P54578	271-P54578			125-Q99829		2-P55209		2-ENST00000331272_10_101695105_aTIS_111db1			50-O14641	152-P20290	158-P15170	108-P31153
156	P0DMV8	156-P0DMV8		301	P27694	301-P27694		2	Q14919	2-Q14919			690-O00159		255-P68104		146-P06733			386-P12268	275-P35998	368-Q13867	6-Q9NZZ3
7	Q99996	7-Q99996		296	Q14157	296-Q14157		124	O60493	124-O60493			125-Q9UGI8		772-P55072		148-P06733			626-Q00610	146-P62937	278-P60709	2-Q8IVM0
60	P06454	60-P06454		78	P62937	78-P62937		2	P25490	2-P25490			172-Q9UL46		576-P07900		771-Q32MZ4			314-Q9UJX4	342-P14618	309-Q9H6Z4	2-Q8IWT0
57	P14618	57-P14618		412	Q32MZ4	412-Q32MZ4		2	P00492	2-P00492			1-Q96KB5		753-Q8TD19		138-Q13263			439-Q92598	768-Q8N9B5	1-P48059-2	1-P11142
442	Q9UGP4	442-Q9UGP4		220	O76003	220-O76003		2	Q8WV07	2-Q8WV07			23-P00558		2-P06454		422-Q13885			357-Q9ULX3	940-P49588	144-P13693	84-P16949
2	P14174	2-P14174		76	O60361	76-O60361		2	P36915	2-P36915			1-P32929		173-Q15019		1157-P35580			1-Q9Y297-2	33-O43924	33-P0DMV8	572-P23588
2	P62253	2-P62253		1	Q8N720	1-Q8N720		2	P00492	2-P00492			149-P17174		3-Q9NTK5		580-Q86TU7			173-P49770	207-P52907	1575-Q9Y6D6	2-Q9UKG1
24	Q9H853	24-Q9H853		337	P17812	337-P17812		198	O15305	198-O15305			103-Q15773		15-P13693		1138-Q2NKX8			219-P19174	22-P37837	266-Q01518	2-A6NKD9
85	P0DPH8	85-P0DPH8		1129	P49327	1129-P49327		54	P68371	54-P68371			301-Q15276		11-Q9NTK5		549-P49588			850-Q14C86	1699-P35579	105-P14618	21-P0DP25
57	O75663	57-O75663		57	P51965	57-P51965		257	Q8IVD9	257-Q8IVD9			269-Q7Z5L9		129-Q15435		2-Q9BVG4			9-Q9UBQ5	86-P0DPK2	28-P0DMV8	66-O75937
431	Q05639	431-Q05639		2	Q8IXQ5	2-Q8IXQ5		2	P60709	2-P60709			68-P04632		271-Q9NT62		14-ENST00000535997_16_89657597_5UTR_100db1			43-P0CG47	155-P15586	204-P07195	189-P04792
214	Q9Y617	214-Q9Y617		321	Q9UBB6	321-Q9UBB6		2	P00492	2-P00492			2-E9PAV3		115-Q06323		2-Q9Y4E8			217-Q92945	210-P30153	277-P60709	471-Q92769
2	P0DMV8	2-P0DMV8		19	O43399	19-O43399		143	O95861	143-O95861			28-P62258		2-Q99584		70-P29966			787-P46379	153-P54105	69-O43175	2-O60502
66	P13798	66-P13798		321	Q9UBB6	321-Q9UBB6		2	P00492	2-P00492			28-Q5T1J5		2-P60983		802-P34932			146-Q9Y5K5	544-Q15276	278-Q01518	177-P27635
59	P06454	59-P06454		67	P60174	67-P60174		137	P49903	137-P49903			3-Q3KRA6		32-P06733		1172-Q7Z406			1-ENST00000418976_9_128276341_aTIS_111db1	60-Q9UHY7	126-Q13765	1-O00273
2	P21108	2-P21108		321	Q9UBB6	321-Q9UBB6		2	P00492	2-P00492			31-P61254		73-P00338		2-O94952			115-O95747	84-O60749	80-P00441	2-P30519
2	P21108	2-P21108		189	Q9Y4E8	189-Q9Y4E8		137	P49903	137-P49903			2-O00154-2		120-Q99497		454-Q92769			54-P37837	41-Q9Y2S6	1-Q7Z6B0	426-P68371
2	P21108	2-P21108		341	Q9UNZ2	341-Q9UNZ2		580	Q8WUM4	580-Q8WUM4			134-Q58FG1		2463-P49327		1364-Q96L93-2			152-P00492	398-Q99832	29-P05204	345-P04075
2	Q9BXJ9	2-Q9BXJ9		311	O60879	311-O60879		2	P49418	2-P49418			622-P11142		426-P07437		69-P55854			240-Q15051	69-P08047	703-P12270	2-Q96S94
1	Q9Y5P6	1-Q9Y5P6		144	O75884	144-O75884		580	Q8WUM4	580-Q8WUM4			1-Q9BQC3		519-Q96P70		327-Q9NY27			142-Q9H9R9	180-O76003	144-P07339	2-Q9Y259
2	P04075	2-P04075		260	P54725	260-P54725		2	P00492	2-P00492			120-P06733		427-P07437		240-P14314			142-P62258	196-P22061	156-P54105	2-Q9NRF9
1	P27348	1-P27348		2	Q8IXQ5	2-Q8IXQ5		2	P00492	2-P00492			1-Q9NWK9		1106-Q9Y490		372-P55209			120-Q9UNS2	391-P55072	298-Q14247	111-Q92945
2970	Q7Z6Z7	2970-Q7Z6Z7		56	O94788	56-O94788		2	P08238	2-P08238			62-P61981		136-P20073-2		2-P60660			420-P50991	215-P55884	330-P29401	363-P08243
156	P0DMV8	156-P0DMV8		3	P16220	3-P16220		114	P09211	114-P09211			167-Q96MW1		9-P23919		124-Q9UNF1			3-Q9ULX3	207-Q9UKX7	47-P20618	42-P15531
7	Q9H993	7-Q9H993		344	P04075	344-P04075		2	P00492	2-P00492			476-Q13131		2-ENST00000415278_1_96448241_ntr_001db3		127-Q15185			442-Q15075	76-O75496	831-Q9C0C9	1-O75179
2	P23528	2-P23528		298	Q9Y266	298-Q9Y266		2	P62318	2-P62318			2-Q96EB6		185-ENST00000553064_12_53467239_CDS_010db2		233-P33316			93-P14618	9-O00203	83-P04075	27-P20645
393	P08238	393-P08238		2375	Q9ULT8	2375-Q9ULT8		2	P62318	2-P62318			74-P14678		846-O60502		525-O75191			133-P61081	78-P08047	29-Q2QD12	329-P17987
142	P23381	142-P23381		27	O75368	27-O75368		2	P00492	2-P00492			2-Q9NQX3		95-Q7Z3U7		126-Q15365			891-P07814	224-P61163	400-P54727	648-P07900
1	P27348	1-P27348		345	P04075	345-P04075		2	Q99497	2-Q99497			1-Q9H3K6		50-P61978		101-P0DMV8			184-P30101	204-Q9UKX7	90-Q9UK76	1-Q9BRT9
998	P49327	998-P49327		24	Q96B70	24-Q96B70		19	Q58FF6	19-Q58FF6			155-Q13451		144-Q13492		566-Q14974			74-O75369	158-Q99729-2	19-Q14651	29-Q92820
2	P14174	2-P14174		157	Q13107	157-Q13107		2	P0DMV8	2-P0DMV8			314-P37837		239-Q9NPF4		145-P63241			114-Q9NRG1	1004-P35580	325-P41240	605-P41252
173	P11142	173-P11142		839	Q9Y490	839-Q9Y490		2	P00492	2-P00492			457-O60271		513-Q99832		1-O94889			170-P50395	190-P05455	393-Q8NI51-9	155-P56537
391	P14618	391-P14618		256	Q9UNM6	256-Q9UNM6		16	Q8IYB5	16-Q8IYB5			33-O75348		310-Q9H3S7		1053-Q8IWZ3			202-P20618	9-P0CG47	425-P31948	178-P12277
75	ENST00000602494_9_96910076_ntr_100db1	75-ENST00000602494_9_96910076_ntr_100db1		66	O76003	66-O76003		88	O75368	88-O75368			612-P0DMV8		134-P52565		447-P54577			241-Q9P287-2	423-Q9H2G2	72-P26641	1-A0MZ66
2	P21108	2-P21108		269	Q9UNZ2	269-Q9UNZ2		2	P00492	2-P00492			176-Q8N1F7		321-P49327		3-Q58FG1			2-P45974	440-O15067	331-Q16531	16-O75832
2	P55209	2-P55209		221	Q96GX5	221-Q96GX5		2	P00492	2-P00492			301-O95278		2-Q15819		2-P27448			84-P10599	37-Q9NQ48	2-Q13492	2-Q99584
57	P06454	57-P06454		88	Q08752	88-Q08752		394	P22314	394-P22314			112-P32119		147-Q01085		239-P06733			61-O96033	65-Q96LR5	18-Q9Y2Z0	971-P07814
85	P0DPH8	85-P0DPH8		53	P09429	53-P09429		2	P00492	2-P00492			281-Q9NYL9		3-P04080		2-P62877			11-P52789	284-Q14974	15-P31948	352-P28838
1	P61081	1-P61081		2	Q16576	2-Q16576		2	P00492	2-P00492			82-P49419		526-Q13263		73-P62258			35-P36507	5-Q96AE4	346-P14618	2-P49770
2	P00558	2-P00558		2	P23610	2-P23610		385	O95373	385-O95373			2-P55036		58-P06733		566-P11142			256-P11802	53-P55209	35-P61088	221-P11142
168	P14550	168-P14550		68	P29218	68-P29218		2	P00492	2-P00492			2-P50579		525-Q13263		130-P00558			2-Q96EK9	314-O95671	159-P54105	19-O43399
154	Q58FF6	154-Q58FF6		74	P07195	74-P07195		2	P00492	2-P00492			277-Q96EQ0		176-Q96T76		270-P07900			317-P54136	51-P00338	276-O95861	186-Q92734
291	Q99832	291-Q99832		2	Q9Y2J2	2-Q9Y2J2		443	P40227	443-P40227			15-Q16644		44-P62081		157-P04075			195-O00273	45-O60739	58-P17812	228-O95229
1	P61081	1-P61081		1	Q9UBI1	1-Q9UBI1		443	P40227	443-P40227			24-Q8IZ07		276-O14531		185-Q58FF8			102-P07437	1395-P49815	33-Q9Y4L1	141-P49006
1	P61081	1-P61081		2	Q16576	2-Q16576		2	P00492	2-P00492			353-P26038		120-P62826		57-Q99436			76-A6NHG4	787-P52732	73-P06733	50-O00629
321	P0DPH8	321-P0DPH8		299	Q9Y266	299-Q9Y266		962	Q9Y490	962-Q9Y490			330-O00232		2-Q9UMZ2		151-Q16881			16-P05387	41-O75347	117-P62258	196-Q9HB71
72	P06454	72-P06454		48	Q96HR8	48-Q96HR8		962	Q9Y490	962-Q9Y490			2-Q9Y2B9		114-P00966		141-Q9BZK3			65-P06454	626-P51693	970-P41252	2-Q9UJX6
998	P49327	998-P49327		93	P0DMV8	93-P0DMV8		319	O15355	319-O15355			434-P22102		421-Q9UBB4		48-P17050			1129-Q27J81	9-Q15843	2-P06744	2-Q9UBE0
156	P0DMV8	156-P0DMV8		1142	Q14C86	1142-Q14C86		16	Q6GMV3	16-Q6GMV3			31-P63220		171-P0DMV8		1848-O75369			126-P30566	273-P0DPH8	35-Q9UJU6	22-P0DP25
56	P37837	56-P37837		68	P68363	68-P68363		2	P00492	2-P00492			1-Q9GZU7		75-P62316		564-P26038			298-Q7L2H7	2-Q32MZ4	10-P05387	714-P55072
325	P0DPH8	325-P0DPH8		87	P62701	87-P62701		1	P04632	1-P04632			1877-Q5VZ89		28-Q9H853		173-Q9BV86			360-Q5PRF9	19-P16083	6-P55327-2	224-O95721
5	Q9NR46	5-Q9NR46		373	P50395	373-P50395		2	P00492	2-P00492			491-Q9H1K0		173-P16152		111-P40855			50-Q9Y5S9	64-Q9NYB0	12-Q8WXC6	1-Q13685
204	Q9P2J5	204-Q9P2J5		24	P48739	24-P48739		2	P00492	2-P00492			313-P11142		213-P22102		1871-Q9Y490			94-P14618	20-P55854	30-P61088	265-P17655
18	Q8IYS1	18-Q8IYS1		45	Q9HB71	45-Q9HB71		172	Q9H2J4	172-Q9H2J4			380-Q13561		2-Q5TBB1		439-Q9NRR5			528-P54136	174-P55884	108-P49770	5-Q9NQP4
2	P14174	2-P14174		290	Q9BV20	290-Q9BV20		88	P52306	88-P52306			224-P49593		73-Q8IZ83		21-ENST00000454078_6_70609334_ntr_101db1			111-P68363	76-P35579	531-P06744	2-Q86Y56
204	Q9P2J5	204-Q9P2J5		1	Q9Y2J2	1-Q9Y2J2		444	Q02790	444-Q02790			128-P0DP25		12-Q01469		129-O75832			212-P00813	83-Q9BTE6	532-P06744	4-P06454
156	P0DMV8	156-P0DMV8		19	P50454	19-P50454		2	P00492	2-P00492			1-Q9H0Y0		103-P08238		213-P49321			3744-Q14204	24-A0A1B0GUS4	217-P78371	391-Q14974
1	P49721	1-P49721		11	Q9H6T3	11-Q9H6T3		1	P0CG47	1-P0CG47			1-P09936		2130-O75369		128-O75832			61-Q9Y5Q9	479-P11142	521-P31948	616-Q14C86
245	P0DPH8	245-P0DPH8		76	P21283	76-P21283		5	Q9Y6K1	5-Q9Y6K1			77-P07737		1168-O14654		3-Q9NR33			121-Q9UMY4	534-Q9UKF6	82-P68104	225-P54105
312	P22234	312-P22234		281	P68104	281-P68104		2	P00492	2-P00492			218-P56945		2-Q86UY6		148-Q96K17			104-Q9UKY7	2-Q96C12	395-P54727	1-Q9UPQ9-2
287	P33993	287-P33993		587	P38606	587-P38606		56	Q9H993	56-Q9H993			471-Q32MZ4		62-P31946		87-P29966			136-P28066	654-Q9UKG1	430-P68104	10-O43768
1	O60220	1-O60220		538	Q92990	538-Q92990		809	P12270	809-P12270			2-Q9BUP0		2-O00116		276-P36873			235-Q96HR8	16-P31948	89-P04075	1-Q96RG2
141	P02794	141-P02794		475	Q14974	475-Q14974		153	P52306	153-P52306			16-Q13442		60-P27348		725-Q9UHP3			182-Q96BN8	172-Q8WUM4	146-Q8IYS1	395-Q8N6R0
172	P11142	172-P11142		10	Q9NX55	10-Q9NX55		153	P52306	153-P52306			20-P34932		449-A6NEC2		63-Q9UK76			209-P08243	30-P27816	224-O95684	244-P62258
2	P35579	2-P35579		85	Q99733	85-Q99733		2	Q99961	2-Q99961			52-Q13765		358-P12268		422-P68371			103-Q9UKY7	284-P49589	696-P49321	215-P54105
75	ENST00000602494_9_96910076_ntr_100db1	75-ENST00000602494_9_96910076_ntr_100db1		118	A6NNZ2	118-A6NNZ2		2	P00492	2-P00492			971-Q9Y2H0		2-Q9P0W2		433-O43896			365-Q9NYB0	75-P55060	11-Q9NVG8	12-Q99615
156	P0DMV8	156-P0DMV8		178	P13798	178-P13798		168	P43490	168-P43490			220-O00151		62-P00558		70-O95721			396-Q58FG1	9-Q12904	1043-O43847	360-P31943
325	P0DPH8	325-P0DPH8		2	Q9C0C9	2-Q9C0C9		1	P0CG47	1-P0CG47			337-O14929		2-P27361		67-Q9UK76			169-Q9P0J7	238-P06733	219-O75663	430-P68363
184	P48643	184-P48643		60	Q9UHD1	60-Q9UHD1		142	P28838	142-P28838			1-O14686		417-P11142		132-O75832			42-P06454	258-P07205	909-O43847	208-Q96G46
2	P08238	2-P08238		147	P78330	147-P78330		2	P00492	2-P00492			61-Q3MHD2		264-P53004		2-Q9Y3B9			168-Q147X3	451-P49588	200-P06733	2-P27540
322	P0DPH8	322-P0DPH8		178	P13798	178-P13798		1	Q9Y3D8	1-Q9Y3D8			2-ENST00000574426_17_2711661_aTIS_111db1		141-P60174		5-Q9Y3B9			4-P12277	271-P00390	359-P11142	19-P50454
2	P08238	2-P08238		1789	Q9H4A3	1789-Q9H4A3		4	Q9Y3D8	4-Q9Y3D8			553-P07384		366-P41252		6-Q9Y3B9			64-Q13126	1567-O60333	719-P12814	2-Q15545
2	P14174	2-P14174		515	O00410	515-O00410		2	Q9Y3D8	2-Q9Y3D8			2-Q9Y262		95-Q9NZZ3		11-Q93062			68-P39019	237-P60709	484-P19174	269-Q9UNZ2
287	P33993	287-P33993		147	P78330	147-P78330		2	Q9Y3D8	2-Q9Y3D8			354-Q14247		282-P50990		2-Q01105-2			44-P20962	136-O75175	224-P08397	2-P51610
2	Q13126	2-Q13126		106	Q9HD47	106-Q9HD47		89	P08238	89-P08238			2-Q13409		320-P0DPH8		266-Q58FF8			74-P46734	49-Q99497	402-Q9ULR3	2-Q9Y4L5
411	Q9UJU6	411-Q9UJU6		64	Q96C86	64-Q96C86		100	Q00537	100-Q00537			160-P16152		257-Q96HR8		433-O60749			123-O00151	310-P46940	331-P31689	1-Q96AY4
1	P49721	1-P49721		52	P49458	52-P49458		3	Q9Y3D8	3-Q9Y3D8			94-P35908		30-P31939		174-Q8IVD9			354-P00558	298-P31323	230-Q9BWD1	33-Q9NRX4
44	Q99436	44-Q99436		300	P55263	300-P55263		2	P00492	2-P00492			684-P49588		152-P06733		147-P07900			168-P28074	482-P26640	275-P00558	811-O43592
156	P0DMV8	156-P0DMV8		8	P09496	8-P09496		1022	O00410	1022-O00410			2-P35548		61-Q8N6N7		7-P07195			528-Q53ET0	817-Q12756	142-Q9Y696	117-P09972
205	Q99598	205-Q99598		72	P54578	72-P54578		2	P36404	2-P36404			1-Q15365		68-Q9Y265		88-Q06830			7-Q9BWD1	197-P11586	210-P00390	40-Q969R2
44	Q99436	44-Q99436		183	P60174	183-P60174		1	Q9Y3D8	1-Q9Y3D8			2-Q9C0C9		698-P49321		137-P43487			338-O15355	15-Q02790	22-P31946	1-O43347
205	Q99598	205-Q99598		237	P06733	237-P06733		1	P0CG47	1-P0CG47			2-Q6ZN18		281-Q01581		873-Q9Y490			71-P41252	1010-Q02952	1-P05387	207-Q9BVG4
33	Q9H5X1	33-Q9H5X1		486	Q15393	486-Q15393		1	Q9UI26	1-Q9UI26			84-P09211		487-P11142		203-P00558			545-Q9UBC2	199-P14314	184-P06732	15-P26639
2	Q9H993	2-Q9H993		59	Q01105	59-Q01105		263	P08243	263-P08243			118-Q13158		62-P26038		222-P29966			95-P14174	315-Q9BXB4	473-Q16881	9-P61024
55	P06454	55-P06454		12	O00487	12-O00487		97	A6NMY6	97-A6NMY6			2-P0CG34		228-P06733		120-P0DMV8			3-Q9Y6E2	393-O94888	161-P08243	2-Q13177
72	P06454	72-P06454		531	P63010	531-P63010		41	Q58FG0	41-Q58FG0			207-O00273		270-O15067		34-P50579-2			298-P31948	987-O43847	4-P05387	402-Q16576
46	Q9Y617	46-Q9Y617		146	Q9Y2H2	146-Q9Y2H2		2	P00338	2-P00338			20-Q9P289		22-P13797		34-P50579			405-Q9P2J5	857-Q9UIA9	71-Q96CP2	83-Q9UIL1
471	Q13043	471-Q13043		237	P06733	237-P06733		154	P48643	154-P48643			52-Q05682		97-P13693		184-Q58FF8			408-P08243	19-Q9BZL1	208-P04075	672-Q32MZ4
186	P14324	186-P14324		294	Q06210	294-Q06210		180	P60709	180-P60709			91-Q9Y266		347-Q16644		286-P55036			384-P14618	503-P33176	1510-P35579	2-Q09028-2
492	P22059	492-P22059		470	P14625	470-P14625		392	P49189	392-P49189			292-Q08J23		89-P53396		170-Q32MZ4			39-P0DMV8	28-P52565	60-Q13765	1-O94885
186	P14324	186-P14324		101	Q13257	101-Q13257		1	Q9Y3D8	1-Q9Y3D8			1840-Q9UPY3		138-Q5TBB1		174-P08758			270-P16989	6-P83916	2-P56524	1-P04406
2	Q9H6T3	2-Q9H6T3		294	Q06210	294-Q06210		110	P30041	110-P30041			254-Q13263		144-P07900		12-ENST00000403258_6_88276364_ntr_101db1			237-P12277	92-Q00535	62-P09429	279-P14618
97	Q6P996	97-Q6P996		101	Q13257	101-Q13257		2	P00492	2-P00492			4-Q9C0C9		11-P00338		225-P60709			522-Q96RS6	71-P41743	199-P06733	2-Q99880
184	P48643	184-P48643		1	P35237	1-P35237		2	P00492	2-P00492			217-Q15056		91-P05455		30-P48637			2-P14618	88-Q9NQP4	624-P0DMV8	2448-P49327
2	P14174	2-P14174		796	Q5T4S7	796-Q5T4S7		106	Q13257	106-Q13257			17-P06454		2-Q9NPJ6		61-P09936			560-P06737	428-P55072	814-P22314	124-P50990
2	P30041	2-P30041		2	Q15046	2-Q15046		106	Q13257	106-Q13257			765-P49327		137-Q9Y5A7		214-O95817			366-P38606	1-Q16587-5	151-P31939	2-Q9Y2U8
184	P48643	184-P48643		67	P46821	67-P46821		534	P34932	534-P34932			2-ENST00000556323_14_92026566_ntr_100db1		351-Q9H9A6		243-P60174			336-O95396	257-P04406	21-P31946	238-P55036
2	P48643	2-P48643		145	P27695	145-P27695		617	P22314	617-P22314			177-Q96FW1		2-Q96S90		532-Q32MZ4			62-Q13561	137-P61081	288-P07814	1-Q9Y2Y0
2	Q9H6T3	2-Q9H6T3		954	Q16531	954-Q16531		72	P0DP25	72-P0DP25			781-Q8WUM0		203-Q9GZZ9		3-Q04760			976-ENST00000376052_13_102597039_aTIS_111db1	67-Q99832	12-P49591	197-O00273
2	P48643	2-P48643		160	P19623	160-P19623		501	P49321	501-P49321			100-P49006		90-Q15365		4-Q04760			133-P61086	34-P00441	287-P07814	564-Q9BTE3
184	P48643	184-P48643		161	P19623	161-P19623		534	P34932	534-P34932			9-P58546		284-P61160		2-P16949			260-O14976	168-P68104	9-P05387	2-P29144
560	Q9UBC2	560-Q9UBC2		71	P06732	71-P06732		422	A6NNZ2	422-A6NNZ2			48-Q9UQB9		66-Q01469		2-Q04760			44-O75828	475-Q5SY16	162-Q9BQA1	12-Q13362
13	Q92990	13-Q92990		2	Q09028	2-Q09028		534	P34932	534-P34932			2-Q9UQ80		329-Q9BT78		2-Q8NFQ8			353-P00558	72-P52788	176-Q15293	3-P04406
295	P14618	295-P14618		58	P50991	58-P50991		422	A6NNZ2	422-A6NNZ2			2-Q9H098		2-A6NIH7		617-P07900			43-O75828	174-Q93009	2-ENST00000498385_22_23894847_ntr_001db3	1-O95379
56	Q9BWU0	56-Q9BWU0		71	P06732	71-P06732		522	P0DMV8	522-P0DMV8			94-A6ZKI3		71-O43175		204-O15355			469-P49327	154-Q53T59	221-Q9BVL2	248-Q9UKG1
322	P0DPH8	322-P0DPH8		608	Q13614	608-Q13614		2	Q9BTY7	2-Q9BTY7			2-Q9Y5R8		49-O75347		147-P62258			10-P09936	170-Q9H853	73-P20962	1-Q9P1F3
410	Q9UN37	410-Q9UN37		44	Q9NUQ9	44-Q9NUQ9		534	P34932	534-P34932			891-O15067		25-Q92973		66-Q8WTS6			73-P47756	165-Q99497	1-P15923	2-P35520
2	A6NHG4	2-A6NHG4		181	P20290	181-P20290		8	E9PAV3	8-E9PAV3			137-A6NNZ2		322-P0DMV8		77-P51665			61-P25787	17-P53675	983-P07814	129-P60981
78	P04350	78-P04350		249	P49591	249-P49591		515	Q15046	515-Q15046			425-P14618		501-Q7Z5L2		1049-Q9Y613			2-Q53S08	66-P06733	21-Q9UIA9	351-P15311
325	P0DPH8	325-P0DPH8		81	P09211	81-P09211		534	P34932	534-P34932			90-P62424		24-P17066		2-Q15056			1-P53990	251-P68104	516-Q92598	2-P05423
431	P68104	431-P68104		110	Q01581	110-Q01581		515	Q15046	515-Q15046			204-O95817		99-P68104		98-P68104			67-Q9NUU7	213-P46109	613-Q13586	114-Q9Y570
431	P68104	431-P68104		125	P00558	125-P00558		3	Q7L5D6	3-Q7L5D6			272-Q16881		146-Q9BZE2		222-P78371			143-Q9UIL1	273-P60174	296-P35527	367-Q9H9A6
2	P14174	2-P14174		176	O43399	176-O43399		2	Q7L5D6	2-Q7L5D6			598-O43491		2-O95340		158-Q9BVG4			2-P53990	23-Q10567	26-P62258	2-P06730
184	P48643	184-P48643		2	Q9NQG6	2-Q9NQG6		123	P00441	123-P00441			1183-Q5VZ89		2-O60814		347-O94788			476-O95757	212-P04406	774-O60763	68-O95229
325	P0DPH8	325-P0DPH8		256	O00273	256-O00273		107	Q53HC9	107-Q53HC9			1-Q96JP0		44-O14818		218-Q6PD74			138-Q7Z422	269-P60174	55-P78371	2-O14907
298	O00231	298-O00231		19	O43399	19-O43399		151	P49006	151-P49006			59-O75368		1117-Q27J81		34-P60709			465-P07900	158-P00918	324-Q96J01	577-P13010
890	P07814	890-P07814		168	Q53T59	168-Q53T59		107	Q53HC9	107-Q53HC9			15-P61970		1861-Q9H4A3		221-P78371			22-A6NIH7	345-P12277	158-Q13263	477-P49588
2	P48643	2-P48643		4	Q99707	4-Q99707		57	P10599	57-P10599			368-P04350		340-P50579		312-Q9Y266			316-Q15366	369-Q58FF6	201-O43312	13-P20962
72	P06454	72-P06454		2	P0DP25	2-P0DP25		534	P34932	534-P34932			687-Q15345		55-P62304		684-P53396			14-Q9NPA8	949-P01023	2-P19174	158-O60701
2	A6NHG4	2-A6NHG4		99	Q9BQ04	99-Q9BQ04		13	Q16851	13-Q16851			22-Q16181		23-A0A1B0GUS4		294-O43681			293-P29401	157-P17987	143-P49321	230-P28066
70	ENST00000530835_11_90283408_ntr_011db2	70-ENST00000530835_11_90283408_ntr_011db2		510	P17655	510-P17655		534	P34932	534-P34932			314-Q05086		123-Q9UHV9		26-P30085			308-O00273	147-P00918	272-P29966	2-Q9Y2V7
2	O75937	2-O75937		134	Q96C19	134-Q96C19		2	Q9Y281	2-Q9Y281			176-Q9NPH2		53-O15347		2-Q15691			757-O75534	758-P34932	35-A0A075B759	143-P78371
2	Q9ULX3	2-Q9ULX3		224	O95721	224-O95721		2	P09651	2-P09651			2-P27361		152-P20290		396-P31150			123-Q14204	92-P50990	704-Q32MZ4	2-ENST00000644631_2_38876053_aTIS_111db1
299	P00338	299-P00338		468	Q9UHX1	468-Q9UHX1		2	ENST00000440944_9_136327696_aTIS_111db1	2-ENST00000440944_9_136327696_aTIS_111db1			1138-O14654		275-P35998		306-P15104			1325-P49327	64-ENST00000402643_6_166064725_ntr_111db1	1427-P51610	95-Q99426
2	P14174	2-P14174		144	P23526	144-P23526		2	Q9Y281	2-Q9Y281			487-O15523		146-P62937		640-P07814			825-P41252	18-P67936	543-Q9Y5A7	255-P68104
295	P14618	295-P14618		2	P53611	2-P53611		2	P09651	2-P09651			363-P11586		342-P14618		670-P53396			190-Q13347	86-P06454	605-O00178	52-P53041
299	P00338	299-P00338		450	P23381	450-P23381		185	P49321	185-P49321			138-A6NNZ2		768-Q8N9B5		14-P08238			9-P63027	12-Q9BQ67	170-P49006	145-P02794
295	P14618	295-P14618		350	P32519	350-P32519		133	Q9BRP8	133-Q9BRP8			4608-Q5T4S7		940-P49588		22-Q9Y2Z0			2198-Q9Y490	256-Q32MZ4	434-P49321	522-Q96T76
2	P48643	2-P48643		1230	P41252	1230-P41252		129	P0DP25	129-P0DP25			98-P62993		33-O43924		499-P0DMV8			120-P06732	2-Q9NVF7	15-P63104	2-Q9NXR5
2	P48643	2-P48643		469	Q9UHX1	469-Q9UHX1		96	P08758	96-P08758			969-P16885		207-P52907		448-Q13263			32-P00519	429-Q9BQE3	866-Q12888	268-Q9Y5K5
19	P54725	19-P54725		469	Q9UHX1	469-Q9UHX1		547	P0DMV8	547-P0DMV8			223-Q01085		22-P37837		2-Q7L8A9			327-P12277	588-Q9BTW9	4-Q9UKD1	183-O43583
240	Q6PD74	240-Q6PD74		22	O15305	22-O15305		2	P60981	2-P60981			85-Q8N8S7		260-Q02790		258-Q9UNZ2			1-Q5JTW2	8-P40227	169-P49006	222-P60709
659	P33176	659-P33176		24	Q9Y680	24-Q9Y680		325	P68104	325-P68104			411-O43847		1699-P35579		145-P60709			475-P12956	933-O95373	16-P61981	61-Q9Y312
1	Q96HQ2	1-Q96HQ2		144	P23526	144-P23526		96	P08758	96-P08758			2-P36871		86-P0DPK2		257-Q9UNZ2			201-O14818	176-P61289	15-P27348
90	P78371	90-P78371		1455	P46821	1455-P46821		2	P52272	2-P52272			277-Q8WUM4		155-P15586		241-P54727			1699-Q15149	212-P00338	2-Q9BZL4
2	P14174	2-P14174		154	Q15084	154-Q15084		387	P00558	387-P00558			75-P00338		1-Q16644		170-P37802			1-Q96K17	14-P35544	16-Q04917
123	Q9P1Z2	123-Q9P1Z2		744	Q9P2J5	744-Q9P2J5		2	P62805	2-P62805			999-P22314		210-P30153		71-P43487			351-P00558	134-Q9BV57	36-Q15785
104	P07437	104-P07437		82	P41250	82-P41250		24	P08758	24-P08758			5-P36871		150-P62937		154-P08758			473-Q7KZF4	202-P22102	454-P49321
62	P06454	62-P06454		161	Q92973	161-Q92973		932	P27816	932-P27816			723-Q92598		153-P54105		8-P15927			307-Q15365	468-P00390	75-P05387
75	ENST00000602494_9_96910076_ntr_100db1	75-ENST00000602494_9_96910076_ntr_100db1		265	Q96SW2	265-Q96SW2		98	Q9NYB0	98-Q9NYB0			7-Q9BXJ9		544-Q15276		158-P08758			2-Q9H3K6	180-O14980	59-P17174
2	P43487	2-P43487		81	P09211	81-P09211		98	Q9NYB0	98-Q9NYB0			695-Q9H0H0		60-Q9UHY7		2-Q96IZ0			93-Q07866	500-Q9Y6G9	472-Q14247
59	P06454	59-P06454		248	Q9UKG1	248-Q9UKG1		142	Q9BQY9	142-Q9BQY9			570-P09960		84-O60749		120-P14550			167-P28074	83-P11586	22-Q02790
2	P54725	2-P54725		2	O60749	2-O60749		79	Q9UIL1	79-Q9UIL1			176-P67870		41-Q9Y2S6		158-P15170			17-Q9H910	45-P11142	10-P52565
25	P15311	25-P15311		126	Q96K17	126-Q96K17		78	Q9UIL1	78-Q9UIL1			533-P55884		398-Q99832		368-Q13867			76-P49247	536-P20810	311-Q9Y371
25	P15311	25-P15311		108	P00492	108-P00492		1108	Q16531	1108-Q16531			24-P35998		69-P08047		105-P06744			106-O75153	813-P35573	460-P13010
2	P14174	2-P14174		82	P41250	82-P41250		97	O00151	97-O00151			2108-P49327		2-ENST00000574426_17_2711661_aTIS_111db1		278-P60709			3-P07320	234-Q9P287	1-Q00534
2958	Q7Z6Z7	2958-Q7Z6Z7		88	P06454	88-P06454		222	Q9Y3F4	222-Q9Y3F4			156-Q12792		180-O76003		309-Q9H6Z4			218-P18206	216-Q92734	101-P49773
2	P43487	2-P43487		297	P12277	297-P12277		13	P07108	13-P07108			88-P53041		196-P22061		1-P48059-2			229-Q9NVD7	160-P31948	147-P43487
1	Q99661-2	1-Q99661-2		206	Q9H2J4	206-Q9H2J4		448	P68104	448-P68104			2-Q99873		391-P55072		144-P13693			631-Q06210	738-Q02447	214-Q9Y5V3
290	P54727	290-P54727		88	P06454	88-P06454		433	P31150	433-P31150			1-Q99856		215-P55884		2-P04075			1004-Q9Y2K2	161-O00151	2-Q9UL49
92	P06454	92-P06454		2	P04183	2-P04183		97	O00151	97-O00151			5-Q96H20		2-P67809		33-P0DMV8			107-Q9BUJ2	183-P61981	67-P27348
75	ENST00000602494_9_96910076_ntr_100db1	75-ENST00000602494_9_96910076_ntr_100db1		87	Q7Z2Z2	87-Q7Z2Z2		1303	O94916	1303-O94916			48-P55209		207-Q9UKX7		1575-Q9Y6D6			1-O00311	496-P07814	346-Q13546
2	P43487	2-P43487		10	Q9Y605	10-Q9Y605		2	Q9BTK6	2-Q9BTK6			128-P61204		76-O75496		266-Q01518			237-O43175	175-P20339	428-Q9UBB4
2	P14174	2-P14174		231	P55072	231-P55072		33	P14866	33-P14866			696-P34932		9-O00203		105-P14618			2-Q9H9E3	294-P36873	53-P62633-8
533	P17812	533-P17812		722	P51003	722-P51003		116	P23527	116-P23527			50-O14641		78-P08047		28-P0DMV8			676-Q9UKG1	314-P60709	369-Q9GZN1
57	P06454	57-P06454		2	P55209	2-P55209		1303	O94916	1303-O94916			386-P12268		224-P61163		51-P11142			340-Q9UH65	160-O00151	42-Q93008
2	P43487	2-P43487		255	P68104	255-P68104		733	P12814	733-P12814			626-Q00610		204-Q9UKX7		204-P07195			114-P12277	489-Q9H6Z4	327-P46976
2	Q9Y5A7	2-Q9Y5A7		772	P55072	772-P55072		811	Q9Y490	811-Q9Y490			314-Q9UJX4		158-Q99729-2		277-P60709			63-Q15046	385-P40227	68-Q04917
2	P52209	2-P52209		752	Q8TD19	752-Q8TD19		797	Q3KQU3	797-Q3KQU3			439-Q92598		1004-P35580		205-O15355			482-P15311	2-Q6NZ67	314-P13645
2	O43324	2-O43324		576	P07900	576-P07900		54	Q99436	54-Q99436			357-Q9ULX3		7-P61081		69-O43175			112-P12277	484-Q93100	81-P05387
91	P06454	91-P06454		833	Q8TEX9	833-Q8TEX9		2	P49840	2-P49840			1-Q9Y297-2		190-P05455		278-Q01518			101-P21266	88-P17174	88-Q6GMV2
218	Q15075	218-Q15075		753	Q8TD19	753-Q8TD19		257	Q7Z3U7-3	257-Q7Z3U7-3			173-P49770		9-P0CG47		126-Q13765			859-O60716	196-Q96I15	24-O94760
72	P06454	72-P06454		2	P06454	2-P06454		115	P23527	115-P23527			219-P19174		423-Q9H2G2		2-Q99439			38-Q15785	25-P50991	125-P35998
2	Q96IK1	2-Q96IK1		576	P07900	576-P07900		2	P49840	2-P49840			850-Q14C86		440-O15067		80-P00441			3478-Q9UPN3-3	215-Q92734	264-P22234
2	Q9Y5A7	2-Q9Y5A7		173	Q15019	173-Q15019		288	P28838	288-P28838			9-Q9UBQ5		1-P19623		1-Q7Z6B0			47-P07900	350-P14324	405-P0DMV8
29	P43487	29-P43487		3	Q9NTK5	3-Q9NTK5		2	P30566	2-P30566			43-P0CG47		2-Q7L5N1		29-P05204			170-Q96MW1	204-Q14566	38-P49006
184	P60709	184-P60709		15	P13693	15-P13693		582	Q4KMP7	582-Q4KMP7			217-Q92945		37-Q9NQ48		333-P29401			500-P11586	71-P60842	5-O14744
2	O15212	2-O15212		11	Q9NTK5	11-Q9NTK5		1068	P18206	1068-P18206			787-P46379		65-Q96LR5		703-P12270			252-Q9BU89	647-Q8NBF2	21-O43399
33	P16949	33-P16949		129	Q15435	129-Q15435		366	Q8WUM4	366-Q8WUM4			146-Q9Y5K5		284-Q14974		144-P07339			49-Q9HBH9	479-P31939	582-Q6PCE3
2	Q8NB46	2-Q8NB46		11	Q9NTK5	11-Q9NTK5		67	P17987	67-P17987			1-ENST00000418976_9_128276341_aTIS_111db1		5-Q96AE4		156-P54105			28-P63313	347-P04075	254-Q9P0J7
399	P30153	399-P30153		271	Q9NT62	271-Q9NT62		2	P43243	2-P43243			115-O95747		53-P55209		2-Q9HCJ3			40-Q7Z4W1	275-P04406	594-P47736
58	Q15365	58-Q15365		115	Q06323	115-Q06323		733	P12814	733-P12814			54-P37837		314-O95671		298-Q14247			183-Q92734	303-P55072	45-P47914
2483	P49327	2483-P49327		2	Q99584	2-Q99584		2	P27707	2-P27707			152-P00492		51-P00338		330-P29401			2-Q92625	671-P49321	677-P49321
2	Q15833	2-Q15833		2	P60983	2-P60983		23	Q9NVQ4	23-Q9NVQ4			240-Q15051		45-O60739		47-P20618			25-Q00839	193-P14618	244-Q15365
2	P23381	2-P23381		32	P06733	32-P06733		43	Q99426	43-Q99426			142-Q9H9R9		1395-P49815		28-P0DPH8			5-P36404	2-P51532	241-P29401
2	Q15833	2-Q15833		73	P00338	73-P00338		2	P0C0S5	2-P0C0S5			142-P62258		787-P52732		2-A6NIH7			322-Q96A49	39-P56537	12-O15305
75	ENST00000602494_9_96910076_ntr_100db1	75-ENST00000602494_9_96910076_ntr_100db1		120	Q99497	120-Q99497		2	P00492	2-P00492			2-P00441		41-O75347		2-Q6P597			188-Q8N0X7	94-Q92882	9-P67936
127	Q99832	127-Q99832		2463	P49327	2463-P49327		52	P0CG47	52-P0CG47			1-Q9Y2U5		2-Q99873		3-Q13283			15-P61088	503-Q15029	887-P28340
170	Q01581	170-Q01581		22	P0DMV8	22-P0DMV8		179	P54727	179-P54727			2-Q6PKG0		626-P51693		831-Q9C0C9			178-Q13951-2	398-Q15233	151-P37802
170	Q01581	170-Q01581		426	P07437	426-P07437		222	P47756	222-P47756			120-Q9UNS2		9-Q15843		83-P04075			142-Q96K17	34-O95155	77-P04080
75	ENST00000602494_9_96910076_ntr_100db1	75-ENST00000602494_9_96910076_ntr_100db1		519	Q96P70	519-Q96P70		138	Q9UHV9	138-Q9UHV9			420-P50991		273-P0DPH8		4-Q13561			433-P49327	87-Q9BY43	130-Q8WUX2
25	P43487	25-P43487		427	P07437	427-P07437		2	O43707	2-O43707			3-Q9ULX3		2-Q32MZ4		29-Q2QD12			160-P48739	264-Q9H0B6	441-Q9Y6I3
170	Q01581	170-Q01581		426	P07437	426-P07437		2	Q9UJU6	2-Q9UJU6			1-O60784		19-P16083		400-P54727			4-P0CG34	65-O95801	604-Q8WUM4
2	P08238	2-P08238		1106	Q9Y490	1106-Q9Y490		2	Q6ZT12	2-Q6ZT12			442-Q15075		2-P60981		90-Q9UK76			1-Q9ULC4	287-P04350	104-P14324
2	Q9P000	2-Q9P000		1106	Q9Y490	1106-Q9Y490		2	Q13263	2-Q13263			93-P14618		64-Q9NYB0		106-P12277			43-O75347	574-Q9H0K6	861-P22314
25	P43487	25-P43487		772	P55072	772-P55072		177	Q9BWD1	177-Q9BWD1			133-P61081		20-P55854		19-Q14651			2-Q7Z309	100-P55060	52-Q02750
170	Q01581	170-Q01581		136	P20073-2	136-P20073-2		132	P63104	132-P63104			891-P07814		2-Q9UBW8		325-P41240			974-Q5TCQ9	152-Q16576	621-Q9P2J5
2	Q9P000	2-Q9P000		9	P23919	9-P23919		213	P54577	213-P54577			2-Q9BPY3		174-P55884		393-Q8NI51-9			197-P28070	37-Q9Y4P1	1172-P07814
2	Q9P000	2-Q9P000		772	P55072	772-P55072		112	P31153	112-P31153			2-P14859-5		76-P35579		425-P31948			319-P54252	108-P0DMV8	739-Q96JH7
170	Q01581	170-Q01581		2	Q13263	2-Q13263		1860	P35579	1860-P35579			184-P30101		83-Q9BTE6		72-P26641			273-Q9Y3F4	45-P51151	234-P78371
170	Q01581	170-Q01581		2	ENST00000415278_1_96448241_ntr_001db3	2-ENST00000415278_1_96448241_ntr_001db3		279	P04406	279-P04406			74-O75369		24-A0A1B0GUS4		2-Q9NZU5			50-Q13765	197-O14818	220-P11142
2	Q9P000	2-Q9P000		136	P20073-2	136-P20073-2		61	Q16626	61-Q16626			114-Q9NRG1		479-P11142		331-Q16531			2-Q7Z6K3	144-Q9UM54	1-Q96FC7
170	Q01581	170-Q01581		185	ENST00000553064_12_53467239_CDS_010db2	185-ENST00000553064_12_53467239_CDS_010db2		61	Q16626	61-Q16626			170-P50395		2-P39019		2-Q13492			238-P18206	1260-O15067	104-Q14203-3
72	P06454	72-P06454		22	P0DMV8	22-P0DMV8		435	Q92769	435-Q92769			202-P20618		534-Q9UKF6		18-Q9Y2Z0			847-Q04637	383-P05455	351-P08047
170	Q01581	170-Q01581		22	P0DMV8	22-P0DMV8		287	Q02447	287-Q02447			2-Q9P289		2-Q96C12		15-P31948			693-P51812	769-P07197	28-P07437
25	P43487	25-P43487		846	O60502	846-O60502		544	P11142	544-P11142			241-Q9P287-2		654-Q9UKG1		346-P14618			310-P21333	188-Q13509	861-Q9Y2J2
2	Q9P000	2-Q9P000		95	Q7Z3U7	95-Q7Z3U7		232	Q99536	232-Q99536			2-P45974		16-P31948		35-P61088			171-P25788	131-Q8WUM4	108-P23528
170	Q01581	170-Q01581		185	ENST00000553064_12_53467239_CDS_010db2	185-ENST00000553064_12_53467239_CDS_010db2		132	Q9BXB4	132-Q9BXB4			84-P10599		172-Q8WUM4		159-P54105			1-Q9BTT0	276-P05455	48-Q15370
170	Q01581	170-Q01581		50	P61978	50-P61978		361	P07954	361-P07954			61-O96033		30-P27816		276-O95861			5-P0CG34	157-P51965	323-P15170
2	Q8N1K5	2-Q8N1K5		22	P0DMV8	22-P0DMV8		112	P31153	112-P31153			2-P20962		284-P49589		58-P17812			173-Q12904	713-P07814	54-Q9H910
2	Q9P000	2-Q9P000		144	Q13492	144-Q13492		1669	Q14204	1669-Q14204			105-P07437		73-P05455		33-Q9Y4L1			171-Q12904	89-Q9Y547	173-P52788
25	P43487	25-P43487		239	Q9NPF4	239-Q9NPF4		622	P07900	622-P07900			2-P50990		123-P43487		2-P19338			96-P52888	1-Q9NWY4	568-P13639
170	Q01581	170-Q01581		400	P11142	400-P11142		3366	Q14204	3366-Q14204			11-P52789		75-P55060		2-P08865			120-Q96EB6	407-P30566	95-O95861
170	Q01581	170-Q01581		27	Q9H853	27-Q9H853		3366	Q14204	3366-Q14204			35-P36507		9-Q12904		2-P55263			293-Q9Y6D9	58-P11586	91-O43175
170	Q01581	170-Q01581		513	Q99832	513-Q99832		2	O75643	2-O75643			256-P11802		238-P06733		73-P06733			183-P30520	71-Q9BPX5	1091-Q14C86
2	Q8N1K5	2-Q8N1K5		310	Q9H3S7	310-Q9H3S7		1607	P35579	1607-P35579			2-Q96EK9		258-P07205		117-P62258			2-P53814	1-Q9BW62	274-Q9NWY4
184	P48643	184-P48643		22	P0DMV8	22-P0DMV8		622	P07900	622-P07900			317-P54136		451-P49588		970-P41252			157-O43324	503-Q92538	126-ENST00000359690_4_164943290_ntr_100db1
72	P06454	72-P06454		134	P52565	134-P52565		2	Q9UEY8	2-Q9UEY8			195-O00273		271-P00390		2-P06744			107-Q9UMY4	2-Q5T2E6	21-Q9UBC2
25	P43487	25-P43487		163	P09429	163-P09429		336	P12277	336-P12277			102-P07437		1567-O60333		35-Q9UJU6			35-Q96AY3	173-Q96EK5	298-P11413
170	Q01581	170-Q01581		513	Q99832	513-Q99832		288	P28838	288-P28838			76-A6NHG4		1-Q15365		10-P05387			351-O15355	137-Q8NC51	139-P13693
2	P14174	2-P14174		321	P49327	321-P49327		47	P0DMV8	47-P0DMV8			1-Q8WVK7		63-O75937		2-Q13561			200-Q92973	7-O00244	290-P34932
2	P43487	2-P43487		2	Q15819	2-Q15819		112	P31153	112-P31153			16-P05387		237-P60709		6-P55327-2			218-Q15056	248-P49327	8-P78371
62	P20962	62-P20962		147	Q01085	147-Q01085		253	O00273	253-O00273			65-P06454		136-O75175		12-Q8WXC6			278-O94888	413-Q96AE4	450-P22314
45	P06454	45-P06454		3	P04080	3-P04080		328	Q16643	328-Q16643			1129-Q27J81		49-Q99497		30-P61088			1-Q9H611	166-Q92734	563-P13639
75	ENST00000602494_9_96910076_ntr_100db1	75-ENST00000602494_9_96910076_ntr_100db1		526	Q13263	526-Q13263		328	Q16643	328-Q16643			109-Q8TCF1		310-P46940		1-O95232			15-P15735	435-Q9NVU0	42-O43852
95	P06454	95-P06454		58	P06733	58-P06733		104	Q9NZL9	104-Q9NZL9			126-P30566		298-P31323		29-P0DPH8			45-Q8N108	118-Q8WUH1	280-P40855
72	P06454	72-P06454		525	Q13263	525-Q13263		1	P51858-2	1-P51858-2			298-Q7L2H7		482-P26640		108-P49770			367-Q6UUV7	121-P30419	206-P20073
75	ENST00000602494_9_96910076_ntr_100db1	75-ENST00000602494_9_96910076_ntr_100db1		176	Q96T76	176-Q96T76		271	Q16831	271-Q16831			360-Q5PRF9		817-Q12756		531-P06744			2-P63313	384-P05455	130-P31153
56	P20962	56-P20962		44	P62081	44-P62081		2	O95081	2-O95081			50-Q9Y5S9		197-P11586		532-P06744			368-P26639	499-P00390	499-P11142
72	P06454	72-P06454		276	O14531	276-O14531		112	P31153	112-P31153			94-P14618		3767-Q7Z6Z7		2-Q9NTX5-2			190-P17987	986-P30876	123-O94760
2	Q7Z4H3	2-Q7Z4H3		120	P62826	120-P62826		197	P0DPH8	197-P0DPH8			528-P54136		15-Q02790		217-P78371			852-Q7LBC6	111-P53999	408-P29401
45	P06454	45-P06454		2	Q8TAE6	2-Q8TAE6		183	Q58FF8	183-Q58FF8			2-Q9UHD8-5		1010-Q02952		2-P12277			257-Q04323	118-Q99729	15-P16083
175	O95433	175-O95433		22	P0DMV8	22-P0DMV8		56	O43175	56-O43175			111-P68363		199-P14314		521-P31948			291-P60709	331-O95757	431-Q14247
63	P14174	63-P14174		2	Q9UMZ2	2-Q9UMZ2		389	O00139	389-O00139			212-P00813		315-Q9BXB4		82-P68104			247-Q16543	308-Q99615	456-O60684
77	P06454	77-P06454		114	P00966	114-P00966		265	Q32MZ4	265-Q32MZ4			3744-Q14204		393-O94888		395-P54727			533-O43301	73-P07195	49-A0A0U1RRE5
57	Q9BUR4	57-Q9BUR4		2	Q15819	2-Q15819		1	Q8NEY1	1-Q8NEY1			61-Q9Y5Q9		987-O43847		430-P68104			691-P07900	483-P14618	676-P52272
41	P06454	41-P06454		421	Q9UBB4	421-Q9UBB4		286	P50990	286-P50990			121-Q9UMY4		857-Q9UIA9		89-P04075			1-Q9BXV9	875-Q9Y6D6	473-P40227
69	P06454	69-P06454		171	P0DMV8	171-P0DMV8		269	P07900	269-P07900			104-Q9UKY7		19-Q9BZL1		146-Q8IYS1			174-P30086	207-P52306	91-Q9NZZ3
72	P06454	72-P06454		75	P62316	75-P62316		112	P31153	112-P31153			2-Q9H3Q1		503-P33176		224-O95684			175-O95373	355-Q9BZF3	939-Q15075
72	P06454	72-P06454		28	Q9H853	28-Q9H853		2	Q9H4P4	2-Q9H4P4			2-P25098		28-P52565		696-P49321			37-P55209	121-P62330	346-O14545
41	P06454	41-P06454		151	P0DMV8	151-P0DMV8		281	P60709	281-P60709			136-P28066		6-P83916		11-Q9NVG8			2-O94826	803-O43592	76-P34896
41	P06454	41-P06454		2	Q15819	2-Q15819		2	Q9H4P4	2-Q9H4P4			235-Q96HR8		92-Q00535		1043-O43847			230-P43686	132-Q9BXR0	517-P06744
2	Q7Z4H3	2-Q7Z4H3		173	P16152	173-P16152		2	Q96NT0	2-Q96NT0			2-Q19AV6		2-Q14061		219-O75663			497-Q14566	995-Q93008	1006-P49815
45	P06454	45-P06454		213	P22102	213-P22102		2	Q14103	2-Q14103			182-Q96BN8		2-Q3ZCW2		414-P68104			55-Q15334	451-P54577	329-P07437
449	P68104	449-P68104		151	P0DMV8	151-P0DMV8		11	Q02790	11-Q02790			2-P39748		1-Q9BU89		909-O43847			143-Q9NXF7	153-Q16204	95-O75608
75	P06454	75-P06454		2	Q5TBB1	2-Q5TBB1		2	P63208	2-P63208			209-P08243		197-O00273		200-P06733			2-P07738	51-P15170	178-Q8TB52
372	Q6UUV7	372-Q6UUV7		151	P0DMV8	151-P0DMV8		339	P17812	339-P17812			103-Q9UKY7		71-P41743		2-P54105			65-Q7L5N1	434-O15067	216-P61978
75	P06454	75-P06454		28	Q9H853	28-Q9H853		167	Q53HC9	167-Q53HC9			76-P0DP25		88-Q9NQP4		33-P28838			492-Q16513	347-Q9Y617	282-P12081
162	Q9NVS9	162-Q9NVS9		73	Q8IZ83	73-Q8IZ83		181	Q04323	181-Q04323			365-Q9NYB0		428-P55072		359-P11142			503-P08243	246-P55039	1824-Q93008
448	P68104	448-P68104		75	P62316	75-P62316		181	Q04323	181-Q04323			396-Q58FG1		1-Q16587-5		719-P12814			206-Q9UEE9	47-Q99497	142-Q9H910
39	P06454-2	39-P06454-2		12	Q01469	12-Q01469		2	Q9H7Z6	2-Q9H7Z6			169-Q9P0J7		257-P04406		484-P19174			1-A1KXE4	39-Q9NRN7	2-Q86XZ4
61	P20962	61-P20962		600	Q00839	600-Q00839		2	P63208	2-P63208			42-P06454		137-P61081		224-P08397			213-Q92597	1384-O43432	23-Q9UMX0
428	P07437	428-P07437		27	Q9H853	27-Q9H853		75	P16083	75-P16083			168-Q147X3		67-Q99832		73-Q9Y2V2			2-A0A096LP55	582-P0DMV8	49-Q13188
162	Q9NVS9	162-Q9NVS9		103	P08238	103-P08238		14	Q13442	14-Q13442			4-P12277		34-P00441		40-P30626			1-Q9NZJ0	299-Q13685	445-P11142
400	P14868	400-P14868		151	P0DMV8	151-P0DMV8		14	Q13442	14-Q13442			64-Q13126		94-P08238		402-Q9ULR3			93-Q8WVY7	150-Q8N335	205-O00178
2	Q9BRF8	2-Q9BRF8		75	P62316	75-P62316		154	P51572	154-P51572			68-P39019		3-O14579		331-P31689			8-O95801	362-P50991	166-Q9NP61
2	P43243	2-P43243		39	Q86X55	39-Q86X55		215	Q13561	215-Q13561			44-P20962		2-Q9UJX6		164-Q15181			179-Q00839	272-P17174	879-Q99460
54	P06454	54-P06454		39	Q86X55	39-Q86X55		154	P51572	154-P51572			74-P46734		2-ENST00000556323_14_92026566_ntr_100db1		2-P78371			602-Q14974	523-Q9H6T3	4-Q14353
63	Q99504	63-Q99504		81	P61081	81-P61081		2	P63208	2-P63208			123-O00151		168-P68104		230-Q9BWD1			188-P09211	53-P49441	22-Q8WXC6
46	P20962	46-P20962		2130	O75369	2130-O75369		432	P49588	432-P49588			354-P00558		475-Q5SY16		2-O75607			6-P55209	369-P33176	25-O75832
232	P62258	232-P62258		1168	O14654	1168-O14654		747	Q96RG2	747-Q96RG2			168-P28074		72-P52788		275-P00558			7-P55209	138-Q15075	21-P43487
235	P62258	235-P62258		31	Q9UK76	31-Q9UK76		747	Q96RG2	747-Q96RG2			528-Q53ET0		174-Q93009		142-Q9Y696			44-ENST00000555252_14_64388422_ntr_100db1	3653-Q9UPN3	282-P52888
331	P0DPH8	331-P0DPH8		2	Q86UY6	2-Q86UY6		87	P06733	87-P06733			7-Q9BWD1		154-Q53T59		210-P00390			360-P07437	174-Q9NT62	111-P09972
2	Q9BRF8	2-Q9BRF8		1168	O14654	1168-O14654		2	P00492	2-P00492			338-O15355		107-P07437		22-P31946			1-Q9H840	201-O15144	238-Q13617
2	P43487	2-P43487		62	P31946	62-P31946		484	Q14974	484-Q14974			71-P41252		170-Q9H853		1-P05387			528-Q5R372	498-P00390	3-O43399
2	Q9NZJ9	2-Q9NZJ9		2	O00116	2-O00116		2	P06733	2-P06733			545-Q9UBC2		165-Q99497		184-P06732			57-P07737	355-P31948	2-O95747
647	Q14444	647-Q14444		2	Q86UY6	2-Q86UY6		949	P22102	949-P22102			95-P14174		17-P53675		2-P00441			192-P49593	205-Q16222	336-P27361
26	Q9Y5Z4	26-Q9Y5Z4		60	P27348	60-P27348		2	P63208	2-P63208			3-Q9Y6E2		2-P14859-5		473-Q16881			213-Q9H974	121-Q9H0B6	345-P14618
97	Q12792	97-Q12792		449	A6NEC2	449-A6NEC2		1257	P09884	1257-P09884			298-P31948		24-Q9H853		161-P08243			283-P07437	2-O00442	389-P68104
178	O15347	178-O15347		358	P12268	358-P12268		3	P00492	3-P00492			405-Q9P2J5		66-P06733		4-P05387			169-Q9BV57	47-Q8WVY7	568-P34932
1	O43707	1-O43707		2	Q9P0W2	2-Q9P0W2		3	P00492	3-P00492			408-P08243		251-P68104		71-Q96CP2			31-Q13308	182-P55209	110-P50502
3912	Q14204	3912-Q14204		2130	O75369	2130-O75369		665	O95757	665-O95757			384-P14618		213-P46109		208-P04075			164-P19838	2-Q08209	186-P09211
490	P14618	490-P14618		62	P00558	62-P00558		194	Q13107	194-Q13107			39-P0DMV8		273-P60174		1510-P35579			173-P31939	456-Q9UKG1	73-P22314
78	Q13765	78-Q13765		2	P27361	2-P27361		2	P00492	2-P00492			270-P16989		23-Q10567		60-Q13765			335-P60842	54-P26641	1-P62081
900	Q14697	900-Q14697		417	P11142	417-P11142		168	P07339	168-P07339			237-P12277		212-P04406		2-P56524			604-P16383	77-Q9Y5S9	66-P58546
38	P0DMV8	38-P0DMV8		264	P53004	264-P53004		1257	P09884	1257-P09884			522-Q96RS6		269-P60174		62-P09429			1-Q9NPE3	8-Q16543	2-Q9C035
38	P0DMV8	38-P0DMV8		141	P60174	141-P60174		74	Q9BY43	74-Q9BY43			2-P14618		158-P00918		199-P06733			769-Q92973	52-O60684	38-P35544
3	Q7Z5L9	3-Q7Z5L9		2	Q9P0W2	2-Q9P0W2		2	P63208	2-P63208			64-P14174		345-P12277		624-P0DMV8			74-P00338	101-Q15645	192-Q92783
2	Q7L8A9	2-Q7L8A9		366	P41252	366-P41252		1	P62258	1-P62258			2-O00116		369-Q58FF6		814-P22314			1-P62993	227-P33316	385-P13489
2	Q9NUP7	2-Q9NUP7		366	P41252	366-P41252		2	P63208	2-P63208			560-P06737		949-P01023		151-P31939			397-Q7L804	139-Q9NVS9	167-P04075
2	P23396	2-P23396		95	Q7Z3U7	95-Q7Z3U7		2	P00492	2-P00492			366-P38606		16-O75832		21-P31946			371-P04350	4-P61077	2-Q9BY43
22	P0DMV8	22-P0DMV8		163	P09429	163-P09429		2	P00492	2-P00492			336-O95396		157-P17987		2-Q12792			212-P60510	385-P05455	87-P13797
351	Q99952	351-Q99952		95	Q9NZZ3	95-Q9NZZ3		121	Q13617	121-Q13617			62-Q13561		147-P00918		14-Q02447			2-Q7Z2Z2	939-Q16531	68-P06733
426	P07437	426-P07437		76	O60361	76-O60361		1	P62258	1-P62258			976-ENST00000376052_13_102597039_aTIS_111db1		758-P34932		288-P07814			139-Q9BR61	726-P10636	3-Q9Y617
197	Q9P2E2	197-Q9P2E2		76	O60361	76-O60361		121	Q13617	121-Q13617			133-P61086		92-P50990		12-P49591			105-Q96EY9	1217-P07814	86-P04075
2	Q15819	2-Q15819		282	P50990	282-P50990		2	P63208	2-P63208			260-O14976		2-O75391		287-P07814			1488-P49327	1229-P41252	38-P13639
253	Q9UBW8	253-Q9UBW8		320	P0DPH8	320-P0DPH8		2	P00492	2-P00492			44-O75828		64-ENST00000402643_6_166064725_ntr_111db1		2-Q15102			436-Q53EL6	50-P15121	3-P36507
5	Q15819	5-Q15819		257	Q96HR8	257-Q96HR8		162	Q92734	162-Q92734			353-P00558		18-P67936		9-P05387			771-P27708	360-Q16186	2-P60896
2	Q13263	2-Q13263		30	P31939	30-P31939		162	Q92734	162-Q92734			43-O75828		86-P06454		162-Q9BQA1			593-P53396	220-P08758	332-P27361
673	P07900	673-P07900		151	P0DMV8	151-P0DMV8		1	Q8IWJ2	1-Q8IWJ2			64-Q14974		2-P55039		449-P68104			210-P04406	142-O75534	432-Q01581
2	P26038	2-P26038		780	O15294	780-O15294		77	Q16537	77-Q16537			469-P49327		4-ENST00000535997_16_89657597_5UTR_100db1		176-Q15293			4-Q9ULX3	915-Q99460	198-P04406
5	Q9H3F6	5-Q9H3F6		320	P0DPH8	320-P0DPH8		2	P00492	2-P00492			10-P09936		12-Q9BQ67		2-ENST00000498385_22_23894847_ntr_001db3			378-O15067	21-P31153	147-Q96I15
258	P06733	258-P06733		152	P06733	152-P06733		3	Q99707	3-Q99707			73-P47756		256-Q32MZ4		221-Q9BVL2			1-Q9Y421	73-Q96GG9	429-P68104
612	P13639	612-P13639		152	P06733	152-P06733		1	P62258	1-P62258			61-P25787		2-Q9NVF7		73-P20962			52-Q9BYN0	462-Q9NUQ8	225-Q15404
1	Q2M1Z3	1-Q2M1Z3		61	Q8N6N7	61-Q8N6N7		2	Q9Y5S9	2-Q9Y5S9			2-Q53S08		429-Q9BQE3		1-P15923			88-Q15036	106-Q9Y4C2	1-Q9Y617
110	P14618	110-P14618		68	Q9Y265	68-Q9Y265		87	P06733	87-P06733			1-P53990		588-Q9BTW9		983-P07814			441-Q96AE4	2-Q8N806	411-Q4VCS5
2074	P49327	2074-P49327		698	P49321	698-P49321		2	P00492	2-P00492			67-Q9NUU7		433-P68363		21-Q9UIA9			1163-Q9Y6D5	275-Q15036	109-P29401
46	Q9P0L2	46-Q9P0L2		163	Q13188	163-Q13188		87	P06733	87-P06733			143-Q9UIL1		2074-P49327		516-Q92598			198-P11021	1116-Q9HAV4	125-P26373
2	Q15819	2-Q15819		281	Q01581	281-Q01581		87	P06733	87-P06733			2-P53990		8-P40227		613-Q13586			184-P06733	594-Q9BQI3	114-P63104
187	P15170	187-P15170		487	P11142	487-P11142		2	B2RPK0	2-B2RPK0			476-O95757		933-O95373		296-P35527			152-Q14691	2-Q7Z3E2	253-P68104
2	P20340	2-P20340		62	P26038	62-P26038		2	P00492	2-P00492			138-Q7Z422		176-P61289		26-P62258			574-Q8NBF2	82-O60925	774-P13639
1792	Q3V6T2	1792-Q3V6T2		227	Q9NQ48	227-Q9NQ48		144	O00273	144-O00273			2-Q6P597		212-P00338		774-O60763			155-P02792	91-Q99471	2-O14818
674	P07900	674-P07900		228	P06733	228-P06733		2	P00492	2-P00492			465-P07900		14-P35544		2-Q9H773			2-Q9H074-3	789-O75369	58-P60709
2	P49773	2-P49773		151	P0DMV8	151-P0DMV8		2	P60709	2-P60709			22-A6NIH7		134-Q9BV57		55-P78371			102-Q9Y3B9	267-Q9BRX2	364-Q15645
2	Q9UK76	2-Q9UK76		270	O15067	270-O15067		489	P41250	489-P41250			316-Q15366		202-P22102		324-Q96J01			1693-Q86XA9	2-Q9BV44	3625-Q14204
111	P37837	111-P37837		22	P13797	22-P13797		489	P41250	489-P41250			14-Q9NPA8		468-P00390		158-Q13263			401-P54577	280-O60664	126-Q13642
38	P0DMV8	38-P0DMV8		97	P13693	97-P13693		2	P0DMV8	2-P0DMV8			293-P29401		180-O14980		201-O43312			37-P46940	390-Q00839	1666-O60333
71	P61024	71-P61024		347	Q16644	347-Q16644		2	P0DMV8	2-P0DMV8			131-Q9Y547		500-Q9Y6G9		2-P19174			4219-Q9NR09	65-P40925	64-P04406
857	Q14C86	857-Q14C86		89	P53396	89-P53396		227	P60709	227-P60709			308-O00273		83-P11586		143-P49321			100-Q9HA47	54-O15372	26-P05386
4	Q8N5X7	4-Q8N5X7		138	Q5TBB1	138-Q5TBB1		2	P24534	2-P24534			757-O75534		51-P07437		272-P29966			460-P38606	1-Q8WVT3	257-P26368
457	P08238	457-P08238		144	P07900	144-P07900		312	O43681	312-O43681			123-Q14204		45-P11142		35-A0A075B759			432-P13010	77-Q9BYV8	59-P17987
294	P68133	294-P68133		347	Q16644	347-Q16644		2	P08238	2-P08238			1325-P49327		536-P20810		704-Q32MZ4			73-Q9Y3C6	2-Q96RY5	2-P46736
2	P15311	2-P15311		362	P14618	362-P14618		610	A0AVT1	610-A0AVT1			825-P41252		813-P35573		1427-P51610			2-O95292	152-A6NMY6	2-ENST00000371646_6_44247169_5UTR_010db2
2	Q15819	2-Q15819		452	P13010	452-P13010		443	P40227	443-P40227			190-Q13347		234-Q9P287		543-Q9Y5A7			88-Q9H098	486-O00629	442-Q9UBB4
2	P20340	2-P20340		439	P10253	439-P10253		2	ENST00000331272_10_101695105_aTIS_111db1	2-ENST00000331272_10_101695105_aTIS_111db1			9-P63027		216-Q92734		605-O00178			277-Q13620	280-P49588	240-Q8IWZ3
160	Q9BRG1	160-Q9BRG1		151	P0DMV8	151-P0DMV8		146	P06733	146-P06733			2198-Q9Y490		160-P31948		170-P49006			185-Q96JH7	388-Q9H6Z4	58-P17987
91	P61244	91-P61244		11	P00338	11-P00338		146	P06733	146-P06733			120-P06732		738-Q02447		434-P49321			248-P41743	66-P09455	43-P61289
126	Q99829	126-Q99829		91	P05455	91-P05455		148	P06733	148-P06733			32-P00519		161-O00151		534-P11142			1323-P35579	85-Q9BTM9	395-P35573
2	O00499	2-O00499		2	Q9NPJ6	2-Q9NPJ6		148	P06733	148-P06733			327-P12277		183-P61981		15-P63104			423-Q9BQS8	1084-Q8WUM0	91-Q14974
363	Q58FF7	363-Q58FF7		137	Q9Y5A7	137-Q9Y5A7		1	P04632	1-P04632			1-Q5JTW2		496-P07814		866-Q12888			41-P06744	314-O14964	823-Q14C86
2	Q9HCN4	2-Q9HCN4		74	P07195	74-P07195		771	Q32MZ4	771-Q32MZ4			475-P12956		175-P20339		4-Q9UKD1			155-Q92598	299-Q9BSL1	280-P17174
45	Q13642	45-Q13642		2	Q9H7Z6	2-Q9H7Z6		1	P0CG47	1-P0CG47			201-O14818		2-Q86X55		169-P49006			378-Q9H3P7	1487-Q96MT7	2-O75940
188	Q06830	188-Q06830		351	Q9H9A6	351-Q9H9A6		1	Q9Y3D8	1-Q9Y3D8			1699-Q15149		294-P36873		16-P61981			979-P49327	679-P34932	79-P11766
191	Q93034	191-Q93034		2	Q96S90	2-Q96S90		2	P08238	2-P08238			1-Q96K17		314-P60709		15-P27348			1-Q14974	19-Q9Y2Z0	175-P40227
19	O43583	19-O43583		203	Q9GZZ9	203-Q9GZZ9		41	Q58FG0	41-Q58FG0			351-P00558		160-O00151		2-Q9BZL4			198-P48506	361-Q6VMQ6	9-Q99627
2	A6NDU8	2-A6NDU8		404	P43686	404-P43686		138	Q13263	138-Q13263			473-Q7KZF4		2-O00499		16-Q04917			2-O60739	624-Q9BXJ9	52-P25788
2	Q96B36-3	2-Q96B36-3		2	Q9H7Z6	2-Q9H7Z6		444	Q02790	444-Q02790			307-Q15365		489-Q9H6Z4		36-Q15785			323-Q96C86	189-Q53H82	2-Q9UI95
997	O15360	997-O15360		22	P0DMV8	22-P0DMV8		5	Q9Y6K1	5-Q9Y6K1			2-Q9H3K6		385-P40227		454-P49321			262-P26641	117-Q13155	397-P14324
125	Q99829	125-Q99829		90	Q15365	90-Q15365		422	Q13885	422-Q13885			93-Q07866		2-Q6NZ67		75-P05387			311-P40925	143-Q99436	67-Q96CP2
169	P07339	169-P07339		284	P61160	284-P61160		1157	P35580	1157-P35580			167-P28074		484-Q93100		59-P17174			1047-Q15075	204-P04406	11-P18206
352	P00558	352-P00558		66	Q01469	66-Q01469		72	P0DP25	72-P0DP25			2-P36543		88-P17174		472-Q14247			2-ENST00000225603_17_48077016_5UTR_111db1	1615-P49327	53-P58546
690	O00159	690-O00159		329	Q9BT78	329-Q9BT78		580	Q86TU7	580-Q86TU7			2-Q92598		196-Q96I15		22-Q02790			2-Q96JH7	166-Q12778	2-P21333
125	Q9UGI8	125-Q9UGI8		2	A6NIH7	2-A6NIH7		422	A6NNZ2	422-A6NNZ2			17-Q9H910		2-P15880		10-P52565			79-P12277	2-Q9H981	4-Q9UHV9
172	Q9UL46	172-Q9UL46		71	O43175	71-O43175		1138	Q2NKX8	1138-Q2NKX8			76-P49247		25-P50991		311-Q9Y371			246-P48739	1-P52952	481-O15067
1	Q96KB5	1-Q96KB5		622	P11142	622-P11142		1138	Q2NKX8	1138-Q2NKX8			106-O75153		215-Q92734		473-Q14247			2127-Q9Y490	2-Q5TC12	389-Q9NZT2
23	P00558	23-P00558		49	O75347	49-O75347		422	A6NNZ2	422-A6NNZ2			3-P07320		350-P14324		460-P13010			2333-P49327	97-P04075	219-P11142
125	Q9UGI8	125-Q9UGI8		796	Q5T4S7	796-Q5T4S7		549	P49588	549-P49588			218-P18206		28-P62258		1-Q00534			377-Q9NR81	170-Q16186	53-Q9H246
1	P32929	1-P32929		2	P23527	2-P23527		2	Q9BVG4	2-Q9BVG4			229-Q9NVD7		204-Q14566		101-P49773			109-P30041	1294-P0DJD0	3-O43598
149	P17174	149-P17174		151	P0DMV8	151-P0DMV8		14	ENST00000535997_16_89657597_5UTR_100db1	14-ENST00000535997_16_89657597_5UTR_100db1			631-Q06210		71-P60842		147-P43487			51-P08758	279-Q9UHP3	1-P49585
103	Q15773	103-Q15773		25	Q92973	25-Q92973		2	Q7L5D6	2-Q7L5D6			1004-Q9Y2K2		647-Q8NBF2		214-Q9Y5V3			18-P43487	403-P27816	36-P29966
301	Q15276	301-Q15276		322	P0DMV8	322-P0DMV8		13	Q16851	13-Q16851			1-P20810-4		479-P31939		2-Q9UL49			2-P37108	207-Q9UHX1	199-Q12972
269	Q7Z5L9	269-Q7Z5L9		203	Q9GZZ9	203-Q9GZZ9		2	Q9Y4E8	2-Q9Y4E8			2-Q8ND24		1-Q9NQ92		67-P27348			89-P07954	904-P49327	465-P48643
68	P04632	68-P04632		501	Q7Z5L2	501-Q7Z5L2		70	P29966	70-P29966			107-Q9BUJ2		347-P04075		346-Q13546			1-Q9P270	66-P52434	266-Q14566
2	E9PAV3	2-E9PAV3		24	P17066	24-P17066		2	P09651	2-P09651			1-P54819		275-P04406		428-Q9UBB4			470-O95394	283-Q13177	245-P18669
169	P07339	169-P07339		99	P68104	99-P68104		802	P34932	802-P34932			1-O00311		303-P55072		53-P62633-8			50-P15927	417-P08238	2-Q9Y383
269	Q7Z5L9	269-Q7Z5L9		60	P27348	60-P27348		13	Q16851	13-Q16851			237-O43175		21-P11766		369-Q9GZN1			2-Q15631	99-O75952	38-P62306
28	P62258	28-P62258		151	P0DMV8	151-P0DMV8		185	P49321	185-P49321			2-Q9H9E3		671-P49321		42-Q93008			440-Q13451	1-Q9H3R5	73-O00479
1	P61326	1-P61326		61	P62258	61-P62258		13	Q16851	13-Q16851			676-Q9UKG1		193-P14618		327-P46976			37-P06454-2	747-Q8TD19	122-O43681
28	Q5T1J5	28-Q5T1J5		60	P27348	60-P27348		1172	Q7Z406	1172-Q7Z406			340-Q9UH65		2-P51532		68-Q04917			63-P11142	20-Q2M3R5	2-Q07157
3	Q3KRA6	3-Q3KRA6		146	Q9BZE2	146-Q9BZE2		96	P08758	96-P08758			114-P12277		39-P56537		2-Q9UID3			267-Q32P51	87-P06454	278-P29966
2	Q6QNY1	2-Q6QNY1		61	P62258	61-P62258		185	P49321	185-P49321			63-Q15046		131-P62937		314-P13645			245-P62258	310-Q9Y376	220-O00273
341	Q92945	341-Q92945		2	O95340	2-O95340		2	O94952	2-O94952			482-P15311		94-Q92882		81-P05387			66-P14174	168-O75391	57-P09496
31	P61254	31-P61254		146	Q9BZE2	146-Q9BZE2		454	Q92769	454-Q92769			112-P12277		503-Q15029		88-Q6GMV2			44-P68036	253-Q92598	274-P29966
315	P04075	315-P04075		2	O60814	2-O60814		2	P60981	2-P60981			101-P21266		398-Q15233		24-O94760			7-P0CG34	80-P15170	363-Q86U70
315	Q15366	315-Q15366		581	P11142	581-P11142		1364	Q96L93-2	1364-Q96L93-2			859-O60716		34-O95155		125-P35998			329-Q9UGV2	62-P61916	1095-P27708
315	Q15366	315-Q15366		44	O14818	44-O14818		129	P0DP25	129-P0DP25			38-Q15785		87-Q9BY43		33-P07108			208-O15355	58-P35237	1147-O95163
2	O00154-2	2-O00154-2		1117	Q27J81	1117-Q27J81		358	O75083	358-O75083			3478-Q9UPN3-3		264-Q9H0B6		264-P22234			330-P0DPH8	53-P0DPH8	422-Q9BUF5
134	Q58FG1	134-Q58FG1		1861	Q9H4A3	1861-Q9H4A3		69	P55854	69-P55854			47-P07900		65-O95801		405-P0DMV8			236-Q9GZL7	333-Q9H1P3	689-Q92503
254	P06733	254-P06733		340	P50579	340-P50579		2	O94952	2-O94952			170-Q96MW1		287-P04350		38-P49006			155-Q14247	271-P55209	209-P62195
622	P11142	622-P11142		357	P60709	357-P60709		2	P60981	2-P60981			500-P11586		574-Q9H0K6		5-O14744			305-Q9NRR5	163-Q14103	289-O15144
1	Q9BQC3	1-Q9BQC3		1861	Q9H4A3	1861-Q9H4A3		129	P0DP25	129-P0DP25			252-Q9BU89		100-P55060		21-O43399			45-P13861	671-P53396	241-P60174
120	P06733	120-P06733		61	P62258	61-P62258		214	P29966	214-P29966			49-Q9HBH9		152-Q16576		582-Q6PCE3			125-O00161	177-P61019	1-Q8IWZ3
1	Q9NWK9	1-Q9NWK9		322	P0DMV8	322-P0DMV8		387	P00558	387-P00558			28-P63313		37-Q9Y4P1		2-Q9NX24			269-Q9NXA8	475-Q13131	789-Q14669
476	Q9Y6R4	476-Q9Y6R4		55	P62304	55-P62304		2	P60981	2-P60981			40-Q7Z4W1		108-P0DMV8		254-Q9P0J7			114-Q92769	125-Q96C86	146-Q969E8
153	O95848	153-O95848		2	P23527	2-P23527		327	Q9NY27	327-Q9NY27			183-Q92734		172-P0DMV8		5-P13797			59-P68104	85-P07737	1-Q9NX24
62	P61981	62-P61981		23	A0A1B0GUS4	23-A0A1B0GUS4		240	P14314	240-P14314			2-Q92625		1-Q3MIT2		594-P47736			539-Q71SY5	41-Q8NDC0	70-P43487
167	Q96MW1	167-Q96MW1		123	Q9UHV9	123-Q9UHV9		372	P55209	372-P55209			1-Q9Y4P1		45-P51151		1-Q7L1Q6			390-P31948	771-Q9H2G2	21-P31150
28	Q5T1J5	28-Q5T1J5		357	P60709	357-P60709		2	P60981	2-P60981			25-Q00839		2-Q92598		45-P47914			195-P31939	233-Q9P287	213-P07858
476	Q13131	476-Q13131		53	O15347	53-O15347		78	Q9UIL1	78-Q9UIL1			5-P36404		197-O14818		677-P49321			11-Q13263	72-Q06830	367-Q13561
2	Q96EB6	2-Q96EB6		152	P20290	152-P20290		1108	Q16531	1108-Q16531			1-O43399		1-Q7Z7E8		244-Q15365			6-Q13263	166-Q13642	740-P45974
74	P14678	74-P14678		275	P35998	275-P35998		2	P60660	2-P60660			322-Q96A49		144-Q9UM54		1-Q9BT23			20-Q13263	165-O43399	124-O60610
2	Q9NQX3	2-Q9NQX3		61	P62258	61-P62258		78	Q9UIL1	78-Q9UIL1			188-Q8N0X7		1260-O15067		241-P29401			14-Q13263	100-Q14651	50-P62306
321	P13797	321-P13797		146	P62937	146-P62937		124	Q9UNF1	124-Q9UNF1			15-P61088		383-P05455		12-O15305			9-Q13263	317-Q15366	20-P30086
1	Q9H3K6	1-Q9H3K6		342	P14618	342-P14618		487	Q58FF7	487-Q58FF7			178-Q13951-2		769-P07197		2-Q96G46			89-P0DPH8	82-P31260	121-P83916
2	Q96EB6	2-Q96EB6		25	P05114	25-P05114		127	Q15185	127-Q15185			142-Q96K17		188-Q13509		9-P67936			186-P28074	94-Q9NSI2	152-P54577
155	Q13451	155-Q13451		130	P62937	130-P62937		233	P33316	233-P33316			276-P46734		131-Q8WUM4		887-P28340			145-Q14135	110-O43488	470-P13667
314	P37837	314-P37837		53	O15347	53-O15347		525	O75191	525-O75191			433-P49327		276-P05455		151-P37802			417-Q9H9T3	75-Q12962	23-P47897
457	O60271	457-O60271		768	Q8N9B5	768-Q8N9B5		433	P31150	433-P31150			160-P48739		157-P51965		77-P04080			265-Q07960	164-Q15046	105-Q14203-3
33	O75348	33-O75348		940	P49588	940-P49588		433	P31150	433-P31150			4-P0CG34		713-P07814		130-Q8WUX2			1-Q53T59	95-P04075	413-P50395
962	P19174	962-P19174		33	O43924	33-O43924		54	Q99436	54-Q99436			1-Q9ULC4		89-Q9Y547		441-Q9Y6I3			539-Q9P270	284-Q58FF7	75-Q04446
612	P0DMV8	612-P0DMV8		207	P52907	207-P52907		2021	P49327	2021-P49327			43-O75347		1-Q9NWY4		604-Q8WUM4			18-P55209	289-Q9H1Z4	2-O60488-2
176	Q8N1F7	176-Q8N1F7		22	P37837	22-P37837		2021	P49327	2021-P49327			322-P12277		407-P30566		104-P14324			850-Q9C0B7	897-Q2NKX8	78-P04080
301	O95278	301-O95278		260	Q02790	260-Q02790		33	P14866	33-P14866			2-Q7Z309		58-P11586		2-ENST00000585598_19_38374791_aTIS_111db1			455-Q9Y490	119-O60664	2-ENST00000478033_1_159918889_ntr_100db1
2	ENST00000357325_1_156751579_5UTR_100db1	2-ENST00000357325_1_156751579_5UTR_100db1		130	P62937	130-P62937		126	Q15365	126-Q15365			974-Q5TCQ9		1-O00287		861-P22314			146-P53350	1-Q06830	186-Q86Y56
4	ENST00000357325_1_156751579_5UTR_100db1	4-ENST00000357325_1_156751579_5UTR_100db1		1699	P35579	1699-P35579		101	P0DMV8	101-P0DMV8			197-P28070		71-Q9BPX5		52-Q02750			329-P14618	278-Q99961	96-P41252
112	P32119	112-P32119		86	P0DPK2	86-P0DPK2		566	Q14974	566-Q14974			319-P54252		1-Q9BW62		1-Q9UPQ3			7-P62258	203-Q9Y6I9	785-O75179
281	Q9NYL9	281-Q9NYL9		178	Q96C19	178-Q96C19		145	P63241	145-P63241			273-Q9Y3F4		503-Q92538		621-Q9P2J5			145-Q86V81	174-P49368	36-P37840
1	Q8NBR6	1-Q8NBR6		155	P15586	155-P15586		1	O94889	1-O94889			50-Q13765		251-P11586		1172-P07814			302-Q9UNH7	715-Q9Y4E8	243-P23443
82	P49419	82-P49419		1	Q16644	1-Q16644		52	P0CG47	52-P0CG47			2-Q7Z6K3		34-P0DPH8		739-Q96JH7			63-Q96EY8	177-P49591	64-Q16658
2	Q9NQX3	2-Q9NQX3		210	P30153	210-P30153		1053	Q8IWZ3	1053-Q8IWZ3			238-P18206		2-Q5T2E6		234-P78371			393-P04264	18-O60502	175-Q01433
2	P55036	2-P55036		150	P62937	150-P62937		447	P54577	447-P54577			847-Q04637		173-Q96EK5		220-P11142			305-Q96II8	176-P13489	200-Q99426
2	P50579	2-P50579		153	P54105	153-P54105		544	P0DMV8	544-P0DMV8			2-P55072		137-Q8NC51		1-Q96FC7			196-Q96FV2	342-P12081	355-P50990
277	Q96EQ0	277-Q96EQ0		544	Q15276	544-Q15276		213	P54577	213-P54577			55-P41250		7-O00244		104-Q14203-3			191-Q06830	316-Q4KMP7	450-O14980
255	P06733	255-P06733		60	Q9UHY7	60-Q9UHY7		52	P0CG47	52-P0CG47			2-P06733		248-P49327		351-P08047			297-Q9BYT8	294-P62136	23-P34897
199	Q06323	199-Q06323		86	P0DPK2	86-P0DPK2		213	P54577	213-P54577			693-P51812		413-Q96AE4		28-P07437			103-P41236	23-Q58FF6	35-Q12904
15	Q16644	15-Q16644		84	O60749	84-O60749		112	P31153	112-P31153			310-P21333		166-Q92734		861-Q9Y2J2			75-P31153	253-O75663	273-P78318
24	Q8IZ07	24-Q8IZ07		843	P49327	843-P49327		3	Q58FG1	3-Q58FG1			171-P25788		1-Q8NEY1		108-P23528			50-Q8IW45	863-P49327	581-P12814
353	P26038	353-P26038		41	Q9Y2S6	41-Q9Y2S6		187	Q58FF8	187-Q58FF8			1-Q9BTT0		435-Q9NVU0		49-P07900			51-P49327	49-P20618	144-O43148
330	O00232	330-O00232		398	Q99832	398-Q99832		544	P11142	544-P11142			5-P0CG34		118-Q8WUH1		48-Q15370			2-Q15555-5	280-Q99615	310-P52788
2	Q9Y2B9	2-Q9Y2B9		69	P08047	69-P08047		2	P27448	2-P27448			2-P04406		2-P62942		323-P15170			193-Q5D0E6	576-P55072	100-P41567
81	O75347	81-O75347		2	ENST00000574426_17_2711661_aTIS_111db1	2-ENST00000574426_17_2711661_aTIS_111db1		239	P06733	239-P06733			173-Q12904		121-P30419		54-Q9H910			82-Q9H0B6	425-Q9H4A4	56-P12277
434	P22102	434-P22102		180	O76003	180-O76003		544	P11142	544-P11142			171-Q12904		384-P05455		173-P52788			62-Q9H910	329-P43490	47-Q15102
2	Q9Y2B9	2-Q9Y2B9		296	Q14157	296-Q14157		52	P0CG47	52-P0CG47			96-P52888		60-P63104		568-P13639			810-Q92974	321-Q9Y570	1004-Q14126
31	P63220	31-P63220		2	Q99536	2-Q99536		2	P62877	2-P62877			120-Q96EB6		499-P00390		95-O95861			161-P31948	119-P14550	148-P62937
2	P62195	2-P62195		2	Q99536	2-Q99536		73	P62258	73-P62258			293-Q9Y6D9		986-P30876		91-O43175			67-Q14974	511-P0DMV8	217-P30153
1	Q16644	1-Q16644		843	P49327	843-P49327		2	P62877	2-P62877			1-P48147		111-P53999		1091-Q14C86			245-P04075	194-P25205	568-Q16881
1	Q9GZU7	1-Q9GZU7		196	P22061	196-P22061		566	P11142	566-P11142			183-P30520		118-Q99729		2-Q86X55			146-Q99497	261-P67809	1-P08579
1877	Q5VZ89	1877-Q5VZ89		391	P55072	391-P55072		25	P0CG47	25-P0CG47			155-Q9Y5A7		351-P54577		274-Q9NWY4			12-Q13163	291-P43034	416-Q16555
491	Q9H1K0	491-Q9H1K0		215	P55884	215-P55884		130	P00558	130-P00558			2-P53814		423-Q8WUM4		126-ENST00000359690_4_164943290_ntr_100db1			3-P48643	252-Q6FI81	927-P27816
76	P07737	76-P07737		2	P67809	2-P67809		270	P07900	270-P07900			157-O43324		331-O95757		21-Q9UBC2			73-P46734	99-A0A075B759	730-P49736
313	P11142	313-P11142		74	P07195	74-P07195		157	P04075	157-P04075			107-Q9UMY4		308-Q99615		298-P11413			57-P18206	474-Q14444	263-O14730
76	P07737	76-P07737		207	Q9UKX7	207-Q9UKX7		104	Q9NZL9	104-Q9NZL9			35-Q96AY3		2-P27540		139-P13693			83-Q92945	130-P37837	320-P33176
380	Q13561	380-Q13561		76	O75496	76-O75496		104	Q9NZL9	104-Q9NZL9			351-O15355		73-P07195		290-P34932			2-P07320	31-Q96EP5	264-O15027
2	Q9HAB8	2-Q9HAB8		9	O00203	9-O00203		185	Q58FF8	185-Q58FF8			200-Q92973		483-P14618		8-P78371			31-Q9Y230	255-O14562	187-P62491
224	P49593	224-P49593		78	P08047	78-P08047		197	P0DPH8	197-P0DPH8			218-Q15056		875-Q9Y6D6		450-P22314			494-O75131	179-Q9NWZ3	183-P55327
2	Q9HAB8	2-Q9HAB8		2	P67809	2-P67809		269	P07900	269-P07900			278-O94888		207-P52306		563-P13639			84-Q9GZU8	352-P46940	366-P14625
1	Q8IZ21-4	1-Q8IZ21-4		224	P61163	224-P61163		56	O43175	56-O43175			1-Q9H611		355-Q9BZF3		42-O43852			20-Q8IVD9	109-A0A1B0GUS4	2-Q13503
128	P0DP25	128-P0DP25		56	O94788	56-O94788		2	Q9H4P4	2-Q9H4P4			15-P15735		121-P62330		2-P32119			135-Q8WXW3	384-P00558	141-P06730
254	P06733	254-P06733		207	Q9UKX7	207-Q9UKX7		57	Q99436	57-Q99436			45-Q8N108		803-O43592		280-P40855			342-O60346	352-P35241	567-P11021
1	Q9H0Y0	1-Q9H0Y0		204	Q9UKX7	204-Q9UKX7		2	Q14103	2-Q14103			367-Q6UUV7		132-Q9BXR0		206-P20073			16-P55209	41-Q06203	68-O60361
1	P09936	1-P09936		158	Q99729-2	158-Q99729-2		151	Q16881	151-Q16881			2-P63313		995-Q93008		130-P31153			672-P27816-4	1498-P35573	24-P62937
510	Q15046	510-Q15046		1004	P35580	1004-P35580		11	Q02790	11-Q02790			368-P26639		451-P54577		499-P11142			29-P06744	592-P22059	611-Q13263
77	P07737	77-P07737		7	P61081	7-P61081		141	Q9BZK3	141-Q9BZK3			190-P17987		153-Q16204		123-O94760			6-P54819	64-Q15417	421-P35527
218	P56945	218-P56945		2	ENST00000574426_17_2711661_aTIS_111db1	2-ENST00000574426_17_2711661_aTIS_111db1		2	P63208	2-P63208			852-Q7LBC6		51-P15170		408-P29401			97-P31948	24-Q9H773	4-P15311
471	Q32MZ4	471-Q32MZ4		190	P05455	190-P05455		48	P17050	48-P17050			257-Q04323		13-P20962		15-P16083			95-P31948	349-Q9NTK5	345-P09972
2	Q9BUP0	2-Q9BUP0		9	P0CG47	9-P0CG47		2	P00492	2-P00492			291-P60709		434-O15067		431-Q14247			158-Q8IXQ4	330-P52789	187-Q14247
33	A0AVT1	33-A0AVT1		423	Q9H2G2	423-Q9H2G2		484	Q14974	484-Q14974			247-Q16543		347-Q9Y617		456-O60684			424-P68363	109-P13010	524-Q13263
16	Q13442	16-Q13442		440	O15067	440-O15067		52	P0CG47	52-P0CG47			533-O43301		246-P55039		49-A0A0U1RRE5			2-O95721	143-Q92783	35-Q70E73
77	P07737	77-P07737		1	P19623	1-P19623		2	P00492	2-P00492			691-P07900		47-Q99497		676-P52272			268-P51570	137-Q9NVS9	232-P13489
20	P34932	20-P34932		36	Q9H299	36-Q9H299		2	P00492	2-P00492			1-Q9BXV9		39-Q9NRN7		473-P40227			51-P30419	96-Q13813	2-Q9BTE7
1	P62258	1-P62258		2	Q7L5N1	2-Q7L5N1		1848	O75369	1848-O75369			174-P30086		1384-O43432		91-Q9NZZ3			394-Q12768	32-Q96FW1	904-P55786
630	P34932	630-P34932		37	Q9NQ48	37-Q9NQ48		187	P62826	187-P62826			175-O95373		1-Q6AI12		939-Q15075			78-Q4VCS5	167-P67936	518-P20810
254	P06733	254-P06733		157	Q13107	157-Q13107		564	P26038	564-P26038			37-P55209		582-P0DMV8		346-O14545			4-Q9HAB8	2-Q9NWY4	144-Q13098
52	Q13765	52-Q13765		65	Q96LR5	65-Q96LR5		173	Q9BV86	173-Q9BV86			2-O94826		299-Q13685		76-P34896			220-Q9HB07	106-P07741	610-Q13263
971	Q9Y2H0	971-Q9Y2H0		284	Q14974	284-Q14974		111	P40855	111-P40855			230-P43686		150-Q8N335		2-O94760			218-Q13501	344-P05455	815-P35573
76	P07737	76-P07737		5	Q96AE4	5-Q96AE4		2	P18669	2-P18669			497-Q14566		362-P50991		517-P06744			83-Q9UK41	30-Q9HB71	201-P50502
466	P17812	466-P17812		53	P55209	53-P55209		227	P60709	227-P60709			55-Q15334		272-P17174		1006-P49815			366-Q06547	553-Q13409	1-P11940
220	O00151	220-O00151		314	O95671	314-O95671		2	Q99497	2-Q99497			143-Q9NXF7		523-Q9H6T3		329-P07437			345-P04350	609-Q8WUM4	9-Q02086
254	P06733	254-P06733		51	P00338	51-P00338		2	P08238	2-P08238			2-P07738		53-P49441		95-O75608			330-P30101	109-O60684	189-P28074
630	P34932	630-P34932		45	O60739	45-O60739		2	P0DMV8	2-P0DMV8			65-Q7L5N1		369-P33176		178-Q8TB52			52-P14625	191-Q99615	4062-Q14204
337	O14929	337-O14929		1395	P49815	1395-P49815		1871	Q9Y490	1871-Q9Y490			492-Q16513		395-Q8N6R0		216-P61978			328-Q9UJC3	104-O14602	1110-Q00610
1	O14686	1-O14686		87	P62701	87-P62701		394	P22314	394-P22314			503-P08243		138-Q15075		1-P17987			26-Q15631	477-P13797	480-P49591
61	Q3MHD2	61-Q3MHD2		68	P68363	68-P68363		439	Q9NRR5	439-Q9NRR5			206-Q9UEE9		3653-Q9UPN3		282-P12081			111-P32119	60-P15311	645-P53396
337	O14929	337-O14929		787	P52732	787-P52732		2	P08238	2-P08238			1-Q9Y2Q5		174-Q9NT62		1824-Q93008			17-Q96RN5	290-Q9H9V9	1-Q9Y547
1731	P35579	1731-P35579		2	P67809	2-P67809		180	P60709	180-P60709			1-A1KXE4		201-O15144		142-Q9H910			64-Q9Y237	848-P41252	1-Q7Z6Z7
1731	P35579	1731-P35579		787	P52732	787-P52732		444	Q02790	444-Q02790			213-Q92597		498-P00390		2-Q6P2E9			399-Q9UHQ1	1655-P35579	2174-P21333
630	P34932	630-P34932		85	Q99733	85-Q99733		2	P00338	2-P00338			2-A0A096LP55		355-P31948		2-Q86XZ4			370-P22314	359-P08670	172-Q86WP2
2	ENST00000574426_17_2711661_aTIS_111db1	2-ENST00000574426_17_2711661_aTIS_111db1		41	O75347	41-O75347		21	ENST00000454078_6_70609334_ntr_101db1	21-ENST00000454078_6_70609334_ntr_101db1			1-Q9Y3D0		205-Q16222		23-Q9UMX0			198-P19838	722-Q8IWV7	27-P24534
254	P06733	254-P06733		2	Q99873	2-Q99873		444	Q02790	444-Q02790			1-Q9NZJ0		121-Q9H0B6		49-Q13188			165-P35908	927-P49588	260-O15067
2	P56211	2-P56211		626	P51693	626-P51693		129	O75832	129-O75832			93-Q8WVY7		2-O00442		1-O43399			45-O75347	113-P63241	78-P60981
608	P13639	608-P13639		9	Q15843	9-Q15843		422	Q13885	422-Q13885			8-O95801		47-Q8WVY7		445-P11142			73-O60232	2-Q9Y496	250-P13797
553	P07384	553-P07384		104	O60493	104-O60493		213	P49321	213-P49321			179-Q00839		182-P55209		205-O00178			82-Q9GZU8	248-A6NED2	356-P17706
2	P50579	2-P50579		273	P0DPH8	273-P0DPH8		128	O75832	128-O75832			602-Q14974		2-Q08209		166-Q9NP61			2-P62258	48-Q99497	169-O43175
2	Q9Y262	2-Q9Y262		2	Q32MZ4	2-Q32MZ4		444	Q02790	444-Q02790			188-P09211		2-P17252		879-Q99460			3-P62258	153-P62937	203-P22234
199	Q06323	199-Q06323		10	Q9NX55	10-Q9NX55		3	Q9NR33	3-Q9NR33			6-P55209		456-Q9UKG1		4-Q14353			4-P62258	314-Q9H974	1074-Q9UKA4
354	Q14247	354-Q14247		19	P16083	19-P16083		444	Q02790	444-Q02790			7-P55209		54-P26641		22-Q8WXC6			374-P43246	793-Q92598	167-Q08752
2	Q13409	2-Q13409		2	P60981	2-P60981		422	A6NNZ2	422-A6NNZ2			44-ENST00000555252_14_64388422_ntr_100db1		77-Q9Y5S9		25-O75832			460-P23443	199-P41250	37-P59074
417	Q9BR76	417-Q9BR76		64	Q9NYB0	64-Q9NYB0		148	Q96K17	148-Q96K17			275-Q9UMX0		8-Q16543		2-P11142			453-Q96AY4	1607-Q00610	20-Q9BTX7
2	P60709	2-P60709		20	P55854	20-P55854		87	P29966	87-P29966			360-P07437		52-O60684		21-P43487			3-Q13813	127-Q9UN37	16-Q15417
2	P52565	2-P52565		2	Q9UBW8	2-Q9UBW8		422	A6NNZ2	422-A6NNZ2			1-Q9H840		101-Q15645		10-O75531			10-O75155	143-P33316	2-O15067
608	P13639	608-P13639		174	P55884	174-P55884		422	A6NNZ2	422-A6NNZ2			528-Q5R372		227-P33316		282-P52888			56-P41250	106-P49006	404-P78371
160	P16152	160-P16152		76	P35579	76-P35579		276	P36873	276-P36873			57-P07737		139-Q9NVS9		111-P09972			1-Q15057	1698-P35579	210-P00338
2	P60709	2-P60709		83	Q9BTE6	83-Q9BTE6		725	Q9UHP3	725-Q9UHP3			192-P49593		4-P61077		238-Q13617			179-Q9H5V9	424-Q7Z569	553-O95373
94	P35908	94-P35908		2	Q9C0C9	2-Q9C0C9		422	A6NNZ2	422-A6NNZ2			213-Q9H974		1-P54577		2-Q9UJY4			109-O76080	214-P00558	2-O43314
608	P13639	608-P13639		2	Q9C0C9	2-Q9C0C9		63	Q9UK76	63-Q9UK76			283-P07437		385-P05455		3-O43399			127-P08758	573-P18206	251-O43175
684	P49588	684-P49588		24	A0A1B0GUS4	24-A0A1B0GUS4		422	P68371	422-P68371			169-Q9BV57		939-Q16531		2-O95747			259-Q9Y6I9	69-P06732	1949-Q7Z6Z7
2	P35548	2-P35548		147	P78330	147-P78330		13	P07108	13-P07108			31-Q13308		726-P10636		336-P27361			258-Q8IWD4	369-Q15025	511-P13639
1	Q15365	1-Q15365		479	P11142	479-P11142		433	O43896	433-O43896			164-P19838		1217-P07814		345-P14618			65-O95721	551-Q13263	531-Q13263
2	Q9C0C9	2-Q9C0C9		8	P09496	8-P09496		422	A6NNZ2	422-A6NNZ2			173-P31939		1229-P41252		389-P68104			1504-P35579	3083-Q7Z6Z7	290-Q16531
2	Q6ZN18	2-Q6ZN18		2	P39019	2-P39019		70	O95721	70-O95721			335-P60842		50-P15121		568-P34932			97-P12277	174-Q9NZL4	279-P54725
84	P09211	84-P09211		8	P09496	8-P09496		67	Q9UK76	67-Q9UK76			604-P16383		2-O75506		2-P10599			2-Q9NVR5	131-P00918	817-P33176
34	Q02750	34-Q02750		534	Q9UKF6	534-Q9UKF6		132	O75832	132-O75832			391-P31939		360-Q16186		110-P50502			432-Q8N8E3	440-Q58FF7	752-O00410
118	Q13158	118-Q13158		2	Q96C12	2-Q96C12		123	P00441	123-P00441			1-Q9NPE3		220-P08758		2-P61289			58-P46109	375-P54578	209-Q13136
2	P0CG34	2-P0CG34		10	Q9NX55	10-Q9NX55		422	A6NNZ2	422-A6NNZ2			769-Q92973		142-O75534		186-P09211			353-Q13043	295-Q15814	343-P49915
84	P09211	84-P09211		654	Q9UKG1	654-Q9UKG1		123	P00441	123-P00441			74-P00338		915-Q99460		73-P22314			1-Q9BUB5	316-P56192	13-Q9UBB4
2	Q13409	2-Q13409		16	P31948	16-P31948		2	Q9Y3B9	2-Q9Y3B9			1-P62993		21-P31153		1-P62081			223-O95671	315-P56192	230-P54577
417	Q9BR76	417-Q9BR76		172	Q8WUM4	172-Q8WUM4		151	P49006	151-P49006			397-Q7L804		73-Q96GG9		66-P58546			2-P07195	156-Q16658	71-Q01105
207	O00273	207-O00273		654	Q9UKG1	654-Q9UKG1		57	P10599	57-P10599			371-P04350		462-Q9NUQ8		2-Q9C035			5-P62310	15-P11940	185-Q58FG1
608	P13639	608-P13639		30	P27816	30-P27816		5	Q9Y3B9	5-Q9Y3B9			1-Q15843		106-Q9Y4C2		25-P43487			487-P47897	694-Q9C0E2	3-Q9Y696
20	Q9P289	20-Q9P289		284	P49589	284-P49589		6	Q9Y3B9	6-Q9Y3B9			212-P60510		2-Q8N806		38-P35544			2-Q9Y3X0	98-P09936	87-P62937
2	P60709	2-P60709		284	P49589	284-P49589		11	Q93062	11-Q93062			2-Q7Z2Z2		275-Q15036		192-Q92783			8-Q8NCD3	79-Q8N335	165-Q92990
254	P06733	254-P06733		10	Q9NX55	10-Q9NX55		123	P00441	123-P00441			139-Q9BR61		1116-Q9HAV4		385-P13489			1-Q9ULU4-10	74-O00487	554-P33176
2	P11142	2-P11142		73	P05455	73-P05455		2	Q01105-2	2-Q01105-2			105-Q96EY9		594-Q9BQI3		167-P04075			228-O95671	854-Q9C0C9	192-P61981
52	Q05682	52-Q05682		123	P43487	123-P43487		266	Q58FF8	266-Q58FF8			1488-P49327		2-Q6P2E9		2-Q9BY43			2-ENST00000355899_X_115610260_CDS_100db1	157-Q14974	2-Q9UHY7
91	Q9Y266	91-Q9Y266		3	P16220	3-P16220		544	P0DMV8	544-P0DMV8			2-O00410		2-Q7Z3E2		87-P13797			407-P07437	147-Q9Y3D8	230-P29401
692	P07900	692-P07900		237	P06733	237-P06733		132	P63104	132-P63104			436-Q53EL6		82-O60925		68-P06733			37-Q15435	306-Q9UJU6	153-Q9ULW6
2	P12277	2-P12277		9	P0CG47	9-P0CG47		544	P0DMV8	544-P0DMV8			771-P27708		91-Q99471		68-P36957			2-Q9UHP3	1536-P51610	127-P06733
2	P43487	2-P43487		1	P35237	1-P35237		132	P63104	132-P63104			593-P53396		789-O75369		3-Q9Y617			67-Q9H869	35-Q9UL33	35-P0DPH8
292	Q08J23	292-Q08J23		75	P55060	75-P55060		112	P31153	112-P31153			210-P04406		2-O75937		2-P36871			412-P49189	291-P08238	100-Q9UHW5
1840	Q9UPY3	1840-Q9UPY3		9	Q12904	9-Q12904		3	Q58FG1	3-Q58FG1			4-Q9ULX3		2-Q99707		86-P04075			338-Q92783	273-Q9H6Z4	131-P27816
254	Q13263	254-Q13263		238	P06733	238-P06733		239	P06733	239-P06733			378-O15067		267-Q9BRX2		38-P13639			198-P67870	331-P49321	126-P06733
25	P30101	25-P30101		258	P07205	258-P07205		433	O60749	433-O60749			1-Q9Y421		2-Q9BV44		3-P36507			15-P16949	314-P40925	437-Q9Y5P4
4	Q9C0C9	4-Q9C0C9		238	P06733	238-P06733		2	P62877	2-P62877			52-Q9BYN0		2-P25205		70-P22314			464-Q96N67	89-P58546	206-P54727
217	Q15056	217-Q15056		451	P49588	451-P49588		130	P00558	130-P00558			88-Q15036		280-O60664		1-Q9Y2L1			776-Q9NYU2	1140-Q9BTW9	105-P52306
17	P06454	17-P06454		451	P49588	451-P49588		174	Q8IVD9	174-Q8IVD9			441-Q96AE4		363-P08243		2-Q00796			3-P30041	86-P23528	88-Q6P996
124	O95801	124-O95801		271	P00390	271-P00390		57	Q99436	57-Q99436			1163-Q9Y6D5		390-Q00839		2-P60896			82-Q9Y3I0	233-Q08209	919-P51784
2	P06454	2-P06454		258	P07205	258-P07205		57	Q99436	57-Q99436			198-P11021		65-P40925		2-P33992			59-O60814	159-P08758	112-Q9Y3F4
765	P49327	765-P49327		1567	O60333	1567-O60333		147	P07900	147-P07900			184-P06733		2-P47755		332-P27361			167-Q00839	133-P46109	735-Q7Z6Z7
1	Q5JS54	1-Q5JS54		1	Q15365	1-Q15365		2	Q14103	2-Q14103			152-Q14691		54-O15372		432-Q01581			201-Q12906	78-O00487	660-Q92598
4	Q9C0C9	4-Q9C0C9		63	O75937	63-O75937		11	Q02790	11-Q02790			574-Q8NBF2		1-Q8WVT3		198-P04406			60-P28074	2-ENST00000521913_8_26514326_aTIS_111db1	58-P61970
2	ENST00000556323_14_92026566_ntr_100db1	2-ENST00000556323_14_92026566_ntr_100db1		63	O75937	63-O75937		1108	Q16531	1108-Q16531			155-P02792		77-Q9BYV8		147-Q96I15			204-Q5XUX1	27-O75663	137-O43488
177	Q96FW1	177-Q96FW1		237	P60709	237-P60709		233	P33316	233-P33316			2-Q9H074-3		2-Q96RY5		429-P68104			323-P0DPH8	542-Q9ULQ0	1160-O94979
2	P60709	2-P60709		10	Q9NX55	10-Q9NX55		233	P33316	233-P33316			102-Q9Y3B9		152-A6NMY6		225-Q15404			595-P23921	292-Q8NEZ5	465-P22314
2	P60709	2-P60709		136	O75175	136-O75175		2	P00492	2-P00492			1693-Q86XA9		486-O00629		1-Q9Y617			139-P12955	53-Q96RR4	2492-P49327
781	Q8WUM0	781-Q8WUM0		49	Q99497	49-Q99497		57	Q99436	57-Q99436			4-P30041		280-P49588		989-P07814			178-Q9UMX0	653-Q32MZ4	58-P07737
100	P49006	100-P49006		310	P46940	310-P46940		7	P07195	7-P07195			401-P54577		388-Q9H6Z4		411-Q4VCS5			382-P09874	190-Q14257	199-P30041
2	P60709	2-P60709		298	P31323	298-P31323		88	Q06830	88-Q06830			37-P46940		66-P09455		109-P29401			163-P61201	228-Q9H3R5	471-Q8TD19
9	P58546	9-P58546		49	Q99497	49-Q99497		2	P60709	2-P60709			1479-P49327		85-Q9BTM9		125-P26373			121-P20339	90-P00441	4-P54819
48	Q9UQB9	48-Q9UQB9		482	P26640	482-P26640		137	P43487	137-P43487			4219-Q9NR09		1084-Q8WUM0		114-P63104			336-P60842	836-P18206	6-P49773
2	P60709	2-P60709		817	Q12756	817-Q12756		2	P09211	2-P09211			100-Q9HA47		2-Q9UQ80		253-P68104			71-Q9UBT2	39-Q4V339	2-Q00610
34	Q8TEL6	34-Q8TEL6		197	P11586	197-P11586		2	P18669	2-P18669			460-P38606		314-O14964		69-P06733			192-Q9H2P9	186-Q16555	75-O15347
2	Q9UQ80	2-Q9UQ80		817	Q12756	817-Q12756		2	P09211	2-P09211			2-O95336		299-Q9BSL1		774-P13639			136-P28482	261-P08047	23-Q92696
2	Q9H098	2-Q9H098		3767	Q7Z6Z7	3767-Q7Z6Z7		2	Q99497	2-Q99497			432-P13010		1487-Q96MT7		2-O14818			3964-Q7Z6Z7	212-P46109	182-P13797
2	P26640	2-P26640		15	Q02790	15-Q02790		873	Q9Y490	873-Q9Y490			73-Q9Y3C6		679-P34932		58-P60709			2-Q9Y676	64-P06733	245-P48643
94	A6ZKI3	94-A6ZKI3		256	O00273	256-O00273		2	P0DMV8	2-P0DMV8			2-O95292		19-Q9Y2Z0		364-Q15645			1386-P51610	179-P04075	378-P23526
2	Q9Y5R8	2-Q9Y5R8		1010	Q02952	1010-Q02952		422	A6NNZ2	422-A6NNZ2			88-Q9H098		361-Q6VMQ6		2-P27816			2-O75449	322-Q14974	2-Q8NHY2
891	O15067	891-O15067		199	P14314	199-P14314		203	P00558	203-P00558			277-Q13620		268-Q9Y5K5		3625-Q14204			115-Q7L266	173-O95999	2-O94973
187	P54819	187-P54819		315	Q9BXB4	315-Q9BXB4		2	P09651	2-P09651			185-Q96JH7		624-Q9BXJ9		126-Q13642			399-P08238	49-P00338	28-P29692-3
137	A6NNZ2	137-A6NNZ2		237	P06733	237-P06733		129	P0DP25	129-P0DP25			248-P41743		19-P11021		1666-O60333			482-Q8WVT3	681-Q9NR19	399-P55060
1	P32929	1-P32929		199	P14314	199-P14314		151	P49006	151-P49006			1323-P35579		189-Q53H82		64-P04406			15-Q9HBI1	40-P23528	438-P78371
1369	Q93008	1369-Q93008		393	O94888	393-O94888		222	P29966	222-P29966			45-P51784		117-Q13155		26-P05386			332-P19367	127-Q9NQ48	51-Q15121
2	P43487	2-P43487		393	O94888	393-O94888		120	P0DMV8	120-P0DMV8			423-Q9BQS8		143-Q99436		336-P53602			351-P13797	53-Q13492	6-P14174
35	P28072	35-P28072		19	O43399	19-O43399		116	P23527	116-P23527			41-P06744		204-P04406		257-P26368			257-P60709	17-Q9H1E3	114-Q9H074
319	P29401	319-P29401		1	Q15365	1-Q15365		116	P23527	116-P23527			155-Q92598		1615-P49327		59-P17987			4-P62937	456-Q9HCM4	170-Q13347
425	P14618	425-P14618		987	O43847	987-O43847		140	P15374	140-P15374			378-Q9H3P7		166-Q12778		2-P46736			115-P18206	872-O60610	829-P22314
90	P62424	90-P62424		19	O43399	19-O43399		54	Q99436	54-Q99436			979-P49327		2-Q9H981		2-ENST00000371646_6_44247169_5UTR_010db2			20-P62937	375-Q9UQ80	305-Q9Y2Z0
2	P14174	2-P14174		10	Q9NX55	10-Q9NX55		34	P50579-2	34-P50579-2			309-P22314		1-P52952		2-P49773			115-P00558	593-Q9UJC3	124-O00506
204	O95817	204-O95817		168	Q53T59	168-Q53T59		34	P50579	34-P50579			1-Q14974		2-Q5TC12		442-Q9UBB4			12-P30041	1319-Q8TEQ6	206-P41091
2	P62249	2-P62249		256	O00273	256-O00273		3	Q58FG1	3-Q58FG1			198-P48506		97-P04075		240-Q8IWZ3			355-P18206	612-P33176	128-P24534
2	Q86VP6	2-Q86VP6		2	P0DP25	2-P0DP25		185	Q58FF8	185-Q58FF8			2-P62937		170-Q16186		58-P17987			2-P62308	44-Q13426	13-P37837
1369	Q93008	1369-Q93008		857	Q9UIA9	857-Q9UIA9		184	Q58FF8	184-Q58FF8			2-O60739		2-O95336		2-P14174			2-P62826	553-Q8NEM2	606-O14639
187	P54819	187-P54819		19	Q9BZL1	19-Q9BZL1		286	P55036	286-P55036			323-Q96C86		1294-P0DJD0		2-Q9NPF4			226-Q9HCN4	1271-Q6WKZ4	63-P60709
272	Q16881	272-Q16881		237	P06733	237-P06733		2	P35998	2-P35998			262-P26641		1-Q9NT62		43-P61289			2-O43264	322-P04350	435-O15131
2	P43487	2-P43487		503	P33176	503-P33176		170	Q32MZ4	170-Q32MZ4			2-O75934		279-Q9UHP3		11-P14174			806-P21399	636-P11021	305-P35520
598	O43491	598-O43491		28	P52565	28-P52565		336	P12277	336-P12277			204-P12268		8-P00441		395-P35573			2-P12270	582-Q16531	226-P06733
1183	Q5VZ89	1183-Q5VZ89		28	P52565	28-P52565		2	P00492	2-P00492			311-P40925		403-P27816		91-Q14974			10-Q9H0E2	6-Q96S44	117-P53990
425	P14618	425-P14618		6	P83916	6-P83916		2	P00492	2-P00492			1047-Q15075		207-Q9UHX1		5-P78371			2-P51452	348-P15170	633-Q9NYZ3
1	Q96JP0	1-Q96JP0		92	Q00535	92-Q00535		2	P00492	2-P00492			399-Q99832		904-P49327		823-Q14C86			2-P05386	360-P52292	652-Q8WUM4
319	P29401	319-P29401		6	P83916	6-P83916		2	P00492	2-P00492			2-ENST00000225603_17_48077016_5UTR_111db1		66-P52434		280-P17174			2-P22234	2-Q9NRL3	984-P07814
59	O75368	59-O75368		2	Q14061	2-Q14061		174	P08758	174-P08758			2-Q96JH7		283-Q13177		2-O75940			43-Q8WVY7	284-Q9UHD1	113-Q9H2H8
1446	Q04637	1446-Q04637		10	Q9NX55	10-Q9NX55		7	P07195	7-P07195			79-P12277		158-P08758		79-P11766			2-P16930	98-P55327	90-P16949
2	P43487	2-P43487		83	Q99497	83-Q99497		2	P09211	2-P09211			246-P48739		417-P08238		175-P40227			298-P52209	152-Q02446	8-O00410
15	P61970	15-P61970		2	Q3ZCW2	2-Q3ZCW2		2	Q99497	2-Q99497			2127-Q9Y490		2-P39748		9-Q99627			125-P37837	139-P59998	71-P39687
368	P04350	368-P04350		1	Q9BU89	1-Q9BU89		564	P26038	564-P26038			2333-P49327		99-O75952		52-P25788			1018-A7E2V4-3	423-Q13885	18-P27348
2	P43487	2-P43487		37	Q9NQ48	37-Q9NQ48		123	P00441	123-P00441			2-Q9BY32		1-Q9H3R5		2-Q9UI95			16-O60884	126-P16949	18-P63104
687	Q15345	687-Q15345		197	O00273	197-O00273		12	ENST00000403258_6_88276364_ntr_101db1	12-ENST00000403258_6_88276364_ntr_101db1			377-Q9NR81		747-Q8TD19		2-Q9H6Q4			614-Q9Y3R0	631-Q8TC07	2-O43379
2	P43487	2-P43487		71	P41743	71-P41743		225	P60709	225-P60709			109-P30041		20-Q2M3R5		397-P14324			68-P06454	4-P53041	517-Q96PZ0
22	Q16181	22-Q16181		237	P06733	237-P06733		213	P49321	213-P49321			51-P08758		2-Q99615		73-P62314			77-P24666	513-Q15046	333-Q58FG1
2	P61960	2-P61960		2	P06454	2-P06454		2	P60981	2-P60981			1-P27694		2-P43487		2-P30043			9-ENST00000582213_17_7572835_ntr_100db1	143-O95155	4-Q04446
2	P14174	2-P14174		88	Q9NQP4	88-Q9NQP4		129	P0DP25	129-P0DP25			18-P43487		87-P06454		67-Q96CP2			261-Q96PE3	2-P55210	1-Q9Y6P5
140	P68363	140-P68363		428	P55072	428-P55072		30	P48637	30-P48637			2-P37108		277-Q16658		1-Q13158			365-O60664	2-P53041	134-P31946
2	P43487	2-P43487		1	Q16587-5	1-Q16587-5		61	P09936	61-P09936			89-P07954		310-Q9Y376		11-P18206			174-P31150	112-Q9H446	2-P14868
314	Q05086	314-Q05086		257	P04406	257-P04406		448	P68104	448-P68104			1-Q9P270		168-O75391		53-P58546			1207-P49327	9-Q16186	538-Q92598
176	Q9NPH2	176-Q9NPH2		137	P61081	137-P61081		116	P23527	116-P23527			470-O95394		253-Q92598		2-P21333			2-Q9BVM4	269-P06493	1708-Q92616
2	P27361	2-P27361		81	P09211	81-P09211		132	P63104	132-P63104			50-P15927		80-P15170		4-Q9UHV9			193-Q8IUF1	37-P62937	298-P50502
2	P43487	2-P43487		67	Q99832	67-Q99832		34	P50579-2	34-P50579-2			2-Q15631		62-P61916		481-O15067			52-P09960	22-P63220	753-P22681
1138	O14654	1138-O14654		34	P00441	34-P00441		214	O95817	214-O95817			440-Q13451		58-P35237		389-Q9NZT2			284-Q86VS8	162-P04818	77-P35080
487	O15523	487-O15523		2	P06454	2-P06454		243	P60174	243-P60174			37-P06454-2		53-P0DPH8		219-P11142			201-P04406	252-P67809	346-Q16576
363	P11586	363-P11586		94	P08238	94-P08238		532	Q32MZ4	532-Q32MZ4			239-P62258		2-Q9NUP7		53-Q9H246			1-P34947	275-Q00535	503-Q96CV9
2	P23528	2-P23528		3	O14579	3-O14579		3	Q04760	3-Q04760			63-P11142		333-Q9H1P3		3-O43598			295-O43175	403-Q13045	3-Q13432
59	O75368	59-O75368		10	Q9NX55	10-Q9NX55		4	Q04760	4-Q04760			267-Q32P51		5-O00499		1-P49585			2-O95757	496-Q8NBF2	969-Q9UBN7
138	A6NNZ2	138-A6NNZ2		2	Q9UJX6	2-Q9UJX6		2	P16949	2-P16949			245-P62258		271-P55209		36-P29966			129-P68402	87-P07737	623-Q58WW2
4608	Q5T4S7	4608-Q5T4S7		2	ENST00000556323_14_92026566_ntr_100db1	2-ENST00000556323_14_92026566_ntr_100db1		4	Q04760	4-Q04760			66-P14174		163-Q14103		199-Q12972			124-P26641	294-Q16181	55-A8MUU1
98	P62993	98-P62993		168	P68104	168-P68104		2	Q04760	2-Q04760			44-P68036		671-P53396		465-P48643			1-Q9Y5L0	487-P0DMV8	68-P14618
969	P16885	969-P16885		237	P06733	237-P06733		2	Q8NFQ8	2-Q8NFQ8			7-P0CG34		2-Q9UK76		266-Q14566			1524-Q9Y490	49-Q9BV44	127-P28676
223	Q01085	223-Q01085		475	Q5SY16	475-Q5SY16		617	P07900	617-P07900			329-Q9UGV2		177-P61019		245-P18669			127-Q9UBW8	50-Q9Y617	105-Q13542
363	P11586	363-P11586		72	P52788	72-P52788		2	P30566	2-P30566			2-O43707		475-Q13131		2-Q9Y383			2-Q86TI2	1-P07900	565-Q92598
24	Q9H853	24-Q9H853		174	Q93009	174-Q93009		204	O15355	204-O15355			208-O15355		1-O75582		38-P62306			3-Q8WW12	18-Q9BQQ3	114-O15355
85	Q8N8S7	85-Q8N8S7		174	Q93009	174-Q93009		147	P62258	147-P62258			330-P0DPH8		2-Q9Y2Z0		73-O00479			301-P16989	220-A6NNZ2	530-Q12888
66	P13798	66-P13798		10	Q9NX55	10-Q9NX55		66	Q8WTS6	66-Q8WTS6			236-Q9GZL7		125-Q96C86		122-O43681			517-P56524	287-Q9BQE3	1-ENST00000292314_3_46976771_aTIS_111db1
2	P21108	2-P21108		154	Q53T59	154-Q53T59		77	P51665	77-P51665			155-Q14247		85-P07737		2-Q07157			408-Q09028	129-Q6ZUV0	284-P04406
411	O43847	411-O43847		107	P07437	107-P07437		1049	Q9Y613	1049-Q9Y613			305-Q9NRR5		41-Q8NDC0		278-P29966			1-Q96ST2	232-P06744	74-Q8N335
2	P14174	2-P14174		170	Q9H853	170-Q9H853		2	Q15056	2-Q15056			45-P13861		771-Q9H2G2		220-O00273			2-Q9Y3C7	205-O43765	627-Q8N0X7
2	P36871	2-P36871		237	P06733	237-P06733		98	P68104	98-P68104			125-O00161		233-Q9P287		62-P08238			165-P29692	70-Q06830	325-Q96SU4
85	P0DPH8	85-P0DPH8		10	Q9NX55	10-Q9NX55		222	P78371	222-P78371			269-Q9NXA8		72-Q06830		57-P09496			16-Q9H1E3	135-P61204	726-P49321
277	Q8WUM4	277-Q8WUM4		165	Q99497	165-Q99497		158	Q9BVG4	158-Q9BVG4			114-Q92769		166-Q13642		274-P29966			145-Q96K17	591-O60763	985-P07814
75	P00338	75-P00338		17	P53675	17-P53675		347	O94788	347-O94788			59-P68104		165-O43399		363-Q86U70			188-P54105	100-A0A075B759	780-P49588
999	P22314	999-P22314		2	P14859-5	2-P14859-5		112	P31153	112-P31153			539-Q71SY5		100-Q14651		1095-P27708			19-P55209	113-P35520	224-Q9NX46
2	Q9BXJ9	2-Q9BXJ9		237	P06733	237-P06733		218	Q6PD74	218-Q6PD74			390-P31948		317-Q15366		1147-O95163			6-Q9BWD1	48-Q96T76	76-P31946
5	P36871	5-P36871		237	P06733	237-P06733		98	P68104	98-P68104			195-P31939		82-P31260		22-Q9Y2S6			45-O75828	394-P15170	60-P62633
85	P0DPH8	85-P0DPH8		161	Q92973	161-Q92973		222	P78371	222-P78371			11-Q13263		2-Q9BWD1		422-Q9BUF5			2041-Q14686	644-Q7Z3U7	820-P41252
723	Q92598	723-Q92598		24	Q9H853	24-Q9H853		34	P60709	34-P60709			10-Q13263		94-Q9NSI2		689-Q92503			466-P07900	364-Q96EP5	527-O95817
2	P30041	2-P30041		231	P55072	231-P55072		221	P78371	221-P78371			8-Q13263		1-Q15714		209-P62195			8-P60709	770-Q14974	486-Q15642
156	P0DMV8	156-P0DMV8		66	P06733	66-P06733		312	Q9Y266	312-Q9Y266			6-Q13263		110-O43488		514-Q9Y467			39-P23526	58-Q9UBB6	153-Q8IYL3
2970	Q7Z6Z7	2970-Q7Z6Z7		213	P04406	213-P04406		684	P53396	684-P53396			20-Q13263		75-Q12962		289-O15144			86-O00560	584-P26640	980-Q8N8A2
2	P21108	2-P21108		251	P68104	251-P68104		294	O43681	294-O43681			14-Q13263		220-P78371		241-P60174			25-Q9BV57	2-P51397	190-Q9BTE0
7	Q9BXJ9	7-Q9BXJ9		213	P46109	213-P46109		26	P30085	26-P30085			9-Q13263		342-P06733		1-Q8IWZ3			326-P46976	52-P55786	63-O76080
393	P08238	393-P08238		10	Q9NX55	10-Q9NX55		2	Q15691	2-Q15691			2-P53350		164-Q15046		789-Q14669			2-Q9UNQ2	296-P04406	610-Q32MZ4
695	Q9H0H0	695-Q9H0H0		237	P06733	237-P06733		396	P31150	396-P31150			89-P0DPH8		3-Q06830		146-Q969E8			309-P38606	2-ENST00000530374_8_144462654_aTIS_111db1	1-Q8IWC1
2	P30041	2-P30041		576	P07900	576-P07900		306	P15104	306-P15104			7-Q13263		95-P04075		1-Q9NX24			5-Q9BWD1	858-Q9Y490	453-Q5JSH3
2	P23528	2-P23528		273	P60174	273-P60174		306	P15104	306-P15104			186-P28074		284-Q58FF7		70-P43487			494-P07900	66-P37802	115-Q96CP2
1	P27348	1-P27348		23	Q10567	23-Q10567		640	P07814	640-P07814			145-Q14135		289-Q9H1Z4		21-P31150			193-Q9Y266	43-Q06203	1-P23508
570	P09960	570-P09960		34	P00441	34-P00441		670	P53396	670-P53396			417-Q9H9T3		897-Q2NKX8		213-P07858			329-P12277	139-P08238	41-Q13765
176	P67870	176-P67870		212	P04406	212-P04406		14	P08238	14-P08238			265-Q07960		119-O60664		367-Q13561			182-Q06323	1164-O14654	275-Q02952
998	P49327	998-P49327		269	P60174	269-P60174		22	Q9Y2Z0	22-Q9Y2Z0			1-Q53T59		1-Q06830		740-P45974			476-O75131	559-Q9NQX3	58-P29966
13	P49773	13-P49773		158	P00918	158-P00918		499	P0DMV8	499-P0DMV8			539-Q9P270		2-P07900		124-O60610			9-Q9H765	208-Q02750	387-Q12888
533	P55884	533-P55884		158	P00918	158-P00918		448	Q13263	448-Q13263			2-Q96J01		278-Q99961		50-P62306			2-Q53T59	269-Q99460	356-P14618
393	P08238	393-P08238		269	P60174	269-P60174		2	Q7L8A9	2-Q7L8A9			18-P55209		203-Q9Y6I9		20-P30086			1473-P35579	360-P46940	721-P34932
1	P27348	1-P27348		10	Q9NX55	10-Q9NX55		258	Q9UNZ2	258-Q9UNZ2			850-Q9C0B7		174-P49368		121-P83916			3-Q9BWD1	243-Q13263	1578-Q02952
1	P27348	1-P27348		201	P13639	201-P13639		145	P60709	145-P60709			455-Q9Y490		715-Q9Y4E8		152-P54577			33-Q6EEV4	417-P00390	1506-P35579
2	P36871	2-P36871		345	P12277	345-P12277		257	Q9UNZ2	257-Q9UNZ2			146-P53350		177-P49591		2-P0DP25			2-P30307	312-P23526	471-P12270
2	P14174	2-P14174		369	Q58FF6	369-Q58FF6		241	P54727	241-P54727			329-P14618		18-O60502		470-P13667			36-Q02750	182-P09661	204-Q9UJC3
24	P35998	24-P35998		949	P01023	949-P01023		241	P54727	241-P54727			7-P62258		176-P13489		23-P47897			6-P60709	103-Q9H2U2	411-Q8WUI4
2108	P49327	2108-P49327		88	P06454	88-P06454		448	Q13263	448-Q13263			145-Q86V81		342-P12081		3-P0DP25			292-P29401	462-Q13620	2-Q86VQ1
156	Q12792	156-Q12792		10	Q9NX55	10-Q9NX55		170	P37802	170-P37802			302-Q9UNH7		316-Q4KMP7		105-Q14203-3			12-Q96AT1	86-Q9BRT3	125-Q9Y5Z4
2	Q9BXJ9	2-Q9BXJ9		16	O75832	16-O75832		71	P43487	71-P43487			63-Q96EY8		294-P62136		413-P50395			126-Q9Y546	1990-Q9H4A3	17-P31946
168	P14550	168-P14550		157	P17987	157-P17987		154	P08758	154-P08758			393-P04264		23-Q58FF6		75-Q04446			9-P08758	544-P13639	773-O60763
24	P35998	24-P35998		147	P00918	147-P00918		8	P15927	8-P15927			305-Q96II8		255-P00338		1-P47224			246-Q9Y4L1	1730-Q9ULT8	176-P33908
56	P37837	56-P37837		758	P34932	758-P34932		158	P08758	158-P08758			196-Q96FV2		253-O75663		2-O60488-2			126-O75131	725-O14980	64-P14618
56	P37837	56-P37837		758	P34932	758-P34932		2	Q96IZ0	2-Q96IZ0			191-Q06830		863-P49327		78-P04080			447-P13489	357-Q9UBB4	214-Q99536
88	P53041	88-P53041		10	Q9NX55	10-Q9NX55		120	P14550	120-P14550			2-Q0VGL1		49-P20618		2-ENST00000478033_1_159918889_ntr_100db1			326-P12277	1347-Q92538	147-P61586
2	Q99873	2-Q99873		92	P50990	92-P50990		158	P15170	158-P15170			297-Q9BYT8		280-Q99615		186-Q86Y56			1936-P49327	43-P61604	38-Q13569
1	Q99856	1-Q99856		2	O75391	2-O75391		368	Q13867	368-Q13867			103-P41236		576-P55072		96-P41252			95-P47756	4-P04075	36-P0DMV8
2	Q9H993	2-Q9H993		64	ENST00000402643_6_166064725_ntr_111db1	64-ENST00000402643_6_166064725_ntr_111db1		105	P06744	105-P06744			75-P31153		425-Q9H4A4		785-O75179			79-P07237	551-Q58WW2	50-P41236
5	Q96H20	5-Q96H20		64	ENST00000402643_6_166064725_ntr_111db1	64-ENST00000402643_6_166064725_ntr_111db1		278	P60709	278-P60709			50-Q8IW45		329-P43490		36-P37840			2-P09525	62-P28070	67-Q00005
48	P55209	48-P55209		18	P67936	18-P67936		309	Q9H6Z4	309-Q9H6Z4			51-P49327		321-Q9Y570		243-P23443			240-P41252	266-Q9H3U1	18-Q9UHD1
128	P61204	128-P61204		86	P06454	86-P06454		1	P48059-2	1-P48059-2			357-P60709		119-P14550		64-Q16658			238-O43175	117-P06733	246-Q15365
696	P34932	696-P34932		2	P55039	2-P55039		144	P13693	144-P13693			1-Q7Z7E8		511-P0DMV8		175-Q01433			113-O60749	70-Q6NXE6	23-Q9ULX3
50	O14641	50-O14641		10	Q9NX55	10-Q9NX55		2	P04075	2-P04075			2-Q15555-5		194-P25205		200-Q99426			215-O15067	1-P11831	59-P10768
23	P43686	23-P43686		10	Q9NX55	10-Q9NX55		33	P0DMV8	33-P0DMV8			193-Q5D0E6		261-P67809		355-P50990			283-P35613	601-Q13263	444-Q9NUU7
2	P14174	2-P14174		10	Q9NX55	10-Q9NX55		1575	Q9Y6D6	1575-Q9Y6D6			1-Q9BWD1		291-P43034		450-O14980			481-P20839	96-P20290	880-P49588
386	P12268	386-P12268		2	Q99584	2-Q99584		266	Q01518	266-Q01518			82-Q9H0B6		252-Q6FI81		23-P34897			352-Q07866	190-P46060	17-Q07820
1	P49721	1-P49721		10	Q9NX55	10-Q9NX55		105	P14618	105-P14618			62-Q9H910		99-A0A075B759		35-Q12904			3-O00231	593-P11586	33-ENST00000444053_2_218270086_aTIS_111db1
626	Q00610	626-Q00610		2	P60983	2-P60983		28	P0DMV8	28-P0DMV8			810-Q92974		474-Q14444		273-P78318			2-Q9Y230	191-Q9UQ80	36-P04075
314	Q9UJX4	314-Q9UJX4		2	P60983	2-P60983		51	P11142	51-P11142			161-P31948		2-ENST00000394295_2_69781566_aTIS_111db1		581-P12814			20-O75223	383-P49321	77-Q01469
23	P43686	23-P43686		2	P60983	2-P60983		204	P07195	204-P07195			67-Q14974		130-P37837		144-O43148			14-O43399	213-P00558	2-Q96P48
1	Q14232	1-Q14232		4	ENST00000535997_16_89657597_5UTR_100db1	4-ENST00000535997_16_89657597_5UTR_100db1		278	P60709	278-P60709			2-Q9NQT5		31-Q96EP5		310-P52788			171-Q4VC05-2	386-P62495	517-Q12906-4
386	P12268	386-P12268		12	Q9BQ67	12-Q9BQ67		277	P60709	277-P60709			245-P04075		255-O14562		100-P41567			736-P07814	36-Q15435	167-Q9H9Q2
141	P02794	141-P02794		256	Q32MZ4	256-Q32MZ4		205	O15355	205-O15355			48-P07900		179-Q9NWZ3		56-P12277			325-P12277	71-P62937	179-O75391
439	Q92598	439-Q92598		2	Q9NVF7	2-Q9NVF7		69	O43175	69-O43175			2-Q99611		352-P46940		47-Q15102			11-O43399	144-P54577	91-P0DPH8
1	Q14232	1-Q14232		429	Q9BQE3	429-Q9BQE3		2	P04075	2-P04075			6-P61081		109-A0A1B0GUS4		1004-Q14126			291-Q92917	750-P33991	76-Q01469
325	P0DPH8	325-P0DPH8		588	Q9BTW9	588-Q9BTW9		278	Q01518	278-Q01518			146-Q99497		384-P00558		148-P62937			163-Q9GZN1	891-P26640	1-Q8IWQ3
439	Q92598	439-Q92598		2463	P49327	2463-P49327		126	Q13765	126-Q13765			12-Q13163		352-P35241		217-P30153			2-Q96IZ6	24-Q16626	240-P60174
2	P08238	2-P08238		433	P68363	433-P68363		2	Q99439	2-Q99439			3-P48643		3-P28482		176-Q9H1E3			328-Q86X55	187-A6NJT0	66-Q4V339
357	Q9ULX3	357-Q9ULX3		433	P68363	433-P68363		80	P00441	80-P00441			73-P46734		41-Q06203		568-Q16881			137-P27695	137-P49419	39-P14550
1	Q9Y297-2	1-Q9Y297-2		2074	P49327	2074-P49327		1	Q7Z6B0	1-Q7Z6B0			57-P18206		1-P54819		1-P08579			5-P60709	839-P45974	16-P04080
176	P67870	176-P67870		426	P07437	426-P07437		29	P05204	29-P05204			7-P61081		1498-P35573		416-Q16555			94-P31948	149-P61923	211-P49368
173	P49770	173-P49770		8	P40227	8-P40227		333	P29401	333-P29401			83-Q92945		592-P22059		927-P27816			133-P78417	1447-P35579	1-Q15417
219	P19174	219-P19174		933	O95373	933-O95373		1	Q7Z6B0	1-Q7Z6B0			2-P07320		64-Q15417		730-P49736			4416-Q14204	1-Q16658	289-Q9H832
219	P19174	219-P19174		176	P61289	176-P61289		703	P12270	703-P12270			31-Q9Y230		1-Q9BWD1		263-O14730			2814-Q7Z6Z7	2-P31949	22-O00743
2	Q13126	2-Q13126		772	P55072	772-P55072		2	Q9Y2Z0	2-Q9Y2Z0			494-O75131		24-Q9H773		320-P33176			107-P14618	136-Q9Y281	446-P41743
184	P48643	184-P48643		426	P07437	426-P07437		144	P07339	144-P07339			84-Q9GZU8		349-Q9NTK5		264-O15027			283-Q9NXW9	150-O00232	931-O75122
2	Q13126	2-Q13126		212	P00338	212-P00338		156	P54105	156-P54105			20-Q8IVD9		330-P52789		187-P62491			60-Q99757	640-Q9Y6A5	237-Q969T9
850	Q14C86	850-Q14C86		14	P35544	14-P35544		2	Q9HCJ3	2-Q9HCJ3			135-Q8WXW3		109-P13010		183-P55327			87-Q13907	90-P53990	427-Q96KP4
172	P11142	172-P11142		134	Q9BV57	134-Q9BV57		298	Q14247	298-Q14247			342-O60346		143-Q92783		366-P14625			1-P36954	508-P13797	176-P0DMV8
9	Q9UBQ5	9-Q9UBQ5		73	P00338	73-P00338		330	P29401	330-P29401			16-P55209		137-Q9NVS9		2-Q13503			355-P00558	64-Q16775	150-P13639
44	Q99436	44-Q99436		2	ENST00000415278_1_96448241_ntr_001db3	2-ENST00000415278_1_96448241_ntr_001db3		47	P20618	47-P20618			672-P27816-4		2-Q9Y259		141-P06730			122-O75131	268-Q92905	46-Q13098
43	P0CG47	43-P0CG47		357	P60709	357-P60709		28	P0DPH8	28-P0DPH8			29-P06744		96-Q13813		567-P11021			47-P07737	153-Q9Y4E8	442-P22314
172	P11142	172-P11142		2	ENST00000415278_1_96448241_ntr_001db3	2-ENST00000415278_1_96448241_ntr_001db3		2	A6NIH7	2-A6NIH7			3-P54819		32-Q96FW1		68-O60361			31-Q14691	221-Q9BXS5	140-Q06124
172	P11142	172-P11142		202	P22102	202-P22102		218	Q6PD74	218-Q6PD74			149-P62937		167-P67936		2-Q96C90			15-O00410	105-Q9UMY4	111-Q8N5S9
217	Q92945	217-Q92945		468	P00390	468-P00390		2	Q6P597	2-Q6P597			6-P54819		2-Q9NWY4		24-P62937			18-P29218	406-P31939	48-P60660
2	P14174	2-P14174		22	P0DMV8	22-P0DMV8		2	Q6P597	2-Q6P597			2-Q99733		3-Q7L5N1		611-Q13263			134-P00558	120-P12004	113-P20810
787	P46379	787-P46379		180	O14980	180-O14980		3	Q13283	3-Q13283			97-P31948		106-P07741		2-P15311			1-Q9Y6D9	69-Q16543	23-Q9NYS0
1	P49721	1-P49721		500	Q9Y6G9	500-Q9Y6G9		277	P60709	277-P60709			95-P31948		344-P05455		421-P35527			137-P00558	102-Q9H098	2-Q53RE8
146	Q9Y5K5	146-Q9Y5K5		185	ENST00000553064_12_53467239_CDS_010db2	185-ENST00000553064_12_53467239_CDS_010db2		2	Q9Y2Z0	2-Q9Y2Z0			158-Q8IXQ4		30-Q9HB71		2-P26038			609-P13639	430-P33176	2-P61086
1	ENST00000418976_9_128276341_aTIS_111db1	1-ENST00000418976_9_128276341_aTIS_111db1		2	Q13263	2-Q13263		831	Q9C0C9	831-Q9C0C9			424-P68363		553-Q13409		4-P15311			701-A0FGR8	303-P07195	32-Q99733
115	O95747	115-O95747		185	ENST00000553064_12_53467239_CDS_010db2	185-ENST00000553064_12_53467239_CDS_010db2		83	P04075	83-P04075			2-O95721		609-Q8WUM4		345-P09972			132-P00558	132-Q07866	133-O60271
471	Q13043	471-Q13043		173	P16152	173-P16152		4	Q13561	4-Q13561			268-P51570		109-O60684		187-Q14247			10-P08758	174-P55072	482-P11142
850	Q14C86	850-Q14C86		83	P11586	83-P11586		2	Q96IZ0	2-Q96IZ0			51-P30419		191-Q99615		524-Q13263			443-Q92598	625-Q9UBT2	8-P61981
54	P37837	54-P37837		73	P00338	73-P00338		29	Q2QD12	29-Q2QD12			6-P62258		104-O14602		35-Q70E73			130-Q14694	49-P51610	98-P06132
152	P00492	152-P00492		51	P07437	51-P07437		400	P54727	400-P54727			2-P16403		477-P13797		232-P13489			873-Q9H2G2	34-O60784	261-Q14247-2
325	P0DPH8	325-P0DPH8		173	P16152	173-P16152		90	Q9UK76	90-Q9UK76			394-Q12768		60-P15311		2-Q9BTE7			66-O95721	474-Q9UBT2	1-Q9NUK0-5
240	Q15051	240-Q15051		2	Q15819	2-Q15819		106	P12277	106-P12277			78-Q4VCS5		322-P12277		904-P55786			91-Q14203	88-Q8IXW5	161-P67936
142	Q9H9R9	142-Q9H9R9		45	P11142	45-P11142		19	Q14651	19-Q14651			4-Q9HAB8		290-Q9H9V9		518-P20810			173-Q8TDR2	43-O95816	6-P61981
97	Q6P996	97-Q6P996		525	Q13263	525-Q13263		325	P41240	325-P41240			220-Q9HB07		2-Q99733		144-Q13098			5-Q9Y5X3	770-P18206	986-Q3V6T2
61	P06454	61-P06454		426	P07437	426-P07437		393	Q8NI51-9	393-Q8NI51-9			218-Q13501		848-P41252		610-Q13263			805-Q9H3U1	328-Q08752	55-P55209
142	P62258	142-P62258		2074	P49327	2074-P49327		2	Q96IZ0	2-Q96IZ0			2-P30520		2-Q6IBS0		815-P35573			2-Q9Y5X3	38-P13693	12-P51452
2	Q9H6T3	2-Q9H6T3		536	P20810	536-P20810		425	P31948	425-P31948			83-Q9UK41		1655-P35579		201-P50502			146-A6NNZ2	2-ENST00000570259_16_83808062_5UTR_111db1	564-P13639
2	P30041	2-P30041		44	P62081	44-P62081		72	P26641	72-P26641			366-Q06547		2-P16403		148-P62258			13-Q9BS40	563-Q5H9R7	47-P31949
295	P14618	295-P14618		813	P35573	813-P35573		2	Q9NZU5	2-Q9NZU5			345-P04350		359-P08670		1-P11940			134-Q9BRG1	190-P15374	313-P15170
54	P37837	54-P37837		58	P06733	58-P06733		331	Q16531	331-Q16531			330-P30101		722-Q8IWV7		9-Q02086			1108-P35579	425-O14980	636-Q8TF62
142	P62258	142-P62258		234	Q9P287	234-Q9P287		2	Q13492	2-Q13492			52-P14625		927-P49588		189-P28074			932-P27708	687-Q5T4S7	20-P15336
2	P00441	2-P00441		31	Q9UK76	31-Q9UK76		18	Q9Y2Z0	18-Q9Y2Z0			328-Q9UJC3		60-P05386		4062-Q14204			1946-P42858	936-Q16531	201-P52209
2	P14174	2-P14174		216	Q92734	216-Q92734		15	P31948	15-P31948			26-Q15631		113-P63241		1110-Q00610			3414-Q14204	162-P12268	156-P0DPH8
2	P48643	2-P48643		22	P0DMV8	22-P0DMV8		346	P14618	346-P14618			111-P32119		2-Q9Y496		480-P49591			432-P49327	494-Q13263	129-Q8N0X7
1	Q9Y2U5	1-Q9Y2U5		423	P48147	423-P48147		35	P61088	35-P61088			17-Q96RN5		248-A6NED2		645-P53396			324-P0DPH8	68-Q14166	22-Q9UMX0
1	Q9Y2U5	1-Q9Y2U5		423	P48147	423-P48147		159	P54105	159-P54105			64-Q9Y237		48-Q99497		1-Q9Y547			1-Q9NR50	285-P54725	487-P31939
850	Q14C86	850-Q14C86		160	P31948	160-P31948		276	O95861	276-O95861			399-Q9UHQ1		153-P62937		1-Q7Z6Z7			130-P62826	170-P41250	1157-P27708
2	A6NHG4	2-A6NHG4		738	Q02447	738-Q02447		58	P17812	58-P17812			370-P22314		314-Q9H974		2174-P21333			434-P26639	161-P51665	1095-O14654
56	Q9BWU0	56-Q9BWU0		2	Q13263	2-Q13263		33	Q9Y4L1	33-Q9Y4L1			157-Q13107		793-Q92598		172-Q86WP2			15-P49773	393-Q9Y3P9	419-Q86UX6
295	P14618	295-P14618		161	O00151	161-O00151		2	P19338	2-P19338			198-P19838		199-P41250		2-P33552			2-Q7Z3U7	588-P45974	25-Q9Y5L4
2	P14174	2-P14174		27	Q9H853	27-Q9H853		35	P61088	35-P61088			165-P35908		1607-Q00610		27-P24534			431-P49327	545-P33992	995-Q16531
2	Q6PKG0	2-Q6PKG0		183	P61981	183-P61981		2	Q3ZCW2	2-Q3ZCW2			1-O95394		127-Q9UN37		417-P06733			283-Q9UJU6	102-O75817	243-Q8TBX8
120	Q9UNS2	120-Q9UNS2		103	P08238	103-P08238		2	Q3ZCW2	2-Q3ZCW2			45-O75347		143-P33316		260-O15067			11-O14818	168-P19623	33-P31150
420	P50991	420-P50991		496	P07814	496-P07814		2	P08865	2-P08865			73-O60232		106-P49006		78-P60981			594-P53396	522-Q9HAV4	215-Q9BVL2
3	Q9ULX3	3-Q9ULX3		12	Q01469	12-Q01469		2	P55263	2-P55263			82-Q9GZU8		1698-P35579		250-P13797			6-P48637	129-Q8WUN7	224-P14618
2	Q9ULX3	2-Q9ULX3		175	P20339	175-P20339		73	P06733	73-P06733			2-P62258		193-P50991		356-P17706			147-P35520	382-Q9H2G2	422-P26641
2	P00338	2-P00338		175	P20339	175-P20339		2	P55263	2-P55263			3-P62258		424-Q7Z569		432-P0DMV8			199-P11413	195-P62258	18-O43318
1	O60784	1-O60784		2	Q86X55	2-Q86X55		117	P62258	117-P62258			4-P62258		214-P00558		169-O43175			365-Q99707	277-Q13136	102-Q15813
442	Q15075	442-Q15075		294	P36873	294-P36873		4	Q13561	4-Q13561			617-P49588		573-P18206		203-P22234			2-P48729	12-Q96A49	49-P62306
59	P06454	59-P06454		314	P60709	314-P60709		970	P41252	970-P41252			374-P43246		69-P06732		1074-Q9UKA4			3-P48637	14-P54727	1239-P50851
890	P07814	890-P07814		160	O00151	160-O00151		970	P41252	970-P41252			460-P23443		2-P35548		167-Q08752			351-P22314	192-Q9BPU6	80-P04406
2	O75937	2-O75937		2	O00499	2-O00499		2	P06744	2-P06744			453-Q96AY4		942-P35579		37-P59074			47-P34932	387-O60271	210-P11171
176	P67870	176-P67870		44	P62081	44-P62081		35	Q9UJU6	35-Q9UJU6			27-P22234		369-Q15025		20-Q9BTX7			239-Q96FW1	316-P13639	421-P26641
93	P14618	93-P14618		76	O60361	76-O60361		10	P05387	10-P05387			3-Q13813		551-Q13263		16-Q15417			124-Q9C0E8	2-P06454-2	804-O95163
298	O00231	298-O00231		489	Q9H6Z4	489-Q9H6Z4		2	P55263	2-P55263			10-O75155		3083-Q7Z6Z7		2-O15067			222-P15927	272-P35998	28-P05204
133	P61081	133-P61081		385	P40227	385-P40227		117	P62258	117-P62258			56-P41250		174-Q9NZL4		404-P78371			2-Q9UIA9	293-Q86VS8	153-Q9NV35
325	P0DPH8	325-P0DPH8		282	P50990	282-P50990		2	Q13561	2-Q13561			1-O75582		131-P00918		210-P00338			69-Q6P2D0	13-P49593	667-O00410
2	A6NHG4	2-A6NHG4		2	Q6NZ67	2-Q6NZ67		6	P55327-2	6-P55327-2			69-O00193		1-O43396		553-O95373			108-Q9UBT2	1-Q9NQ86-4	203-P05455
431	P68104	431-P68104		484	Q93100	484-Q93100		2	P55263	2-P55263			1-Q15057		69-P05204		2-O43314			289-P22314	183-Q9NZZ3	158-P09651
2	P14174	2-P14174		88	P17174	88-P17174		2	Q13561	2-Q13561			179-Q9H5V9		481-P48643		251-O43175			585-O94952	112-P00492	61-Q8WTS6
431	P68104	431-P68104		30	P31939	30-P31939		2	P55263	2-P55263			109-O76080		440-Q58FF7		1949-Q7Z6Z7			1-Q9NPH2	37-Q13309	187-P63104
891	P07814	891-P07814		196	Q96I15	196-Q96I15		12	Q8WXC6	12-Q8WXC6			127-P08758		2-Q96CP2		511-P13639			112-Q9H773	58-O60749	540-P06744
2	Q9BPY3	2-Q9BPY3		2	P15880	2-P15880		6	P55327-2	6-P55327-2			259-Q9Y6I9		375-P54578		44-Q99436			3446-Q7Z6Z7	237-P07814	38-P14866
2	P14859-5	2-P14859-5		151	P0DMV8	151-P0DMV8		2	Q13561	2-Q13561			258-Q8IWD4		295-Q15814		531-Q13263			3729-Q14204	120-P09211	29-P23528
184	P30101	184-P30101		25	P50991	25-P50991		30	P61088	30-P61088			65-O95721		316-P56192		290-Q16531			121-P10768	138-P04183	1-Q9UBK8
850	Q14C86	850-Q14C86		215	Q92734	215-Q92734		1	O95232	1-O95232			1504-P35579		315-P56192		279-P54725			585-A7KAX9	2659-Q5T4S7	51-P30566
2	Q9ULX3	2-Q9ULX3		144	P07900	144-P07900		29	P0DPH8	29-P0DPH8			97-P12277		156-Q16658		817-P33176			453-P50991	116-P55072	181-P13797
570	P09960	570-P09960		58	P06733	58-P06733		108	P49770	108-P49770			2-Q9NVR5		15-P11940		752-O00410			221-P28072	905-Q15029	349-P49189
93	P14618	93-P14618		350	P14324	350-P14324		531	P06744	531-P06744			432-Q8N8E3		351-P18206		5-Q13686			164-P60709	187-Q7Z2Z2	228-Q13162
2	A6NHG4	2-A6NHG4		2	Q6NZ67	2-Q6NZ67		117	P62258	117-P62258			58-P46109		694-Q9C0E2		209-Q13136			163-Q07002	173-P49006	111-P19623
55	P06454	55-P06454		28	P62258	28-P62258		532	P06744	532-P06744			353-Q13043		98-P09936		343-P49915			2-O15305	290-P08238	239-Q15008
2	P14174	2-P14174		204	Q14566	204-Q14566		2	Q9NTX5-2	2-Q9NTX5-2			2-O60927		79-Q8N335		13-Q9UBB4			987-P53396	215-Q14676	58-P35080
74	O75369	74-O75369		71	P60842	71-P60842		217	P78371	217-P78371			423-Q8WUM4		74-O00487		230-P54577			438-Q92598	212-Q8TC71	290-Q9UMX0
114	Q9NRG1	114-Q9NRG1		270	O15067	270-O15067		2	P12277	2-P12277			1-Q9BUB5		854-Q9C0C9		71-Q01105			279-P40763	616-Q14974	599-P0DMV8
170	P50395	170-P50395		144	P07900	144-P07900		521	P31948	521-P31948			223-O95671		157-Q14974		185-Q58FG1			595-P29401	456-P31948	44-Q9UEE9
202	P20618	202-P20618		163	P09429	163-P09429		82	P68104	82-P68104			2-P07195		147-Q9Y3D8		3-Q9Y696			184-Q8IXV7	288-P35520	404-O75874
2	Q9P289	2-Q9P289		647	Q8NBF2	647-Q8NBF2		395	P54727	395-P54727			5-P62310		306-Q9UJU6		87-P62937			1037-O60879	1076-P18206	305-Q6A1A2
241	Q9P287-2	241-Q9P287-2		479	P31939	479-P31939		430	P68104	430-P68104			487-P47897		1536-P51610		165-Q92990			418-Q92888	1-Q9H446	198-P30041
1	Q96HQ2	1-Q96HQ2		216	Q92734	216-Q92734		89	P04075	89-P04075			2-Q9H867		35-Q9UL33		554-P33176			377-Q99832	145-P39687	4-P12004
1	P62937	1-P62937		89	P53396	89-P53396		146	Q8IYS1	146-Q8IYS1			2-Q9Y3X0		291-P08238		192-P61981			12-O00410	18-P06753-2	128-Q12792
2	P45974	2-P45974		1	Q9NQ92	1-Q9NQ92		224	O95684	224-O95684			8-Q8NCD3		273-Q9H6Z4		2-Q9Y696			139-Q9BZ23	34-O43491	343-Q6NSW5
90	P78371	90-P78371		347	P04075	347-P04075		696	P49321	696-P49321			1-Q9ULU4-10		331-P49321		2-Q9UHY7			1673-Q01082	366-P55036	2-Q9NRG9
570	P09960	570-P09960		275	P04406	275-P04406		11	Q9NVG8	11-Q9NVG8			228-O95671		2-Q92522		230-P29401			42-Q96T58	11-Q99873-3	445-P46060
84	P10599	84-P10599		487	P11142	487-P11142		1043	O43847	1043-O43847			2-ENST00000355899_X_115610260_CDS_100db1		314-P40925		153-Q9ULW6			813-P11586	1-Q8NG31	516-O75534
61	O96033	61-O96033		303	P55072	303-P55072		83	P04075	83-P04075			1-Q8N6M0		89-P58546		127-P06733			2-O60925	501-Q9Y3S1	124-O95989
2	P20962	2-P20962		21	P11766	21-P11766		219	O75663	219-O75663			1-Q13813		1140-Q9BTW9		34-P0DPH8			639-P85037	286-O43707	403-P00390
2	P20962	2-P20962		671	P49321	671-P49321		414	P68104	414-P68104			407-P07437		2-Q9Y2U8		35-P0DPH8			2-ENST00000368233_1_156591958_CDS_100db1	37-O43491	793-P13639
105	P07437	105-P07437		106	Q9HD47	106-Q9HD47		2	P12277	2-P12277			37-Q15435		86-P23528		100-Q9UHW5			205-Q00839-2	438-Q16531	877-P11586
2	P50990	2-P50990		2	Q9H7Z6	2-Q9H7Z6		2	Q99497	2-Q99497			2-P25205		233-Q08209		131-P27816			114-P18206	2-P85037	258-P33176
11	P52789	11-P52789		193	P14618	193-P14618		2	Q99497	2-Q99497			2-P62310		159-P08758		2-P13489			114-P78330	121-Q15170	186-Q14974
2	A6NHG4	2-A6NHG4		2	P51532	2-P51532		909	O43847	909-O43847			17-P49773		56-O60749		126-P06733			3-O00410	42-P29966	387-P14618
1	Q96HQ2	1-Q96HQ2		163	P09429	163-P09429		200	P06733	200-P06733			2-Q9UHP3		133-P46109		437-Q9Y5P4			9-P55210	90-Q9Y222	7-P14174
2	P14174	2-P14174		163	P09429	163-P09429		2	P54105	2-P54105			67-Q9H869		155-Q15181		206-P54727			614-P13639	498-Q92598	2-Q7Z7C8
35	P36507	35-P36507		66	Q01469	66-Q01469		258	P04406	258-P04406			2-P60660		78-O00487		1-Q9Y2Q5			4-Q96G03	390-O43592	51-P30153
256	P11802	256-P11802		39	P56537	39-P56537		33	P28838	33-P28838			2-P07900		2-P62140		105-P52306			3-Q96G03	206-O43633	235-Q99873
2	Q96EK9	2-Q96EK9		622	P11142	622-P11142		359	P11142	359-P11142			412-P49189		16-Q15032		88-Q6P996			526-Q9NZT2	49-Q8WYQ3	30-P49419
317	P54136	317-P54136		61	P62258	61-P62258		719	P12814	719-P12814			2-P49418		43-P62306		919-P51784			259-Q00169	309-Q15365	2-P52758
195	O00273	195-O00273		487	P11142	487-P11142		484	P19174	484-P19174			2-Q9UPN9		2-ENST00000521913_8_26514326_aTIS_111db1		112-Q9Y3F4			379-P50990	114-P04406	4-P15531-2
102	P07437	102-P07437		49	O75347	49-O75347		359	P11142	359-P11142			80-P28072		27-O75663		735-Q7Z6Z7			380-P50990	144-Q9UNP9	2-P30086
195	O00273	195-O00273		60	P27348	60-P27348		224	P08397	224-P08397			338-Q92783		2-Q9BU89		660-Q92598			319-P00558	1-Q96DT6	23-P48723
76	A6NHG4	76-A6NHG4		131	P62937	131-P62937		73	Q9Y2V2	73-Q9Y2V2			198-P67870		2-Q9UPN9		58-P61970			1397-Q7Z406	133-P62937	116-Q92598
317	P54136	317-P54136		94	Q92882	94-Q92882		73	Q9Y2V2	73-Q9Y2V2			15-P16949		542-Q9ULQ0		137-O43488			9-P60709	388-P49356	93-P62258
1	Q8WVK7	1-Q8WVK7		503	Q15029	503-Q15029		258	P04406	258-P04406			464-Q96N67		292-Q8NEZ5		1160-O94979			92-P0DPH8	113-P04406	77-P14174
16	P05387	16-P05387		398	Q15233	398-Q15233		40	P30626	40-P30626			776-Q9NYU2		53-Q96RR4		465-P22314			8-P62258	270-Q9UHX1	40-P18206
65	P06454	65-P06454		34	O95155	34-O95155		402	Q9ULR3	402-Q9ULR3			3-P30041		653-Q32MZ4		2492-P49327			25-P0DMV8	42-P53367	733-Q8TC20-5
1129	Q27J81	1129-Q27J81		34	O95155	34-O95155		331	P31689	331-P31689			82-Q9Y3I0		190-Q14257		58-P07737			613-P13639	522-P29401	351-P11586
11	P52789	11-P52789		87	Q9BY43	87-Q9BY43		164	Q15181	164-Q15181			404-P06733		228-Q9H3R5		199-P30041			318-P00558	71-Q06830	88-O75832
2	A6NHG4	2-A6NHG4		130	P62937	130-P62937		2	P54105	2-P54105			59-O60814		90-P00441		471-Q8TD19			47-O75828	289-P46109	194-P25788
109	Q8TCF1	109-Q8TCF1		52	Q9BZL1	52-Q9BZL1		83	P04075	83-P04075			167-Q00839		836-P18206		4-P54819			129-O75131	136-P35908	52-P22234
2	P14174	2-P14174		264	Q9H0B6	264-Q9H0B6		83	P04075	83-P04075			201-Q12906		39-Q4V339		6-P49773			51-O75347	540-O14787	285-Q9NTK5
126	P30566	126-P30566		65	O95801	65-O95801		2	P78371	2-P78371			60-P28074		186-Q16555		2-Q00610			90-P0DPH8	1241-O95155	154-P52292
570	P09960	570-P09960		287	P04350	287-P04350		83	P04075	83-P04075			241-P54727		261-P08047		75-O15347			278-Q9NZL9	109-Q14847	167-P07741
298	Q7L2H7	298-Q7L2H7		574	Q9H0K6	574-Q9H0K6		1	P0CG47	1-P0CG47			204-Q5XUX1		212-P46109		23-Q92696			199-O95396	565-O75534	1085-P51610
570	P09960	570-P09960		100	P55060	100-P55060		2	P78371	2-P78371			89-P00338		69-P06733		182-P13797			278-O14929	235-Q9UNP9	2-P82970
360	Q5PRF9	360-Q5PRF9		152	Q16576	152-Q16576		230	Q9BWD1	230-Q9BWD1			323-P0DPH8		64-P06733		245-P48643			136-P30626	117-Q00688	100-Q12904
50	Q9Y5S9	50-Q9Y5S9		61	P62258	61-P62258		2	O75607	2-O75607			595-P23921		179-P04075		65-P04406			19-P49773	751-P49588	534-O15355
2942	Q7Z6Z7	2942-Q7Z6Z7		357	P60709	357-P60709		275	P00558	275-P00558			139-P12955		322-Q14974		11-Q13362			66-P62195	241-Q9BV20	55-P52758
94	P14618	94-P14618		37	Q9Y4P1	37-Q9Y4P1		83	P04075	83-P04075			178-Q9UMX0		173-O95999		378-P23526			179-O15013	242-Q9Y3Z3	2-Q14444
528	P54136	528-P54136		108	P0DMV8	108-P0DMV8		142	Q9Y696	142-Q9Y696			382-P09874		2-Q9UMX0		2-Q8NHY2			296-P18858	334-Q9NRR5	273-O95274
2	A6NHG4	2-A6NHG4		172	P0DMV8	172-P0DMV8		210	P00390	210-P00390			163-P61201		2-O95684		2-P28838-2			213-P51858	85-Q9NRN7	17-Q13153
360	Q5PRF9	360-Q5PRF9		152	Q16576	152-Q16576		2	Q9Y2Z0	2-Q9Y2Z0			121-P20339		49-P00338		2-O94973			48-O43768	229-B7ZAP0	167-Q9UHD9
25	P43487	25-P43487		1	Q3MIT2	1-Q3MIT2		22	P31946	22-P31946			66-P22234		681-Q9NR19		28-P29692-3			596-P23588	88-Q9UGV2	122-Q4KMP7
93	P14618	93-P14618		45	P51151	45-P51151		2	Q9Y2Z0	2-Q9Y2Z0			336-P60842		40-P23528		399-P55060			118-P60900	362-Q14202	211-P06748
2	Q9UHD8-5	2-Q9UHD8-5		2	Q92598	2-Q92598		1	P05387	1-P05387			71-Q9UBT2		127-Q9NQ48		2-P00558			384-P45974	127-O14979	2023-P51610
76	A6NHG4	76-A6NHG4		197	O14818	197-O14818		184	P06732	184-P06732			192-Q9H2P9		53-Q13492		1-P61081			471-P07814	319-P0DPH8	93-P81605
111	P68363	111-P68363		1	Q7Z7E8	1-Q7Z7E8		2	P00441	2-P00441			136-P28482		12-Q13362		438-P78371			529-P14866	21-Q13542	224-O75937
63	P06454	63-P06454		130	P62937	130-P62937		1	P05387	1-P05387			3964-Q7Z6Z7		41-P35080		51-Q15121			2-Q13884	351-P52594	257-P54252
212	P00813	212-P00813		144	Q9UM54	144-Q9UM54		1	P05387	1-P05387			2-Q712K3		17-Q9H1E3		6-P14174			195-P23193	183-P29692	43-Q13765
570	P09960	570-P09960		1260	O15067	1260-O15067		2	P00441	2-P00441			2-Q9Y676		1-P43686		114-Q9H074			21-P46108	604-O15027	98-O60333
3744	Q14204	3744-Q14204		204	Q9UKX7	204-Q9UKX7		473	Q16881	473-Q16881			119-P04406		456-Q9HCM4		170-Q13347			426-Q14166	2-Q9H2C0	59-Q13765
61	Q9Y5Q9	61-Q9Y5Q9		383	P05455	383-P05455		2	P00441	2-P00441			1386-P51610		872-O60610		2-P30626			625-Q9NY33	75-P38159	441-Q99615
212	P00813	212-P00813		768	Q8N9B5	768-Q8N9B5		2	P00441	2-P00441			2-O75449		2-Q14103		829-P22314			306-Q7L5D6	127-P24534	42-Q13765
121	Q9UMY4	121-Q9UMY4		769	P07197	769-P07197		2	P00441	2-P00441			398-P08238		375-Q9UQ80		305-Q9Y2Z0			611-P13639	325-Q9BQA1	40-Q13765
94	P14618	94-P14618		188	Q13509	188-Q13509		2	P00441	2-P00441			115-Q7L266		593-Q9UJC3		124-O00506			418-Q9NZJ0	259-Q9BQG2	163-Q99598
2	P14174	2-P14174		131	Q8WUM4	131-Q8WUM4		161	P08243	161-P08243			399-P08238		3-ENST00000535997_16_89657597_5UTR_100db1		206-P41091			10-P15927	337-P05455	1-P25963
2	Q9Y5A7	2-Q9Y5A7		231	P15259	231-P15259		161	P08243	161-P08243			1-P0CG47		1319-Q8TEQ6		1-O60784			1226-Q13813	394-Q9UNS2	29-Q96FW1
2	P52209	2-P52209		2	Q92598	2-Q92598		4	P05387	4-P05387			1-P61163		612-P33176		128-P24534			74-Q9Y5V3	390-O95394	139-P08758
2	Q9Y5A7	2-Q9Y5A7		276	P05455	276-P05455		71	Q96CP2	71-Q96CP2			482-Q8WVT3		44-Q13426		2-Q13573			35-P09960	401-Q9UJY4	192-P54578
104	Q9UKY7	104-Q9UKY7		157	P51965	157-P51965		2	P00441	2-P00441			15-Q9HBI1		553-Q8NEM2		13-P37837			52-Q6L8Q7	87-Q86XA9	14-Q9NWS0
25	P43487	25-P43487		713	P07814	713-P07814		208	P04075	208-P04075			2-P78371		1271-Q6WKZ4		606-O14639			37-Q86U44	2161-Q9Y490	31-P49006
3744	Q14204	3744-Q14204		89	Q9Y547	89-Q9Y547		2	P00441	2-P00441			332-P19367		322-P04350		63-P60709			475-P31939	31-Q9HB71	39-O75347
76	A6NHG4	76-A6NHG4		1	Q9NWY4	1-Q9NWY4		2	P00441	2-P00441			351-P13797		636-P11021		2-O95352			2-P41091	34-P63220	2-O60506
184	P60709	184-P60709		407	P30566	407-P30566		1510	P35579	1510-P35579			257-P60709		582-Q16531		1-P62937			740-P22102	249-Q5SW79	708-Q9Y6A5
2	Q9H3Q1	2-Q9H3Q1		58	P11586	58-P11586		60	Q13765	60-Q13765			4-P62937		6-Q96S44		435-O15131			2-Q15532	485-P10636	14-E9PAV3
2	Q8NB46	2-Q8NB46		1	O00287	1-O00287		2	P56524	2-P56524			115-P18206		348-P15170		305-P35520			47-Q92598	115-Q9Y3E2	1-Q92615
570	P09960	570-P09960		150	P62937	150-P62937		62	P09429	62-P09429			2-O43805		360-P52292		2-P39748			12-P15927	77-Q13162	126-Q9Y2V2
2	P25098	2-P25098		71	Q9BPX5	71-Q9BPX5		199	P06733	199-P06733			20-P62937		2-Q9NRL3		226-P06733			39-P30626	163-P37802	2-Q96B54
136	P28066	136-P28066		21	Q13907	21-Q13907		197	P0DPH8	197-P0DPH8			7-P30041		284-Q9UHD1		117-P53990			351-Q9BV20	13-Q00537	222-P0DMV8
570	P09960	570-P09960		1	Q9BW62	1-Q9BW62		624	P0DMV8	624-P0DMV8			115-P00558		98-P55327		633-Q9NYZ3			626-Q9UL63	60-P49459	2-Q9H299
94	P14618	94-P14618		503	Q92538	503-Q92538		814	P22314	814-P22314			12-P30041		1-O14530		2-O75391			966-Q68CZ2	302-Q05209	123-P63241
235	Q96HR8	235-Q96HR8		251	P11586	251-P11586		151	P31939	151-P31939			355-P18206		152-Q02446		652-Q8WUM4			923-O00410	303-P15121	287-Q9HC38
2483	P49327	2483-P49327		34	P0DPH8	34-P0DPH8		21	P31946	21-P31946			2-P62308		139-P59998		984-P07814			480-Q8WUM4	71-Q8N8N7	17-P22314
2483	P49327	2483-P49327		21	Q13907	21-Q13907		2	Q12792	2-Q12792			2-P62826		402-Q16576		113-Q9H2H8			167-O15145	338-P05455	454-P08238
2	P23381	2-P23381		2	Q5T2E6	2-Q5T2E6		14	Q02447	14-Q02447			226-Q9HCN4		235-P62258		2-P52306-3			2240-Q6P2Q9	113-Q15785	90-P15259
2	P23381	2-P23381		173	Q96EK5	173-Q96EK5		288	P07814	288-P07814			2-O43264		423-Q13885		90-P16949			2-Q9BW30	696-O60271	62-P67870
25	P43487	25-P43487		137	Q8NC51	137-Q8NC51		12	P49591	12-P49591			806-P21399		1-P55884		5-Q9H0F6			57-P11142	1586-Q5VZ89	465-Q9NZT2
570	P09960	570-P09960		137	Q8NC51	137-Q8NC51		12	P49591	12-P49591			2-P12270		126-P16949		8-O00410			353-Q9NQA3	263-Q9NXG2	8-P14618
2	Q19AV6	2-Q19AV6		7	O00244	7-O00244		287	P07814	287-P07814			10-Q9H0E2		631-Q8TC07		2-Q9BRP1			7-Q9UBQ7	177-O00764	72-O60610
182	Q96BN8	182-Q96BN8		248	P49327	248-P49327		2	Q15102	2-Q15102			2-P51452		4-P53041		60-P29692			4801-Q5T4S7	1659-P35579	94-Q16527
2	P39748	2-P39748		843	P49327	843-P49327		9	P05387	9-P05387			2-P05386		513-Q15046		71-P39687			85-Q9UMX5	168-P04350	238-Q9Y4W2
570	P09960	570-P09960		413	Q96AE4	413-Q96AE4		162	Q9BQA1	162-Q9BQA1			2-P22234		143-O95155		5-Q9UHV9			2-O15525	64-Q9Y478	175-O00170
570	P09960	570-P09960		166	Q92734	166-Q92734		162	Q9BQA1	162-Q9BQA1			43-Q8WVY7		2-P55210		18-P27348			177-O60271	323-O43592	88-O43175
570	P09960	570-P09960		1	Q8NEY1	1-Q8NEY1		449	P68104	449-P68104			148-P62258		2-P53041		18-P63104			430-P78371	95-P14324	226-Q969T9
2	P14174	2-P14174		435	Q9NVU0	435-Q9NVU0		287	P07814	287-P07814			2-Q99471		112-Q9H446		2-O43379			121-P52565	67-Q15181	37-P04075
2	P14174	2-P14174		118	Q8WUH1	118-Q8WUH1		287	P07814	287-P07814			2-P16930		1-O95801		517-Q96PZ0			752-P49588	146-P54577	87-O43175
209	P08243	209-P08243		2	P62942	2-P62942		176	Q15293	176-Q15293			351-P18206		1-P46379		2-Q96IK1			155-P11586	17-P61088	485-P48643
2	P14174	2-P14174		121	P30419	121-P30419		2	ENST00000498385_22_23894847_ntr_001db3	2-ENST00000498385_22_23894847_ntr_001db3			2-Q04446		9-Q16186		333-Q58FG1			440-P68104	541-P55786	356-O75083
570	P09960	570-P09960		384	P05455	384-P05455		221	Q9BVL2	221-Q9BVL2			298-P52209		2-Q9BVG4		4-Q04446			43-P60866	275-P11142	124-A6NNZ2
2	P14174	2-P14174		60	P63104	60-P63104		73	P20962	73-P20962			125-P37837		63-Q9H4G0		2-Q9UHV9			44-Q06203	595-Q13045	174-O00151
570	P09960	570-P09960		2	Q99536	2-Q99536		1	P15923	1-P15923			1018-A7E2V4-3		269-P06493		1-Q9Y6P5			398-Q8TBC4	40-P12081	30-Q13564
176	P67870	176-P67870		499	P00390	499-P00390		983	P07814	983-P07814			16-O60884		37-P62937		134-P31946			1726-Q9UPY3	102-Q5VWZ2	162-P15170
91	P06454	91-P06454		986	P30876	986-P30876		21	Q9UIA9	21-Q9UIA9			1-P43490		22-P63220		3-P23508-2			301-Q58FG1	245-Q9H477	408-O75312
103	Q9UKY7	103-Q9UKY7		6	P61081	6-P61081		516	Q92598	516-Q92598			614-Q9Y3R0		162-P04818		2-P14868			29-A6NHG4	780-Q9NS87	102-P14174
2	P08238	2-P08238		111	P53999	111-P53999		613	Q13586	613-Q13586			68-P06454		252-P67809		538-Q92598			58-P07741	311-P23526	9-P06753-2
76	P0DP25	76-P0DP25		118	Q99729	118-Q99729		296	P35527	296-P35527			77-P24666		442-P07900		1708-Q92616			133-P08758	136-P20618	131-Q9UJU6
52	P06454	52-P06454		152	Q16576	152-Q16576		26	P62258	26-P62258			9-ENST00000582213_17_7572835_ntr_100db1		275-Q00535		298-P50502			9-Q99733	493-P55072	26-P46379
56	P20962	56-P20962		292	P54725	292-P54725		774	O60763	774-O60763			261-Q96PE3		403-Q13045		8-Q9UHV9			39-P46108	177-Q96C19	201-P55072
365	Q9NYB0	365-Q9NYB0		351	P54577	351-P54577		2	Q9H773	2-Q9H773			365-O60664		496-Q8NBF2		753-P22681			45-Q16774	212-Q9Y266	48-Q9Y223
45	P06454	45-P06454		423	Q8WUM4	423-Q8WUM4		199	P06733	199-P06733			174-P31150		87-P07737		77-P35080			25-Q9Y520-7	315-P45985	20-Q01518
63	P14174	63-P14174		331	O95757	331-O95757		55	P78371	55-P78371			239-P23526		294-Q16181		346-Q16576			304-P55884	28-O96019	184-P13639
396	Q58FG1	396-Q58FG1		412	Q32MZ4	412-Q32MZ4		324	Q96J01	324-Q96J01			1207-P49327		487-P0DMV8		503-Q96CV9			278-Q96BT7	193-P06733	889-O60610
57	Q9BUR4	57-Q9BUR4		308	Q99615	308-Q99615		158	Q13263	158-Q13263			2-Q9BVM4		49-Q9BV44		3-Q13432			340-Q5HYM0	802-O43592	768-Q14974
169	Q9P0J7	169-Q9P0J7		111	P53999	111-P53999		201	O43312	201-O43312			193-Q8IUF1		50-Q9Y617		969-Q9UBN7			152-P23526	89-P21266	318-P41252
169	Q9P0J7	169-Q9P0J7		2	P27540	2-P27540		624	P0DMV8	624-P0DMV8			52-P09960		1-P07900		623-Q58WW2			550-P41250	10-P10599	48-P11142
42	P06454	42-P06454		2	P27540	2-P27540		2	P19174	2-P19174			284-Q86VS8		18-Q9BQQ3		55-A8MUU1			63-Q9H910	873-Q9Y2J2	1-P35544
2	Q7Z4H3	2-Q7Z4H3		2	P67809	2-P67809		143	P49321	143-P49321			201-P04406		220-A6NNZ2		68-P14618			408-Q13976	199-O95861	63-P62942
168	Q147X3	168-Q147X3		73	P07195	73-P07195		26	P62258	26-P62258			1-Q99460		287-P0DPH8		127-P28676			10-Q5H9R7	487-Q14997	258-P50395
2	Q7Z4H3	2-Q7Z4H3		483	P14618	483-P14618		272	P29966	272-P29966			1-P34947		287-Q9BQE3		105-Q13542			8-O94903	350-Q9H223	34-Q96T58
2	Q9BRF8	2-Q9BRF8		875	Q9Y6D6	875-Q9Y6D6		35	A0A075B759	35-A0A075B759			295-O43175		129-Q6ZUV0		565-Q92598			83-P18754	34-Q13228	2378-O75369
2	Q7Z4H3	2-Q7Z4H3		207	P52306	207-P52306		704	Q32MZ4	704-Q32MZ4			2-O95757		232-P06744		123-P43487			496-Q9H4L5	129-P09651	2-P52788
4	P12277	4-P12277		355	Q9BZF3	355-Q9BZF3		1427	P51610	1427-P51610			129-P68402		205-O43765		114-O15355			160-P43246	222-Q7Z6B0	2-O75340
32	P07437	32-P07437		121	P62330	121-P62330		543	Q9Y5A7	543-Q9Y5A7			2-Q9HB71		70-Q06830		2-O43598			7-Q9BZG8	117-Q9UK76	12-O43324
2	P43487	2-P43487		803	O43592	803-O43592		605	O00178	605-O00178			124-P26641		135-P61204		530-Q12888			592-P56524	590-P11586	263-O15067
64	Q13126	64-Q13126		118	Q99729	118-Q99729		543	Q9Y5A7	543-Q9Y5A7			1-Q9Y3D8		591-O60763		1-ENST00000292314_3_46976771_aTIS_111db1			1-Q9UEE5	350-P14618	273-Q14697
2	Q7Z4H3	2-Q7Z4H3		132	Q9BXR0	132-Q9BXR0		21	P31946	21-P31946			2-P53396		100-A0A075B759		284-P04406			3192-Q14204	39-Q99497	1754-Q5T4S7
647	Q14444	647-Q14444		204	Q9UKX7	204-Q9UKX7		272	P29966	272-P29966			2-Q9BRP1		113-P35520		74-Q8N335			2-P67936	312-P06280	561-Q9NQX3
26	Q9Y5Z4	26-Q9Y5Z4		2	P67809	2-P67809		170	P49006	170-P49006			1-Q9Y5L0		48-Q96T76		627-Q8N0X7			226-P27708	71-Q9NP79	125-Q15181
68	P39019	68-P39019		995	Q93008	995-Q93008		434	P49321	434-P49321			1524-Q9Y490		394-P15170		325-Q96SU4			965-Q2NKX8	36-Q9BY32	82-Q8IYB5
44	P20962	44-P20962		451	P54577	451-P54577		534	P11142	534-P11142			127-Q9UBW8		644-Q7Z3U7		726-P49321			518-Q15139	283-P04818	15-A6NMY6
44	P20962	44-P20962		153	Q16204	153-Q16204		1427	P51610	1427-P51610			2-Q86TI2		364-Q96EP5		1-Q15714			240-O43175	80-P06733	168-P07910
74	P46734	74-P46734		2	P62942	2-P62942		15	P63104	15-P63104			2-Q8WW12		24-Q58FF6		985-P07814			406-P18754	581-P49327	115-O75937
123	O00151	123-O00151		153	Q16204	153-Q16204		866	Q12888	866-Q12888			102-P14618		770-Q14974		780-P49588			63-Q9H853	332-P29401	198-Q9UNZ2
2	Q7Z4H3	2-Q7Z4H3		487	P11142	487-P11142		4	Q9UKD1	4-Q9UKD1			3-Q8WW12		58-Q9UBB6		224-Q9NX46			70-Q9UJ70	251-Q86U44	595-Q9H4A3
2	Q7Z4H3	2-Q7Z4H3		9	P0CG47	9-P0CG47		169	P49006	169-P49006			301-P16989		401-P31939		76-P31946			19-Q96HQ2	228-Q9UIA9	1593-Q9Y490
426	P07437	426-P07437		51	P15170	51-P15170		16	P61981	16-P61981			517-P56524		584-P26640		2-Q9NVA2			390-Q12931	17-Q9NQ88	118-P07737
44	P20962	44-P20962		2	Q7L5N1	2-Q7L5N1		15	P27348	15-P27348			69-P05204		2-P51397		60-P62633			132-Q9Y490	213-P30566	2-Q969Q5
3912	Q14204	3912-Q14204		68	P68363	68-P68363		2	Q9BZL4	2-Q9BZL4			14-Q9H1E3		52-P55786		820-P41252			72-O15498	485-P22102	174-P14209
354	P00558	354-P00558		576	P07900	576-P07900		16	Q04917	16-Q04917			408-Q09028		296-P04406		527-O95817			143-Q92963	45-Q96KP4	670-Q96RG2
168	P28074	168-P28074		13	P20962	13-P20962		15	P27348	15-P27348			1-Q96ST2		2-ENST00000530374_8_144462654_aTIS_111db1		486-Q15642			318-P57737	119-Q15750	390-P68104
528	Q53ET0	528-Q53ET0		434	O15067	434-O15067		16	Q04917	16-Q04917			2-Q9Y3C7		858-Q9Y490		153-Q8IYL3			71-Q8WTW3	302-P07195	61-P35579
7	Q9BWD1	7-Q9BWD1		2	P62942	2-P62942		15	P63104	15-P63104			165-P29692		66-P37802		980-Q8N8A2			121-O14964	137-P53004	589-Q9Y223
338	O15355	338-O15355		1861	Q9H4A3	1861-Q9H4A3		15	P63104	15-P63104			16-Q9H1E3		43-Q06203		190-Q9BTE0			243-Q9Y262	2-P08397	419-P50990
788	Q9H2G2	788-Q9H2G2		483	P14618	483-P14618		15	P63104	15-P63104			145-Q96K17		139-P08238		63-O76080			481-P12268	107-Q9Y3B8	59-Q9NYB0
71	P41252	71-P41252		93	P0DMV8	93-P0DMV8		36	Q15785	36-Q15785			65-P14174		1164-O14654		705-Q32MZ4			418-P04264	567-P27816	239-Q96M27
198	P63267	198-P63267		347	Q9Y617	347-Q9Y617		454	P49321	454-P49321			188-P54105		559-Q9NQX3		610-Q32MZ4			154-Q86W92	303-P51956	5651-Q9UPN3
197	P60709	197-P60709		246	P55039	246-P55039		75	P05387	75-P05387			19-P55209		208-Q02750		1-Q8IWC1			2-Q9Y5B9	309-O14964	397-O75312
71	P41252	71-P41252		47	Q99497	47-Q99497		59	P17174	59-P17174			6-Q9BWD1		269-Q99460		453-Q5JSH3			2-O00231	212-Q86W50	286-P14618
545	Q9UBC2	545-Q9UBC2		39	Q9NRN7	39-Q9NRN7		36	Q15785	36-Q15785			45-O75828		360-P46940		115-Q96CP2			44-P35250	30-P30086	2-Q15005
53	Q969T4	53-Q969T4		45	O60739	45-O60739		288	P07814	288-P07814			2041-Q14686		2-P53365		1-P23508			251-Q9NP79	230-Q86TI2	105-Q13428
95	P14174	95-P14174		1861	Q9H4A3	1861-Q9H4A3		472	Q14247	472-Q14247			466-P07900		243-Q13263		41-Q13765			50-P31689	224-P50990	95-Q03393
3	Q9Y6E2	3-Q9Y6E2		1384	O43432	1384-O43432		15	P63104	15-P63104			8-P60709		417-P00390		275-Q02952			7-Q99966	33-Q6ZVM7	2-Q13555
2	P23396	2-P23396		1	Q6AI12	1-Q6AI12		15	P27348	15-P27348			433-P68363		312-P23526		2-P27695			9-O95208	253-P41240	241-Q9P287
298	P31948	298-P31948		108	P0DMV8	108-P0DMV8		22	Q02790	22-Q02790			39-P23526		182-P09661		58-P29966			321-P12277	157-P08758	745-P11171
2	P49720	2-P49720		582	P0DMV8	582-P0DMV8		10	P52565	10-P52565			86-O00560		149-P62937		387-Q12888			63-P04350	802-P53396	613-Q8TCG1
168	P28074	168-P28074		47	Q99497	47-Q99497		12	P49591	12-P49591			25-Q9BV57		103-Q9H2U2		356-P14618			616-P34932	128-Q02952	2-Q9Y5V3
405	Q9P2J5	405-Q9P2J5		299	Q13685	299-Q13685		311	Q9Y371	311-Q9Y371			326-P46976		462-Q13620		721-P34932			389-Q12931	320-Q76N32	180-P62826
462	Q92598	462-Q92598		150	Q8N335	150-Q8N335		473	Q14247	473-Q14247			2-Q9UNQ2		86-Q9BRT3		1578-Q02952			226-Q14194	297-P55265	2-Q9BSD7
7	Q9BWD1	7-Q9BWD1		362	P50991	362-P50991		460	P13010	460-P13010			309-P38606		1990-Q9H4A3		1506-P35579			117-Q9NWU2	226-Q8TCZ2	389-Q58FG1
408	P08243	408-P08243		45	Q9HB71	45-Q9HB71		1	Q00534	1-Q00534			5-Q9BWD1		544-P13639		471-P12270			2-Q96C19	52-Q15056	241-P41250
253	Q9UBW8	253-Q9UBW8		272	P17174	272-P17174		162	Q9BQA1	162-Q9BQA1			494-P07900		2-Q9H832		204-Q9UJC3			462-Q14166	5-Q15046	271-P43490
3	Q13263	3-Q13263		10	Q9NX55	10-Q9NX55		449	P68104	449-P68104			91-Q13907		1730-Q9ULT8		411-Q8WUI4			615-P34932	213-Q96KB5	289-P23526
2	Q13263	2-Q13263		9	Q15843	9-Q15843		101	P49773	101-P49773			193-Q9Y266		725-O14980		2-Q86VQ1			38-P62937	69-P42229	182-O43414
384	P14618	384-P14618		523	Q9H6T3	523-Q9H6T3		10	P52565	10-P52565			329-P12277		357-Q9UBB4		125-Q9Y5Z4			109-Q9H426	87-Q9NQP4	328-P04075
65	P62826	65-P62826		53	P49441	53-P49441		147	P43487	147-P43487			182-Q06323		1347-Q92538		17-P31946			128-Q9BSH4	66-Q6ICB0	661-P08238
532	P49321	532-P49321		369	P33176	369-P33176		214	Q9Y5V3	214-Q9Y5V3			476-O75131		43-P61604		773-O60763			415-P53041	14-Q17R89	2-P09497
39	P0DMV8	39-P0DMV8		9	Q15843	9-Q15843		2	Q9UL49	2-Q9UL49			9-Q9H765		4-P04075		176-P33908			95-Q8WZ82	2-Q96G01	1-Q8TEV9
71	P41252	71-P41252		395	Q8N6R0	395-Q8N6R0		67	P27348	67-P27348			2-Q53T59		551-Q58WW2		64-P14618			1-Q6VMQ6	1-P98177	5-P49773
2	Q13263	2-Q13263		60	Q9UHD1	60-Q9UHD1		346	Q13546	346-Q13546			1473-P35579		62-P28070		214-Q99536			242-P20810	75-Q9ULP9	1-Q9NQ69-2
2	Q15819	2-Q15819		138	Q15075	138-Q15075		428	Q9UBB4	428-Q9UBB4			2-O95340		266-Q9H3U1		147-P61586			32-Q969H8	201-Q15631	30-P15531
270	P16989	270-P16989		3653	Q9UPN3	3653-Q9UPN3		53	P62633-8	53-P62633-8			610-P13639		117-P06733		38-Q13569			2-Q9Y241	80-P20962	91-Q9H1E3
237	P12277	237-P12277		174	Q9NT62	174-Q9NT62		369	Q9GZN1	369-Q9GZN1			3-Q9BWD1		70-Q6NXE6		36-P0DMV8			46-Q9NX55	91-P22314	315-P28482
522	Q96RS6	522-Q96RS6		201	O15144	201-O15144		422	A6NNZ2	422-A6NNZ2			33-Q6EEV4		1-P11831		50-P41236			369-P22314	161-P68402	216-Q02790
2	Q13263	2-Q13263		498	P00390	498-P00390		422	A6NNZ2	422-A6NNZ2			2-P30307		601-Q13263		67-Q00005			7-P08758	89-P62937	126-A6NNZ2
167	Q96MW1	167-Q96MW1		369	P33176	369-P33176		53	P62633-8	53-P62633-8			2-Q15691		96-P20290		18-Q9UHD1			289-Q8TC07	229-P06744	37-P14866
2	P14618	2-P14618		355	P31948	355-P31948		294	O43681	294-O43681			36-Q02750		190-P46060		246-Q15365			91-Q8NC51	238-O00410	2-P02794
2	P26038	2-P26038		205	Q16222	205-Q16222		42	Q93008	42-Q93008			6-P60709		593-P11586		23-Q9ULX3			83-O14602	510-O00418	104-P28072
64	P14174	64-P14174		121	Q9H0B6	121-Q9H0B6		327	P46976	327-P46976			2-Q9BWD1		191-Q9UQ80		59-P10768			23-Q13153	155-P55327	118-Q9GZS3
2	O00116	2-O00116		2	O00442	2-O00442		53	P62633-8	53-P62633-8			292-P29401		383-P49321		295-Q9UMX0			318-P57740	204-Q9NR45	1-P36507
2	O00116	2-O00116		47	Q8WVY7	47-Q8WVY7		68	Q04917	68-Q04917			1-Q9UKB3		213-P00558		444-Q9NUU7			147-P06753-7	2-P31323	72-P22314
560	P06737	560-P06737		177	P32119	177-P32119		2	Q15102	2-Q15102			12-Q96AT1		386-P62495		880-P49588			491-P07900	518-Q92598	408-O60879
366	P38606	366-P38606		182	P55209	182-P55209		532	Q32MZ4	532-Q32MZ4			126-Q9Y546		2-O60927		17-Q07820			191-Q9NU19	1049-Q9C0C2	79-Q9UBT2
336	O95396	336-O95396		2	Q08209	2-Q08209		2	Q9UID3	2-Q9UID3			9-P08758		36-Q15435		33-ENST00000444053_2_218270086_aTIS_111db1			169-P60709	12-P52565	158-O95352
62	Q13561	62-Q13561		2	P17252	2-P17252		2	Q9UID3	2-Q9UID3			246-Q9Y4L1		71-P62937		36-P04075			198-Q07021	75-P05204	379-Q9NTK5
976	ENST00000376052_13_102597039_aTIS_111db1	976-ENST00000376052_13_102597039_aTIS_111db1		456	Q9UKG1	456-Q9UKG1		3	Q04760	3-Q04760			126-O75131		2-Q9NZU5		77-Q01469			257-Q9Y266	163-P49006	1-P56192
133	P61086	133-P61086		54	P26641	54-P26641		4	Q04760	4-Q04760			447-P13489		144-P54577		2-Q96P48			154-P04075	15-P50579	215-P13798
329	P0DPH8	329-P0DPH8		77	Q9Y5S9	77-Q9Y5S9		314	P13645	314-P13645			326-P12277		427-O15067		517-Q12906-4			2-Q15424	162-P49006	2-P30622
260	O14976	260-O14976		10	Q9NX55	10-Q9NX55		81	P05387	81-P05387			1936-P49327		750-P33991		167-Q9H9Q2			1888-Q15149	242-P25786	370-O60502
44	O75828	44-O75828		8	Q16543	8-Q16543		3	Q04760	3-Q04760			95-P47756		891-P26640		179-O75391			87-P17174	1897-P35579	27-Q01518
2	P20340	2-P20340		52	O60684	52-O60684		88	Q6GMV2	88-Q6GMV2			79-P07237		22-Q96EX3		91-P0DPH8			221-Q14376	218-Q9H6Z4-2	1-Q9NRV9
38	P0DMV8	38-P0DMV8		101	Q15645	101-Q15645		24	O94760	24-O94760			2-P09525		24-Q16626		2-Q8IWQ3			1640-P46821	334-Q658Y4	692-Q8WVT3
2	P14618	2-P14618		2	Q08209	2-Q08209		24	O94760	24-O94760			2-ENST00000394295_2_69781566_aTIS_111db1		187-A6NJT0		76-Q01469			216-P55010	1075-P18206	61-O95861
857	Q14C86	857-Q14C86		101	Q13257	101-Q13257		2	Q8NFQ8	2-Q8NFQ8			240-P41252		137-P49419		1-Q8IWQ3			185-Q99963	165-P49006	151-Q6FI81
2	Q13263	2-Q13263		227	P33316	227-P33316		2	Q04760	2-Q04760			238-O43175		839-P45974		240-P60174			357-P52735	166-P49006	2-P10768
2	P49773	2-P49773		654	Q9UKG1	654-Q9UKG1		4	Q04760	4-Q04760			113-O60749		149-P61923		66-Q4V339			372-P31350	34-Q9BS18	268-P04406
353	P00558	353-P00558		101	Q13257	101-Q13257		125	P35998	125-P35998			215-O15067		1-Q9BPZ3		39-P14550			61-Q00536	351-Q9NTK5	436-Q6IQ49
43	O75828	43-O75828		139	Q9NVS9	139-Q9NVS9		2	Q8NFQ8	2-Q8NFQ8			283-P35613		2-Q9HCJ3		16-P04080			2112-P42858	98-P17980	270-P09960
64	Q14974	64-Q14974		65	O95801	65-O95801		3	Q04760	3-Q04760			481-P20839		1447-P35579		211-P49368			1-O15144	1887-P12270	2-Q9BY42
469	P49327	469-P49327		4	P61077	4-P61077		33	P07108	33-P07108			352-Q07866		1-Q16658		2-Q06830			2-Q8TBZ6	201-P06733	442-O95373
10	P09936	10-P09936		1	P54577	1-P54577		147	P62258	147-P62258			3-O00231		2-P31949		1-Q15417			416-P13639	231-P07910	417-P49588
64	P14174	64-P14174		385	P05455	385-P05455		264	P22234	264-P22234			2-Q9Y230		136-Q9Y281		289-Q9H832			416-P49321	318-Q7Z6M1	226-P55263
73	P47756	73-P47756		939	Q16531	939-Q16531		2	Q04760	2-Q04760			20-O75223		150-O00232		22-O00743			21-P78318	527-Q9H4A3	91-Q9Y547
61	P25787	61-P25787		726	P10636	726-P10636		405	P0DMV8	405-P0DMV8			14-O43399		640-Q9Y6A5		446-P41743			2-Q96M32	239-Q15032	23-Q9NY84
2	Q53S08	2-Q53S08		1217	P07814	1217-P07814		222	P78371	222-P78371			171-Q4VC05-2		90-P53990		931-O75122			415-P68371	523-O15355	362-P14868
2	A6NDU8	2-A6NDU8		237	P06733	237-P06733		112	P31153	112-P31153			736-P07814		2-P06753-2		237-Q969T9			143-P51452	1142-Q27J81	2-O94888
2	P14618	2-P14618		1229	P41252	1229-P41252		38	P49006	38-P49006			325-P12277		2-Q16658		427-Q96KP4			6-Q9BTK6	189-P26639	323-Q96SU4
1	P53990	1-P53990		50	P15121	50-P15121		5	O14744	5-O14744			11-O43399		166-Q8N5I9		176-P0DMV8			826-P14735	57-B2RBV5	134-P14735
67	Q9NUU7	67-Q9NUU7		2	Q15046	2-Q15046		112	P31153	112-P31153			291-Q92917		508-P13797		150-P13639			455-P17544	283-Q92859	580-P09960
143	Q9UIL1	143-Q9UIL1		1129	P49327	1129-P49327		448	Q13263	448-Q13263			163-Q9GZN1		64-Q16775		46-Q13098			257-Q9UBE0	594-O15397	2-Q99417
2	P53990	2-P53990		50	P15121	50-P15121		21	O43399	21-O43399			2-Q96IZ6		268-Q92905		442-P22314			140-Q7Z6M1	50-Q9NZL4	188-P41236
476	O95757	476-O95757		1229	P41252	1229-P41252		582	Q6PCE3	582-Q6PCE3			328-Q86X55		153-Q9Y4E8		140-Q06124			1-Q15370	428-P49321	2-Q8N9B4
138	Q7Z422	138-Q7Z422		2	O75506	2-O75506		448	Q13263	448-Q13263			137-P27695		221-Q9BXS5		2-Q03154			466-P07814	1-Q9H7X3	219-P0DMV8
690	O00159	690-O00159		360	Q16186	360-Q16186		2	Q04760	2-Q04760			5-P60709		105-Q9UMY4		111-Q8N5S9			43-P62633	1303-Q14C86	2-Q99567
2	Q6P597	2-Q6P597		49	Q99497	49-Q99497		2	Q9NX24	2-Q9NX24			94-P31948		811-O43592		48-P60660			1697-Q7Z6Z7	213-P07195	290-P07814
38	P0DMV8	38-P0DMV8		1	Q15365	1-Q15365		254	Q9P0J7	254-Q9P0J7			133-P78417		406-P31939		113-P20810			56-Q9UNE7	55-P10599	33-Q8N8R5
2	P14618	2-P14618		220	P08758	220-P08758		5	P13797	5-P13797			4416-Q14204		120-P12004		23-Q9NYS0			425-P22102	811-Q9NYF5	1-Q13015
465	P07900	465-P07900		47	Q99497	47-Q99497		254	Q9P0J7	254-Q9P0J7			2814-Q7Z6Z7		1-O43399		2-Q53RE8			2-P57081	201-P41227	2-P55010
857	Q14C86	857-Q14C86		2	Q6EEV4	2-Q6EEV4		594	P47736	594-P47736			107-P14618		1-Q8NEC7		2-P61086			1-P24941	839-P35579	81-P20810
126	Q99829	126-Q99829		215	P55884	215-P55884		1	Q7L1Q6	1-Q7L1Q6			283-Q9NXW9		69-Q16543		1-Q92567			2-ENST00000372382_X_107721908_aTIS_111db1	311-Q96IZ0	35-Q13907
45	Q13642	45-Q13642		137	Q8NC51	137-Q8NC51		45	P47914	45-P47914			60-Q99757		102-Q9H098		32-Q99733			626-Q9C0C9	28-P14174	161-Q00839
126	Q99829	126-Q99829		142	O75534	142-O75534		312	Q9Y266	312-Q9Y266			87-Q13907		430-P33176		133-O60271			80-Q9Y448	1-Q9BTY7	813-Q7Z3T8
22	A6NIH7	22-A6NIH7		47	Q99497	47-Q99497		677	P49321	677-P49321			1-P36954		303-P07195		482-P11142			134-A6NNZ2	1654-O75369	250-P07738
138	Q7Z422	138-Q7Z422		915	Q99460	915-Q99460		294	O43681	294-O43681			1-P11441		132-Q07866		8-P61981			298-P41250	136-Q9UHD1	951-Q12802
315	Q15366	315-Q15366		21	P31153	21-P31153		244	Q15365	244-Q15365			355-P00558		174-P55072		98-P06132			247-Q00535	862-O95163	44-P31153
352	P00558	352-P00558		21	P31153	21-P31153		33	P0DMV8	33-P0DMV8			122-O75131		625-Q9UBT2		261-Q14247-2			789-Q9H2T7	70-Q7L266	561-O14545
316	Q15366	316-Q15366		73	Q96GG9	73-Q96GG9		1	Q9BT23	1-Q9BT23			139-P63241		49-P51610		1-Q9NUK0-5			176-O00487	51-Q9Y570	129-Q01844
14	Q9NPA8	14-Q9NPA8		915	Q99460	915-Q99460		244	Q15365	244-Q15365			47-P07737		34-O60784		161-P67936			648-Q8TF05	615-Q15032	296-P29966
125	Q9UGI8	125-Q9UGI8		73	Q96GG9	73-Q96GG9		1	Q9BT23	1-Q9BT23			31-Q14691		474-Q9UBT2		6-P61981			1-Q9Y535	1-Q8TCG2	286-P29966
169	P07339	169-P07339		237	P06733	237-P06733		241	P29401	241-P29401			15-O00410		382-P49321		986-Q3V6T2			234-Q9Y2I1	237-Q9P2E2	144-P51665
293	P29401	293-P29401		462	Q9NUQ8	462-Q9NUQ8		12	O15305	12-O15305			18-P29218		88-Q8IXW5		55-P55209			115-P52209	667-P53396	295-P29966
131	Q9Y547	131-Q9Y547		106	Q9Y4C2	106-Q9Y4C2		2	Q96G46	2-Q96G46			134-P00558		43-O95816		12-P51452			150-Q9Y5Y2	516-P78371	866-Q9Y2H0
308	O00273	308-O00273		2	Q8N806	2-Q8N806		640	P07814	640-P07814			1-Q9Y6D9		770-P18206		564-P13639			140-O60493	106-Q9HAP6	18-P05023
38	P0DMV8	38-P0DMV8		275	Q15036	275-Q15036		396	P31150	396-P31150			137-P00558		328-Q08752		47-P31949			119-P34896	981-P18206	585-P49327
757	O75534	757-O75534		1116	Q9HAV4	1116-Q9HAV4		2	Q04760	2-Q04760			609-P13639		38-P13693		313-P15170			432-P68104	9-P09497	28-P0DPB3
857	Q14C86	857-Q14C86		594	Q9BQI3	594-Q9BQI3		2	Q15691	2-Q15691			701-A0FGR8		477-P55072		636-Q8TF62			123-Q96C86	230-P15121	5-Q93008
45	Q13642	45-Q13642		2	Q6P2E9	2-Q6P2E9		2	Q96G46	2-Q96G46			132-P00558		2-ENST00000570259_16_83808062_5UTR_111db1		20-P15336			60-Q7L5N1	16-P29218	437-P51116
149	P17174	149-P17174		2	Q7Z3E2	2-Q7Z3E2		640	P07814	640-P07814			21-P11766		563-Q5H9R7		201-P52209			449-P22102	86-Q9NRN7	1-Q8NFH4
123	Q14204	123-Q14204		82	O60925	82-O60925		9	P67936	9-P67936			10-P08758		190-P15374		156-P0DPH8			430-P49327	526-Q00839	55-Q9UMX0
1325	P49327	1325-P49327		91	Q99471	91-Q99471		887	P28340	887-P28340			280-P14618		2-Q12792		129-Q8N0X7			2-Q9H9Y4	141-P04406	2702-Q7Z6Z7
825	P41252	825-P41252		789	O75369	789-O75369		2	Q13263	2-Q13263			443-Q92598		1-Q13813		22-Q9UMX0			237-Q15084	523-P31948	356-O15355
857	Q14C86	857-Q14C86		2	O75937	2-O75937		448	Q13263	448-Q13263			130-Q14694		425-O14980		27-P22234			123-P07741	257-P53582	782-Q9H3U1
342	P12268	342-P12268		178	P13798	178-P13798		151	P37802	151-P37802			873-Q9H2G2		6-Q9UQN3		487-P31939			123-A6NNZ2	524-P17655	26-Q99729-2
190	Q13347	190-Q13347		2	Q99707	2-Q99707		264	P22234	264-P22234			2-Q16658		2-Q4LDG9		1157-P27708			140-O94804	439-Q92945	23-Q32MZ4-4
9	P63027	9-P63027		178	P13798	178-P13798		77	P04080	77-P04080			87-P0DPH8		687-Q5T4S7		1095-O14654			388-P68104	638-Q5H9R7	75-P78504
2198	Q9Y490	2198-Q9Y490		28	P52565	28-P52565		130	Q8WUX2	130-Q8WUX2			166-Q8N5I9		936-Q16531		419-Q86UX6			1-O95149	70-Q96IZ0	56-Q9UBN7
1	Q9BQC3	1-Q9BQC3		2	Q15046	2-Q15046		441	Q9Y6I3	441-Q9Y6I3			66-O95721		2-Q9NX38		25-Q9Y5L4			6-P60983	144-O95721	152-Q9H773
120	P06732	120-P06732		267	Q9BRX2	267-Q9BRX2		257	Q9UNZ2	257-Q9UNZ2			91-Q14203		162-P12268		995-Q16531			16-Q9Y3F4	639-Q5H9R7	47-P28838
32	P00519	32-P00519		2	Q9BV44	2-Q9BV44		257	Q9UNZ2	257-Q9UNZ2			173-Q8TDR2		494-Q13263		243-Q8TBX8			109-Q9BW83	103-Q8NDC0	273-Q9Y266
327	P12277	327-P12277		237	P06733	237-P06733		604	Q8WUM4	604-Q8WUM4			2-Q96CP2		68-Q14166		33-P31150			752-Q9NTZ6	640-Q5H9R7	594-Q96EB6
1	Q5JTW2	1-Q5JTW2		91	P06454	91-P06454		104	P14324	104-P14324			5-Q9Y5X3		285-P54725		215-Q9BVL2			154-Q9Y5Z4	617-Q8TEX9	1-Q96C28
315	Q15366	315-Q15366		2	P25205	2-P25205		2	Q15691	2-Q15691			2-Q02750		170-P41250		8-P32119			872-P11586	389-O95163	368-O60784
1	Q5JTW2	1-Q5JTW2		2	Q09028	2-Q09028		448	Q13263	448-Q13263			805-Q9H3U1		161-P51665		224-P14618			2-O75155	343-P13929	2-Q9NRZ9
475	P12956	475-P12956		280	O60664	280-O60664		154	P08758	154-P08758			460-P36871		393-Q9Y3P9		1-Q96KB5			248-P13797	328-Q9Y6G9	633-Q9Y490
201	O14818	201-O14818		363	P08243	363-P08243		8	P15927	8-P15927			2-Q9Y5X3		424-O14980		422-P26641			406-Q6ZS17	164-Q06830	53-P62633-5
413	P06733	413-P06733		390	Q00839	390-Q00839		448	Q13263	448-Q13263			146-A6NNZ2		588-P45974		18-O43318			1-Q0PNE2	299-Q9HAV4	172-Q58FG0
3	Q3KRA6	3-Q3KRA6		65	P40925	65-P40925		2	ENST00000585598_19_38374791_aTIS_111db1	2-ENST00000585598_19_38374791_aTIS_111db1			1-P55060		545-P33992		1-Q16143			2-Q9Y6G5	108-Q9UHJ6	95-P68104
45	Q13642	45-Q13642		2	P47755	2-P47755		448	Q13263	448-Q13263			13-Q9BS40		102-O75817		102-Q15813			48-P09211	60-P36873	33-Q13685
315	Q15366	315-Q15366		54	O15372	54-O15372		861	P22314	861-P22314			134-Q9BRG1		168-P19623		49-P62306			2-P32189	35-P63220	146-Q58FG0
1699	Q15149	1699-Q15149		1	Q8WVT3	1-Q8WVT3		52	Q02750	52-Q02750			125-P00558		522-Q9HAV4		1239-P50851			148-P60709	23-P06702	71-Q13501
1	Q96K17	1-Q96K17		77	Q9BYV8	77-Q9BYV8		677	P49321	677-P49321			73-P05455		129-Q8WUN7		80-P04406			286-P11142	627-P41252	495-Q99832
45	Q13642	45-Q13642		67	Q99832	67-Q99832		1	Q7L1Q6	1-Q7L1Q6			1108-P35579		382-Q9H2G2		210-P11171			286-Q9BS26	221-Q13620	323-Q9Y376
351	P00558	351-P00558		77	Q9BYV8	77-Q9BYV8		1	Q9UPQ3	1-Q9UPQ3			932-P27708		195-P62258		421-P26641			18-P41091	191-Q8NCW5	636-P46940
1	Q9NWK9	1-Q9NWK9		257	P04406	257-P04406		621	Q9P2J5	621-Q9P2J5			1946-P42858		277-Q13136		3-Q15833			246-Q15036	497-P07814	73-P32321
473	Q7KZF4	473-Q7KZF4		2	Q96RY5	2-Q96RY5		1172	P07814	1172-P07814			3414-Q14204		12-Q96A49		804-O95163			277-Q02790	351-P39748	487-P48643
315	P04075	315-P04075		152	A6NMY6	152-A6NMY6		739	Q96JH7	739-Q96JH7			105-P52815		2-Q09028-2		28-P05204			1-Q8NFH3	91-Q2VPK5	298-Q8TB03
684	P49588	684-P49588		486	O00629	486-O00629		234	P78371	234-P78371			432-P49327		14-P54727		153-Q9NV35			38-Q9H3G5	59-Q01518	6-Q06830
466	P08243	466-P08243		2	P06454	2-P06454		220	P11142	220-P11142			1-O95373		3-Q15785		667-O00410			38-Q96CN7	305-Q9H3P7	42-P14735
315	P04075	315-P04075		65	P40925	65-P40925		1	Q96FC7	1-Q96FC7			324-P0DPH8		192-Q9BPU6		203-P05455			751-Q9H0E9	23-P13639	307-Q13137
351	P00558	351-P00558		94	P08238	94-P08238		104	Q14203-3	104-Q14203-3			5-P30041		387-O60271		158-P09651			375-P30566	155-Q9H853	1103-P35580
1	Q9NWK9	1-Q9NWK9		237	P06733	237-P06733		351	P08047	351-P08047			1-Q9NR50		316-P13639		2-Q02750			101-P07203	52-O43516	235-P54727
64	Q14974	64-Q14974		280	P49588	280-P49588		28	P07437	28-P07437			130-P62826		2-P06454-2		61-Q8WTS6			4-Q9H993	213-Q9P2T1	416-P48643
315	Q15366	315-Q15366		388	Q9H6Z4	388-Q9H6Z4		861	Q9Y2J2	861-Q9Y2J2			434-P26639		272-P35998		187-P63104			105-O00401	178-Q15046	23-Q9NZ72
307	Q15365	307-Q15365		168	P68104	168-P68104		861	Q9Y2J2	861-Q9Y2J2			15-P49773		293-Q86VS8		540-P06744			1228-P35579	329-P29401	531-Q9BPU6
328	P0DPH8	328-P0DPH8		66	P09455	66-P09455		108	P23528	108-P23528			2-O15347		13-P49593		38-P14866			233-Q92945	209-O75157	1003-P27816
38	P0DMV8	38-P0DMV8		85	Q9BTM9	85-Q9BTM9		28	P0DMV8	28-P0DMV8			2-Q7Z3U7		1-Q9NQ86-4		29-P23528			386-Q7Z3B4	593-Q14974	7-O14980
1	Q9H3K6	1-Q9H3K6		1084	Q8WUM0	1084-Q8WUM0		266	Q01518	266-Q01518			5-O00499		183-Q9NZZ3		1-Q9UBK8			67-P06454	87-P32119	157-Q01518
2	Q9H3K6	2-Q9H3K6		2	Q9UQ80	2-Q9UQ80		105	P14618	105-P14618			2-P11908		112-P00492		51-P30566			635-P38646	271-P07339	2-P62068
82	P49419	82-P49419		314	O14964	314-O14964		49	P07900	49-P07900			2-Q15019		37-Q13309		1-Q9BY41			193-Q9BV86	49-Q9H910	1-Q9Y297
93	Q07866	93-Q07866		237	P06733	237-P06733		48	Q15370	48-Q15370			431-P49327		58-O60749		181-P13797			34-Q13576	227-Q16186	2-Q13895
167	P28074	167-P28074		299	Q9BSL1	299-Q9BSL1		323	P15170	323-P15170			283-Q9UJU6		237-P07814		349-P49189			280-Q9NTK5	118-Q99538	246-Q13084
82	P49419	82-P49419		2	P06454	2-P06454		54	Q9H910	54-Q9H910			11-O14818		18-P17980		228-Q13162			1177-O95155	1036-Q99707	7-Q06830
2	P36543	2-P36543		1487	Q96MT7	1487-Q96MT7		173	P52788	173-P52788			594-P53396		120-P09211		55-P30044			2-Q9Y294	640-O14980	329-Q9H2G2
2	Q92598	2-Q92598		154	Q53T59	154-Q53T59		277	P60709	277-P60709			6-P48637		138-P04183		111-P19623			91-P68400	139-Q8WUM4	19-Q3MJ13
315	Q15366	315-Q15366		2	O75937	2-O75937		568	P13639	568-P13639			2-Q9Y3D0		2659-Q5T4S7		239-Q15008			1192-P49327	331-P29401	2078-P49327
314	P37837	314-P37837		679	P34932	679-P34932		95	O95861	95-O95861			147-P35520		116-P55072		58-P35080			1-P49591	223-Q9UL46	146-Q9NZI8
315	Q15366	315-Q15366		107	P07437	107-P07437		95	O95861	95-O95861			199-P11413		905-Q15029		54-P30044			361-Q9ULX3	222-Q9UL46	47-P40121
17	Q9H910	17-Q9H910		2	ENST00000556323_14_92026566_ntr_100db1	2-ENST00000556323_14_92026566_ntr_100db1		95	O95861	95-O95861			365-Q99707		2-P30043		290-Q9UMX0			70-P07311	180-Q9UNM6	146-Q9UJU6
168	P28074	168-P28074		19	Q9Y2Z0	19-Q9Y2Z0		28	P0DMV8	28-P0DMV8			2-P48729		645-P49327		599-P0DMV8			832-O75533	167-Q9Y6A5	248-Q15365
76	P49247	76-P49247		361	Q6VMQ6	361-Q6VMQ6		91	O43175	91-O43175			3-P48637		187-Q7Z2Z2		44-Q9UEE9			48-Q9BT43	654-P06737	5-P32119
315	Q15366	315-Q15366		2	O75937	2-O75937		1091	Q14C86	1091-Q14C86			351-P22314		173-P49006		5-O00499			405-P07602	951-O14980	85-P11171
93	Q07866	93-Q07866		268	Q9Y5K5	268-Q9Y5K5		1091	Q14C86	1091-Q14C86			47-P34932		290-P08238		404-O75874			65-P46379	199-Q9Y3P9	194-Q12888
106	O75153	106-O75153		19	Q9Y2Z0	19-Q9Y2Z0		2	Q86X55	2-Q86X55			2-Q9Y281		215-Q14676		305-Q6A1A2			2-O96019	234-Q06124	1100-Q86TI0
1	Q9Y265	1-Q9Y265		624	Q9BXJ9	624-Q9BXJ9		10	P52565	10-P52565			239-Q96FW1		14-Q9H1E3		198-P30041			101-P49593	43-Q9NTK5	358-P50990
254	P06733	254-P06733		624	Q9BXJ9	624-Q9BXJ9		274	Q9NWY4	274-Q9NWY4			124-Q9C0E8		73-P05204		4-P12004			581-Q14566	307-O43592	188-P55209
254	P06733	254-P06733		19	P11021	19-P11021		126	Q13765	126-Q13765			222-P15927		212-Q8TC71		128-Q12792			11-P19367	328-P49915	229-Q6ZSR9
176	Q8N1F7	176-Q8N1F7		189	Q53H82	189-Q53H82		126	ENST00000359690_4_164943290_ntr_100db1	126-ENST00000359690_4_164943290_ntr_100db1			30-P47974		616-Q14974		343-Q6NSW5			298-P15586	179-P54920	104-P07910-2
2	P16949	2-P16949		24	Q9H853	24-Q9H853		21	Q9UBC2	21-Q9UBC2			2-Q9UIA9		1-P32929		2-Q9NRG9			199-Q9NQG5	10-P05198	170-P55072
2	Q92598	2-Q92598		107	P07437	107-P07437		21	Q9UBC2	21-Q9UBC2			3767-Q7Z6Z7		456-P31948		445-P46060			1-Q5SQI0	1077-P27816	250-O14562
3	P07320	3-P07320		117	Q13155	117-Q13155		298	P11413	298-P11413			69-Q6P2D0		288-P35520		516-O75534			204-P31947	800-P18206	2-P60604
218	P18206	218-P18206		213	P04406	213-P04406		298	P11413	298-P11413			108-Q9UBT2		1076-P18206		124-O95989			85-P31153	277-Q9H3U1	112-Q9NWV8
229	Q9NVD7	229-Q9NVD7		143	Q99436	143-Q99436		139	P13693	139-P13693			289-P22314		1-Q9H446		403-P00390			1434-P35579	607-Q6P996	1748-P46821
328	P0DPH8	328-P0DPH8		204	P04406	204-P04406		333	P29401	333-P29401			56-O43175		145-P39687		793-P13639			124-P00441	1016-P18206	244-P23526
67	Q9NUU7	67-Q9NUU7		1615	P49327	1615-P49327		290	P34932	290-P34932			585-O94952		18-P06753-2		877-P11586			1-Q9NYF3	217-Q8WUM4	279-Q9Y265
218	P18206	218-P18206		19	Q9Y2Z0	19-Q9Y2Z0		8	P78371	8-P78371			1-Q9NPH2		34-O43491		258-P33176			210-Q00839-2	217-P26640	775-P34932
2	P61024	2-P61024		212	P04406	212-P04406		450	P22314	450-P22314			112-Q9H773		366-P55036		186-Q14974			719-Q13263	267-Q9NZ09	3-P32119
631	Q06210	631-Q06210		107	P07437	107-P07437		563	P13639	563-P13639			3446-Q7Z6Z7		11-Q99873-3		387-P14618			104-Q15057	1-P55011	40-Q12905
2	P61024	2-P61024		157	P17987	157-P17987		563	P13639	563-P13639			3729-Q14204		1-Q8NG31		7-P14174			248-A0MZ66	142-P54577	555-O95373
1	Q9H3K6	1-Q9H3K6		34	P00441	34-P00441		277	P60709	277-P60709			121-P10768		2-P56211		2-Q7Z7C8			234-P60842	133-P06400	2-A2A3K4
1004	Q9Y2K2	1004-Q9Y2K2		166	Q12778	166-Q12778		42	O43852	42-O43852			55-O43175		501-Q9Y3S1		51-P30153			21-P04406	635-Q9UKG1	635-P18206
1	P20810-4	1-P20810-4		2	Q9H981	2-Q9H981		2	P32119	2-P32119			585-A7KAX9		286-O43707		235-Q99873			11-P37837	142-Q9UKY7	1422-P35579
2	Q8ND24	2-Q8ND24		201	P13639	201-P13639		280	P40855	280-P40855			2-O75223		37-O43491		30-P49419			567-O75369	3909-Q7Z6Z7	107-P28161
167	P28074	167-P28074		1	P52952	1-P52952		206	P20073	206-P20073			2-P30566		438-Q16531		2-P52758			236-P07197	153-P61086	47-Q9BXV9
107	Q9BUJ2	107-Q9BUJ2		2	Q5TC12	2-Q5TC12		130	P31153	130-P31153			453-P50991		2-Q96FW1		4-P15531-2			9-O75531	3-Q8N543	369-P50990
2	P55036	2-P55036		97	P04075	97-P04075		499	P11142	499-P11142			221-P28072		1-Q9UBE0		2-P30086			2-Q9P2T1	380-O43175	266-Q9NVV0
1	P54819	1-P54819		170	Q16186	170-Q16186		298	Q14247	298-Q14247			164-P60709		2-P85037		23-P48723			225-P49327	744-Q9UBF8	206-Q15366
107	Q9BUJ2	107-Q9BUJ2		2	O95336	2-O95336		47	P20618	47-P20618			163-Q07002		155-P14868		116-Q92598			44-O14775	799-Q14974	8-Q01658
1	O00311	1-O00311		1294	P0DJD0	1294-P0DJD0		28	P0DPH8	28-P0DPH8			2-O15305		121-Q15170		93-P62258			257-Q14651	200-Q9Y5X3	137-Q96BW5
237	O43175	237-O43175		1	Q9NT62	1-Q9NT62		563	P13639	563-P13639			2-Q06830		3-Q96FW1		2-Q9BW83			217-O00151	91-Q9Y3C8	244-Q9Y3F4
1	O00311	1-O00311		279	Q9UHP3	279-Q9UHP3		123	O94760	123-O94760			987-P53396		42-P29966		77-P14174			566-Q15276	192-Q9NQG6	2130-P49327
2	Q9H9E3	2-Q9H9E3		8	P00441	8-P00441		408	P29401	408-P29401			438-Q92598		177-P27635		40-P18206			437-Q86YB8	100-Q9NVM4	23-O60749
676	Q9UKG1	676-Q9UKG1		403	P27816	403-P27816		15	P16083	15-P16083			279-P40763		90-Q9Y222		733-Q8TC20-5			58-P06454	132-P17987	180-P55884
340	Q9UH65	340-Q9UH65		769	P07197	769-P07197		431	Q14247	431-Q14247			22-Q9Y2S6		498-Q92598		2-O43447			163-P13639	59-P28066	60-Q9Y5V0
340	Q9UH65	340-Q9UH65		207	Q9UHX1	207-Q9UHX1		123	O94760	123-O94760			595-P29401		390-O43592		351-P11586			603-P41250	314-P54725	34-Q6NYC1
2	P55036	2-P55036		904	P49327	904-P49327		456	O60684	456-O60684			67-P14324		2-Q9BTY7		88-O75832			189-Q15691	33-Q7L1Q6	721-Q8NDI1
1	Q9Y265	1-Q9Y265		66	P52434	66-P52434		49	A0A0U1RRE5	49-A0A0U1RRE5			1-P31948		206-O43633		194-P25788			392-P41250	9-Q9BY43	51-Q96RR4
114	P12277	114-P12277		64	ENST00000402643_6_166064725_ntr_111db1	64-ENST00000402643_6_166064725_ntr_111db1		676	P52272	676-P52272			184-Q8IXV7		429-P68363		52-P22234			572-P26640	352-P50990	594-Q9H4A4
330	O00232	330-O00232		283	Q13177	283-Q13177		473	P40227	473-P40227			1037-O60879		322-O00410		285-Q9NTK5			131-P68402	144-P78330	165-P00558
63	Q15046	63-Q15046		66	P52434	66-P52434		91	Q9NZZ3	91-Q9NZZ3			418-Q92888		49-Q8WYQ3		154-P52292			26-P08238	67-P81605	46-P14174
482	P15311	482-P15311		158	P08758	158-P08758		939	Q15075	939-Q15075			377-Q99832		2-P62310		167-P07741			190-Q53GT1	401-Q49AR2	45-Q9H0W9
434	P22102	434-P22102		130	P62937	130-P62937		346	O14545	346-O14545			12-O00410		309-Q15365		2-P07900			113-Q9NVR0	299-Q16543	31-Q13451
24	Q8IZ07	24-Q8IZ07		417	P08238	417-P08238		2	A6NIH7	2-A6NIH7			2-Q9UK45		114-P04406		1085-P51610			1-P53384	86-O14733	72-Q96BJ3
112	P12277	112-P12277		2	P39748	2-P39748		346	O14545	346-O14545			139-Q9BZ23		144-Q9UNP9		2-P82970			1-Q9BW83	315-O43237	502-P12956
101	P21266	101-P21266		99	O75952	99-O75952		76	P34896	76-P34896			1673-Q01082		2-Q08752		987-P07814			646-Q86VP6	27-P54727	116-P53999
434	P22102	434-P22102		1	Q9H3R5	1-Q9H3R5		2	O94760	2-O94760			42-Q96T58		1-Q96DT6		100-Q12904			615-Q9Y223	77-Q8WUD4	601-P0DMV8
859	O60716	859-O60716		2	Q9NVF7	2-Q9NVF7		517	P06744	517-P06744			813-P11586		59-P28676		534-O15355			451-P68104	528-P31939	52-Q15388
38	Q15785	38-Q15785		747	Q8TD19	747-Q8TD19		563	P13639	563-P13639			2-Q96HQ2		133-P62937		55-P52758			826-O14974	23-Q9Y535	460-P17987
3478	Q9UPN3-3	3478-Q9UPN3-3		20	Q2M3R5	20-Q2M3R5		277	P60709	277-P60709			2-O60925		388-P49356		2-Q14444			6-P14859-5	74-Q969E8	43-P49321
47	P07900	47-P07900		2	Q99615	2-Q99615		831	Q9C0C9	831-Q9C0C9			639-P85037		113-P04406		273-O95274			2-A8K0R7-5	54-O00178	186-P13667
170	Q96MW1	170-Q96MW1		2	P43487	2-P43487		4	Q13561	4-Q13561			2-ENST00000368233_1_156591958_CDS_100db1		270-Q9UHX1		40-P60709			271-Q16543	109-Q99460	405-Q9H4L5
500	P11586	500-P11586		417	P08238	417-P08238		1006	P49815	1006-P49815			205-Q00839-2		42-P53367		17-Q13153			143-P63208	143-P55210	2-Q86WR0
252	Q9BU89	252-Q9BU89		87	P06454	87-P06454		563	P13639	563-P13639			114-P18206		522-P29401		167-Q9UHD9			508-Q8IZ21	77-P62314	831-P53396
49	Q9HBH9	49-Q9HBH9		2	P43487	2-P43487		329	P07437	329-P07437			79-P28066		71-Q06830		1-P04080			248-P48382	97-P41567	209-Q9BU89
313	P11142	313-P11142		277	Q16658	277-Q16658		95	O75608	95-O75608			114-P78330		289-P46109		122-Q4KMP7			376-Q99832	487-A0AVT1	98-P52294
28	P63313	28-P63313		310	Q9Y376	310-Q9Y376		178	Q8TB52	178-Q8TB52			3-O00410		136-P35908		211-P06748			450-P68104	1-ENST00000521514_8_103048895_aTIS_111db1	135-O95394
5	P62258	5-P62258		168	O75391	168-O75391		216	P61978	216-P61978			1-Q9UNE7		540-O14787		2023-P51610			750-P49321	124-Q9UNM6	24-P22234
112	P12277	112-P12277		58	P06733	58-P06733		563	P13639	563-P13639			9-P55210		386-Q9NQW7		93-P81605			485-O60271	174-Q13322	2-Q58FF6
1	Q9Y265	1-Q9Y265		2074	P49327	2074-P49327		1	P17987	1-P17987			614-P13639		1241-O95155		224-O75937			158-P84157	319-O14964	23-Q9H0W8
2	P62195	2-P62195		2074	P49327	2074-P49327		282	P12081	282-P12081			2-Q96G03		109-Q14847		257-P54252			81-P62191	1228-P26640	101-O75155
40	Q7Z4W1	40-Q7Z4W1		426	P07437	426-P07437		1824	Q93008	1824-Q93008			4-Q96G03		565-O75534		43-Q13765			243-P62258	297-Q58FF8	281-Q15813
183	Q92734	183-Q92734		253	Q92598	253-Q92598		2	Q96IZ0	2-Q96IZ0			3-Q96G03		235-Q9UNP9		98-O60333			294-Q9NY27	536-Q16881	2431-P11717
2	Q92625	2-Q92625		277	Q16658	277-Q16658		277	P60709	277-P60709			526-Q9NZT2		117-Q00688		59-Q13765			72-P55957	378-Q9P2J5	1114-P51610
1	Q9Y4P1	1-Q9Y4P1		80	P15170	80-P15170		142	Q9H910	142-Q9H910			73-P05204		751-P49588		441-Q99615			136-Q9UNF1	29-Q9BUT1	358-Q8N0W3
25	Q00839	25-Q00839		62	P61916	62-P61916		2	Q6P2E9	2-Q6P2E9			18-P14868		241-Q9BV20		42-Q13765			243-P25786	676-O75157	34-Q5T6V5
112	P12277	112-P12277		73	P00338	73-P00338		2	Q86XZ4	2-Q86XZ4			259-Q00169		242-Q9Y3Z3		40-Q13765			1-Q9UJY5	835-P11586	378-P50395
5	P36404	5-P36404		134	P52565	134-P52565		23	Q9UMX0	23-Q9UMX0			48-P39748		334-Q9NRR5		163-Q99598			321-Q16204	141-Q8IXM2	317-Q9Y6E2
254	P06733	254-P06733		58	P35237	58-P35237		49	Q13188	49-Q13188			379-P50990		85-Q9NRN7		1-P25963			326-P50990	180-P33240	2-Q6ZYL4
1	O43399	1-O43399		53	P0DPH8	53-P0DPH8		2	O75531	2-O75531			380-P50990		229-B7ZAP0		29-Q96FW1			82-P62191	487-Q14247	601-P41250
322	Q96A49	322-Q96A49		2	Q9NUP7	2-Q9NUP7		2	O75531	2-O75531			319-P00558		88-Q9UGV2		139-P08758			447-P68104	951-Q02952	2-Q07065
5	P36404	5-P36404		333	Q9H1P3	333-Q9H1P3		1	O43399	1-O43399			1397-Q7Z406		362-Q14202		192-P54578			269-P11021	86-Q9UPN7	185-Q96LD8
128	P0DP25	128-P0DP25		5	O00499	5-O00499		445	P11142	445-P11142			9-P60709		127-O14979		14-Q9NWS0			434-P78371	212-P14618	3-P05387
188	Q8N0X7	188-Q8N0X7		468	P00390	468-P00390		205	O00178	205-O00178			92-P0DPH8		319-P0DPH8		31-P49006			446-P68104	2042-Q9Y520	350-P50502
1	Q9Y265	1-Q9Y265		271	P55209	271-P55209		166	Q9NP61	166-Q9NP61			8-P62258		21-Q13542		39-O75347			461-P21281	294-Q9BWD1	960-P28340
15	P61088	15-P61088		163	Q14103	163-Q14103		879	Q99460	879-Q99460			25-P0DMV8		351-P52594		2-Q96FJ2			71-Q14166	27-P12081	36-P14866
178	Q13951-2	178-Q13951-2		671	P53396	671-P53396		4	Q14353	4-Q14353			613-P13639		183-P29692		2-O60506			1340-P35580	311-P04066	99-P17174
218	P56945	218-P56945		163	Q14103	163-Q14103		22	Q8WXC6	22-Q8WXC6			318-P00558		604-O15027		708-Q9Y6A5			156-P11586	26-Q15047	201-P18754
142	Q96K17	142-Q96K17		2	Q9UK76	2-Q9UK76		25	O75832	25-O75832			47-O75828		2-Q9H2C0		14-E9PAV3			397-Q58FG1	1-O75030	687-O75044
276	P46734	276-P46734		22	P0DMV8	22-P0DMV8		72	P26641	72-P26641			129-O75131		184-P11142		1-Q92615			107-Q13541	326-O43488	118-O14602
433	P49327	433-P49327		27	Q9H853	27-Q9H853		2	P11142	2-P11142			51-O75347		75-P38159		1-P54819			594-P23588	557-Q9H3U1	2358-Q7Z6Z7
160	P48739	160-P48739		177	P61019	177-P61019		21	P43487	21-P43487			90-P0DPH8		127-P24534		2-Q92615			55-Q9BVC4	2-P60510	146-O95630
4	P0CG34	4-P0CG34		177	P61019	177-P61019		10	O75531	10-O75531			278-Q9NZL9		325-Q9BQA1		126-Q9Y2V2			193-Q96GD0	27-Q16763	29-Q14103
2	P43487	2-P43487		173	P16152	173-P16152		282	P52888	282-P52888			199-O95396		49-P07900		1-P19623			423-Q9BQE3	1-P49711	2-Q13618
77	P07737	77-P07737		475	Q13131	475-Q13131		111	P09972	111-P09972			278-O14929		259-Q9BQG2		2-Q96B54			3740-Q9NR09	904-Q2NKX8	885-P06400
630	P34932	630-P34932		536	P20810	536-P20810		238	Q13617	238-Q13617			136-P30626		337-P05455		222-P0DMV8			422-P07437	96-Q9Y5L0	517-Q92598
1	Q9Y4P1	1-Q9Y4P1		58	P06733	58-P06733		2	Q9UJY4	2-Q9UJY4			19-P49773		394-Q9UNS2		1-Q9Y2U5			79-Q8N5S9	358-P0DPH8	1299-P51610
42	O75347	42-O75347		426	P07437	426-P07437		15	P31948	15-P31948			1-O14530		390-O95394		2-O14618			50-O75347	148-P35998	104-P21281
52	Q13765	52-Q13765		426	P07437	426-P07437		3	O43399	3-O43399			66-P62195		401-Q9UJY4		2-Q9H299			297-P60709	408-Q8TCU3	433-Q92696
1	Q9ULC4	1-Q9ULC4		426	P07437	426-P07437		2	O95747	2-O95747			179-O15013		87-Q86XA9		2-Q15024			54-P25788	48-P05387	67-Q9BRQ6
971	Q9Y2H0	971-Q9Y2H0		1	O75582	1-O75582		346	P14618	346-P14618			296-P18858		2161-Q9Y490		123-P63241			240-Q96S21	47-P05387	2-Q9NRM2
43	O75347	43-O75347		2	Q9Y2Z0	2-Q9Y2Z0		35	P61088	35-P61088			213-P51858		31-Q9HB71		287-Q9HC38			236-Q9Y6J0	1-Q86VW0	2-P07910
608	P13639	608-P13639		22	P0DMV8	22-P0DMV8		336	P27361	336-P27361			48-O43768		34-P63220		17-P22314			581-Q99460	203-P13639	166-Q9Y6A5
322	P12277	322-P12277		1	O75582	1-O75582		346	P14618	346-P14618			596-P23588		249-Q5SW79		2-O60927			431-P78371	309-Q9Y4P1	282-O75794
2	Q7Z309	2-Q7Z309		125	Q96C86	125-Q96C86		345	P14618	345-P14618			118-P60900		485-P10636		454-P08238			96-Q92734	113-Q9NQZ5	310-Q8IZ21
974	Q5TCQ9	974-Q5TCQ9		85	P07737	85-P07737		389	P68104	389-P68104			384-P45974		115-Q9Y3E2		90-P15259			109-P14618	77-Q96EB6	26-P67775
197	P28070	197-P28070		41	Q8NDC0	41-Q8NDC0		2	Q9UJY4	2-Q9UJY4			471-P07814		61-A6NHG4		1-P53805			6-Q13155	59-P29966	2-Q96AG4
630	P34932	630-P34932		536	P20810	536-P20810		568	P34932	568-P34932			529-P14866		77-Q13162		62-P67870			46-Q6GQQ9	2-ENST00000446576_X_72181856_aTIS_111db1	2310-Q13813
337	O14929	337-O14929		771	Q9H2G2	771-Q9H2G2		345	P14618	345-P14618			2-Q13884		163-P37802		465-Q9NZT2			359-Q58FF7	2-Q96IU4	204-P06748
319	P54252	319-P54252		173	P16152	173-P16152		2	P10599	2-P10599			195-P23193		13-Q00537		8-P14618			1-ENST00000380546_6_2971537_5UTR_111db1	658-Q02952	9-O94992
20	P23526	20-P23526		233	Q9P287	233-Q9P287		110	P50502	110-P50502			21-P46108		60-P49459		54-P11142			413-P12081	1-O00161	2-P51606
273	Q9Y3F4	273-Q9Y3F4		72	Q06830	72-Q06830		2	P61289	2-P61289			426-Q14166		302-Q05209		72-O60610			515-P48643	31-Q96C90	1-P25786
50	Q13765	50-Q13765		166	Q13642	166-Q13642		110	P50502	110-P50502			625-Q9NY33		2-P28482		2-P62495			56-P55072	130-P16949	192-P17812
1	P62258	1-P62258		165	O43399	165-O43399		2	P19338	2-P19338			306-Q7L5D6		303-P15121		94-Q16527			817-Q92888	43-P68104	5-P19623
327	P0DPH8	327-P0DPH8		161	O00151	161-O00151		2	Q13561	2-Q13561			611-P13639		71-Q8N8N7		238-Q9Y4W2			13-P15927	1-Q96DH6	646-P18206
2	Q7Z6K3	2-Q7Z6K3		100	Q14651	100-Q14651		2	P55263	2-P55263			418-Q9NZJ0		338-P05455		175-O00170			18-P22059	51-Q9NZL4	257-O75663
238	P18206	238-P18206		161	O00151	161-O00151		186	P09211	186-P09211			10-P15927		113-Q15785		88-O43175			87-P04350	272-O14929	105-Q92905
2	Q13409	2-Q13409		317	Q15366	317-Q15366		73	P22314	73-P22314			1226-Q13813		696-O60271		226-Q969T9			2-P14678	2-P53582	1061-O60610
847	Q04637	847-Q04637		82	P31260	82-P31260		1	P62081	1-P62081			74-Q9Y5V3		1586-Q5VZ89		37-P04075			441-P68104	1-O95677	23-P27695
2	P55072	2-P55072		27	Q9H853	27-Q9H853		2	P06744	2-P06744			35-P09960		263-Q9NXG2		87-O43175			10-Q16774	202-P06733	294-Q9Y266
55	P41250	55-P41250		2	Q9BWD1	2-Q9BWD1		66	P58546	66-P58546			52-Q6L8Q7		177-O00764		485-P48643			37-P15923	239-P11940	226-O75937
608	P13639	608-P13639		175	P20339	175-P20339		2	Q9C035	2-Q9C035			37-Q86U44		1659-P35579		356-O75083			55-P55072	374-Q9H9A7	40-Q9HB71
2	P06733	2-P06733		94	Q9NSI2	94-Q9NSI2		21	P43487	21-P43487			475-P31939		168-P04350		124-A6NNZ2			303-Q14247	2481-Q9Y490	1071-O60610
2	Q15046	2-Q15046		175	P20339	175-P20339		2	Q13561	2-Q13561			2-P41091		64-Q9Y478		174-O00151			32-Q9BUF5	1149-Q96BY7	531-Q96BT7
693	P51812	693-P51812		1	Q15714	1-Q15714		25	P43487	25-P43487			740-P22102		323-O43592		30-Q13564			2-Q7Z5L9	217-P68402	2-O15151
1	P62258	1-P62258		110	O43488	110-O43488		38	P35544	38-P35544			2-Q15532		95-P14324		162-P15170			189-Q9UHD9	869-Q9C0C9	42-P04075
310	P21333	310-P21333		75	Q12962	75-Q12962		2	Q13561	2-Q13561			47-Q92598		67-Q15181		408-O75312			56-P11142	73-P26639	595-Q04864
1	P62258	1-P62258		160	O00151	160-O00151		192	Q92783	192-Q92783			12-P15927		146-P54577		2-Q15417			183-Q9UBW8	229-P35613	342-Q96FZ2
160	P11142	160-P11142		2	Q86X55	2-Q86X55		6	P55327-2	6-P55327-2			39-P30626		17-P61088		102-P14174			108-O75937	844-O00754	227-P22102
171	P25788	171-P25788		24	P0DMV8	24-P0DMV8		2	P06744	2-P06744			351-Q9BV20		541-P55786		9-P06753-2			37-Q8NC51	1010-Q68DQ2	36-Q13155
1	Q9BTT0	1-Q9BTT0		220	P78371	220-P78371		12	Q8WXC6	12-Q8WXC6			626-Q9UL63		275-P11142		131-Q9UJU6			729-P13639	465-Q5XPI4	366-Q27J81
5	P0CG34	5-P0CG34		342	P06733	342-P06733		385	P13489	385-P13489			966-Q68CZ2		595-Q13045		3-P29401			151-Q14247	608-Q9H4E7	132-P55263
684	P49588	684-P49588		164	Q15046	164-Q15046		21	P43487	21-P43487			923-O00410		40-P12081		26-P46379			37-Q86X55	42-P36507	225-P22102
94	P35908	94-P35908		3	Q06830	3-Q06830		167	P04075	167-P04075			480-Q8WUM4		102-Q5VWZ2		201-P55072			37-P22059	11-Q9Y287	253-P14314
171	P25788	171-P25788		95	P04075	95-P04075		2	Q9BY43	2-Q9BY43			167-O15145		245-Q9H477		48-Q9Y223			118-P06732	1904-P35580	1-ENST00000341885_1_32650565_aTIS_111db1
608	P13639	608-P13639		3	Q06830	3-Q06830		87	P13797	87-P13797			2240-Q6P2Q9		780-Q9NS87		20-Q01518			68-Q15181	2-P53609	1-O43805
2	Q15046	2-Q15046		284	Q58FF7	284-Q58FF7		82	P68104	82-P68104			2-Q9BW30		311-P23526		184-P13639			511-O75167	3-O15514	453-P68104
2	P35548	2-P35548		2	Q6NZ67	2-Q6NZ67		68	P06733	68-P06733			57-P11142		136-P20618		889-O60610			139-Q14493	8-O15514	156-P37802
118	Q13158	118-Q13158		22	P0DMV8	22-P0DMV8		68	P36957	68-P36957			353-Q9NQA3		291-Q99832		768-Q14974			207-P22681	1-P09651	2-Q93008
2	P04406	2-P04406		289	Q9H1Z4	289-Q9H1Z4		3	Q9Y617	3-Q9Y617			7-Q9UBQ7		493-P55072		318-P41252			470-P35573	408-O95405	243-Q9NRL3
1	P62258	1-P62258		897	Q2NKX8	897-Q2NKX8		2	P36871	2-P36871			4801-Q5T4S7		177-Q96C19		48-P11142			727-P12814	149-Q7Z6M2	83-P30041
2	P0CG34	2-P0CG34		160	O00151	160-O00151		86	P04075	86-P04075			85-Q9UMX5		212-Q9Y266		1-P35544			178-Q9NRF2	328-O00410	207-Q14847
2	Q6ZN18	2-Q6ZN18		119	O60664	119-O60664		38	P13639	38-P13639			2-O15525		315-P45985		63-P62942			312-Q9Y2Z0	541-Q14C86	237-Q9H999
173	Q12904	173-Q12904		1	Q06830	1-Q06830		3	P36507	3-P36507			177-O60271		28-O96019		258-P50395			50-Q9Y2S6	143-Q06203	68-P05386
171	Q12904	171-Q12904		2	P07900	2-P07900		70	P22314	70-P22314			430-P78371		193-P06733		34-Q96T58			81-P52292	94-Q8TE69	856-Q5H9R7
96	P52888	96-P52888		2	Q6NZ67	2-Q6NZ67		1	Q9Y2L1	1-Q9Y2L1			121-P52565		802-O43592		2378-O75369			358-Q58FF7	116-Q9UDY4	86-Q96BN8
120	Q96EB6	120-Q96EB6		144	P07900	144-P07900		2	Q00796	2-Q00796			752-P49588		89-P21266		2-Q9Y6Y8			45-Q15555	43-P29966	224-P22102
293	Q9Y6D9	293-Q9Y6D9		487	P11142	487-P11142		2	P60896	2-P60896			176-Q9H1E3		10-P10599		2-P52788			121-Q01658	316-O94804	2-Q9Y508
2	P52565	2-P52565		71	P60842	71-P60842		2	P33992	2-P33992			155-P11586		873-Q9Y2J2		48-P07900			429-P78371	2-Q9NZT1	2-Q5TAQ9
1	P48147	1-P48147		119	O60664	119-O60664		395	P54727	395-P54727			440-P68104		199-O95861		2-Q9Y2V2			38-P30626	272-Q8N9B5	38-Q13765
183	P30520	183-P30520		2	Q6NZ67	2-Q6NZ67		2	P12277	2-P12277			23-P08236		487-Q14997		2-O75340			248-O14929	65-Q9UBV8	20-Q99504
608	P13639	608-P13639		278	Q99961	278-Q99961		962	Q9Y490	962-Q9Y490			43-P60866		350-Q9H223		12-O43324			175-Q9NRF2	85-Q9C0I1	201-P14314
155	Q9Y5A7	155-Q9Y5A7		203	Q9Y6I9	203-Q9Y6I9		332	P27361	332-P27361			44-Q06203		34-Q13228		263-O15067			598-P12270	52-Q8NFH4	980-Q7Z6Z7
2	P53814	2-P53814		174	P49368	174-P49368		332	P27361	332-P27361			442-P07900		129-P09651		1-P54727			79-P60660	99-P08238	59-O00629
157	O43324	157-O43324		715	Q9Y4E8	715-Q9Y4E8		332	P27361	332-P27361			398-Q8TBC4		1-P31948		448-P0DMV8			434-P08238	154-P49368	826-Q92598
107	Q9UMY4	107-Q9UMY4		523	P29401	523-P29401		962	Q9Y490	962-Q9Y490			1726-Q9UPY3		1-Q2TAL8		273-Q14697			1089-P27708	1450-Q9Y4B4	449-P06744
35	Q96AY3	35-Q96AY3		487	P11142	487-P11142		962	Q9Y490	962-Q9Y490			301-Q58FG1		222-Q7Z6B0		1754-Q5T4S7			1-O43760	79-P83731	2-Q9H8Y8
351	O15355	351-O15355		71	P60842	71-P60842		432	Q01581	432-Q01581			29-A6NHG4		117-Q9UK76		50-P11142			108-P14618	242-O15160	104-Q9UNF1
200	Q92973	200-Q92973		177	P49591	177-P49591		198	P04406	198-P04406			58-P07741		590-P11586		561-Q9NQX3			8-P08758	227-P06733	11-Q9H1A4
2	P12277	2-P12277		2	P07900	2-P07900		147	Q96I15	147-Q96I15			133-P08758		350-P14618		2-P22681			125-O14579	110-O60888	2-Q9NS69
218	Q15056	218-Q15056		18	O60502	18-O60502		429	P68104	429-P68104			9-Q99733		2-Q9NWH9		125-Q15181			104-Q99426	279-Q12756	469-P19174
278	O94888	278-O94888		176	P13489	176-P13489		225	Q15404	225-Q15404			15-O43447		39-Q99497		82-Q8IYB5			21-Q7Z4H8	22-O14818	1617-P35579
278	O94888	278-O94888		342	P12081	342-P12081		1	Q9Y617	1-Q9Y617			39-P46108		312-P06280		15-A6NMY6			138-Q13625	251-Q96KB5	404-Q99832
76	P07737	76-P07737		316	Q4KMP7	316-Q4KMP7		989	P07814	989-P07814			45-Q16774		71-Q9NP79		168-P07910			240-P53365	710-Q8WUM4	167-Q9UBS8
76	P07737	76-P07737		813	P35573	813-P35573		2	P12277	2-P12277			25-Q9Y520-7		1-Q15645		115-O75937			2-Q16875	42-P17931	95-Q9UBT2
1	Q9H611	1-Q9H611		342	P12081	342-P12081		3	Q9Y617	3-Q9Y617			304-P55884		36-Q9BY32		198-Q9UNZ2			9-Q9Y6I3	51-Q04206	1001-O94966
217	Q15056	217-Q15056		71	O43175	71-O43175		411	Q4VCS5	411-Q4VCS5			278-Q96BT7		283-P04818		595-Q9H4A3			22-Q14257	251-P33240	286-Q9HC38
2	P0CG34	2-P0CG34		294	P62136	294-P62136		109	P29401	109-P29401			340-Q5HYM0		80-P06733		1593-Q9Y490			17-Q9Y2V2	167-Q99497	73-P09211
177	Q96FW1	177-Q96FW1		76	O60361	76-O60361		411	Q4VCS5	411-Q4VCS5			152-P23526		581-P49327		118-P07737			216-P0DPH8	67-P55209	1424-Q7Z6Z7
15	P15735	15-P15735		71	O43175	71-O43175		125	P26373	125-P26373			550-P41250		332-P29401		2-Q969Q5			582-P49321	68-P62937	69-Q04323
45	Q8N108	45-Q8N108		163	P09429	163-P09429		114	P63104	114-P63104			63-Q9H910		251-Q86U44		174-P14209			37-P30626	18-O95747	619-Q9H2G2
2	A6NHG4	2-A6NHG4		23	Q58FF6	23-Q58FF6		2	P12277	2-P12277			408-Q13976		228-Q9UIA9		670-Q96RG2			12-Q8IUR7	176-P46777	129-Q06124
367	Q6UUV7	367-Q6UUV7		255	P00338	255-P00338		21	P43487	21-P43487			10-Q5H9R7		5-Q9H0F6		390-P68104			95-P05455	640-P56524	138-Q12792
48	Q9UQB9	48-Q9UQB9		174	P23526	174-P23526		253	P68104	253-P68104			8-O94903		17-Q9NQ88		61-P35579			94-P05455	642-Q15418	137-P07814
2	P60709	2-P60709		622	P11142	622-P11142		69	P06733	69-P06733			83-P18754		213-P30566		589-Q9Y223			1064-P49327	508-Q13033	86-O76080
100	P49006	100-P49006		21	P11766	21-P11766		774	P13639	774-P13639			2-P60983		485-P22102		174-O00231			7-P78371	176-O00764	350-Q13561
2	P63313	2-P63313		27	Q9H853	27-Q9H853		2	O14818	2-O14818			130-P08758		45-Q96KP4		419-P50990			290-Q16881	331-Q92598	332-P49321
368	P26639	368-P26639		61	P62258	61-P62258		21	P43487	21-P43487			496-Q9H4L5		119-Q15750		59-Q9NYB0			1-P29401	53-O43516	141-Q9UIL1
190	P17987	190-P17987		253	O75663	253-O75663		58	P60709	58-P60709			160-P43246		302-P07195		2-P25788			323-P12277	21-Q5HYK7	217-P28066
74	ENST00000530835_11_90283408_ntr_011db2	74-ENST00000530835_11_90283408_ntr_011db2		863	P49327	863-P49327		364	Q15645	364-Q15645			7-Q9BZG8		137-P53004		140-P32119			667-P49327	41-Q9ULC4	328-Q96J01
852	Q7LBC6	852-Q7LBC6		49	P20618	49-P20618		1	Q9Y617	1-Q9Y617			592-P56524		107-Q9UHV9		239-Q96M27			358-Q9NUU7	364-P43686	2-P18206
257	Q04323	257-Q04323		280	Q99615	280-Q99615		2	P12277	2-P12277			1-Q9UEE5		2-P08397		5651-Q9UPN3			80-Q13561	177-Q15046	65-P37837
291	P60709	291-P60709		576	P55072	576-P55072		2	P27816	2-P27816			3192-Q14204		107-Q9Y3B8		2-Q9UBB6			124-Q13625	270-P0DPH8	621-P48506
247	Q16543	247-Q16543		60	P27348	60-P27348		2	P12277	2-P12277			2-P67936		567-P27816		397-O75312			234-Q96S44	48-Q06203	167-O43252
533	O43301	533-O43301		66	Q01469	66-Q01469		2	P12277	2-P12277			226-P27708		303-P51956		286-P14618			2024-Q6P2Q9	2-Q92734	242-P60174
691	P07900	691-P07900		425	Q9H4A4	425-Q9H4A4		2	P12277	2-P12277			965-Q2NKX8		309-O14964		2-Q15005			314-Q8N6H7	92-Q92530	2-O00264
891	O15067	891-O15067		273	P0DPH8	273-P0DPH8		2	P12277	2-P12277			518-Q15139		212-Q86W50		105-Q13428			54-Q8TDP1	318-P12277	128-P29218
1	Q9BXV9	1-Q9BXV9		329	P43490	329-P43490		1	Q9Y617	1-Q9Y617			240-O43175		30-P30086		95-Q03393			1-Q9BSV6	412-Q9UPN7	126-Q8WVJ2
174	P30086	174-P30086		317	Q15366	317-Q15366		2	O14818	2-O14818			61-A6NHG4		230-Q86TI2		2-Q13555			8-P62937	384-P31948	91-O14593
35	P28072	35-P28072		321	Q9Y570	321-Q9Y570		3625	Q14204	3625-Q14204			204-P10412		224-P50990		241-Q9P287			220-Q15056	73-O43447	90-Q6P9B6
175	O95373	175-O95373		71	O43175	71-O43175		21	P43487	21-P43487			2-Q99439		33-Q6ZVM7		745-P11171			157-Q6P4I2	108-Q16576	1-Q9NVM4
2	P06454	2-P06454		119	P14550	119-P14550		126	Q13642	126-Q13642			406-P18754		2-O43396		613-Q8TCG1			36-Q15054	124-P00918	13-Q00535
37	P55209	37-P55209		487	P11142	487-P11142		1666	O60333	1666-O60333			63-Q9H853		253-P41240		2-Q9Y5V3			255-Q96AP4	474-P13796	176-Q02790
2	Q86VP6	2-Q86VP6		511	P0DMV8	511-P0DMV8		64	P04406	64-P04406			70-Q9UJ70		105-P52815		180-P62826			539-Q7L576	19-Q9Y3C4	168-P61081
2	P62249	2-P62249		194	P25205	194-P25205		2	P12277	2-P12277			19-Q96HQ2		157-P08758		2-Q9BSD7			133-P35611	56-Q9HB71	204-P10768
425	P14618	425-P14618		261	P67809	261-P67809		26	P05386	26-P05386			390-Q12931		802-P53396		389-Q58FG1			55-ENST00000425487_X_46440614_ntr_110db1	1446-Q9Y490	932-O43491
2	O94826	2-O94826		130	P62937	130-P62937		336	P53602	336-P53602			150-P62937		128-Q02952		241-P41250			249-P50897	913-Q8NB46	2-P22314
230	P43686	230-P43686		291	P43034	291-P43034		257	P26368	257-P26368			132-Q9Y490		320-Q76N32		271-P43490			110-P12277	1-Q8N128	37-Q9H2J4
497	Q14566	497-Q14566		291	P43034	291-P43034		59	P17987	59-P17987			72-O15498		297-P55265		289-P23526			182-P13861	295-P13645	45-Q15370
55	Q15334	55-Q15334		252	Q6FI81	252-Q6FI81		2	P46736	2-P46736			497-P09874		226-Q8TCZ2		182-O43414			409-P26038	16-P27361	228-Q16658
230	P43686	230-P43686		99	A0A075B759	99-A0A075B759		2	O14818	2-O14818			143-Q92963		52-Q15056		328-P04075			88-P12277	68-P38606	3-Q9UNH6-3
143	Q9NXF7	143-Q9NXF7		474	Q14444	474-Q14444		258	P04406	258-P04406			2-O60814		35-O43399		661-P08238			270-Q8NE71	451-P35241	74-P10768
272	Q16881	272-Q16881		2	ENST00000394295_2_69781566_aTIS_111db1	2-ENST00000394295_2_69781566_aTIS_111db1		2	O14818	2-O14818			318-P57737		5-Q15046		2-P09497			354-O94763	164-P37802	15-ENST00000649868_11_119085034_aTIS_100db1
2	P07738	2-P07738		27	Q9H853	27-Q9H853		2	O14818	2-O14818			138-P46783		213-Q96KB5		2-P50990			258-P61201	2-P11802	1772-Q9Y3S1
598	O43491	598-O43491		130	P37837	130-P37837		484	P19174	484-P19174			71-Q8WTW3		69-P42229		1-Q8TEV9			26-P05114	808-P53396	565-O43707
65	Q7L5N1	65-Q7L5N1		31	Q96EP5	31-Q96EP5		2	ENST00000371646_6_44247169_5UTR_010db2	2-ENST00000371646_6_44247169_5UTR_010db2			121-O14964		3-Q99707		5-P49773			1-Q8N5A5	97-Q7LG56	496-Q86VQ1
2	P14174	2-P14174		255	O14562	255-O14562		1	Q9Y617	1-Q9Y617			243-Q9Y262		1-P37108		1-Q9NQ69-2			171-O15498	348-Q96KP4	126-O43396
492	Q16513	492-Q16513		179	Q9NWZ3	179-Q9NWZ3		258	P04406	258-P04406			481-P12268		87-Q9NQP4		30-P15531			248-Q9H9Q2	173-Q7L1Q6	648-P49327
8	Q9NTX5	8-Q9NTX5		352	P46940	352-P46940		2	P49773	2-P49773			418-P04264		66-Q6ICB0		91-Q9H1E3			112-Q15649	978-Q16531	29-Q9Y265
503	P08243	503-P08243		109	A0A1B0GUS4	109-A0A1B0GUS4		442	Q9UBB4	442-Q9UBB4			154-Q86W92		14-Q17R89		315-P28482			42-Q9Y2S6	18-O15144	19-Q9UMR2
206	Q9UEE9	206-Q9UEE9		384	P00558	384-P00558		2	P49773	2-P49773			2-Q9Y5B9		1-O95373		216-Q02790			483-P08238	123-P00558	681-Q9H1H9
85	P0DPH8	85-P0DPH8		352	P35241	352-P35241		33	P0DMV8	33-P0DMV8			2-O00231		2-Q96G01		126-A6NNZ2			1-O14810	135-Q9BRV8	288-Q12756
1	Q9Y2Q5	1-Q9Y2Q5		352	P35241	352-P35241		258	P04406	258-P04406			44-P35250		1-P98177		37-P14866			326-Q15025	496-P38606	18-Q96EQ0
1	A1KXE4	1-A1KXE4		3	P28482	3-P28482		402	Q9ULR3	402-Q9ULR3			251-Q9NP79		75-Q9ULP9		2-Q19AV6			6-Q9BSL1	646-Q9P2J5	609-Q99707
213	Q92597	213-Q92597		41	Q06203	41-Q06203		442	Q9UBB4	442-Q9UBB4			50-P31689		2-P0DMV8		2-P02794			3-P17858	57-P09417	1-P61160
2	A0A096LP55	2-A0A096LP55		123	Q9UHV9	123-Q9UHV9		359	P11142	359-P11142			7-Q99966		201-Q15631		104-P28072			2-P17858	463-P43007	403-P54578
22	Q16181	22-Q16181		1	P54819	1-P54819		240	Q8IWZ3	240-Q8IWZ3			9-O95208		80-P20962		118-Q9GZS3			239-P60709	2-Q9BRA2	11-O43504
22	Q16181	22-Q16181		1498	P35573	1498-P35573		58	P17987	58-P17987			321-P12277		91-P22314		3-P54819			111-P67936	1195-Q14669	480-P11142
2	P61960	2-P61960		592	P22059	592-P22059		2	P14174	2-P14174			63-P04350		161-P68402		1-P36507			58-Q9H993	368-P49137	160-P06753-2
22	Q16181	22-Q16181		64	Q15417	64-Q15417		2	Q9NPF4	2-Q9NPF4			616-P34932		89-P62937		72-P22314			96-P47897	365-Q15008	97-Q13642
1	Q9Y3D0	1-Q9Y3D0		1	Q9BWD1	1-Q9BWD1		2	P46736	2-P46736			401-P31939		229-P06744		408-O60879			2-ENST00000444122_6_166586477_aTIS_111db1	697-P35658	127-P15311
1	Q9Y3D0	1-Q9Y3D0		24	Q9H773	24-Q9H773		2	P78371	2-P78371			389-Q12931		238-O00410		79-Q9UBT2			383-P45974	323-Q86TI2	1-Q9NZI8
1	Q9Y3D0	1-Q9Y3D0		349	Q9NTK5	349-Q9NTK5		43	P61289	43-P61289			437-P68104		510-O00418		158-O95352			285-P62714	1117-P35580	452-O94979
1	Q9NZJ0	1-Q9NZJ0		330	P52789	330-P52789		11	P14174	11-P14174			226-Q14194		2-P00441		379-Q9NTK5			1-P18440	47-P61970	75-Q9HA47
93	Q8WVY7	93-Q8WVY7		109	P13010	109-P13010		395	P35573	395-P35573			117-Q9NWU2		2-O43447		1-P56192			36-ENST00000419975_10_105686397_ntr_100db1	1843-Q5T4S7	479-P08238
65	Q7L5N1	65-Q7L5N1		143	Q92783	143-Q92783		1	P0CG47	1-P0CG47			2-Q96C19		155-P55327		8-O75347			306-Q16539	12-O43805	3640-Q14204
2	P14174	2-P14174		130	P62937	130-P62937		1	Q9Y617	1-Q9Y617			462-Q14166		204-Q9NR45		215-P13798			124-P08758	123-P48507	290-Q9HC38
8	O95801	8-O95801		260	Q02790	260-Q02790		2	P14174	2-P14174			615-P34932		2-P62424		2-P30622			303-Q8IW35	424-O14744	479-P12955
138	A6NNZ2	138-A6NNZ2		137	Q9NVS9	137-Q9NVS9		91	Q14974	91-Q14974			2-O75533		2-P31323		2-Q9NVR0			142-A6NNZ2	504-P18206	576-Q8NBF2
969	P16885	969-P16885		2	Q9Y259	2-Q9Y259		5	P78371	5-P78371			38-P62937		518-Q92598		370-O60502			98-P05455	530-P26038	17-P00338
59	O75368	59-O75368		96	Q13813	96-Q13813		2	P78371	2-P78371			61-P04075		2-P61758		27-Q01518			212-O60907	146-Q14103	1-P37840
179	Q00839	179-Q00839		32	Q96FW1	32-Q96FW1		2	O75607	2-O75607			109-Q9H426		1049-Q9C0C2		1-Q9NRV9			31-B5ME19	318-Q5JSH3	221-P48643
1	Q9Y3D0	1-Q9Y3D0		150	P62937	150-P62937		1	Q9Y617	1-Q9Y617			128-Q9BSH4		12-P52565		692-Q8WVT3			58-Q01105	532-P24386	877-O60763
602	Q14974	602-Q14974		24	P17066	24-P17066		823	Q14C86	823-Q14C86			415-P53041		75-P05204		61-O95861			23-P62937	188-P48147	293-Q07960
188	P09211	188-P09211		167	P67936	167-P67936		280	P17174	280-P17174			95-Q8WZ82		431-Q02790		151-Q6FI81			1-ENST00000350030_1_45584153_CDS_100db1	126-Q13951	2-Q15047
13	P49773	13-P49773		337	P17812	337-P17812		2	O75940	2-O75940			1-Q6VMQ6		163-P49006		2-P10768			2317-Q15149	588-O14654	393-Q9H074
6	P55209	6-P55209		2	Q9NWY4	2-Q9NWY4		79	P11766	79-P11766			1-P49327		15-P50579		268-P04406			901-P07814	298-Q15464	336-Q9UNS2
2	P50990	2-P50990		3	Q7L5N1	3-Q7L5N1		83	P04075	83-P04075			4-P63241		162-P49006		436-Q6IQ49			316-Q9UNM6	419-P13645	200-Q16851
41	O14737	41-O14737		106	P07741	106-P07741		1	Q9Y617	1-Q9Y617			242-P20810		1-Q8TD55		270-P09960			295-Q9NYL9	2551-Q93008	158-Q9UBE0
7	P55209	7-P55209		344	P05455	344-P05455		2	P78371	2-P78371			32-Q969H8		242-P25786		2-Q9BY42			575-P55072	178-P42224	168-P60709
44	ENST00000555252_14_64388422_ntr_100db1	44-ENST00000555252_14_64388422_ntr_100db1		210	Q9HD15	210-Q9HD15		2	Q9Y2Z0	2-Q9Y2Z0			2-Q9Y241		1897-P35579		2-A2VDF0			940-O60271	147-P04818	397-P23526
85	P0DPH8	85-P0DPH8		30	Q9HB71	30-Q9HB71		2	P78371	2-P78371			46-Q9NX55		218-Q9H6Z4-2		442-O95373			167-Q12904	1-P42574	119-Q96B36
2	P0DMV8	2-P0DMV8		553	Q13409	553-Q13409		175	P40227	175-P40227			369-P22314		334-Q658Y4		2-Q9NWV4			436-Q9UMX0	758-P23921	389-P13489
85	P0DPH8	85-P0DPH8		2	Q5T2E6	2-Q5T2E6		2	P78371	2-P78371			1-P63104		1075-P18206		417-P49588			59-Q14376	2-Q99729-2	120-P55209
41	O14737	41-O14737		152	P20290	152-P20290		9	Q99627	9-Q99627			1107-P07814		165-P49006		226-P55263			166-O60888	229-P07910	250-Q4V339
275	Q9UMX0	275-Q9UMX0		609	Q8WUM4	609-Q8WUM4		1	P05387	1-P05387			1-O43396		166-P49006		91-Q9Y547			1499-P07814	57-Q15046	91-O43768
360	P07437	360-P07437		109	O60684	109-O60684		2	P78371	2-P78371			7-P08758		367-Q9H9A6		23-Q9NY84			300-Q9ULT8	26-Q9UGV2	56-P0DPH8
1	Q9H840	1-Q9H840		2	P62942	2-P62942		1	Q9Y617	1-Q9Y617			1-P14174		34-Q9BS18		362-P14868			326-P12956	58-Q15046	214-Q13451
2	P36871	2-P36871		191	Q99615	191-Q99615		2	P78371	2-P78371			289-Q8TC07		351-Q9NTK5		2-O94888			476-P08238	1-Q9BRP8	98-O75348
2	P55209	2-P55209		104	O14602	104-O14602		21	P43487	21-P43487			91-Q8NC51		98-P17980		323-Q96SU4			12-P06454	217-O00273	18-Q9BRX5
528	Q5R372	528-Q5R372		477	P13797	477-P13797		21	P43487	21-P43487			83-O14602		1887-P12270		134-P14735			2-Q9Y6B2	80-Q99832	69-P00338
156	P0DMV8	156-P0DMV8		60	P15311	60-P15311		2	P00338	2-P00338			23-Q13153		468-P26038		580-P09960			314-Q15019	27-O75347	225-Q9UPN7
57	P07737	57-P07737		73	Q8IZ83	73-Q8IZ83		52	P25788	52-P25788			318-P57740		403-Q09028		2-Q99417			2-Q15008	60-P11940	198-P49915
2	P30041	2-P30041		322	P12277	322-P12277		2	Q9UI95	2-Q9UI95			147-P06753-7		898-Q9UI26		188-P41236			128-P10768	208-Q96C19	21-Q9BRA2
1	P27348	1-P27348		290	Q9H9V9	290-Q9H9V9		2	P14174	2-P14174			491-P07900		201-P06733		2-Q8N9B4			242-Q9UGJ0	1157-P50851	1-Q53FT3
1	P27348	1-P27348		2	Q99733	2-Q99733		1	Q9Y617	1-Q9Y617			191-Q9NU19		2-O60664		219-P0DMV8			34-P30626	622-P13807	250-Q5H9R7
2	P55209	2-P55209		73	P07195	73-P07195		21	P43487	21-P43487			169-P60709		161-P49006		2-Q99567			127-P10768	505-Q13131	225-P56270
192	P49593	192-P49593		848	P41252	848-P41252		2	Q9H6Q4	2-Q9H6Q4			198-Q07021		231-P07910		290-P07814			113-Q27J81	329-P54727	9-Q86W34
723	Q92598	723-Q92598		498	P00390	498-P00390		1	Q9Y617	1-Q9Y617			257-Q9Y266		318-Q7Z6M1		33-Q8N8R5			1055-Q53SF7	2059-Q9H4A3	83-P49591
2970	Q7Z6Z7	2970-Q7Z6Z7		2	Q6IBS0	2-Q6IBS0		397	P14324	397-P14324			154-P04075		158-P49006		1-Q13015			741-Q9BXJ9	141-Q9Y3C4	238-Q15813
2	P14174	2-P14174		487	P11142	487-P11142		2	P14174	2-P14174			2-Q15424		1-Q15369		2-P55010			127-Q8IU85	79-O15347	322-Q13685
2	P36871	2-P36871		498	P00390	498-P00390		2	P78371	2-P78371			1-Q06203		527-Q9H4A3		81-P20810			26-Q9GZP4	348-A6NNZ2	131-O95757
213	Q9H974	213-Q9H974		384	P05455	384-P05455		1	Q9Y617	1-Q9Y617			1888-Q15149		239-Q15032		35-Q13907			148-Q9H814	798-P18206	253-Q9Y490
192	P49593	192-P49593		1655	P35579	1655-P35579		2	P78371	2-P78371			744-Q14974		523-O15355		161-Q00839			101-P25788	1045-P27816	90-Q16890
283	P07437	283-P07437		2	P16403	2-P16403		83	P04075	83-P04075			3-Q15785		1142-Q27J81		813-Q7Z3T8			4-P09211	482-P29401	332-Q99829
2	P23528	2-P23528		359	P08670	359-P08670		73	P62314	73-P62314			87-P17174		189-P26639		250-P07738			387-Q9NRF2	195-P22234	2-Q9Y5V0
169	Q9BV57	169-Q9BV57		359	P08670	359-P08670		1	Q9Y617	1-Q9Y617			221-Q14376		1-Q32P44		951-Q12802			273-O76003	50-Q9NX55	9-P25685
31	Q13308	31-Q13308		205	Q16222	205-Q16222		4	P05387	4-P05387			1640-P46821		57-B2RBV5		44-P31153			1965-P51610	121-P02686	36-P12081
164	P19838	164-P19838		722	Q8IWV7	722-Q8IWV7		137	P43487	137-P43487			216-P55010		283-Q92859		561-O14545			6-P62937	1391-P07814	174-P34932
173	P31939	173-P31939		927	P49588	927-P49588		2	P30043	2-P30043			185-Q99963		594-O15397		129-Q01844			214-P41250	372-Q9NRD5	402-Q9UHX1
335	P60842	335-P60842		60	P05386	60-P05386		2	P30043	2-P30043			357-P52735		2-Q9Y3B9		296-P29966			410-P53041	307-P33993	963-Q96P70
13	P49773	13-P49773		2	P62942	2-P62942		67	Q96CP2	67-Q96CP2			372-P31350		50-Q9NZL4		286-P29966			2-Q8N5C7	169-Q8IWV8	976-Q9Y6R4
41	O14737	41-O14737		113	P63241	113-P63241		21	P43487	21-P43487			61-Q00536		428-P49321		3-Q8IWC1			189-O94776	380-Q96FV2	164-Q9P287
604	P16383	604-P16383		68	P68363	68-P68363		1	Q13158	1-Q13158			2112-P42858		2-Q9UBE0		144-P51665			2-P42566	512-Q58FF7	535-Q13206
24	P35998	24-P35998		487	P11142	487-P11142		11	P18206	11-P18206			1-O15144		1-Q9H7X3		295-P29966			164-Q9NXJ5	1583-O15027	121-P13693
528	Q5R372	528-Q5R372		2	Q9Y496	2-Q9Y496		2	P14174	2-P14174			2-Q8TBZ6		1303-Q14C86		866-Q9Y2H0			176-O75534	665-Q9H1K0	173-P09211
2	P00558	2-P00558		47	Q99497	47-Q99497		53	P58546	53-P58546			416-P13639		213-P07195		18-P05023			1-P09211	28-P54105	85-P62314
391	P31939	391-P31939		248	A6NED2	248-A6NED2		2	P14174	2-P14174			416-P49321		55-P10599		585-P49327			2-P24666	2-Q969F1	29-P08047
1	Q9NPE3	1-Q9NPE3		48	Q99497	48-Q99497		21	P43487	21-P43487			21-P78318		811-Q9NYF5		28-P0DPB3			2-P19525	21-P04350	2-O14744
769	Q92973	769-Q92973		347	Q9Y617	347-Q9Y617		2	P14174	2-P14174			2-Q96M32		265-Q8IWD4		5-Q93008			11-P62826	348-O60610	313-Q7Z6M1
74	P00338	74-P00338		153	P62937	153-P62937		2	P14174	2-P14174			415-P68371		201-P41227		437-P51116			375-Q9H892	816-O00410	414-O95747
325	P0DPH8	325-P0DPH8		314	Q9H974	314-Q9H974		21	P43487	21-P43487			143-P51452		839-P35579		1-Q13432			55-P0CG47	57-P49736	83-Q69YI7
2	P43487	2-P43487		51	P15170	51-P15170		2	P14174	2-P14174			86-P12277		311-Q96IZ0		1-Q8NFH4			2-Q16659	196-Q5TBB1	639-Q8TDY2
528	Q5R372	528-Q5R372		108	P0DMV8	108-P0DMV8		1	Q9Y617	1-Q9Y617			6-Q9BTK6		28-P14174		55-Q9UMX0			281-P62714	194-Q9UBT2	6-ENST00000440551_13_71675076_ntr_100db1
1	P62993	1-P62993		66	Q01469	66-Q01469		21	P43487	21-P43487			826-P14735		549-P49588		2702-Q7Z6Z7			95-P04040	37-Q9NX55	355-Q9UN36
2	P14174	2-P14174		793	Q92598	793-Q92598		2	P14174	2-P14174			1-P54727		1-Q9BTY7		1-Q9NQ92			117-Q6ZNW5	2-Q02446	158-P37802
397	Q7L804	397-Q7L804		199	P41250	199-P41250		1	Q9Y617	1-Q9Y617			455-P17544		1-Q13451		356-O15355			14-Q9BW83	120-P63279	208-Q14847
88	P53041	88-P53041		1607	Q00610	1607-Q00610		2	P14174	2-P14174			257-Q9UBE0		423-P07437		2-Q99622			525-P23588	131-O75821	28-Q8WTS6
88	P53041	88-P53041		2	P62942	2-P62942		2	P21333	2-P21333			2-P13489		68-P05114		2-P63167			2-Q9HAV4	1-Q99504	2-P61457
371	P04350	371-P04350		127	Q9UN37	127-Q9UN37		2	P78371	2-P78371			140-Q7Z6M1		1654-O75369		782-Q9H3U1			596-P29401	282-P68104	132-Q99497
1	Q15843	1-Q15843		143	P33316	143-P33316		2	P21333	2-P21333			1-Q15370		2-P09651		26-Q99729-2			5-Q9H993	253-Q13564	2-A0A0U1RRE5
212	P60510	212-P60510		106	P49006	106-P49006		2	P14174	2-P14174			466-P07814		136-Q9UHD1		23-Q32MZ4-4			98-Q96GD0	150-Q9Y5K5	276-P49327
2	Q7Z2Z2	2-Q7Z2Z2		143	P33316	143-P33316		1	Q9Y617	1-Q9Y617			43-P62633		862-O95163		75-P78504			3-P78371	1130-Q13045	643-Q15788
139	Q9BR61	139-Q9BR61		1698	P35579	1698-P35579		4	Q9UHV9	4-Q9UHV9			1697-Q7Z6Z7		1-Q9Y266		56-Q9UBN7			87-P63241	32-P0DPH8	748-O14964
105	Q96EY9	105-Q96EY9		193	P50991	193-P50991		481	O15067	481-O15067			56-Q9UNE7		70-Q7L266		152-Q9H773			56-P06454	22-P07195	37-Q9UHV9
139	Q9BR61	139-Q9BR61		284	P49589	284-P49589		389	Q9NZT2	389-Q9NZT2			425-P22102		51-Q9Y570		47-P28838			365-Q16204	150-Q8IWD4	2-P35637
1488	P49327	1488-P49327		424	Q7Z569	424-Q7Z569		2	ENST00000498385_22_23894847_ntr_001db3	2-ENST00000498385_22_23894847_ntr_001db3			2-P57081		615-Q15032		273-Q9Y266			217-P35580	111-Q9H9H4	391-Q9H5N1
2	O00410	2-O00410		214	P00558	214-P00558		219	P11142	219-P11142			1-P24941		1-Q8TCG2		594-Q96EB6			2-Q9NP61	601-Q9H3U1	2-P02792
436	Q53EL6	436-Q53EL6		369	P33176	369-P33176		53	Q9H246	53-Q9H246			2-ENST00000372382_X_107721908_aTIS_111db1		237-Q9P2E2		1-Q96C28			69-P14324	2-ENST00000567382_16_83808062_5UTR_111db1	2-O00479
1	P49721	1-P49721		573	P18206	573-P18206		3	O43598	3-O43598			2-Q92922		667-P53396		3-P19623			969-Q9NZN5	21-P00338	101-O60763
771	P27708	771-P27708		201	O15144	201-O15144		1	P49585	1-P49585			626-Q9C0C9		516-P78371		368-O60784			169-Q9Y265	1-Q8WVL7	77-Q9NZZ3
593	P53396	593-P53396		2	P17252	2-P17252		36	P29966	36-P29966			80-Q9Y448		106-Q9HAP6		2-Q9NRZ9			2-Q9UHI6	250-Q9BPU6	532-P11142
172	P11142	172-P11142		69	P06732	69-P06732		2	Q969T9	2-Q969T9			134-A6NNZ2		981-P18206		633-Q9Y490			325-P48643	108-Q8IZP2	37-P50502
210	P04406	210-P04406		54	P26641	54-P26641		199	Q12972	199-Q12972			298-P41250		42-P22314		53-P62633-5			174-Q9NPH2	268-Q96CN7	361-Q9C0B1
321	P0DPH8	321-P0DPH8		2	P35548	2-P35548		465	P48643	465-P48643			247-Q00535		2-Q9Y5J9		172-Q58FG0			90-Q96CP2	51-Q8N6N3	213-P10412
4	Q9ULX3	4-Q9ULX3		942	P35579	942-P35579		266	Q14566	266-Q14566			789-Q9H2T7		672-Q32MZ4		95-P68104			1163-O75179	184-ENST00000627059_16_30067255_aTIS_111db1	672-Q9H2G2
172	P11142	172-P11142		2	P62942	2-P62942		245	P18669	245-P18669			176-O00487		9-P09497		2-Q9P0P0			18-Q5THK1	156-P48507	99-Q12904
528	Q5R372	528-Q5R372		803	O43592	803-O43592		2	Q9Y383	2-Q9Y383			648-Q8TF05		6-P27695		33-Q13685			2-Q8IXM2	2-P48634	3-Q04446
321	P0DPH8	321-P0DPH8		487	P11142	487-P11142		38	P62306	38-P62306			1-Q9Y535		230-P15121		146-Q58FG0			106-P08754	94-P16949	1-Q8NFP7
322	P0DPH8	322-P0DPH8		24	Q9H773	24-Q9H773		143	P49321	143-P49321			234-Q9Y2I1		16-P29218		71-Q13501			210-P35579	13-P30086	627-Q15276
325	P0DPH8	325-P0DPH8		369	Q15025	369-Q15025		73	O00479	73-O00479			115-P52209		86-Q9NRN7		1-O60271			63-Q15018	320-Q9NRL3	119-P14618
2	P08238	2-P08238		24	O43175	24-O43175		122	O43681	122-O43681			150-Q9Y5Y2		526-Q00839		495-Q99832			274-Q9UBE0	94-P06733	303-O75369
322	P0DPH8	322-P0DPH8		942	P35579	942-P35579		2	Q07157	2-Q07157			140-O60493		2-Q06830		323-Q9Y376			930-P22314	130-P63104	66-O60610
72	P06454	72-P06454		551	Q13263	551-Q13263		278	P29966	278-P29966			119-P34896		141-P04406		636-P46940			1441-P35580	26-P29966	350-P62495
2	P08238	2-P08238		487	P11142	487-P11142		220	O00273	220-O00273			432-P68104		523-P31948		73-P32321			66-P43034	177-Q07866	262-Q13190
2	P14174	2-P14174		76	O60361	76-O60361		62	P08238	62-P08238			123-Q96C86		257-P53582		487-P48643			401-P53041	297-Q14568	2-Q6P6C2
378	O15067	378-O15067		2	P17252	2-P17252		16	Q04917	16-Q04917			60-Q7L5N1		529-O95394		298-Q8TB03			794-P56192	108-Q9Y617	1709-Q02952
357	Q9ULX3	357-Q9ULX3		3083	Q7Z6Z7	3083-Q7Z6Z7		287	P07814	287-P07814			22-O15305		524-P17655		6-Q06830			357-Q9NYF8	743-P14735	175-O75874
1	Q9Y421	1-Q9Y421		2	Q15046	2-Q15046		16	P61981	16-P61981			449-P22102		15-O43447		42-P14735			323-P34932	218-P0DMV8	341-Q13451
52	Q9BYN0	52-Q9BYN0		227	P33316	227-P33316		15	P27348	15-P27348			430-P49327		439-Q92945		307-Q13137			61-Q9UBP6	2-P05204	32-P49006
88	Q15036	88-Q15036		174	Q9NZL4	174-Q9NZL4		288	P07814	288-P07814			2-Q9H9Y4		638-Q5H9R7		258-P29401			19-Q8NEZ5	140-P08237	384-Q02952
441	Q96AE4	441-Q96AE4		227	P33316	227-P33316		15	P63104	15-P63104			237-Q15084		70-Q96IZ0		1103-P35580			1-O15116	96-O43847	159-O00499
1163	Q9Y6D5	1163-Q9Y6D5		131	P00918	131-P00918		16	Q04917	16-Q04917			123-P07741		144-O95721		235-P54727			27-P27348	24-P49327	820-Q13625
378	O15067	378-O15067		1	O43396	1-O43396		287	P07814	287-P07814			123-A6NNZ2		639-Q5H9R7		416-P48643			1547-O15027	26-P62937	79-Q02952
184	P48643	184-P48643		69	P05204	69-P05204		287	P07814	287-P07814			140-O94804		103-Q8NDC0		23-Q9NZ72			3-P62937	68-O00193	154-Q8N4A0
198	P11021	198-P11021		65	O95801	65-O95801		138	Q13263	138-Q13263			388-P68104		10-P00558		531-Q9BPU6			128-P17812	31-O00499	24-P22102
184	P06733	184-P06733		2	Q15046	2-Q15046		57	P09496	57-P09496			1-O95149		640-Q5H9R7		1003-P27816			534-P52888	179-P25787	123-P04075
850	Q14C86	850-Q14C86		481	P48643	481-P48643		16	P61981	16-P61981			1-P07951		617-Q8TEX9		7-O14980			139-Q9H1K1	81-Q8NBT2	341-P49368
325	P0DPH8	325-P0DPH8		440	Q58FF7	440-Q58FF7		162	Q9BQA1	162-Q9BQA1			6-P60983		389-O95163		157-Q01518			186-Q96CN7	243-O00303	2-Q96B96
2	P14174	2-P14174		237	P06733	237-P06733		15	P27348	15-P27348			16-Q9Y3F4		343-P13929		2-P62068			929-P22314	144-O00299	227-P28074
152	Q14691	152-Q14691		487	P11142	487-P11142		15	P63104	15-P63104			109-Q9BW83		328-Q9Y6G9		1-Q9Y297			6-P61289	811-O00410	2-P78347
574	Q8NBF2	574-Q8NBF2		220	P08758	220-P08758		16	Q04917	16-Q04917			752-Q9NTZ6		164-Q06830		2-Q13895			2-P30154	23-Q16222	167-P12277
155	P02792	155-P02792		2	Q96CP2	2-Q96CP2		274	P29966	274-P29966			154-Q9Y5Z4		299-Q9HAV4		246-Q13084			2-O95926	168-Q05639	144-Q15365
54	P37837	54-P37837		375	P54578	375-P54578		363	Q86U70	363-Q86U70			872-P11586		108-Q9UHJ6		7-Q06830			124-Q9UI08	548-P49588	26-Q9NQW7
325	P0DPH8	325-P0DPH8		295	Q15814	295-Q15814		1095	P27708	1095-P27708			2-P30626		147-P62937		329-Q9H2G2			78-Q8WUI4	248-P49368	243-O60343
2	Q9H074-3	2-Q9H074-3		360	Q16186	360-Q16186		1147	O95163	1147-O95163			2-O75155		60-P36873		19-Q3MJ13			177-P07339	803-O60271	135-O00151
102	Q9Y3B9	102-Q9Y3B9		342	P14618	342-P14618		16	Q04917	16-Q04917			248-P13797		35-P63220		2078-P49327			484-P41743	85-P78371	2-O43813
1693	Q86XA9	1693-Q86XA9		316	P56192	316-P56192		16	P61981	16-P61981			406-Q6ZS17		23-P06702		146-Q9NZI8			42-P25788	182-Q6I9Y2	182-P04350
142	Q9H9R9	142-Q9H9R9		315	P56192	315-P56192		53	P62633-8	53-P62633-8			1-Q0PNE2		627-P41252		47-P40121			2-Q04323	357-Q13501	1690-P12270
2	P14174	2-P14174		156	Q16658	156-Q16658		22	Q9Y2S6	22-Q9Y2S6			2-Q9Y6G5		221-Q13620		146-Q9UJU6			733-Q14566	262-Q14671	205-Q9Y376
4	P30041	4-P30041		15	P11940	15-P11940		22	Q9Y2S6	22-Q9Y2S6			48-P09211		191-Q8NCW5		248-Q15365			5-P27695	218-O00273	335-Q4V328
401	P54577	401-P54577		351	P18206	351-P18206		422	Q9BUF5	422-Q9BUF5			2-P32189		497-P07814		5-P32119			2-O96015	171-Q13200	248-Q99418
37	P46940	37-P46940		915	Q99460	915-Q99460		689	Q92503	689-Q92503			148-P60709		2-P32119		85-P11171			1-O96015	400-P45984	47-P11142
431	P68104	431-P68104		694	Q9C0E2	694-Q9C0E2		209	P62195	209-P62195			286-P11142		351-P39748		1-O95801			42-P30626	812-O00410	189-P40925
1479	P49327	1479-P49327		98	P09936	98-P09936		53	P62633-8	53-P62633-8			286-Q9BS26		91-Q2VPK5		194-Q12888			333-Q9Y5P4	426-P68363	286-O00231
2	P30041	2-P30041		79	Q8N335	79-Q8N335		243	P60174	243-P60174			18-P41091		59-Q01518		1100-Q86TI0			199-P26373	1234-P26640	47-Q06203
4219	Q9NR09	4219-Q9NR09		74	O00487	74-O00487		514	Q9Y467	514-Q9Y467			246-Q15036		305-Q9H3P7		358-P50990			121-P04075	448-Q9H0K1	8-Q9Y237
100	Q9HA47	100-Q9HA47		854	Q9C0C9	854-Q9C0C9		2	Q04760	2-Q04760			277-Q02790		23-P13639		188-P55209			57-Q9UK45	198-P62826	3-P52788
2	P48643	2-P48643		157	Q14974	157-Q14974		4	Q04760	4-Q04760			1-Q8NFH3		155-Q9H853		2-P25685			429-P07437	60-P67870	2-Q13442
460	P38606	460-P38606		147	Q9Y3D8	147-Q9Y3D8		289	O15144	289-O15144			38-Q9H3G5		52-O43516		229-Q6ZSR9			164-P49006	6-P61956	522-Q02952
2	O95336	2-O95336		275	Q15036	275-Q15036		241	P60174	241-P60174			38-Q96CN7		2-O95816		2-Q9H3H3			414-Q9H4E7	240-P55036	47-P55036
850	Q14C86	850-Q14C86		306	Q9UJU6	306-Q9UJU6		2	Q04760	2-Q04760			751-Q9H0E9		213-Q9P2T1		104-P07910-2			1379-Q9Y520	53-P31350	2-Q13347
432	P13010	432-P13010		1536	P51610	1536-P51610		24	O94760	24-O94760			375-P30566		178-Q15046		170-P55072			10-O14562	3-P63313	24-Q01581
70	ENST00000530835_11_90283408_ntr_011db2	70-ENST00000530835_11_90283408_ntr_011db2		915	Q99460	915-Q99460		1	Q8IWZ3	1-Q8IWZ3			101-P07203		329-P29401		10-P62937			81-O43776	25-Q00169	208-P52788
73	Q9Y3C6	73-Q9Y3C6		35	Q9UL33	35-Q9UL33		1	Q8IWZ3	1-Q8IWZ3			4-Q9H993		209-O75157		250-O14562			250-P25789	159-Q96QK1	2-P63279
2	A6NHG4	2-A6NHG4		138	Q15075	138-Q15075		405	P0DMV8	405-P0DMV8			105-O00401		593-Q14974		2-P60604			235-Q15365	40-P60896	1269-O15067
2	O95292	2-O95292		915	Q99460	915-Q99460		789	Q14669	789-Q14669			1228-P35579		87-P32119		112-Q9NWV8			189-P43487	847-Q8WUM4	14-Q8WTS6
88	Q9H098	88-Q9H098		291	P08238	291-P08238		146	Q969E8	146-Q969E8			233-Q92945		271-P07339		1748-P46821			445-P68104	2-Q7LG56	3-P63279
277	Q13620	277-Q13620		273	Q9H6Z4	273-Q9H6Z4		146	Q969E8	146-Q969E8			386-Q7Z3B4		49-Q9H910		244-P23526			128-Q9Y5K8	435-Q9Y3I1	39-P04075
431	P68104	431-P68104		110	Q01581	110-Q01581		287	P07814	287-P07814			67-P06454		227-Q16186		279-Q9Y265			106-Q9UHY7	244-Q6UX04	154-P30520
431	P68104	431-P68104		2	Q14061	2-Q14061		1	Q9NX24	1-Q9NX24			635-P38646		118-Q99538		775-P34932			315-P06733	441-Q06124	96-Q6ZSR9
442	Q15075	442-Q15075		331	P49321	331-P49321		594	P47736	594-P47736			193-Q9BV86		1036-Q99707		3-P32119			97-Q92734	952-Q96P70	417-P53041
185	Q96JH7	185-Q96JH7		2	Q92522	2-Q92522		2	Q9NX24	2-Q9NX24			2-Q9GZR1		2-Q9UBM7		40-Q12905			210-P51858	28-Q9Y2Y0	92-P20290
2	P14174	2-P14174		314	P40925	314-P40925		70	P43487	70-P43487			34-Q13576		640-O14980		555-O95373			179-Q9BZK7	36-P50991	80-P61081
2	O15212	2-O15212		89	P58546	89-P58546		21	P31150	21-P31150			280-Q9NTK5		333-P29401		2-A2A3K4			361-Q58FF7	175-Q9H910	662-Q8TC07
248	P41743	248-P41743		1140	Q9BTW9	1140-Q9BTW9		2	Q9NX24	2-Q9NX24			1177-O95155		139-Q8WUM4		635-P18206			270-Q8N6M0	88-Q7Z2Z2	42-P12277
431	P68104	431-P68104		101	Q15645	101-Q15645		213	P07858	213-P07858			2-Q9Y294		331-P29401		1422-P35579			213-Q13572	161-Q8WXX5	2-Q9Y6X3
325	P0DPH8	325-P0DPH8		2	Q9Y2U8	2-Q9Y2U8		367	Q13561	367-Q13561			1-Q99832		223-Q9UL46		7-O95372			330-P12277	230-P06744	2-P13861
46	Q9Y617	46-Q9Y617		2	Q14061	2-Q14061		594	P47736	594-P47736			91-P68400		222-Q9UL46		2-O00303			127-Q9Y5K8	270-Q9UI12	2-Q99729
93	P14618	93-P14618		86	P23528	86-P23528		740	P45974	740-P45974			1192-P49327		279-P14618		107-P28161			101-P47897	401-P14618	137-Q96AT9
325	P0DPH8	325-P0DPH8		2	Q92522	2-Q92522		124	O60610	124-O60610			1-P49591		180-Q9UNM6		47-Q9BXV9			368-Q9C0C7	258-Q13451	312-P11172
850	Q14C86	850-Q14C86		233	Q08209	233-Q08209		2	Q9NX24	2-Q9NX24			361-Q9ULX3		167-Q9Y6A5		369-P50990			108-Q13541	5-P61163	214-Q96G03
1323	P35579	1323-P35579		159	P08758	159-P08758		50	P62306	50-P62306			70-P07311		654-P06737		266-Q9NVV0			355-Q14247	150-P23528	1282-P35579
45	P51784	45-P51784		11	Q9H6T3	11-Q9H6T3		20	P30086	20-P30086			832-O75533		951-O14980		2-P17655			2-O95155	826-Q96P70	387-Q0VDG4
423	Q9BQS8	423-Q9BQS8		67	Q99832	67-Q99832		121	P83916	121-P83916			48-Q9BT43		199-Q9Y3P9		206-Q15366			375-Q9Y6X4	25-P04406	56-P13797
431	P68104	431-P68104		56	O60749	56-O60749		152	P54577	152-P54577			1-Q92734		234-Q06124		8-Q01658			88-Q99497	69-Q8N8N7	20-Q684P5
1323	P35579	1323-P35579		133	P46109	133-P46109		2	P0DP25	2-P0DP25			405-P07602		43-Q9NTK5		137-Q96BW5			66-P62826	14-Q15121	698-P49327
2	Q9P289	2-Q9P289		155	Q15181	155-Q15181		470	P13667	470-P13667			65-P46379		307-O43592		244-Q9Y3F4			209-P51858	34-P14618	172-P30520
25	P43487	25-P43487		78	O00487	78-O00487		23	P47897	23-P47897			1-P63010		328-P49915		42-P55209			662-Q14C86	49-Q9HB71	81-P51452
41	P06744	41-P06744		56	O60749	56-O60749		3	P0DP25	3-P0DP25			2-O96019		179-P54920		2130-P49327			1-O95155	47-Q9P0P0	1-P53365
25	P43487	25-P43487		2	P62140	2-P62140		105	Q14203-3	105-Q14203-3			101-P49593		2-P11142		23-O60749			135-P16152	168-O43175	578-P49321
155	Q92598	155-Q92598		16	Q15032	16-Q15032		105	Q14203-3	105-Q14203-3			581-Q14566		79-P28066		180-P55884			178-O15013	180-P04075	1594-Q9Y4G6
378	Q9H3P7	378-Q9H3P7		43	P62306	43-P62306		413	P50395	413-P50395			11-P19367		105-Q9BWD1		60-Q9Y5V0			641-Q14444	202-P12268	10-P31948
979	P49327	979-P49327		16	Q15032	16-Q15032		75	Q04446	75-Q04446			298-P15586		1-P20248		224-P09417			229-P28074	205-P14618	963-P41252
431	P68104	431-P68104		2	ENST00000521913_8_26514326_aTIS_111db1	2-ENST00000521913_8_26514326_aTIS_111db1		104	Q14203-3	104-Q14203-3			199-Q9NQG5		10-P05198		37-P0DPH8			431-P68363	207-P14618	609-P27816
309	P22314	309-P22314		27	O75663	27-O75663		1	P47224	1-P47224			1-Q5SQI0		1077-P27816		34-Q6NYC1			2-P08195-2	41-P23528	29-P54105
46	Q9Y617	46-Q9Y617		383	P05455	383-P05455		2	O60488-2	2-O60488-2			204-P31947		800-P18206		721-Q8NDI1			699-P55060	223-Q9HB40	252-Q92905
1	Q14974	1-Q14974		158	P08758	158-P08758		78	P04080	78-P04080			85-P31153		277-Q9H3U1		51-Q96RR4			61-Q8TD19	768-P07814	190-P35998
1	Q14974	1-Q14974		2	Q9BU89	2-Q9BU89		2	ENST00000478033_1_159918889_ntr_100db1	2-ENST00000478033_1_159918889_ntr_100db1			1434-P35579		607-Q6P996		594-Q9H4A4			67-P06744	216-Q9Y3B8	235-Q13867
93	P14618	93-P14618		2	Q9UPN9	2-Q9UPN9		241	Q92734	241-Q92734			124-P00441		1016-P18206		165-P00558			87-Q99497	26-P61086	2-Q92538
850	Q14C86	850-Q14C86		1229	P41252	1229-P41252		186	Q86Y56	186-Q86Y56			1-Q9NYF3		217-Q8WUM4		180-P11142			82-Q8NHG8	90-P30041	55-Q9BZV1
979	P49327	979-P49327		542	Q9ULQ0	542-Q9ULQ0		186	Q86Y56	186-Q86Y56			210-Q00839-2		217-P26640		46-P14174			386-P22102	108-P62191	119-O95433
198	P48506	198-P48506		88	P06454	88-P06454		2	Q15691	2-Q15691			719-Q13263		267-Q9NZ09		375-O60664			1-Q8N6R0	211-P14618	2-P52738
2	P62937	2-P62937		292	Q8NEZ5	292-Q8NEZ5		78	P04080	78-P04080			104-Q15057		1-P55011		45-Q9H0W9			681-P49321	72-Q15645	456-P48637
74	O75369	74-O75369		53	Q96RR4	53-Q96RR4		448	Q13263	448-Q13263			248-A0MZ66		142-P54577		31-Q13451			305-Q9BV44	2-Q9BZF3	1-Q14790
2	O60739	2-O60739		2	ENST00000556323_14_92026566_ntr_100db1	2-ENST00000556323_14_92026566_ntr_100db1		499	P0DMV8	499-P0DMV8			234-P60842		133-P06400		72-Q96BJ3			52-Q15834	152-P37802	292-Q9BPY3
2	P62937	2-P62937		2	P06454	2-P06454		448	Q13263	448-Q13263			21-P04406		635-Q9UKG1		502-P12956			861-P27816	570-P13797	211-P41250
323	Q96C86	323-Q96C86		213	P04406	213-P04406		448	Q13263	448-Q13263			11-P37837		142-Q9UKY7		116-P53999			325-P21283	326-P13797	22-P06733
262	P26641	262-P26641		2	Q92598	2-Q92598		96	P41252	96-P41252			567-O75369		344-P41252		601-P0DMV8			1001-Q8N122	772-Q16531	2-Q9Y3E7
2	P14174	2-P14174		653	Q32MZ4	653-Q32MZ4		448	Q13263	448-Q13263			236-P07197		3909-Q7Z6Z7		52-Q15388			810-P35749	371-P11171-6	151-O00506
2	O75934	2-O75934		268	Q9Y5K5	268-Q9Y5K5		2	P0DP25	2-P0DP25			9-O75531		1-Q92734		460-P17987			2-Q16531	266-Q15366	23-Q9UBS4
204	P12268	204-P12268		190	Q14257	190-Q14257		77	P04080	77-P04080			2-Q9P2T1		88-P04406		2-Q15019			976-Q9UGL1	258-Q15365	2-P40925
46	Q9Y617	46-Q9Y617		228	Q9H3R5	228-Q9H3R5		77	P04080	77-P04080			225-P49327		153-P61086		43-P49321			19-P11216	242-P16298	13-P19838
2	P20962	2-P20962		624	Q9BXJ9	624-Q9BXJ9		785	O75179	785-O75179			44-O14775		2-Q8ND24		186-P13667			188-Q15366	34-P54252	2229-P46821
850	Q14C86	850-Q14C86		212	P04406	212-P04406		36	P37840	36-P37840			257-Q14651		3-Q8N543		405-Q9H4L5			543-P11586	218-P11142	287-P48556
311	P40925	311-P40925		90	P00441	90-P00441		243	P23443	243-P23443			217-O00151		380-O43175		2-Q86WR0			121-Q969E8	206-Q6UX04	126-P60709
2	O60739	2-O60739		624	Q9BXJ9	624-Q9BXJ9		64	Q16658	64-Q16658			566-Q15276		54-Q15181		2-Q16186			463-O60749	142-O75391	437-P52209
204	P12268	204-P12268		624	Q9BXJ9	624-Q9BXJ9		175	Q01433	175-Q01433			437-Q86YB8		744-Q9UBF8		831-P53396			484-P52888	589-Q92900	41-P27348
317	P54136	317-P54136		66	P52434	66-P52434		108	P23528	108-P23528			58-P06454		23-Q14257		209-Q9BU89			350-Q9UPQ9	65-P31689	601-P11142
1047	Q15075	1047-Q15075		836	P18206	836-P18206		200	Q99426	200-Q99426			163-P13639		799-Q14974		98-P52294			478-P14735	579-P20810	16-P04075
2	A6NHG4	2-A6NHG4		39	Q4V339	39-Q4V339		1	Q7L1Q6	1-Q7L1Q6			603-P41250		200-Q9Y5X3		135-O95394			75-P07954	447-Q9UHY1	111-P12081
1047	Q15075	1047-Q15075		186	Q16555	186-Q16555		355	P50990	355-P50990			2-P61289		91-Q9Y3C8		24-P22234			313-Q9H6Z4	177-P56192	1321-Q9NVI1
399	Q99832	399-Q99832		87	P06454	87-P06454		739	Q96JH7	739-Q96JH7			189-Q15691		40-Q96AE4		2-Q58FF6			292-Q9NUL3	204-Q7Z6Z7	413-P12955
25	P43487	25-P43487		204	P04406	204-P04406		1	Q7L1Q6	1-Q7L1Q6			392-P41250		2-P60866		23-Q9H0W8			136-P52565	65-P25685	602-P49915
431	P68104	431-P68104		261	P08047	261-P08047		739	Q96JH7	739-Q96JH7			572-P26640		443-P08670		101-O75155			104-P41252	22-Q13885	301-Q92499
2	ENST00000225603_17_48077016_5UTR_111db1	2-ENST00000225603_17_48077016_5UTR_111db1		212	P46109	212-P46109		234	P78371	234-P78371			131-P68402		1-P06493		281-Q15813			182-P11021	183-P04406	1-Q9HD47
46	Q9Y617	46-Q9Y617		292	Q8NEZ5	292-Q8NEZ5		450	O14980	450-O14980			26-P08238		192-Q9NQG6		2431-P11717			112-Q8N4V1	208-Q9UBT7	247-P17812
1129	Q27J81	1129-Q27J81		69	P06733	69-P06733		23	P34897	23-P34897			23-P43487		100-Q9NVM4		1114-P51610			428-P78371	246-Q9P2T1	2-Q5T6J7
2	O43324	2-O43324		64	P06733	64-P06733		35	Q12904	35-Q12904			190-Q53GT1		132-P17987		2-Q9UJX2			111-Q6IPR3	314-Q05655	16-Q9UPW5
850	Q14C86	850-Q14C86		19	Q9Y2Z0	19-Q9Y2Z0		273	P78318	273-P78318			113-Q9NVR0		59-P28066		358-Q8N0W3			9-Q9C010	31-Q7L8W6	476-P12268
321	P0DPH8	321-P0DPH8		576	P07900	576-P07900		273	P78318	273-P78318			1-P53384		314-P54725		34-Q5T6V5			477-Q9BY44	260-Q15057	5-P63261
317	P54136	317-P54136		179	P04075	179-P04075		581	P12814	581-P12814			1-Q9BW83		33-Q7L1Q6		378-P50395			29-O95166	111-Q9UKK9	1-ENST00000370558_1_86704909_CDS_100db1
2	Q96JH7	2-Q96JH7		322	Q14974	322-Q14974		144	O43148	144-O43148			646-Q86VP6		9-Q9BY43		317-Q9Y6E2			450-Q9NWK9	368-Q9UQ80	84-O43196
317	P54136	317-P54136		173	O95999	173-O95999		310	P52788	310-P52788			615-Q9Y223		352-P50990		2-Q6ZYL4			46-Q9BZV1	160-Q12792	77-Q9H446
79	P12277	79-P12277		2	Q9UMX0	2-Q9UMX0		100	P41567	100-P41567			2-Q7L5D6		381-O94888		601-P41250			313-P06733	1439-Q02952	551-P13797
431	P68104	431-P68104		2	O95684	2-O95684		56	P12277	56-P12277			451-P68104		144-P78330		2-Q07065			321-Q9NUJ3	866-Q86VP6	291-Q9UHD9
2	P14174	2-P14174		49	P00338	49-P00338		47	Q15102	47-Q15102			826-O14974		67-P81605		185-Q96LD8			555-Q7Z569	119-P00441	60-P14625
360	Q5PRF9	360-Q5PRF9		201	P13639	201-P13639		408	P29401	408-P29401			7-P14859-5		401-Q49AR2		3-P05387			374-P49327	274-Q8N806	535-P0DMV8
246	P48739	246-P48739		49	P00338	49-P00338		277	P60709	277-P60709			8-P14859-5		299-Q16543		398-P08238			18-P11216	6-P62191	176-Q9UKY7
46	Q9Y617	46-Q9Y617		204	P04406	204-P04406		1004	Q14126	1004-Q14126			6-P14859-5		86-O14733		350-P50502			1-Q2M2I8	4-Q9NW82	212-O00231
2127	Q9Y490	2127-Q9Y490		681	Q9NR19	681-Q9NR19		148	P62937	148-P62937			2-A8K0R7-5		315-O43237		960-P28340			923-P27816	2-Q8WU79	4-P63167
2	A6NHG4	2-A6NHG4		204	P04406	204-P04406		329	P07437	329-P07437			271-Q16543		27-P54727		36-P14866			3-Q9H4L5	48-P35250	254-Q6ZSR9
46	Q9Y617	46-Q9Y617		40	P23528	40-P23528		1172	P07814	1172-P07814			143-P63208		77-Q8WUD4		99-P17174			109-Q7Z5L2	384-P54578	44-P31939
431	P68104	431-P68104		67	Q99832	67-Q99832		277	P60709	277-P60709			508-Q8IZ21		528-P31939		201-P18754			70-P10768	671-Q8TEX9	338-Q13043
850	Q14C86	850-Q14C86		127	Q9NQ48	127-Q9NQ48		217	P30153	217-P30153			2-O43583		23-Q9Y535		687-O75044			387-P35998	156-P51665	15-Q16829
46	Q9Y617	46-Q9Y617		67	Q99832	67-Q99832		176	Q9H1E3	176-Q9H1E3			248-P48382		2-P49770		118-O14602			288-Q16851	62-Q7Z6Z7	98-Q14157
46	Q9Y617	46-Q9Y617		212	P04406	212-P04406		568	Q16881	568-Q16881			376-Q99832		74-Q969E8		2358-Q7Z6Z7			484-P07900	813-Q9UPN7	259-Q9BXT8
290	P54727	290-P54727		53	Q13492	53-Q13492		1	P08579	1-P08579			450-P68104		54-O00178		146-O95630			2-O14980	129-P63104	589-P52306
111	P68363	111-P68363		1	Q9NT62	1-Q9NT62		416	Q16555	416-Q16555			2-O95630		109-Q99460		29-Q14103			237-Q8N6Q8	737-Q16531	39-Q99614
94	P14618	94-P14618		12	Q13362	12-Q13362		927	P27816	927-P27816			750-P49321		143-P55210		1-Q96P47-4			1801-Q9HCD6	619-P49321	1576-Q02952
93	P14618	93-P14618		41	P35080	41-P35080		730	P49736	730-P49736			485-O60271		77-P62314		2-Q13618			7-P33992	547-P49321	289-Q9HC38
2333	P49327	2333-P49327		17	Q9H1E3	17-Q9H1E3		290	P34932	290-P34932			1-Q8TD55		97-P41567		885-P06400			324-P12277	83-Q96B45	28-Q14103
2	Q9BY32	2-Q9BY32		1	P43686	1-P43686		263	O14730	263-O14730			158-P84157		487-A0AVT1		517-Q92598			1-P53621	112-P08758	43-Q13015
3744	Q14204	3744-Q14204		1	P43686	1-P43686		320	P33176	320-P33176			81-P62191		2-Q8WWH5		1299-P51610			248-O00429	196-P47897	396-Q16656
570	P09960	570-P09960		456	Q9HCM4	456-Q9HCM4		264	O15027	264-O15027			243-P62258		1-ENST00000521514_8_103048895_aTIS_111db1		104-P21281			428-A1L020	144-P16989	27-Q8WW12
212	P00813	212-P00813		872	O60610	872-O60610		187	P62491	187-P62491			294-Q9NY27		124-Q9UNM6		433-Q92696			2-Q9BUP3	1481-P49327	79-O60361
2	O43324	2-O43324		2	Q14103	2-Q14103		183	P55327	183-P55327			72-P55957		174-Q13322		67-Q9BRQ6			37-Q13765	3-O43583	50-P60896
2	O43324	2-O43324		375	Q9UQ80	375-Q9UQ80		366	P14625	366-P14625			136-Q9UNF1		319-O14964		2-Q9NRM2			288-Q13617	14-P67775	399-P35241
2	P52209	2-P52209		593	Q9UJC3	593-Q9UJC3		183	P55327	183-P55327			243-P25786		1228-P26640		2-P07910			707-P85037	280-Q9NP61	376-Q16186
377	Q9NR81	377-Q9NR81		363	P08243	363-P08243		2	Q13503	2-Q13503			1-Q9UJY5		297-Q58FF8		166-Q9Y6A5			197-O95861	2758-P49792	561-O60506
109	P30041	109-P30041		3	ENST00000535997_16_89657597_5UTR_100db1	3-ENST00000535997_16_89657597_5UTR_100db1		141	P06730	141-P06730			42-Q9H3H3		536-Q16881		282-O75794			272-P60709	379-O43175	2-O60678
51	P08758	51-P08758		1319	Q8TEQ6	1319-Q8TEQ6		156	P54105	156-P54105			321-Q16204		378-Q9P2J5		310-Q8IZ21			79-Q13561	1274-O75153	31-Q9NR09
109	P30041	109-P30041		87	P06454	87-P06454		567	P11021	567-P11021			1-Q9UBE0		29-Q9BUT1		26-P67775			309-P06733	95-Q9NQP4	262-P31150
377	Q9NR81	377-Q9NR81		3	ENST00000535997_16_89657597_5UTR_100db1	3-ENST00000535997_16_89657597_5UTR_100db1		68	O60361	68-O60361			326-P50990		676-O75157		2-Q96AG4			250-Q9Y265	36-P11908	33-P49006
1	P27694	1-P27694		158	P08758	158-P08758		2	Q96C90	2-Q96C90			82-P62191		835-P11586		2310-Q13813			312-P11142	70-Q15506	47-O75347
18	P43487	18-P43487		310	Q9Y376	310-Q9Y376		24	P62937	24-P62937			447-P68104		141-Q8IXM2		204-P06748			201-Q00535	306-Q13033	2-P00390-2
18	P43487	18-P43487		277	Q16658	277-Q16658		611	Q13263	611-Q13263			269-P11021		180-P33240		9-O94992			724-Q5H9R7	131-P46777	117-Q15691
2	P37108	2-P37108		86	P06454	86-P06454		2	Q96C90	2-Q96C90			434-P78371		2-Q7Z5W3		2-P51606			1-Q13085	94-Q9Y490	41-Q5JSH3
94	P14618	94-P14618		612	P33176	612-P33176		2	P15311	2-P15311			391-Q58FG1		487-Q14247		1-P25786			910-P41229	1273-O75153	65-P05386
2	Q9H3Q1	2-Q9H3Q1		44	Q13426	44-Q13426		187	P62491	187-P62491			446-P68104		951-Q02952		192-P17812			4-O60814	127-Q9UHV9	187-P34949
431	P68104	431-P68104		158	P08758	158-P08758		421	P35527	421-P35527			461-P21281		86-Q9UPN7		5-P19623			4-Q8N257	18-Q99504	250-P55060
184	P60709	184-P60709		553	Q8NEM2	553-Q8NEM2		2	P26038	2-P26038			71-Q14166		36-Q6NYC1		646-P18206			2-O15145	380-Q32MZ4	295-A6NDG6
93	P14618	93-P14618		553	Q8NEM2	553-Q8NEM2		4	P15311	4-P15311			1340-P35580		212-P14618		257-O75663			155-O15305	76-P17987	410-A6NEC2
2	Q8NB46	2-Q8NB46		1271	Q6WKZ4	1271-Q6WKZ4		345	P09972	345-P09972			156-P11586		2042-Q9Y520		105-Q92905			2-Q9NQ48	45-P0DMV8	382-Q96BH1
89	P07954	89-P07954		322	P04350	322-P04350		187	Q14247	187-Q14247			397-Q58FG1		294-Q9BWD1		1061-O60610			6-P62316	300-O60443	160-Q9Y2I1
136	P28066	136-P28066		636	P11021	636-P11021		989	P07814	989-P07814			107-Q13541		27-P12081		1-Q13613			7-P62316	166-P14324	84-Q5H9R7
570	P09960	570-P09960		277	Q16658	277-Q16658		187	Q14247	187-Q14247			594-P23588		311-P04066		2-O75116			5-P62316	301-P47897	400-P36578
1	Q9P270	1-Q9P270		80	P15170	80-P15170		524	Q13263	524-Q13263			55-Q9BVC4		26-Q15047		23-P27695			101-P11142	492-Q16656	184-P60174
235	Q96HR8	235-Q96HR8		582	Q16531	582-Q16531		35	Q70E73	35-Q70E73			193-Q96GD0		1-Q7Z4G1		294-Q9Y266			322-Q14C86	27-P29966	1919-P50851
2	Q8NB46	2-Q8NB46		53	P0DPH8	53-P0DPH8		232	P13489	232-P13489			423-Q9BQE3		1-O75030		226-O75937			328-P12277	75-Q96EQ0	2-O60518
2483	P49327	2483-P49327		6	Q96S44	6-Q96S44		2	Q9BTE7	2-Q9BTE7			3740-Q9NR09		2-P29144		1-P46734			316-P0DMV8	1-ENST00000543961_12_25803373_ntr_100db1	4-O95081
2	P23381	2-P23381		22	P0DMV8	22-P0DMV8		2	P15311	2-P15311			422-P07437		326-O43488		40-Q9HB71			2-Q6P1Q9	737-Q5T447	669-Q9H2G2
470	O95394	470-O95394		348	P15170	348-P15170		147	P43487	147-P43487			79-Q8N5S9		557-Q9H3U1		1071-O60610			1-P20290-2	37-P29966	83-Q02952
50	P15927	50-P15927		360	P52292	360-P52292		904	P55786	904-P55786			50-O75347		8-P27816		531-Q96BT7			1516-P49327	203-P55327	179-Q02790
2	Q15631	2-Q15631		2	Q9NRL3	2-Q9NRL3		518	P20810	518-P20810			297-P60709		2-P60510		2-O15151			123-Q8TBC4	105-O00151	365-P60709
2	P23381	2-P23381		360	P52292	360-P52292		473	P40227	473-P40227			54-P25788		27-Q16763		42-P04075			439-O60749	2-P20337	138-Q9NTK5
2	Q19AV6	2-Q19AV6		173	P16152	173-P16152		144	Q13098	144-Q13098			240-Q96S21		2-Q8N6N3		595-Q04864			436-Q5SY16	374-P17980	777-P33176
2	P39748	2-P39748		27	Q9H853	27-Q9H853		144	Q13098	144-Q13098			236-Q9Y6J0		1-P49711		30-Q96C90			360-Q8N573	495-Q9UPW5	67-P36507
2	P23381	2-P23381		284	Q9UHD1	284-Q9UHD1		610	Q13263	610-Q13263			581-Q99460		904-Q2NKX8		342-Q96FZ2			26-P04181	204-P55327	757-P55072
70	ENST00000530835_11_90283408_ntr_011db2	70-ENST00000530835_11_90283408_ntr_011db2		22	P0DMV8	22-P0DMV8		815	P35573	815-P35573			431-P78371		96-Q9Y5L0		227-P22102			521-A4D0S4	110-Q9Y3C4	2277-Q7Z6Z7
2	P23381	2-P23381		134	P52565	134-P52565		201	P50502	201-P50502			96-Q92734		358-P0DPH8		2-Q92922			67-Q16543	132-Q9H444	17-P35998
2	P39748	2-P39748		3	Q06830	3-Q06830		148	P62258	148-P62258			109-P14618		148-P35998		34-Q13155			3-Q13561	126-P33991	216-P54105
570	P09960	570-P09960		45	P11142	45-P11142		2	A6NIH7	2-A6NIH7			39-P51965		408-Q8TCU3		36-Q13155			4429-Q14204	579-P51617	2-Q86XN8
2	P14174	2-P14174		98	P55327	98-P55327		517	P06744	517-P06744			6-Q13155		48-P05387		366-Q27J81			326-Q92747	2038-O75369	34-P49189
25	P43487	25-P43487		58	P06733	58-P06733		1	P11940	1-P11940			46-Q6GQQ9		47-P05387		132-P55263			709-P82094	239-Q9BUK6	412-P50395
209	P08243	209-P08243		1	O14530	1-O14530		147	P62258	147-P62258			359-Q58FF7		1-Q86VW0		225-P22102			2-Q8NFH5	358-P62495	226-P04075
92	P06454	92-P06454		2	Q13263	2-Q13263		9	Q02086	9-Q02086			1-ENST00000380546_6_2971537_5UTR_111db1		1-Q99460		253-P14314			77-O75368	254-Q9NX46	2-P48507
570	P09960	570-P09960		2	Q13263	2-Q13263		189	P28074	189-P28074			413-P12081		203-P13639		1-ENST00000341885_1_32650565_aTIS_111db1			315-P11142	141-O60749	9-P61970
850	Q14C86	850-Q14C86		41	Q8NDC0	41-Q8NDC0		4062	Q14204	4062-Q14204			515-P48643		309-Q9Y4P1		1-O43805			587-O75534	143-P18669	827-Q9Y3P9
76	P0DP25	76-P0DP25		2	Q13263	2-Q13263		1110	Q00610	1110-Q00610			56-P55072		113-Q9NQZ5		2-O43805			2-O95997	11-P26639	526-P13639
440	Q13451	440-Q13451		2	Q13263	2-Q13263		480	P49591	480-P49591			817-Q92888		77-Q96EB6		2-P45985			99-Q03933	207-Q15181	183-P23526
42	P06454	42-P06454		95	P04075	95-P04075		645	P53396	645-P53396			1-Q9UPQ3		1-P20936		453-P68104			71-P08134	274-P09884	13-P13693
45	P06454	45-P06454		152	Q02446	152-Q02446		1	Q9Y547	1-Q9Y547			13-P15927		59-P29966		156-P37802			638-P42858	261-O14787	580-O95373
37	P06454-2	37-P06454-2		234	Q9P287	234-Q9P287		4	Q9UHV9	4-Q9UHV9			205-O15355		2-ENST00000446576_X_72181856_aTIS_111db1		2-Q93008			2245-O15027-5	280-O75167	507-P18206
448	P68104	448-P68104		139	P59998	139-P59998		1	Q7Z6Z7	1-Q7Z6Z7			18-P22059		2-Q96IU4		243-Q9NRL3			310-P06733	281-Q4KMP7	422-Q9Y490
428	P07437	428-P07437		402	Q16576	402-Q16576		4	Q9UHV9	4-Q9UHV9			87-P04350		8-P14859-5		83-P30041			166-Q16667	73-O14562	345-Q9NWX5
428	P07437	428-P07437		235	P62258	235-P62258		2174	P21333	2174-P21333			2-P14678		7-P14859-5		207-Q14847			147-P48739	85-Q15008	710-P85037
239	P62258	239-P62258		423	Q13885	423-Q13885		277	P60709	277-P60709			441-P68104		658-Q02952		237-Q9H999			241-O95721	311-Q6IQ49	161-P51965
239	P62258	239-P62258		1	P55884	1-P55884		2	O75531	2-O75531			10-Q16774		1-O00161		68-P05386			296-P08397	307-P07195	584-P12956
63	P11142	63-P11142		126	P16949	126-P16949		2	O75531	2-O75531			37-P15923		262-Q9Y230		856-Q5H9R7			188-Q9NRR5	724-P18206	406-Q9ULX3
32	P07437	32-P07437		631	Q8TC07	631-Q8TC07		147	P62258	147-P62258			55-P55072		2-Q9NR33		86-Q96BN8			132-P35611	78-Q9H299	412-P23526
331	P0DPH8	331-P0DPH8		631	Q8TC07	631-Q8TC07		172	Q86WP2	172-Q86WP2			303-Q14247		31-Q96C90		224-P22102			315-P49189	294-Q99733	244-P21283
44	P20962	44-P20962		4	P53041	4-P53041		2	P33552	2-P33552			32-Q9BUF5		130-P16949		2-Q9Y508			207-Q9BV86	306-P07195	177-Q9NPD8
78	Q13765	78-Q13765		513	Q15046	513-Q15046		27	P24534	27-P24534			2-Q7Z5L9		43-P68104		2-Q5TAQ9			1192-P35579	356-Q92888	1-O76075
267	Q32P51	267-Q32P51		143	O95155	143-O95155		23	Q9UMX0	23-Q9UMX0			189-Q9UHD9		1-Q96DH6		38-Q13765			211-Q9H3H3	256-P60174	181-P49915
245	P62258	245-P62258		2	P55210	2-P55210		417	P06733	417-P06733			56-P11142		2-P35520		20-Q99504			112-Q06830	604-Q13263	27-Q9NP97
267	Q32P51	267-Q32P51		2	P53041	2-P53041		260	O15067	260-O15067			183-Q9UBW8		51-Q9NZL4		201-P14314			645-Q9UKG1	624-Q13310	1229-Q5XPI4
71	P41252	71-P41252		277	Q16658	277-Q16658		277	P60709	277-P60709			108-O75937		188-P43487		980-Q7Z6Z7			1-O43592	1-Q93062	1-Q92600
168	P28074	168-P28074		80	P15170	80-P15170		78	P60981	78-P60981			37-Q8NC51		272-O14929		59-O00629			1530-Q12756	49-O95433	533-Q8IZ21
66	P14174	66-P14174		6	Q96S44	6-Q96S44		250	P13797	250-P13797			729-P13639		2-P53582		826-Q92598			248-Q16543	1121-Q02952	141-P19105
44	P68036	44-P68036		2	P07900	2-P07900		356	P17706	356-P17706			151-Q14247		1-O95677		449-P06744			1-Q5JWR5	183-P52788	575-P09960
338	O15355	338-O15355		2	P07900	2-P07900		147	P62258	147-P62258			37-Q86X55		68-P05204		2-Q9H8Y8			38-Q9C0D3	513-Q9Y2J2-2	283-P30153
7	P0CG34	7-P0CG34		112	Q9H446	112-Q9H446		432	P0DMV8	432-P0DMV8			37-P22059		202-P06733		104-Q9UNF1			20-P81274	2-Q9UI14	269-O00487
329	Q9UGV2	329-Q9UGV2		1	O95801	1-O95801		141	P06730	141-P06730			118-P06732		239-P11940		11-Q9H1A4			10-P55263	2-Q8TF71	168-P55072
64	P14174	64-P14174		103	P08238	103-P08238		277	P60709	277-P60709			68-Q15181		374-Q9H9A7		87-P09211			7-P55263	254-O14717	494-Q8NBF2
2	O43707	2-O43707		1	P46379	1-P46379		169	O43175	169-O43175			511-O75167		1-Q8TAC1		2-Q9BQQ3			27-A4D1P6	328-O43237	21-Q58EX2
2	P23396	2-P23396		9	Q16186	9-Q16186		203	P22234	203-P22234			139-Q14493		2481-Q9Y490		2-Q2VPK5			33-Q53ET0	379-Q9Y490	3-Q01105
71	P41252	71-P41252		27	Q9H853	27-Q9H853		1074	Q9UKA4	1074-Q9UKA4			207-P22681		1149-Q96BY7		2-P19623			2-Q8NDC0	1307-P35579	709-Q3YEC7
2	P14618	2-P14618		2	Q9BVG4	2-Q9BVG4		167	Q08752	167-Q08752			470-P35573		217-P68402		2-Q9NS69			2-Q9BTL3	1-Q9H9R9	408-Q8TBC4
208	O15355	208-O15355		22	P0DMV8	22-P0DMV8		37	P59074	37-P59074			727-P12814		1-ENST00000486575_22_20127011_ntr_100db1		469-P19174			292-P08238	129-Q9BRF8	145-Q04760
208	O15355	208-O15355		63	Q9H4G0	63-Q9H4G0		20	Q9BTX7	20-Q9BTX7			178-Q9NRF2		869-Q9C0C9		1617-P35579			12-Q15046	124-P31153	1071-P27816
330	P0DPH8	330-P0DPH8		269	P06493	269-P06493		16	Q15417	16-Q15417			312-Q9Y2Z0		73-P26639		2-Q15283			11-Q15046	379-Q96P70	259-P06733
64	P14174	64-P14174		37	P62937	37-P62937		22	Q8WXC6	22-Q8WXC6			50-Q9Y2S6		229-P35613		404-Q99832			386-P54577	150-O00273	200-Q13347
65	P62826	65-P62826		1	O14530	1-O14530		20	Q9BTX7	20-Q9BTX7			81-P52292		2-Q9Y4E8		167-Q9UBS8			195-Q6FIF0	96-Q9NPQ8	247-P40227
236	Q9GZL7	236-Q9GZL7		22	P0DMV8	22-P0DMV8		2	O15067	2-O15067			358-Q58FF7		471-Q92769		95-Q9UBT2			310-Q9BXB4	203-P07384	90-P35244
38	P0DMV8	38-P0DMV8		22	P63220	22-P63220		21	P43487	21-P43487			45-Q15555		844-O00754		53-P27797			220-Q9NPH0	702-P08238	2-Q96HQ0-3
[truncated: 21,423 more rows]

## Sheet: Peptide level - after filtering
Unique assembled identifier (merge of start and protein accession) for each identified peptide used as input for BioVenn to calculate overlaps after the selection strategy was applied. Columns O -U: identifiers present in each part of the generated Venn diagram.
Trypsin ( don't have duplicates)				chymotrypsin (no duplicates)				gluc (no duplicates)						Unique trypsin	Unique Chymotrypsin	Unique GluC	Trypsin and Chymo	Trypsin and GluC	Chymo and GluC	Found by all
Start	Accession	entry		Start	Accession	entry		Start	Accession	Entry				3-P28562	3-P16220	3-Q7Z7L9	3-P20936	3-Q13155	3-P23508-2	11-Q13362
3	P20936	3-P20936		3	P16220	3-P16220		3	P23508-2	3-P23508-2				3-P31946	3-Q9C0E2	3-Q9BTV6	4-ENST00000535997_16_89657597_5UTR_100db1	3-Q13283	3-Q8IWC1	18-P14868
3	P28562	3-P28562		3	P20936	3-P20936		3	Q13155	3-Q13155				3-P49321-4	4-P53041	4-O95081	5-Q9NQP4	5-O00499	5-P13797	42-P22314
3	P31946	3-P31946		3	P23508-2	3-P23508-2		3	Q13283	3-Q13283				3-Q9H4L5	5-Q5EBL2	5-O14744	6-Q02790	5-Q13686	14-Q02447	67-P14324
3	P49321-4	3-P49321-4		3	Q8IWC1	3-Q8IWC1		3	Q7Z7L9	3-Q7Z7L9				4-P78524	5-Q96PU8	5-P62877	9-Q8N3X6	5-Q6GQQ9	45-P00390	14-P26639
3	Q13155	3-Q13155		3	Q9C0E2	3-Q9C0E2		3	Q8IWC1	3-Q8IWC1				4-Q15032	11-Q99873-3	6-Q9Y5X2	10-Q9NX55	5-Q9NR46	65-P48556	1-O43399
3	Q13283	3-Q13283		4	ENST00000535997_16_89657597_5UTR_100db1	4-ENST00000535997_16_89657597_5UTR_100db1		3	Q9BTV6	3-Q9BTV6				4-Q9BUL8	13-P49593	7-O14980	12-Q99615	7-O95372	151-Q16881	1-O60271
3	Q9H4L5	3-Q9H4L5		4	P53041	4-P53041		4	O95081	4-O95081				4-Q9HAB8	14-Q13905-4	7-Q00987	27-Q13569	11-Q00994	22-Q96EX3	1-O95999
4	ENST00000535997_16_89657597_5UTR_100db1	4-ENST00000535997_16_89657597_5UTR_100db1		5	P13797	5-P13797		5	O00499	5-O00499				5-Q8IUI8	17-Q13098	9-Q02086	33-Q13569	13-P26639	3-Q7L5N1	1-P11586
4	P78524	4-P78524		5	Q5EBL2	5-Q5EBL2		5	O14744	5-O14744				5-Q9BUL8	24-Q96B70	11-Q13310	36-Q8IZ73	13-Q16851	3-Q96P70	1-P19623
4	Q15032	4-Q15032		5	Q96PU8	5-Q96PU8		5	P13797	5-P13797				5-Q9H3F6	27-Q5TAQ9	11-Q9H1A4	40-Q969R2	13-Q9Y6K9	3-Q96S44	1-P46379
4	Q9BUL8	4-Q9BUL8		5	Q9NQP4	5-Q9NQP4		5	P62877	5-P62877				6-O43169	32-Q96FW1	11-Q9UQ49-2	42-Q9H3H3	15-Q16626	12-O00487	1-P51817
4	Q9HAB8	4-Q9HAB8		6	Q02790	6-Q02790		5	Q13686	5-Q13686				6-P09936	40-P49354	12-ENST00000403258_6_88276364_ntr_101db1	53-P09429	16-Q6GMV3	94-P08238	1-P53803
5	O00499	5-O00499		9	Q8N3X6	9-Q8N3X6		5	Q6GQQ9	5-Q6GQQ9				6-Q52LA3	49-O94916	13-Q9C0C2	55-P41250	22-Q86UY6	29-Q8WUR7	1-P53805
5	Q13686	5-Q13686		10	Q9NX55	10-Q9NX55		5	Q9NR46	5-Q9NR46				6-Q9C005	49-Q8WYQ3	14-O15347	63-Q9H4G0	36-Q6YP21	54-P30044	1-P54819
5	Q6GQQ9	5-Q6GQQ9		11	Q13362	11-Q13362		6	Q9Y5X2	6-Q9Y5X2				7-Q96BR1	69-Q6PL24	14-Q13464	83-Q86W56	39-P51965	1-O60341	1-P61978
5	Q8IUI8	5-Q8IUI8		11	Q99873-3	11-Q99873-3		7	O14980	7-O14980				7-Q9BZG8	76-Q9Y3C1	15-Q16829	83-Q9UIL1	42-P55209	1-O94889	1-Q13432
5	Q9BUL8	5-Q9BUL8		12	Q99615	12-Q99615		7	O95372	7-O95372				7-Q9Y2D4	90-Q9Y222	17-Q13153	105-P52815	43-P55209	1-O95801	1-Q13613
5	Q9H3F6	5-Q9H3F6		13	P49593	13-P49593		7	Q00987	7-Q00987				8-O94903	93-Q9H1Z4	17-Q9H161	3-ENST00000535997_16_89657597_5UTR_100db1	45-O60888	1-P20248	1-Q14566
5	Q9NQP4	5-Q9NQP4		14	Q02447	14-Q02447		9	Q02086	9-Q02086				8-Q8NCD3	99-O75952	18-Q8WUF8	12-Q13185	45-P51784	1-P31153	1-Q15369
5	Q9NR46	5-Q9NR46		14	Q13905-4	14-Q13905-4		11	Q00994	11-Q00994				8-Q96LT6	115-P08238	18-Q96QF0	12-Q13362	78-Q9UIL1	1-P52888	1-Q15714
6	O43169	6-O43169		17	Q13098	17-Q13098		11	Q13310	11-Q13310				8-Q9NTX5	129-Q8WUN7	18-Q9Y281	16-Q15032	79-Q9UIL1	1-P58004	1-Q5VSL9
6	P09936	6-P09936		18	P14868	18-P14868		11	Q13362	11-Q13362				8-Q9P0R6	187-A6NJT0	19-Q9UBB6	30-P47974	109-Q8TCF1	1-Q07812	1-Q7L266
6	Q02790	6-Q02790		18	P17980	18-P17980		11	Q9H1A4	11-Q9H1A4				8-Q9Y5W9	297-P55265	20-P15336	82-Q9UBQ7	110-Q9UJZ1	1-Q32P44	1-Q99460
6	Q52LA3	6-Q52LA3		24	Q96B70	24-Q96B70		11	Q9UQ49-2	11-Q9UQ49-2				9-P62195	303-Q02447	20-Q684P5	155-Q9Y5A7	152-O94763	1-Q5VZ89	1-Q9BWD1
6	Q9C005	6-Q9C005		27	Q13569	27-Q13569		12	ENST00000403258_6_88276364_ntr_101db1	12-ENST00000403258_6_88276364_ntr_101db1				9-Q9C010	393-P98170	20-Q9NZJ7	217-O60749	3-Q13263	1-Q8IWJ2	1-Q9GZU8
7	O95372	7-O95372		27	Q5TAQ9	27-Q5TAQ9		13	P26639	13-P26639				9-Q9H765	440-Q58FF7	20-Q9UII2	224-P54577	3-P49368	1-Q8NEC7	1-Q9NQ92
7	Q96BR1	7-Q96BR1		32	Q96FW1	32-Q96FW1		13	Q16851	13-Q16851				9-Q9HAS0	12-Q9UK97	21-Q969K3	257-Q16555	3-Q99832	1-Q8NEY1	1-Q9ULH7-4
7	Q9BZG8	7-Q9BZG8		33	Q13569	33-Q13569		13	Q9C0C2	13-Q9C0C2				9-Q9NVT9	3-O43583	22-Q9Y2S6	629-P07900	228-P56270	1-Q8TAC1	1-Q9Y266
7	Q9Y2D4	7-Q9Y2D4		36	Q8IZ73	36-Q8IZ73		13	Q9Y6K9	13-Q9Y6K9				10-O14562	3-O60566	23-P34897	811-O43592	514-Q9Y467	1-Q96EY9	1-Q9Y3D0
8	O94903	8-O94903		40	P49354	40-P49354		14	O15347	14-O15347				11-P37837	3-P28482	23-Q10471	898-Q9UI26	3-P14174	1-Q96GX5	2-A6NIH7
8	Q8NCD3	8-Q8NCD3		40	Q969R2	40-Q969R2		14	Q02447	14-Q02447				11-Q9BQ39	22-P07195	24-P00387	2074-P49327	33-P28838	1-Q9BPZ3	2-ENST00000394295_2_69781566_aTIS_111db1
8	Q96LT6	8-Q96LT6		42	P22314	42-P22314		14	Q13464	14-Q13464				12-P52888	29-P27695	26-Q6NXE6	18-P17980	287-Q02447	1-Q9C0I1	2-ENST00000574426_17_2711661_aTIS_111db1
8	Q9NTX5	8-Q9NTX5		42	Q9H3H3	42-Q9H3H3		15	Q16626	15-Q16626				12-P53365	55-O43175	26-Q9H582	25-O75347	1-O60220	1-Q9NT62	2-O00154-2
8	Q9P0R6	8-Q9P0R6		45	P00390	45-P00390		15	Q16829	15-Q16829				12-Q13163	64-ENST00000402643_6_166064725_ntr_111db1	27-Q01518	45-P20290	1-O60784	1-Q9Y5B0	2-O00410
8	Q9Y5W9	8-Q9Y5W9		49	O94916	49-O94916		16	Q6GMV3	16-Q6GMV3				12-Q8IUR7	69-P06733	27-Q6NXE6	54-Q13765	1-O76021	2-B2RPK0	2-O14950
9	P62195	9-P62195		49	Q8WYQ3	49-Q8WYQ3		17	Q13153	17-Q13153				13-Q9P289	95-P08238	28-P0DPB3	178-P12277	1-O95232	2-O00303	2-O15294
9	Q8N3X6	9-Q8N3X6		55	P41250	55-P41250		17	Q9H161	17-Q9H161				13-Q9ULJ7	152-P06733	28-Q9GZT8	1-A0MZ66	1-O95394	2-O15514	2-O15294-3
9	Q9C010	9-Q9C010		63	Q9H4G0	63-Q9H4G0		18	P14868	18-P14868				14-O43148	212-P04406	30-P49419	1-ENST00000486575_22_20127011_ntr_100db1	1-O95825	2-O15534	2-O43396
9	Q9H765	9-Q9H765		65	P48556	65-P48556		18	Q8WUF8	18-Q8WUF8				14-O75061	239-P23526	30-Q14103	1-O00273	1-P04080	2-O43598	2-O43447
9	Q9HAS0	9-Q9HAS0		67	P14324	67-P14324		18	Q96QF0	18-Q96QF0				14-O95801	264-Q96FJ0	30-Q9NR09	1-O00287	1-P04632	2-O60264	2-O60566
9	Q9NVT9	9-Q9NVT9		69	Q6PL24	69-Q6PL24		18	Q9Y281	18-Q9Y281				14-Q6P3S6	288-P01100	32-P14866	1-O14530	1-P06733	2-O60749	2-O60664
10	O14562	10-O14562		76	Q9Y3C1	76-Q9Y3C1		19	Q9UBB6	19-Q9UBB6				14-Q9BUB5	402-P78348	32-P28838	1-O43347	1-P07951	2-O75312	2-O60814
10	Q9NX55	10-Q9NX55		83	Q86W56	83-Q86W56		20	P15336	20-P15336				15-O14562	507-P13639	32-Q8WWH5	1-O43396	1-P09936	2-O94952	2-O60927
11	P37837	11-P37837		83	Q9UIL1	83-Q9UIL1		20	Q684P5	20-Q684P5				15-O14910	581-P49327	32-Q99733	1-O43504	1-P0CG47	2-O95352	2-O75391
11	Q00994	11-Q00994		90	Q9Y222	90-Q9Y222		20	Q9NZJ7	20-Q9NZJ7				15-Q9HBI1	613-Q9UPQ0-3	33-Q8N8R5	1-O60716	1-P10746	2-P00492	2-O75874
11	Q13362	11-Q13362		93	Q9H1Z4	93-Q9H1Z4		20	Q9UII2	20-Q9UII2				16-O00232	826-Q96P70	36-P14866	1-O75179	1-P11441	2-P05771	2-O94788
11	Q9BQ39	11-Q9BQ39		99	O75952	99-O75952		21	Q969K3	21-Q969K3				16-Q9BUP3	4-O43865	38-Q96DB9	1-O75582	1-P12814	2-P15880	2-O95295
12	P52888	12-P52888		105	P52815	105-P52815		22	Q86UY6	22-Q86UY6				17-P56211	5-Q9H0B6	40-Q12905	1-O94885	1-P14174	2-P17612	2-O95336
12	P53365	12-P53365		115	P08238	115-P08238		22	Q9Y2S6	22-Q9Y2S6				17-Q9BQ67	5-Q9UKL0	42-P14735	1-O95373	1-P17987	2-P27695	2-O95684
12	Q13163	12-Q13163		129	Q8WUN7	129-Q8WUN7		23	P34897	23-P34897				18-A6NHJ4	9-O94788	45-P07954	1-O95379	1-P27348	2-P32119	2-O95816
12	Q8IUR7	12-Q8IUR7		151	Q16881	151-Q16881		23	Q10471	23-Q10471				18-Q53HV7	23-P13639	49-P23193	1-P04406	1-P30085	2-P40818	2-P00441
12	Q99615	12-Q99615		187	A6NJT0	187-A6NJT0		24	P00387	24-P00387				18-Q5THK1	37-Q13309	53-Q8NCW5	1-P06493	1-P31483	2-P40855	2-P04406
13	P26639	13-P26639		297	P55265	297-P55265		26	Q6NXE6	26-Q6NXE6				19-A4D1S0	39-Q58FG1	55-Q9BZV1	1-P11142	1-P31939	2-P49006	2-P06454
13	Q16851	13-Q16851		303	Q02447	303-Q02447		26	Q9H582	26-Q9H582				19-P31260	49-Q6NXE6	56-Q9UBN7	1-P20810-4	1-P31943	2-P53367	2-P07900
13	Q9P289	13-Q9P289		393	P98170	393-P98170		27	Q01518	27-Q01518				19-P54725	61-Q32P41	67-Q96CP2	1-P20810-8	1-P38606	2-P62495	2-P08238
13	Q9ULJ7	13-Q9ULJ7		440	Q58FF7	440-Q58FF7		27	Q6NXE6	27-Q6NXE6				19-Q16854	71-P06732	72-P0DP25	1-P20936	1-P42345	2-P62805	2-P09651
13	Q9Y6K9	13-Q9Y6K9		12	Q9UK97	12-Q9UK97		28	P0DPB3	28-P0DPB3				19-Q53QV2	95-Q7Z3U7	74-P0DP25	1-P26639	1-P46734	2-P63167	2-P0C0S5
14	O43148	14-O43148		22	Q96EX3	22-Q96EX3		28	Q9GZT8	28-Q9GZT8				20-P81274	108-P62191	77-Q16537	1-P27694	1-P47224	2-P63208	2-P0DMV8
14	O75061	14-O75061		3	ENST00000535997_16_89657597_5UTR_100db1	3-ENST00000535997_16_89657597_5UTR_100db1		30	P49419	30-P49419				21-Q14919	112-P54725	88-Q9UBP0	1-P31948	1-P48147	2-Q08752	2-P0DP25
14	O95801	14-O95801		3	O43583	3-O43583		30	Q14103	30-Q14103				21-Q6V1X1	137-P49419	102-P13798	1-P32929	1-P48739	2-Q12888-2	2-P10599
14	Q6P3S6	14-Q6P3S6		3	O60566	3-O60566		30	Q9NR09	30-Q9NR09				22-O75937	142-Q03154	114-Q9H074	1-P37108	1-P49368	2-Q14061	2-P11142
14	Q9BUB5	14-Q9BUB5		3	P28482	3-P28482		32	P14866	32-P14866				22-Q9H0R3	151-Q9ULC4	141-O00221	1-P43490	1-P50402	2-Q14186	2-P11586
15	O14562	15-O14562		3	Q7L5N1	3-Q7L5N1		32	P28838	32-P28838				23-Q12874	164-P35998	172-Q86WP2	1-P43686	1-P52747	2-Q15056	2-P12268
15	O14910	15-O14910		3	Q96P70	3-Q96P70		32	Q8WWH5	32-Q8WWH5				23-Q13153	166-Q92734	183-Q86TP1	1-P49327	1-P54727	2-Q5TBB1	2-P13489
15	Q16626	15-Q16626		3	Q96S44	3-Q96S44		32	Q99733	32-Q99733				24-Q8IUQ0	172-P09960	198-Q04637	1-P54577	1-P61081	2-Q66K74	2-P16949
15	Q9HBI1	15-Q9HBI1		22	P07195	22-P07195		33	Q8N8R5	33-Q8N8R5				24-Q8WZA0	183-P52788	210-P11171	1-P54619	1-P62258	2-Q6EEV4	2-P22681
16	O00232	16-O00232		29	P27695	29-P27695		36	P14866	36-P14866				25-Q53S33	185-O95721	230-P56270	1-P55060	1-P62937	2-Q6IBS0	2-P23528
16	Q6GMV3	16-Q6GMV3		55	O43175	55-O43175		36	Q6YP21	36-Q6YP21				26-P27348	207-Q7L5N1	236-A5YKK6	1-P55884	1-P63010	2-Q6ZT12	2-P23610
16	Q9BUP3	16-Q9BUP3		64	ENST00000402643_6_166064725_ntr_111db1	64-ENST00000402643_6_166064725_ntr_111db1		38	Q96DB9	38-Q96DB9				26-P63104	238-P15927	484-Q92796	1-P61163	1-Q13158	2-Q86UY6	2-P24534
17	P56211	17-P56211		69	P06733	69-P06733		39	P51965	39-P51965				27-P04150	240-Q9Y6I3	813-Q7Z3T8	1-P63104	1-Q13347	2-Q8IYI0	2-P25205
17	Q9BQ67	17-Q9BQ67		95	P08238	95-P08238		40	Q12905	40-Q12905				27-P63104	241-Q9Y6I3	862-P49588	1-Q00535	1-Q15287	2-Q8NFQ8	2-P25788
18	A6NHJ4	18-A6NHJ4		152	P06733	152-P06733		42	P14735	42-P14735				28-Q8N954	284-O60749	1607-P35579	1-Q06203	1-Q15843	2-Q8TC07	2-P26038
18	P14868	18-P14868		212	P04406	212-P04406		42	P22314	42-P22314				28-Q9NTM9	305-Q5TC12	3736-Q9NZR2	1-Q06787	1-Q16143	2-Q96BR5	2-P27361
18	Q53HV7	18-Q53HV7		239	P23526	239-P23526		42	P55209	42-P55209				31-P12277	309-Q15365	3-O43598	1-Q12904-2	1-Q16222	2-Q96F44	2-P28482
18	Q5THK1	18-Q5THK1		264	Q96FJ0	264-Q96FJ0		45	O60888	45-O60888				31-Q969J3	309-Q9Y4P1	3-P14868	1-Q13451	1-Q7L1Q6	2-Q96FJ2	2-P30043
19	A4D1S0	19-A4D1S0		288	P01100	288-P01100		45	P00390	45-P00390				31-Q9NYD6	317-Q15366	3-P18669	1-Q13685	1-Q8WUH6	2-Q96S44	2-P30153
19	P31260	19-P31260		402	P78348	402-P78348		45	P07954	45-P07954				32-Q9UP83	322-P04350	3-P23610	1-Q13813	1-Q92567	2-Q9BQQ3	2-P34932
19	P54725	19-P54725		507	P13639	507-P13639		45	P51784	45-P51784				33-A0AVT1	326-P13797	3-P32119	1-Q15365	1-Q969M7	2-Q9BTK6	2-P35998
19	Q16854	19-Q16854		581	P49327	581-P49327		49	P23193	49-P23193				33-Q93015	351-P30153	3-P36507	1-Q15366	1-Q96CD2	2-Q9H3U1	2-P36871
19	Q53QV2	19-Q53QV2		613	Q9UPQ0-3	613-Q9UPQ0-3		53	Q8NCW5	53-Q8NCW5				33-Q9H1P3	360-P52292	3-P49006	1-Q15645	1-Q96GG9	2-Q9H773	2-P39019
20	P81274	20-P81274		826	Q96P70	826-Q96P70		55	Q9BZV1	55-Q9BZV1				33-Q9H5X1	431-P13639	3-P52788	1-Q15834	1-Q96KB5	2-Q9H9Q2	2-P39748
21	Q14919	21-Q14919		4	O43865	4-O43865		56	Q9UBN7	56-Q9UBN7				35-P38606	441-Q6WKZ4	3-P62877	1-Q16644	1-Q96LD8	2-Q9NR33	2-P40227
21	Q6V1X1	21-Q6V1X1		5	Q9H0B6	5-Q9H0B6		65	P48556	65-P48556				36-P19838-2	444-Q99829	3-Q00796	1-Q16763	1-Q96P47-4	2-Q9NVA2	2-P43487
22	O75937	22-O75937		5	Q9UKL0	5-Q9UKL0		67	P14324	67-P14324				36-Q99961	455-P13639	3-Q99497	1-Q2TAL8	1-Q99832	2-Q9NVR0	2-P45985
22	Q86UY6	22-Q86UY6		9	O94788	9-O94788		67	Q96CP2	67-Q96CP2				38-Q86X76	461-Q8N108	3-Q9NR33	1-Q3MIT2	1-Q9BT23	2-Q9NX24	2-P49321
22	Q9H0R3	22-Q9H0R3		12	O00487	12-O00487		72	P0DP25	72-P0DP25				40-P10809	551-Q13263	3-Q9Y2Z0	1-Q4G0J3	1-Q9BY41	2-Q9P0W2	2-P50990
23	Q12874	23-Q12874		12	Q13185	12-Q13185		74	P0DP25	74-P0DP25				40-Q16543	556-Q86X55	4-P30041	1-Q5JS54	1-Q9H2P9	2-Q9UHV9	2-P52272
23	Q13153	23-Q13153		12	Q13362	12-Q13362		77	Q16537	77-Q16537				41-Q32P41	556-Q9P0L2	6-P49773	1-Q5JTC6	1-Q9NR46	2-Q9UJY4	2-P53365
24	Q8IUQ0	24-Q8IUQ0		14	P26639	14-P26639		78	Q9UIL1	78-Q9UIL1				41-Q9UIL1-3	595-A0AVT1	7-Q9UBB6	1-Q68D20	1-Q9NSY2	2-Q9Y3B9	2-P55072
24	Q8WZA0	24-Q8WZA0		16	Q15032	16-Q15032		79	Q9UIL1	79-Q9UIL1				44-O14775	681-Q9NR19	9-Q9P016	1-Q6AI12	1-Q9UHR6	2-Q9Y4E8	2-P55209
25	Q53S33	25-Q53S33		23	P13639	23-P13639		88	Q9UBP0	88-Q9UBP0				45-ENST00000514363_1_1615631_aTIS_110db1	703-Q08J23	23-Q9NZ72	1-Q6P474	1-Q9UI30	2-Q9Y530	2-P55735
26	P27348	26-P27348		30	P47974	30-P47974		102	P13798	102-P13798				45-Q15555	816-O43707	31-Q9NR09	1-Q7L1V2	1-Q9UKB3	2-Q9Y6Y8	2-P55769
26	P63104	26-P63104		37	Q13309	37-Q13309		109	Q8TCF1	109-Q8TCF1				45-Q8N108	864-P26640	36-P12081	1-Q7Z4G1	1-Q9UPQ3		2-P55854
27	P04150	27-P04150		39	Q58FG1	39-Q58FG1		110	Q9UJZ1	110-Q9UJZ1				45-Q99418	2130-O75369	48-P17050	1-Q7Z6M1	1-Q9Y2L1		2-P57086
27	P63104	27-P63104		49	Q6NXE6	49-Q6NXE6		114	Q9H074	114-Q9H074				49-Q96RR4	9-P0CG47	66-P48556	1-Q7Z7E8	1-Q9Y2Q5		2-P60660
27	Q13569	27-Q13569		53	P09429	53-P09429		141	O00221	141-O00221				50-Q8IW45	12-P52565	179-Q14669	1-Q8N0X7	1-Q9Y2U5		2-P60709
28	Q8N954	28-Q8N954		61	Q32P41	61-Q32P41		151	Q16881	151-Q16881				51-Q8WU43	14-Q9Y6K9	287-Q9HC38	1-Q8N6M0	1-Q9Y3C4		2-P60981
28	Q9NTM9	28-Q9NTM9		71	P06732	71-P06732		152	O94763	152-O94763				51-Q9H5J0	24-Q16626	319-Q9NQA3	1-Q8TD55	1-Q9Y3D8		2-P61758
31	P12277	31-P12277		82	Q9UBQ7	82-Q9UBQ7		172	Q86WP2	172-Q86WP2				53-O15347	47-O60814	373-P0DMV8	1-Q8WVK7	1-Q9Y3P9		2-P61956
31	Q969J3	31-Q969J3		94	P08238	94-P08238		183	Q86TP1	183-Q86TP1				53-P26583	126-P0DP25	373-P11142	1-Q8WXC6	1-Q9Y4P1		2-P62310
31	Q9NYD6	31-Q9NYD6		95	Q7Z3U7	95-Q7Z3U7		198	Q04637	198-Q04637				53-Q9Y2H1	143-Q7Z434	431-Q14112	1-Q92734	2-A2VDF0		2-P62424
32	Q9UP83	32-Q9UP83		108	P62191	108-P62191		210	P11171	210-P11171				54-O43663	157-P17987	623-Q9BYW2	1-Q92989	2-A6NDU8		2-Q01105-2
33	A0AVT1	33-A0AVT1		112	P54725	112-P54725		230	P56270	230-P56270				56-O43303	220-Q13596	1364-Q96L93-2	1-Q96AY4	2-ENST00000328379_2_24793335_CDS_100db1		2-Q02750
33	Q13569	33-Q13569		137	P49419	137-P49419		236	A5YKK6	236-A5YKK6				56-P18615	1-ENST00000506322_4_140379171_aTIS_111db1	1716-Q92824	1-Q96EN9	2-ENST00000440944_9_136327696_aTIS_111db1		2-Q06830
33	Q93015	33-Q93015		142	Q03154	142-Q03154		484	Q92796	484-Q92796				56-Q01433	1-ENST00000543961_12_25803373_ntr_100db1	2465-Q9NR09	1-Q96GX2	2-ENST00000585598_19_38374791_aTIS_111db1		2-Q12792
33	Q9H1P3	33-Q9H1P3		151	Q9ULC4	151-Q9ULC4		813	Q7Z3T8	813-Q7Z3T8				56-Q9BWU0	1-ENST00000567212_16_23557952_aTIS_111db1	3841-Q86UQ4	1-Q96HQ2	2-O00625		2-Q13263
33	Q9H5X1	33-Q9H5X1		155	Q9Y5A7	155-Q9Y5A7		862	P49588	862-P49588				58-Q05048	1-ENST00000567382_16_83808062_5UTR_111db1	5-Q9Y6K1	1-Q96HR8	2-O14497		2-Q13404
35	P38606	35-P38606		164	P35998	164-P35998		1607	P35579	1607-P35579				58-Q8NBT2	1-ENST00000661807_14_90399082_aTIS_111db1	6-Q70IA6	1-Q96RG2	2-O14562		2-Q13561
36	P19838-2	36-P19838-2		166	Q92734	166-Q92734		3736	Q9NZR2	3736-Q9NZR2				58-Q96F05	1-O00161	31-Q14103	1-Q99426	2-O14602		2-Q14103
36	Q6YP21	36-Q6YP21		172	P09960	172-P09960		22	Q96EX3	22-Q96EX3				60-O14641	1-O14965	51-O43847	1-Q9BRT9	2-O14618		2-Q14204
36	Q8IZ73	36-Q8IZ73		183	P52788	183-P52788		3	O43598	3-O43598				60-Q9UKV3	1-O43491	57-P47914	1-Q9BS16	2-O14745		2-Q15046
36	Q99961	36-Q99961		185	O95721	185-O95721		3	P14868	3-P14868				62-Q6ZS17	1-O60268	75-P07711	1-Q9BSL1	2-O15212		2-Q15102
38	Q86X76	38-Q86X76		207	Q7L5N1	207-Q7L5N1		3	P18669	3-P18669				66-P43034	1-O60343	89-Q9BZK7	1-Q9BU89	2-O15347		2-Q15283
39	P51965	39-P51965		217	O60749	217-O60749		3	P23610	3-P23610				67-Q9H869	1-O75030	162-Q92734	1-Q9NX31	2-O43524		2-Q15819
40	P10809	40-P10809		224	P54577	224-P54577		3	P32119	3-P32119				70-P38646	1-O75143	168-P61081	1-Q9P1F3	2-O43707		2-Q2VPK5
40	Q16543	40-Q16543		238	P15927	238-P15927		3	P36507	3-P36507				70-Q6PL24	1-O95229	195-Q15056	1-Q9UBE0	2-O43719		2-Q3ZCW2
40	Q969R2	40-Q969R2		240	Q9Y6I3	240-Q9Y6I3		3	P49006	3-P49006				76-P49247	1-O95677	273-O95274	1-Q9UBI1	2-O43805		2-Q6P2E9
41	Q32P41	41-Q32P41		241	Q9Y6I3	241-Q9Y6I3		3	P52788	3-P52788				77-O94973	1-P04637	275-Q9UMX0	1-Q9UGI8	2-O75116		2-Q6PKG0
41	Q9UIL1-3	41-Q9UIL1-3		257	Q16555	257-Q16555		3	P62877	3-P62877				77-P07954	1-P07900	328-Q16643	1-Q9UNE7	2-O75348		2-Q7L2H7
42	P22314	42-P22314		284	O60749	284-O60749		3	Q00796	3-Q00796				77-Q7Z569	1-P09651	364-P68371	1-Q9UPQ9-2	2-O75607		2-Q7L5N1
42	P55209	42-P55209		305	Q5TC12	305-Q5TC12		3	Q13263	3-Q13263				80-Q9Y448	1-P0DMV8	28-P05204	1-Q9Y265	2-O75934		2-Q86U42
42	Q9H3H3	42-Q9H3H3		309	Q15365	309-Q15365		3	Q7L5N1	3-Q7L5N1				85-Q13148	1-P11172-2	33-P14866	1-Q9Y2Y0	2-O94760		2-Q86X55
43	P55209	43-P55209		309	Q9Y4P1	309-Q9Y4P1		3	Q96P70	3-Q96P70				89-Q04637	1-P11831	60-P63092	1-Q9Y4P8	2-P00338		2-Q92598
44	O14775	44-O14775		317	Q15366	317-Q15366		3	Q96S44	3-Q96S44				90-Q4J6C6	1-P14859	225-P56270	2-A6NKD9	2-P00558		2-Q92922
45	ENST00000514363_1_1615631_aTIS_110db1	45-ENST00000514363_1_1615631_aTIS_110db1		322	P04350	322-P04350		3	Q99497	3-Q99497				91-Q9HBU6	1-P17980	227-P60709	2-E9PAV3	2-P04075		2-Q969T9
45	O60888	45-O60888		326	P13797	326-P13797		3	Q9NR33	3-Q9NR33				91-Q9UQF2	1-P20839-3	411-Q4VCS5	2-ENST00000357325_1_156751579_5UTR_100db1	2-P06733		2-Q96DE5
45	P51784	45-P51784		351	P30153	351-P30153		3	Q9Y2Z0	3-Q9Y2Z0				92-Q69YQ0	1-P28749	1-A0AVT1	2-ENST00000547773_12_76074219_aTIS_111db1	2-P07108		2-Q96FW1
45	Q15555	45-Q15555		360	P52292	360-P52292		4	P30041	4-P30041				102-O60716	1-P35237	1-A2VDF0	2-ENST00000556323_14_92026566_ntr_100db1	2-P08865		2-Q96G46
45	Q8N108	45-Q8N108		431	P13639	431-P13639		6	P49773	6-P49773				102-O95758	1-P35250	1-ENST00000274562_5_146182523_5UTR_100db1	2-ENST00000556323_14_92026617_ntr_100db1	2-P09211		2-Q96IK1
45	Q99418	45-Q99418		441	Q6WKZ4	441-Q6WKZ4		7	Q9UBB6	7-Q9UBB6				103-Q9UKY7	1-P41252	1-ENST00000292314_3_46976771_aTIS_111db1	2-ENST00000564163_15_52568892_aTIS_111db1	2-P09972		2-Q96KQ7
49	Q96RR4	49-Q96RR4		444	Q99829	444-Q99829		9	Q9P016	9-Q9P016				104-Q9BSL1	1-P42574	1-ENST00000341885_1_32650565_aTIS_111db1	2-ENST00000644631_2_38876053_aTIS_111db1	2-P11908		2-Q96P70
50	Q8IW45	50-Q8IW45		455	P13639	455-P13639		23	Q9NZ72	23-Q9NZ72				110-Q9Y2J2	1-P42771	1-ENST00000370558_1_86704909_CDS_100db1	2-O00116	2-P12277		2-Q99733
51	Q8WU43	51-Q8WU43		461	Q8N108	461-Q8N108		31	Q9NR09	31-Q9NR09				113-A8MZ97	1-P49711	1-ENST00000454366_22_46297401_aTIS_111db1	2-O00299	2-P13639		2-Q99966
51	Q9H5J0	51-Q9H5J0		551	Q13263	551-Q13263		36	P12081	36-P12081				118-ENST00000492843_7_151735993_aTIS_111db1	1-P52952	1-O00487	2-O00499	2-P14174		2-Q9BPY3
53	O15347	53-O15347		556	Q86X55	556-Q86X55		48	P17050	48-P17050				118-Q14444	1-P54687	1-O00512	2-O00571	2-P14621		2-Q9BTW9
53	P09429	53-P09429		556	Q9P0L2	556-Q9P0L2		66	P48556	66-P48556				124-Q9C0E8	1-P55011	1-O43805	2-O14733	2-P15104		2-Q9BTY7
53	P26583	53-P26583		595	A0AVT1	595-A0AVT1		179	Q14669	179-Q14669				124-Q9UPT9	1-P62380	1-O60346	2-O14907	2-P15311		2-Q9BVG4
53	Q9Y2H1	53-Q9Y2H1		629	P07900	629-P07900		287	Q9HC38	287-Q9HC38				128-Q9BSH4	1-P63172	1-O75531	2-O43491	2-P17655		2-Q9C0C9
54	O43663	54-O43663		681	Q9NR19	681-Q9NR19		319	Q9NQA3	319-Q9NQA3				130-Q9BY43	1-P98177	1-O76075	2-O43583	2-P18669		2-Q9H6Z4
55	P41250	55-P41250		703	Q08J23	703-Q08J23		373	P0DMV8	373-P0DMV8				135-P49023	1-Q01850	1-O94788	2-O43768	2-P19338		2-Q9H7Z6
56	O43303	56-O43303		811	O43592	811-O43592		373	P11142	373-P11142				143-Q12972	1-Q06830	1-O95989	2-O60502	2-P19838		2-Q9HCJ3
56	P18615	56-P18615		816	O43707	816-O43707		431	Q14112	431-Q14112				153-Q7Z2K8	1-Q12974	1-O96018	2-O75223	2-P20839		2-Q9NRG0
56	Q01433	56-Q01433		864	P26640	864-P26640		623	Q9BYW2	623-Q9BYW2				154-Q86W92	1-Q13137	1-P02795	2-O75506	2-P21108		2-Q9NX70
56	Q9BWU0	56-Q9BWU0		898	Q9UI26	898-Q9UI26		1364	Q96L93-2	1364-Q96L93-2				159-Q8N954	1-Q13200	1-P05387	2-O75533	2-P23381		2-Q9NZU5
58	Q05048	58-Q05048		2074	P49327	2074-P49327		1716	Q92824	1716-Q92824				169-P06733	1-Q15029	1-P07737	2-O75937	2-P23396		2-Q9P289
58	Q8NBT2	58-Q8NBT2		2130	O75369	2130-O75369		2465	Q9NR09	2465-Q9NR09				173-Q8TDR2	1-Q16587-5	1-P08579	2-O76003	2-P23588		2-Q9UID3
58	Q96F05	58-Q96F05		9	P0CG47	9-P0CG47		3841	Q86UQ4	3841-Q86UQ4				177-O75534	1-Q16658	1-P11940	2-O95340	2-P25685		2-Q9UIU6
60	O14641	60-O14641		12	P52565	12-P52565		3	P49368	3-P49368				179-P11172	1-Q52LJ0	1-P15923	2-O95630	2-P27816		2-Q9UK76
60	Q9UKV3	60-Q9UKV3		14	Q9Y6K9	14-Q9Y6K9		3	Q99832	3-Q99832				185-P53990	1-Q6DHV7	1-P17612	2-P04818	2-P28838-2		2-Q9Y281
62	Q6ZS17	62-Q6ZS17		24	Q16626	24-Q16626		5	Q9Y6K1	5-Q9Y6K1				185-Q9NRY5	1-Q7L1T6	1-P19338	2-P05423	2-P30041		2-Q9Y2K2
63	Q9H4G0	63-Q9H4G0		25	O75347	25-O75347		6	Q70IA6	6-Q70IA6				185-Q9Y3L3	1-Q7L9L4-2	1-P23508	2-P06730	2-P30047		2-Q9Y2Z0
66	P43034	66-P43034		29	Q8WUR7	29-Q8WUR7		12	O00487	12-O00487				207-Q96JY6	1-Q7Z401	1-P25786	2-P06753-2	2-P30566		2-Q9Y3D0
67	P14324	67-P14324		45	P20290	45-P20290		14	P26639	14-P26639				212-O60907	1-Q86VM9	1-P25963	2-P07741	2-P30626		2-Q9Y5S9
67	Q9H869	67-Q9H869		47	O60814	47-O60814		31	Q14103	31-Q14103				214-P26641	1-Q86VQ6	1-P31350	2-P10412	2-P31939
70	P38646	70-P38646		54	P30044	54-P30044		51	O43847	51-O43847				229-Q9NP31	1-Q86VW0	1-P35249	2-P14859-5	2-P33552
70	Q6PL24	70-Q6PL24		54	Q13765	54-Q13765		57	P47914	57-P47914				242-Q9UGJ0	1-Q8IZ21	1-P35544	2-P16403	2-P33992
76	P49247	76-P49247		126	P0DP25	126-P0DP25		75	P07711	75-P07711				267-Q5W0B1	1-Q8N0Y2	1-P35611	2-P17252	2-P35579
77	O94973	77-O94973		143	Q7Z434	143-Q7Z434		89	Q9BZK7	89-Q9BZK7				287-P20810	1-Q8N128	1-P36507	2-P20962	2-P36404
77	P07954	77-P07954		157	P17987	157-P17987		94	P08238	94-P08238				350-Q9UPQ9	1-Q8N720	1-P37840	2-P23025	2-P36543
77	Q7Z569	77-Q7Z569		178	P12277	178-P12277		162	Q92734	162-Q92734				351-Q99952	1-Q8NA03	1-P40227	2-P23527	2-P41236
78	Q9UIL1	78-Q9UIL1		220	Q13596	220-Q13596		168	P61081	168-P61081				410-Q9H4E7	1-Q8NG31	1-P46976	2-P25098	2-P43243
79	Q9UIL1	79-Q9UIL1		1	A0MZ66	1-A0MZ66		195	Q15056	195-Q15056				414-Q9H4E7	1-Q8NI08	1-P48059-2	2-P25398	2-P46060
80	Q9Y448	80-Q9Y448		1	ENST00000486575_22_20127011_ntr_100db1	1-ENST00000486575_22_20127011_ntr_100db1		228	P56270	228-P56270				422-P98170	1-Q8TCG2	1-P48200	2-P27540	2-P46976
83	Q86W56	83-Q86W56		1	ENST00000506322_4_140379171_aTIS_111db1	1-ENST00000506322_4_140379171_aTIS_111db1		273	O95274	273-O95274				424-P50395	1-Q8WUD4	1-P49585	2-P27694	2-P47756
83	Q9UIL1	83-Q9UIL1		1	ENST00000543961_12_25803373_ntr_100db1	1-ENST00000543961_12_25803373_ntr_100db1		275	Q9UMX0	275-Q9UMX0				429-P06737	1-Q8WVL7	1-P50502	2-P29144	2-P47897
85	Q13148	85-Q13148		1	ENST00000567212_16_23557952_aTIS_111db1	1-ENST00000567212_16_23557952_aTIS_111db1		328	Q16643	328-Q16643				437-Q4VCS5	1-Q8WVT3	1-P51858-2	2-P30519	2-P48643
89	Q04637	89-Q04637		1	ENST00000567382_16_83808062_5UTR_111db1	1-ENST00000567382_16_83808062_5UTR_111db1		364	P68371	364-P68371				515-Q9BXW6	1-Q93062	1-P52306	2-P30520	2-P49189
90	Q4J6C6	90-Q4J6C6		1	ENST00000661807_14_90399082_aTIS_111db1	1-ENST00000661807_14_90399082_aTIS_111db1		514	Q9Y467	514-Q9Y467				518-P0DMV8	1-Q96CX6	1-P53365	2-P33176	2-P49418
91	Q9HBU6	91-Q9HBU6		1	O00161	1-O00161		3	P14174	3-P14174				518-P11142	1-Q96DH6	1-P55735	2-P35520	2-P49427
91	Q9UQF2	91-Q9UQF2		1	O00273	1-O00273		28	P05204	28-P05204				519-P0DMV8	1-Q96DT6	1-P56192	2-P35548	2-P49773
92	Q69YQ0	92-Q69YQ0		1	O00287	1-O00287		29	Q8WUR7	29-Q8WUR7				532-Q14050	1-Q96GV9	1-P56945	2-P46821	2-P52306-3
102	O60716	102-O60716		1	O14530	1-O14530		33	P14866	33-P14866				692-P07900	1-Q96I15	1-P61160	2-P46940	2-P53350
102	O95758	102-O95758		1	O14965	1-O14965		33	P28838	33-P28838				825-P41252	1-Q96K76-4	1-P62081	2-P47755	2-P54105
103	Q9UKY7	103-Q9UKY7		1	O43347	1-O43347		43	P55209	43-P55209				994-P18206	1-Q96M27	1-P62714	2-P49354	2-P55263
104	Q9BSL1	104-Q9BSL1		1	O43396	1-O43396		54	P30044	54-P30044				6-P05204	1-Q96NT3	1-P62861	2-P49770	2-P56945-8
105	P52815	105-P52815		1	O43399	1-O43399		60	P63092	60-P63092				6-P23528	1-Q96S55	1-Q00534	2-P50579	2-P58876
109	Q8TCF1	109-Q8TCF1		1	O43491	1-O43491		225	P56270	225-P56270				40-P62937	1-Q99504	1-Q07866	2-P51610	2-P61024
110	Q9UJZ1	110-Q9UJZ1		1	O43504	1-O43504		227	P60709	227-P60709				3-O00231	1-Q9BRP8	1-Q12888	2-P52597	2-P61289
110	Q9Y2J2	110-Q9Y2J2		1	O60268	1-O60268		287	Q02447	287-Q02447				3-O00410	1-Q9BTY7	1-Q13015	2-P53396	2-P62195
113	A8MZ97	113-A8MZ97		1	O60271	1-O60271		411	Q4VCS5	411-Q4VCS5				3-O43324	1-Q9BV86	1-Q13098-7	2-P53611	2-P62316
118	ENST00000492843_7_151735993_aTIS_111db1	118-ENST00000492843_7_151735993_aTIS_111db1		1	O60341	1-O60341		1	A0AVT1	1-A0AVT1				3-P07741	1-Q9BVQ7	1-Q13418	2-P55039	2-P62318
118	Q14444	118-Q14444		1	O60343	1-O60343		1	A2VDF0	1-A2VDF0				3-P20962	1-Q9BW62	1-Q14135	2-P56211	2-P62877
124	Q9C0E8	124-Q9C0E8		1	O60716	1-O60716		1	ENST00000274562_5_146182523_5UTR_100db1	1-ENST00000274562_5_146182523_5UTR_100db1				3-P23528	1-Q9BZL1	1-Q14315	2-P60484	2-P62937
124	Q9UPT9	124-Q9UPT9		1	O75030	1-O75030		1	ENST00000292314_3_46976771_aTIS_111db1	1-ENST00000292314_3_46976771_aTIS_111db1				3-P27708	1-Q9H115	1-Q14651	2-P60866	2-P63010
128	Q9BSH4	128-Q9BSH4		1	O75143	1-O75143		1	ENST00000341885_1_32650565_aTIS_111db1	1-ENST00000341885_1_32650565_aTIS_111db1				3-P40227	1-Q9H3R5	1-Q14790	2-P60983	2-P68402
130	Q9BY43	130-Q9BY43		1	O75179	1-O75179		1	ENST00000370558_1_86704909_CDS_100db1	1-ENST00000370558_1_86704909_CDS_100db1				3-P48637	1-Q9H446	1-Q15233	2-P62140	2-P78316
135	P49023	135-P49023		1	O75582	1-O75582		1	ENST00000454366_22_46297401_aTIS_111db1	1-ENST00000454366_22_46297401_aTIS_111db1				3-P49773	1-Q9H7X3	1-Q15417	2-P62942	2-P78371
143	Q12972	143-Q12972		1	O94885	1-O94885		1	O00487	1-O00487				3-P60709	1-Q9H9R9	1-Q2NL68	2-P63241	2-P78406
152	O94763	152-O94763		1	O94889	1-O94889		1	O00512	1-O00512				3-P63261	1-Q9HB71-3	1-Q53FT3	2-P67809	2-Q00796
153	Q7Z2K8	153-Q7Z2K8		1	O95229	1-O95229		1	O43399	1-O43399				3-P78371	1-Q9NPQ8	1-Q5EBL8	2-Q02790	2-Q01844
154	Q86W92	154-Q86W92		1	O95373	1-O95373		1	O43805	1-O43805				3-Q5VYK3	1-Q9NQ86-4	1-Q5QJ74	2-Q02878	2-Q03154
159	Q8N954	159-Q8N954		1	O95379	1-O95379		1	O60220	1-O60220				3-Q6VN20	1-Q9NUG6	1-Q5T6V5	2-Q09019	2-Q04446
169	P06733	169-P06733		1	O95677	1-O95677		1	O60271	1-O60271				3-Q7Z5L9	1-Q9NW82	1-Q6NS38	2-Q09028	2-Q04760
173	Q8TDR2	173-Q8TDR2		1	O95801	1-O95801		1	O60341	1-O60341				3-Q86X55	1-Q9NWM0	1-Q6ZYL4	2-Q09028-2	2-Q0VGL1
177	O75534	177-O75534		1	O95999	1-O95999		1	O60346	1-O60346				3-Q9HCN4	1-Q9NWY4	1-Q7Z6B0	2-Q13126	2-Q13049
179	P11172	179-P11172		1	P04406	1-P04406		1	O60784	1-O60784				3-Q9UG63	1-Q9P2B7	1-Q7Z6Z7	2-Q13129	2-Q13098
185	P53990	185-P53990		1	P04637	1-P04637		1	O75531	1-O75531				4-P00558	1-Q9UJF2-2	1-Q86TL0	2-Q13177	2-Q13098-6
185	Q9NRY5	185-Q9NRY5		1	P06493	1-P06493		1	O76021	1-O76021				4-P04080	1-Q9UKB1	1-Q86TP1	2-Q13362-4	2-Q13155
185	Q9Y3L3	185-Q9Y3L3		1	P07900	1-P07900		1	O76075	1-O76075				4-P06454	1-Q9UKV3-3	1-Q8IVW6	2-Q13451	2-Q13185
207	Q96JY6	207-Q96JY6		1	P09651	1-P09651		1	O94788	1-O94788				5-P20962	1-Q9Y2J2	1-Q8IWC1	2-Q14151	2-Q13564
212	O60907	212-O60907		1	P0DMV8	1-P0DMV8		1	O94889	1-O94889				8-O00479	1-Q9Y4R8	1-Q8IWQ3	2-Q14376	2-Q13573
214	P26641	214-P26641		1	P11142	1-P11142		1	O95232	1-O95232				8-P20962	2-A0A286YEY9	1-Q8IWZ3	2-Q15020	2-Q14188
229	Q9NP31	229-Q9NP31		1	P11172-2	1-P11172-2		1	O95394	1-O95394				9-ENST00000261016_2_203376016_aTIS_111db1	2-ENST00000216019_22_38506168_ntr_100db1	1-Q8IXM2	2-Q15545	2-Q14694
242	Q9UGJ0	242-Q9UGJ0		1	P11586	1-P11586		1	O95801	1-O95801				9-ENST00000582213_17_7572835_ntr_100db1	2-ENST00000253023_19_58558510_5UTR_100db1	1-Q8IY22	2-Q16576	2-Q14919
267	Q5W0B1	267-Q5W0B1		1	P11831	1-P11831		1	O95825	1-O95825				10-P20962	2-ENST00000446576_X_72181856_aTIS_111db1	1-Q8IYB3	2-Q16637	2-Q15019
287	P20810	287-P20810		1	P14859	1-P14859		1	O95989	1-O95989				10-Q9UBE0	2-ENST00000460231_3_101574216_aTIS_111db1	1-Q8N3F0	2-Q16658	2-Q15024
350	Q9UPQ9	350-Q9UPQ9		1	P17980	1-P17980		1	O95999	1-O95999				11-O60664	2-ENST00000521913_8_26514326_aTIS_111db1	1-Q8N543	2-Q4LDG9	2-Q15172
351	Q99952	351-Q99952		1	P19623	1-P19623		1	O96018	1-O96018				12-O00479	2-ENST00000530374_8_144462654_aTIS_111db1	1-Q8N8R7	2-Q5VYK3	2-Q15417
410	Q9H4E7	410-Q9H4E7		1	P20248	1-P20248		1	P02795	1-P02795				13-P20962	2-ENST00000555320_14_80822530_ntr_010db2	1-Q8NFG4	2-Q6IA86	2-Q15691
414	Q9H4E7	414-Q9H4E7		1	P20810-4	1-P20810-4		1	P04080	1-P04080				14-P06753-2	2-ENST00000567382_16_83808062_5UTR_111db1	1-Q8NFH4	2-Q6PCE3	2-Q15723-2
422	P98170	422-P98170		1	P20810-8	1-P20810-8		1	P04632	1-P04632				15-Q86U90	2-ENST00000569492_16_35803171_ntr_100db1	1-Q8NFP7	2-Q6VN20	2-Q16186
424	P50395	424-P50395		1	P20839-3	1-P20839-3		1	P05387	1-P05387				18-P22059	2-ENST00000570259_16_83808062_5UTR_111db1	1-Q8TEV9	2-Q6ZN18	2-Q16204
429	P06737	429-P06737		1	P20936	1-P20936		1	P06733	1-P06733				20-P15531	2-ENST00000586518_17_75779096_ntr_010db2	1-Q92600	2-Q71UI9	2-Q19AV6
437	Q4VCS5	437-Q4VCS5		1	P26639	1-P26639		1	P07737	1-P07737				20-Q9UNW1	2-ENST00000645580_6_2968780_aTIS_111db1	1-Q92615	2-Q76N32	2-Q3MII6
515	Q9BXW6	515-Q9BXW6		1	P27694	1-P27694		1	P07951	1-P07951				22-A6NIH7	2-L0R819	1-Q92696	2-Q7Z5W3	2-Q6P597
518	P0DMV8	518-P0DMV8		1	P28749	1-P28749		1	P08579	1-P08579				22-Q16181	2-O00170	1-Q93009	2-Q86SQ7	2-Q712K3
518	P11142	518-P11142		1	P31153	1-P31153		1	P09936	1-P09936				23-P26639	2-O00442	1-Q96A49	2-Q86Y56	2-Q7L5D6
519	P0DMV8	519-P0DMV8		1	P31948	1-P31948		1	P0CG47	1-P0CG47				24-Q8N0Y7	2-O15231-9	1-Q96C28	2-Q8IVM0	2-Q7L8A9
532	Q14050	532-Q14050		1	P32929	1-P32929		1	P10746	1-P10746				27-Q16512	2-O15372	1-Q96FC7	2-Q8IWT0	2-Q86TA1
692	P07900	692-P07900		1	P35237	1-P35237		1	P11441	1-P11441				32-Q9P2E9	2-O43318	1-Q96PK6	2-Q8IXQ5	2-Q8IWQ3
825	P41252	825-P41252		1	P35250	1-P35250		1	P11586	1-P11586				35-P36507	2-O43390	1-Q9BQ04	2-Q8N6N3	2-Q8NB46
994	P18206	994-P18206		1	P37108	1-P37108		1	P11940	1-P11940				42-P60709	2-O60832	1-Q9BTE0	2-Q8ND24	2-Q8ND56
6	P05204	6-P05204		1	P41252	1-P41252		1	P12814	1-P12814				46-P60709	2-O60841	1-Q9BUE0	2-Q8TBB5	2-Q8TAC2
6	P23528	6-P23528		1	P42574	1-P42574		1	P14174	1-P14174				50-Q99497	2-O94889	1-Q9BWW4	2-Q8WW12	2-Q8WV07
40	P62937	40-P62937		1	P42771	1-P42771		1	P15923	1-P15923				51-P11142	2-O95716	1-Q9C010	2-Q8WWH5	2-Q8WVD3
3	ENST00000535997_16_89657597_5UTR_100db1	3-ENST00000535997_16_89657597_5UTR_100db1		1	P43490	1-P43490		1	P17612	1-P17612				54-ENST00000636694_9_35351527_aTIS_111db1	2-O96005	1-Q9H3U1	2-Q92522	2-Q8WVM8
3	O00231	3-O00231		1	P43686	1-P43686		1	P17987	1-P17987				54-P06454	2-P04183	1-Q9HD47	2-Q92990	2-Q8WXX5
3	O00410	3-O00410		1	P46379	1-P46379		1	P19338	1-P19338				61-P14174	2-P05114	1-Q9NRN9	2-Q96CG3	2-Q92615
3	O43324	3-O43324		1	P49327	1-P49327		1	P19623	1-P19623				63-Q96EY8	2-P05204	1-Q9NRV9	2-Q96CP2	2-Q92945
3	P07741	3-P07741		1	P49711	1-P49711		1	P20248	1-P20248				65-Q6PJ69	2-P06454-2	1-Q9NUK0-5	2-Q96G03	2-Q96B26
3	P20962	3-P20962		1	P51817	1-P51817		1	P23508	1-P23508				68-O95229	2-P08397	1-Q9NVM4	2-Q96HQ2	2-Q96BW5
3	P23528	3-P23528		1	P52888	1-P52888		1	P25786	1-P25786				70-ENST00000530835_11_90283408_ntr_011db2	2-P09417	1-Q9NX24	2-Q96S94	2-Q96C90
3	P27708	3-P27708		1	P52952	1-P52952		1	P25963	1-P25963				72-P43487	2-P11802	1-Q9NZI8	2-Q96T76	2-Q96HR3
3	P40227	3-P40227		1	P53803	1-P53803		1	P27348	1-P27348				74-ENST00000530835_11_90283408_ntr_011db2	2-P12081	1-Q9UBK8	2-Q99584	2-Q96J01
3	P48637	3-P48637		1	P53805	1-P53805		1	P30085	1-P30085				79-P06753	2-P13984	1-Q9UHY7	2-Q99611	2-Q96KP4
3	P49773	3-P49773		1	P54577	1-P54577		1	P31153	1-P31153				93-Q9Y266	2-P20337	1-Q9UI12	2-Q99615	2-Q99439
3	P60709	3-P60709		1	P54619	1-P54619		1	P31350	1-P31350				94-P32119	2-P27482	1-Q9UI26	2-Q99707	2-Q99471
3	P63261	3-P63261		1	P54687	1-P54687		1	P31483	1-P31483				99-Q03933	2-P30419	1-Q9UK76	2-Q99873	2-Q99622
3	P78371	3-P78371		1	P54819	1-P54819		1	P31939	1-P31939				109-P00558	2-P31151	1-Q9UKK9	2-Q99873-3	2-Q99961
3	Q13263	3-Q13263		1	P55011	1-P55011		1	P31943	1-P31943				112-P47897	2-P31323	1-Q9ULP9	2-Q99880	2-Q9BQ04
3	Q5VYK3	3-Q5VYK3		1	P55060	1-P55060		1	P35249	1-P35249				114-Q9H7S9	2-P31949	1-Q9UQL6	2-Q9BU02	2-Q9BRP1
3	Q6VN20	3-Q6VN20		1	P55884	1-P55884		1	P35544	1-P35544				121-Q969E8	2-P42766	1-Q9UQL6-3	2-Q9BU89	2-Q9BW61
3	Q7Z5L9	3-Q7Z5L9		1	P58004	1-P58004		1	P35611	1-P35611				123-A6NNZ2	2-P48634	1-Q9Y297	2-Q9BV86	2-Q9BW83
3	Q86X55	3-Q86X55		1	P61163	1-P61163		1	P36507	1-P36507				129-P32119	2-P49915	1-Q9Y2Y1	2-Q9GZR1	2-Q9BXR0
3	Q9HCN4	3-Q9HCN4		1	P61978	1-P61978		1	P37840	1-P37840				130-Q06830	2-P50851	1-Q9Y4Z0	2-Q9GZV4	2-Q9BY32
3	Q9UG63	3-Q9UG63		1	P62380	1-P62380		1	P38606	1-P38606				133-O43583	2-P51397	1-Q9Y547	2-Q9H098	2-Q9H3H3
4	P00558	4-P00558		1	P63104	1-P63104		1	P40227	1-P40227				154-Q58FF6	2-P51532	1-Q9Y617	2-Q9H832	2-Q9H3Q1
4	P04080	4-P04080		1	P63172	1-P63172		1	P42345	1-P42345				160-O94921	2-P52564	1-Q9Y6P5	2-Q9H867	2-Q9H444
4	P06454	4-P06454		1	P98177	1-P98177		1	P46379	1-P46379				178-Q05086	2-P52907	2-A0A0U1RRE5	2-Q9HB71	2-Q9H6Q4
5	P20962	5-P20962		1	Q00535	1-Q00535		1	P46734	1-P46734				185-P62195	2-P53041	2-A0JNW5	2-Q9NQT5	2-Q9H6T3
8	O00479	8-O00479		1	Q01850	1-Q01850		1	P46976	1-P46976				196-Q9HB71	2-P53582	2-A2A3K4	2-Q9NRF9	2-Q9H7E9
8	P20962	8-P20962		1	Q06203	1-Q06203		1	P47224	1-P47224				224-Q9BRZ2	2-P53609	2-B5ME19	2-Q9NUP7	2-Q9H993
9	ENST00000261016_2_203376016_aTIS_111db1	9-ENST00000261016_2_203376016_aTIS_111db1		1	Q06787	1-Q06787		1	P48059-2	1-P48059-2				229-P60174	2-P54652	2-ENST00000331272_10_101695105_aTIS_111db1	2-Q9NVH1	2-Q9HA47
9	ENST00000582213_17_7572835_ntr_100db1	9-ENST00000582213_17_7572835_ntr_100db1		1	Q06830	1-Q06830		1	P48147	1-P48147				233-Q8N1F8	2-P54819	2-ENST00000371646_6_44247169_5UTR_010db2	2-Q9NWH9	2-Q9NP79
10	P20962	10-P20962		1	Q07812	1-Q07812		1	P48200	1-P48200				238-O43175	2-P55210	2-ENST00000372856_1_39575984_5UTR_100db1	2-Q9NWT6	2-Q9NPA8
10	Q9UBE0	10-Q9UBE0		1	Q12904-2	1-Q12904-2		1	P48739	1-P48739				252-B7ZAQ6	2-P60510	2-ENST00000374496_6_33417608_CDS_100db1	2-Q9NX38	2-Q9NPF4
11	O60664	11-O60664		1	Q12974	1-Q12974		1	P49368	1-P49368				255-P68104	2-P61158	2-ENST00000415278_1_96448241_ntr_001db3	2-Q9NXR5	2-Q9NQP4
12	O00479	12-O00479		1	Q13137	1-Q13137		1	P49585	1-P49585				257-Q14651	2-P62333	2-ENST00000458332_17_19446852_ntr_111db1	2-Q9UBE0	2-Q9NRX4
13	P20962	13-P20962		1	Q13200	1-Q13200		1	P50402	1-P50402				281-P40227	2-P62873	2-ENST00000478033_1_159918889_ntr_100db1	2-Q9UBM7	2-Q9NTX5-2
14	P06753-2	14-P06753-2		1	Q13432	1-Q13432		1	P50502	1-P50502				292-Q96S42	2-P62879	2-ENST00000498385_22_23894847_ntr_001db3	2-Q9UBW8	2-Q9NUJ3
15	Q86U90	15-Q86U90		1	Q13451	1-Q13451		1	P51817	1-P51817				313-P11142	2-P63092	2-O00264	2-Q9UG63	2-Q9NVH2
18	P22059	18-P22059		1	Q13613	1-Q13613		1	P51858-2	1-P51858-2				322-P0DPH8	2-P63272	2-O00479	2-Q9UJX6	2-Q9NVP2
20	P15531	20-P15531		1	Q13685	1-Q13685		1	P52306	1-P52306				322-P12277	2-P85037	2-O00762	2-Q9UK45	2-Q9NWV4
20	Q9UNW1	20-Q9UNW1		1	Q13813	1-Q13813		1	P52747	1-P52747				322-Q9NP61	2-Q02446	2-O14744	2-Q9UKG1	2-Q9NX46
22	A6NIH7	22-A6NIH7		1	Q14566	1-Q14566		1	P52888	1-P52888				325-P11142	2-Q08209	2-O14818	2-Q9UMX0	2-Q9NY33
22	Q16181	22-Q16181		1	Q15029	1-Q15029		1	P53365	1-P53365				327-Q99832	2-Q13153	2-O15067	2-Q9UPN9	2-Q9P0P0
23	P26639	23-P26639		1	Q15365	1-Q15365		1	P53803	1-P53803				350-P04350	2-Q13164	2-O15084	2-Q9UPR3	2-Q9UBB6
24	Q8N0Y7	24-Q8N0Y7		1	Q15366	1-Q15366		1	P53805	1-P53805				352-P00558	2-Q13435	2-O15127	2-Q9UQ80	2-Q9UDY8
27	Q16512	27-Q16512		1	Q15369	1-Q15369		1	P54727	1-P54727				361-Q13509	2-Q13637	2-O15151	2-Q9Y259	2-Q9UHB4
32	Q9P2E9	32-Q9P2E9		1	Q15645	1-Q15645		1	P54819	1-P54819				362-P21397	2-Q13952	2-O43172-2	2-Q9Y266	2-Q9UHD8-5
35	P36507	35-P36507		1	Q15714	1-Q15714		1	P55735	1-P55735				378-P78371	2-Q14181	2-O43175	2-Q9Y2U8	2-Q9UJ70
42	P60709	42-P60709		1	Q15834	1-Q15834		1	P56192	1-P56192				404-A1L390	2-Q14498	2-O43314	2-Q9Y2V7	2-Q9UJX2
46	P60709	46-P60709		1	Q16587-5	1-Q16587-5		1	P56945	1-P56945				419-P78371	2-Q15007	2-O43379	2-Q9Y4L5	2-Q9UN37
50	Q99497	50-Q99497		1	Q16644	1-Q16644		1	P58004	1-P58004				526-Q9NZT2	2-Q15257	2-O43678	2-Q9Y5J9	2-Q9UNH7
51	P11142	51-P11142		1	Q16658	1-Q16658		1	P61081	1-P61081				709-P55786	2-Q16254	2-O43813	2-Q9Y5P8	2-Q9Y2V2
54	ENST00000636694_9_35351527_aTIS_111db1	54-ENST00000636694_9_35351527_aTIS_111db1		1	Q16763	1-Q16763		1	P61160	1-P61160				839-O75334	2-Q16537	2-O60488-2	2-Q9Y5Q8	2-Q9Y4Y9
54	P06454	54-P06454		1	Q2TAL8	1-Q2TAL8		1	P61978	1-P61978				841-P35579-2	2-Q16576-2	2-O60506		2-Q9Y5A7
61	P14174	61-P14174		1	Q32P44	1-Q32P44		1	P62081	1-P62081				3946-Q8TE73	2-Q16831	2-O60518		2-Q9Y696
63	Q96EY8	63-Q96EY8		1	Q3MIT2	1-Q3MIT2		1	P62258	1-P62258				3-Q9BTT0	2-Q32MZ4	2-O60678		2-Q9Y6A5
65	Q6PJ69	65-Q6PJ69		1	Q4G0J3	1-Q4G0J3		1	P62714	1-P62714				14-P50990	2-Q3B7T1	2-O60884
68	O95229	68-O95229		1	Q52LJ0	1-Q52LJ0		1	P62861	1-P62861				18-Q92522	2-Q5SSJ5	2-O75131
70	ENST00000530835_11_90283408_ntr_011db2	70-ENST00000530835_11_90283408_ntr_011db2		1	Q5JS54	1-Q5JS54		1	P62937	1-P62937				24-Q8IWC1	2-Q5T011	2-O75340
72	P43487	72-P43487		1	Q5JTC6	1-Q5JTC6		1	P63010	1-P63010				27-Q8IXM2-2	2-Q5T2E6	2-O75351
74	ENST00000530835_11_90283408_ntr_011db2	74-ENST00000530835_11_90283408_ntr_011db2		1	Q5VSL9	1-Q5VSL9		1	Q00534	1-Q00534				27-Q9UNI6	2-Q5T4S7	2-O75368
79	P06753	79-P06753		1	Q5VZ89	1-Q5VZ89		1	Q07812	1-Q07812				31-P61254	2-Q5TC12	2-O75396
93	Q9Y266	93-Q9Y266		1	Q68D20	1-Q68D20		1	Q07866	1-Q07866				37-O43242	2-Q6NZ67	2-O75436
94	P32119	94-P32119		1	Q6AI12	1-Q6AI12		1	Q12888	1-Q12888				49-Q9HBH9	2-Q7LG56	2-O75531
99	Q03933	99-Q03933		1	Q6DHV7	1-Q6DHV7		1	Q13015	1-Q13015				52-Q9H2J4	2-Q7Z3E2	2-O75643
109	P00558	109-P00558		1	Q6P474	1-Q6P474		1	Q13098-7	1-Q13098-7				55-O00487	2-Q8IV38	2-O75694
112	P47897	112-P47897		1	Q7L1T6	1-Q7L1T6		1	Q13158	1-Q13158				57-Q9Y5P6	2-Q8IWV7	2-O75886
114	Q9H7S9	114-Q9H7S9		1	Q7L1V2	1-Q7L1V2		1	Q13347	1-Q13347				67-O95721	2-Q8N806	2-O75940
121	Q969E8	121-Q969E8		1	Q7L266	1-Q7L266		1	Q13418	1-Q13418				67-P56211	2-Q8TAE6	2-O94817
123	A6NNZ2	123-A6NNZ2		1	Q7L9L4-2	1-Q7L9L4-2		1	Q13432	1-Q13432				69-Q9P1U0	2-Q8TBX8	2-O94888
129	P32119	129-P32119		1	Q7Z401	1-Q7Z401		1	Q13613	1-Q13613				72-O43768	2-Q8TC44	2-O94966
130	Q06830	130-Q06830		1	Q7Z4G1	1-Q7Z4G1		1	Q14135	1-Q14135				76-P12004	2-Q8TCE6	2-O94973
133	O43583	133-O43583		1	Q7Z6M1	1-Q7Z6M1		1	Q14315	1-Q14315				78-Q9Y5P6	2-Q8TF50	2-O95081
154	Q58FF6	154-Q58FF6		1	Q7Z7E8	1-Q7Z7E8		1	Q14566	1-Q14566				89-P07954	2-Q8TF71	2-O95628
160	O94921	160-O94921		1	Q86VM9	1-Q86VM9		1	Q14651	1-Q14651				89-P49720	2-Q8WU79	2-O95747
178	Q05086	178-Q05086		1	Q86VQ6	1-Q86VQ6		1	Q14790	1-Q14790				93-Q9Y2Q9	2-Q969F1	2-O95989
185	P62195	185-P62195		1	Q86VW0	1-Q86VW0		1	Q15233	1-Q15233				99-Q9BSB4	2-Q96AC1	2-P00390-2
196	Q9HB71	196-Q9HB71		1	Q8IWJ2	1-Q8IWJ2		1	Q15287	1-Q15287				100-Q32MZ4	2-Q96AJ9	2-P02792
224	Q9BRZ2	224-Q9BRZ2		1	Q8IZ21	1-Q8IZ21		1	Q15369	1-Q15369				107-Q12874	2-Q96C12	2-P02794
229	P60174	229-P60174		1	Q8N0X7	1-Q8N0X7		1	Q15417	1-Q15417				110-Q58EX7	2-Q96CK0	2-P06744
233	Q8N1F8	233-Q8N1F8		1	Q8N0Y2	1-Q8N0Y2		1	Q15714	1-Q15714				116-P53582	2-Q96EC8	2-P07910
238	O43175	238-O43175		1	Q8N128	1-Q8N128		1	Q15843	1-Q15843				117-Q05655	2-Q96EW2	2-P08758
252	B7ZAQ6	252-B7ZAQ6		1	Q8N6M0	1-Q8N6M0		1	Q16143	1-Q16143				134-P52655	2-Q96G01	2-P09132
255	P68104	255-P68104		1	Q8N720	1-Q8N720		1	Q16222	1-Q16222				143-Q9UIL1	2-Q96GF1	2-P09497
257	Q14651	257-Q14651		1	Q8NA03	1-Q8NA03		1	Q2NL68	1-Q2NL68				158-P84157	2-Q96IU4	2-P10768
281	P40227	281-P40227		1	Q8NEC7	1-Q8NEC7		1	Q32P44	1-Q32P44				159-Q86VS8	2-Q96MW1	2-P11216
292	Q96S42	292-Q96S42		1	Q8NEY1	1-Q8NEY1		1	Q53FT3	1-Q53FT3				173-Q5TFE4	2-Q96PU8	2-P13861
313	P11142	313-P11142		1	Q8NG31	1-Q8NG31		1	Q5EBL8	1-Q5EBL8				182-Q8N954	2-Q96RY5	2-P14868
322	P0DPH8	322-P0DPH8		1	Q8NI08	1-Q8NI08		1	Q5QJ74	1-Q5QJ74				183-Q92734	2-Q96S90	2-P15056
322	P12277	322-P12277		1	Q8TAC1	1-Q8TAC1		1	Q5T6V5	1-Q5T6V5				184-O14770	2-Q99536	2-P15121
322	Q9NP61	322-Q9NP61		1	Q8TCG2	1-Q8TCG2		1	Q5VSL9	1-Q5VSL9				187-P50991	2-Q99729-2	2-P17482
325	P11142	325-P11142		1	Q8TD55	1-Q8TD55		1	Q5VZ89	1-Q5VZ89				222-O75940	2-Q9BPY8	2-P18206
327	Q99832	327-Q99832		1	Q8WUD4	1-Q8WUD4		1	Q6NS38	1-Q6NS38				222-Q9BTT0	2-Q9BRA2	2-P19174
350	P04350	350-P04350		1	Q8WVK7	1-Q8WVK7		1	Q6ZYL4	1-Q6ZYL4				234-Q9UJY5	2-Q9BRJ7	2-P20073
352	P00558	352-P00558		1	Q8WVL7	1-Q8WVL7		1	Q7L1Q6	1-Q7L1Q6				236-Q8N9M5	2-Q9BT25	2-P21333
361	Q13509	361-Q13509		1	Q8WVT3	1-Q8WVT3		1	Q7L266	1-Q7L266				238-P18206	2-Q9BT78	2-P22061
362	P21397	362-P21397		1	Q8WXC6	1-Q8WXC6		1	Q7Z6B0	1-Q7Z6B0				256-P49588	2-Q9BTF0	2-P22102
378	P78371	378-P78371		1	Q92734	1-Q92734		1	Q7Z6Z7	1-Q7Z6Z7				257-Q14194	2-Q9BUA3	2-P22314
404	A1L390	404-A1L390		1	Q92989	1-Q92989		1	Q86TL0	1-Q86TL0				257-Q14195	2-Q9BV44	2-P25490
419	P78371	419-P78371		1	Q93062	1-Q93062		1	Q86TP1	1-Q86TP1				276-P55072	2-Q9BXI6	2-P26196
526	Q9NZT2	526-Q9NZT2		1	Q96AY4	1-Q96AY4		1	Q8IVW6	1-Q8IVW6				300-Q9Y4P8	2-Q9BZE9	2-P26583
709	P55786	709-P55786		1	Q96CX6	1-Q96CX6		1	Q8IWC1	1-Q8IWC1				306-Q9UBQ7	2-Q9BZF3	2-P27448
839	O75334	839-O75334		1	Q96DH6	1-Q96DH6		1	Q8IWJ2	1-Q8IWJ2				313-P78316	2-Q9H147	2-P27707
841	P35579-2	841-P35579-2		1	Q96DT6	1-Q96DT6		1	Q8IWQ3	1-Q8IWQ3				314-O95405	2-Q9H2C0	2-P29966
3946	Q8TE73	3946-Q8TE73		1	Q96EN9	1-Q96EN9		1	Q8IWZ3	1-Q8IWZ3				314-Q05086	2-Q9H446	2-P30086
3	P49368	3-P49368		1	Q96EY9	1-Q96EY9		1	Q8IXM2	1-Q8IXM2				328-Q9NPH2	2-Q9H981	2-P30622
3	Q99832	3-Q99832		1	Q96GV9	1-Q96GV9		1	Q8IY22	1-Q8IY22				351-P23381	2-Q9HBK9	2-P31273
3	Q9BTT0	3-Q9BTT0		1	Q96GX2	1-Q96GX2		1	Q8IYB3	1-Q8IYB3				351-P54577	2-Q9NPJ6	2-P34949
12	Q13185	12-Q13185		1	Q96GX5	1-Q96GX5		1	Q8N3F0	1-Q8N3F0				360-P61978	2-Q9NQG6	2-P35219
12	Q13362	12-Q13362		1	Q96HQ2	1-Q96HQ2		1	Q8N543	1-Q8N543				364-P07437	2-Q9NRL3	2-P35637
14	P26639	14-P26639		1	Q96HR8	1-Q96HR8		1	Q8N8R7	1-Q8N8R7				364-Q9BUF5	2-Q9NVF7	2-P36405
14	P50990	14-P50990		1	Q96I15	1-Q96I15		1	Q8NEC7	1-Q8NEC7				366-Q13617	2-Q9NVU0	2-P36915
16	Q15032	16-Q15032		1	Q96K76-4	1-Q96K76-4		1	Q8NEY1	1-Q8NEY1				398-P49189	2-Q9NWY4	2-P37802
18	Q92522	18-Q92522		1	Q96M27	1-Q96M27		1	Q8NFG4	1-Q8NFG4				420-P23526	2-Q9NYB0	2-P38919
24	Q8IWC1	24-Q8IWC1		1	Q96NT3	1-Q96NT3		1	Q8NFH4	1-Q8NFH4				449-P22102	2-Q9NZT1	2-P40123
27	Q8IXM2-2	27-Q8IXM2-2		1	Q96RG2	1-Q96RG2		1	Q8NFP7	1-Q8NFP7				459-Q13131	2-Q9P0J0	2-P40925
27	Q9UNI6	27-Q9UNI6		1	Q96S55	1-Q96S55		1	Q8TAC1	1-Q8TAC1				462-P13010	2-Q9UBS8	2-P41208
30	P47974	30-P47974		1	Q99426	1-Q99426		1	Q8TEV9	1-Q8TEV9				462-Q9Y2J2-2	2-Q9UBT7	2-P41567
31	P61254	31-P61254		1	Q99460	1-Q99460		1	Q8WUH6	1-Q8WUH6				468-P26038	2-Q9UI10	2-P46736
37	O43242	37-O43242		1	Q99504	1-Q99504		1	Q92567	1-Q92567				519-P11142	2-Q9UI14	2-P48507
49	Q9HBH9	49-Q9HBH9		1	Q9BPZ3	1-Q9BPZ3		1	Q92600	1-Q92600				527-Q01433	2-Q9UL54	2-P49593
52	Q9H2J4	52-Q9H2J4		1	Q9BRP8	1-Q9BRP8		1	Q92615	1-Q92615				546-P50747	2-Q9UMX1	2-P49790
55	O00487	55-O00487		1	Q9BRT9	1-Q9BRT9		1	Q92696	1-Q92696				587-Q9BXJ9	2-Q9UMZ2	2-P49840
57	Q9Y5P6	57-Q9Y5P6		1	Q9BS16	1-Q9BS16		1	Q93009	1-Q93009				615-Q9Y223	2-Q9UNE7	2-P51570
67	O95721	67-O95721		1	Q9BSL1	1-Q9BSL1		1	Q969M7	1-Q969M7				618-P08238	2-Q9UPT9	2-P51606
67	P56211	67-P56211		1	Q9BTY7	1-Q9BTY7		1	Q96A49	1-Q96A49				622-P08238	2-Q9UPU7	2-P51608-2
69	Q9P1U0	69-Q9P1U0		1	Q9BU89	1-Q9BU89		1	Q96C28	1-Q96C28				626-P07900	2-Q9Y2J2	2-P52594
72	O43768	72-O43768		1	Q9BV86	1-Q9BV86		1	Q96CD2	1-Q96CD2				640-P33993	2-Q9Y496	2-P52732
76	P12004	76-P12004		1	Q9BVQ7	1-Q9BVQ7		1	Q96EY9	1-Q96EY9				716-P46020		2-P52738
78	Q9Y5P6	78-Q9Y5P6		1	Q9BW62	1-Q9BW62		1	Q96FC7	1-Q96FC7				779-Q9UBF8		2-P52758
82	Q9UBQ7	82-Q9UBQ7		1	Q9BWD1	1-Q9BWD1		1	Q96GG9	1-Q96GG9				805-Q9H3U1		2-P52788
89	P07954	89-P07954		1	Q9BZL1	1-Q9BZL1		1	Q96GX5	1-Q96GX5				833-O14980		2-P55010
89	P49720	89-P49720		1	Q9C0I1	1-Q9C0I1		1	Q96KB5	1-Q96KB5				1037-P49327		2-P56524
93	Q9Y2Q9	93-Q9Y2Q9		1	Q9GZU8	1-Q9GZU8		1	Q96LD8	1-Q96LD8				1153-Q9P2J5		2-P60604
99	Q9BSB4	99-Q9BSB4		1	Q9H115	1-Q9H115		1	Q96P47-4	1-Q96P47-4				1210-O43432		2-P60842
100	Q32MZ4	100-Q32MZ4		1	Q9H3R5	1-Q9H3R5		1	Q96PK6	1-Q96PK6				1218-Q9NYV4		2-P60896
107	Q12874	107-Q12874		1	Q9H446	1-Q9H446		1	Q99460	1-Q99460				1370-P51610		2-P61086
110	Q58EX7	110-Q58EX7		1	Q9H7X3	1-Q9H7X3		1	Q99832	1-Q99832				1646-P46821		2-P61457
116	P53582	116-P53582		1	Q9H9R9	1-Q9H9R9		1	Q9BPZ3	1-Q9BPZ3				2015-P27708		2-P62068
117	Q05655	117-Q05655		1	Q9HB71-3	1-Q9HB71-3		1	Q9BQ04	1-Q9BQ04				3-O43776		2-P62244
134	P52655	134-P52655		1	Q9NPQ8	1-Q9NPQ8		1	Q9BT23	1-Q9BT23				4-P31946		2-P62306
143	Q9UIL1	143-Q9UIL1		1	Q9NQ86-4	1-Q9NQ86-4		1	Q9BTE0	1-Q9BTE0				6-Q7L523		2-P63151
155	Q9Y5A7	155-Q9Y5A7		1	Q9NQ92	1-Q9NQ92		1	Q9BUE0	1-Q9BUE0				7-Q9UBQ7		2-P63279
158	P84157	158-P84157		1	Q9NT62	1-Q9NT62		1	Q9BWD1	1-Q9BWD1				13-Q9NSK7		2-P78347
159	Q86VS8	159-Q86VS8		1	Q9NUG6	1-Q9NUG6		1	Q9BWW4	1-Q9BWW4				15-O75920		2-P82970
173	Q5TFE4	173-Q5TFE4		1	Q9NW82	1-Q9NW82		1	Q9BY41	1-Q9BY41				17-Q9H910		2-P84090
182	Q8N954	182-Q8N954		1	Q9NWM0	1-Q9NWM0		1	Q9C010	1-Q9C010				19-P06454		2-Q00610
183	Q92734	183-Q92734		1	Q9NWY4	1-Q9NWY4		1	Q9C0I1	1-Q9C0I1				21-P04406		2-Q01518
184	O14770	184-O14770		1	Q9NX31	1-Q9NX31		1	Q9GZU8	1-Q9GZU8				26-P08238		2-Q05519
187	P50991	187-P50991		1	Q9P1F3	1-Q9P1F3		1	Q9H2P9	1-Q9H2P9				28-P62258		2-Q07065
217	O60749	217-O60749		1	Q9P2B7	1-Q9P2B7		1	Q9H3U1	1-Q9H3U1				35-Q14671		2-Q07157
222	O75940	222-O75940		1	Q9UBE0	1-Q9UBE0		1	Q9HD47	1-Q9HD47				39-Q06455		2-Q07352
222	Q9BTT0	222-Q9BTT0		1	Q9UBI1	1-Q9UBI1		1	Q9NQ92	1-Q9NQ92				43-P0CG47		2-Q07955
224	P54577	224-P54577		1	Q9UGI8	1-Q9UGI8		1	Q9NR46	1-Q9NR46				45-P60709		2-Q08AE8
228	P56270	228-P56270		1	Q9UJF2-2	1-Q9UJF2-2		1	Q9NRN9	1-Q9NRN9				53-Q9H0P0		2-Q10567
234	Q9UJY5	234-Q9UJY5		1	Q9UKB1	1-Q9UKB1		1	Q9NRV9	1-Q9NRV9				56-P09651		2-Q12765
236	Q8N9M5	236-Q8N9M5		1	Q9UKV3-3	1-Q9UKV3-3		1	Q9NSY2	1-Q9NSY2				63-P14174		2-Q13257
238	P18206	238-P18206		1	Q9ULH7-4	1-Q9ULH7-4		1	Q9NT62	1-Q9NT62				79-P28066		2-Q13442
256	P49588	256-P49588		1	Q9UNE7	1-Q9UNE7		1	Q9NUK0-5	1-Q9NUK0-5				98-Q7Z6K5		2-Q13492
257	Q14194	257-Q14194		1	Q9UPQ9-2	1-Q9UPQ9-2		1	Q9NVM4	1-Q9NVM4				123-P07741		2-Q13503
257	Q14195	257-Q14195		1	Q9Y265	1-Q9Y265		1	Q9NX24	1-Q9NX24				138-P60174		2-Q13542
257	Q16555	257-Q16555		1	Q9Y266	1-Q9Y266		1	Q9NZI8	1-Q9NZI8				144-Q12972		2-Q13555
276	P55072	276-P55072		1	Q9Y2J2	1-Q9Y2J2		1	Q9UBK8	1-Q9UBK8				156-P29353		2-Q13618
300	Q9Y4P8	300-Q9Y4P8		1	Q9Y2Y0	1-Q9Y2Y0		1	Q9UHR6	1-Q9UHR6				167-P62826		2-Q13895
306	Q9UBQ7	306-Q9UBQ7		1	Q9Y3D0	1-Q9Y3D0		1	Q9UHY7	1-Q9UHY7				174-P31150		2-Q14315
313	P78316	313-P78316		1	Q9Y4P8	1-Q9Y4P8		1	Q9UI12	1-Q9UI12				213-P60842		2-Q14444
314	O95405	314-O95405		1	Q9Y4R8	1-Q9Y4R8		1	Q9UI26	1-Q9UI26				225-Q12972		2-Q14894
314	Q05086	314-Q05086		1	Q9Y5B0	1-Q9Y5B0		1	Q9UI30	1-Q9UI30				338-P26641		2-Q15005
328	Q9NPH2	328-Q9NPH2		2	A0A286YEY9	2-A0A286YEY9		1	Q9UK76	1-Q9UK76				431-ENST00000329433_5_179623133_aTIS_111db1		2-Q15047
351	P23381	351-P23381		2	A6NIH7	2-A6NIH7		1	Q9UKB3	1-Q9UKB3				1-A1KXE4		2-Q15723
351	P54577	351-P54577		2	A6NKD9	2-A6NKD9		1	Q9UKK9	1-Q9UKK9				1-A4D1U4		2-Q16342
360	P61978	360-P61978		2	B2RPK0	2-B2RPK0		1	Q9ULH7-4	1-Q9ULH7-4				1-A6NHG4		2-Q16611
364	P07437	364-P07437		2	E9PAV3	2-E9PAV3		1	Q9ULP9	1-Q9ULP9				1-ENST00000262518_16_30699936_5UTR_100db1		2-Q16718
364	Q9BUF5	364-Q9BUF5		2	ENST00000216019_22_38506168_ntr_100db1	2-ENST00000216019_22_38506168_ntr_100db1		1	Q9UPQ3	1-Q9UPQ3				1-ENST00000325110_5_43307797_5UTR_101db1		2-Q16864
366	Q13617	366-Q13617		2	ENST00000253023_19_58558510_5UTR_100db1	2-ENST00000253023_19_58558510_5UTR_100db1		1	Q9UQL6	1-Q9UQL6				1-ENST00000336592_X_120561399_aTIS_111db1		2-Q53ET0
398	P49189	398-P49189		2	ENST00000357325_1_156751579_5UTR_100db1	2-ENST00000357325_1_156751579_5UTR_100db1		1	Q9UQL6-3	1-Q9UQL6-3				1-ENST00000350030_1_45584153_CDS_100db1		2-Q53H82
420	P23526	420-P23526		2	ENST00000394295_2_69781566_aTIS_111db1	2-ENST00000394295_2_69781566_aTIS_111db1		1	Q9Y266	1-Q9Y266				1-ENST00000374517_9_110256501_5UTR_101db1		2-Q53RE8
449	P22102	449-P22102		2	ENST00000446576_X_72181856_aTIS_111db1	2-ENST00000446576_X_72181856_aTIS_111db1		1	Q9Y297	1-Q9Y297				1-ENST00000380546_6_2971537_5UTR_111db1		2-Q58FF6
459	Q13131	459-Q13131		2	ENST00000460231_3_101574216_aTIS_111db1	2-ENST00000460231_3_101574216_aTIS_111db1		1	Q9Y2L1	1-Q9Y2L1				1-ENST00000381344_10_1044143_CDS_001db3		2-Q5JPI9
462	P13010	462-P13010		2	ENST00000521913_8_26514326_aTIS_111db1	2-ENST00000521913_8_26514326_aTIS_111db1		1	Q9Y2Q5	1-Q9Y2Q5				1-ENST00000397609_15_38454195_CDS_001db3		2-Q5T6J7
462	Q9Y2J2-2	462-Q9Y2J2-2		2	ENST00000530374_8_144462654_aTIS_111db1	2-ENST00000530374_8_144462654_aTIS_111db1		1	Q9Y2U5	1-Q9Y2U5				1-ENST00000401730_19_49085529_5UTR_100db1		2-Q5TAQ9
468	P26038	468-P26038		2	ENST00000547773_12_76074219_aTIS_111db1	2-ENST00000547773_12_76074219_aTIS_111db1		1	Q9Y2Y1	1-Q9Y2Y1				1-ENST00000418976_9_128276341_aTIS_111db1		2-Q5VWZ2
514	Q9Y467	514-Q9Y467		2	ENST00000555320_14_80822530_ntr_010db2	2-ENST00000555320_14_80822530_ntr_010db2		1	Q9Y3C4	1-Q9Y3C4				1-ENST00000439303_10_10174230_ntr_100db1		2-Q6NXT1
519	P11142	519-P11142		2	ENST00000556323_14_92026566_ntr_100db1	2-ENST00000556323_14_92026566_ntr_100db1		1	Q9Y3D0	1-Q9Y3D0				1-ENST00000672656_11_118565810_aTIS_111db1		2-Q6P6C2
527	Q01433	527-Q01433		2	ENST00000556323_14_92026617_ntr_100db1	2-ENST00000556323_14_92026617_ntr_100db1		1	Q9Y3D8	1-Q9Y3D8				1-O00311		2-Q6PH81
546	P50747	546-P50747		2	ENST00000564163_15_52568892_aTIS_111db1	2-ENST00000564163_15_52568892_aTIS_111db1		1	Q9Y3P9	1-Q9Y3P9				1-O00743		2-Q6ZYL4
587	Q9BXJ9	587-Q9BXJ9		2	ENST00000567382_16_83808062_5UTR_111db1	2-ENST00000567382_16_83808062_5UTR_111db1		1	Q9Y4P1	1-Q9Y4P1				1-O14544		2-Q7L2Z9
615	Q9Y223	615-Q9Y223		2	ENST00000569492_16_35803171_ntr_100db1	2-ENST00000569492_16_35803171_ntr_100db1		1	Q9Y4Z0	1-Q9Y4Z0				1-O14686		2-Q7Z7C8
618	P08238	618-P08238		2	ENST00000570259_16_83808062_5UTR_111db1	2-ENST00000570259_16_83808062_5UTR_111db1		1	Q9Y547	1-Q9Y547				1-O14737		2-Q86TU7
622	P08238	622-P08238		2	ENST00000574426_17_2711661_aTIS_111db1	2-ENST00000574426_17_2711661_aTIS_111db1		1	Q9Y5B0	1-Q9Y5B0				1-O14787		2-Q86V88
626	P07900	626-P07900		2	ENST00000586518_17_75779096_ntr_010db2	2-ENST00000586518_17_75779096_ntr_010db2		1	Q9Y617	1-Q9Y617				1-O14810		2-Q86VQ1
629	P07900	629-P07900		2	ENST00000644631_2_38876053_aTIS_111db1	2-ENST00000644631_2_38876053_aTIS_111db1		1	Q9Y6P5	1-Q9Y6P5				1-O15116		2-Q86WR0
640	P33993	640-P33993		2	ENST00000645580_6_2968780_aTIS_111db1	2-ENST00000645580_6_2968780_aTIS_111db1		2	A0A0U1RRE5	2-A0A0U1RRE5				1-O15144		2-Q86XN8
716	P46020	716-P46020		2	L0R819	2-L0R819		2	A0JNW5	2-A0JNW5				1-O15164		2-Q86XZ4
779	Q9UBF8	779-Q9UBF8		2	O00116	2-O00116		2	A2A3K4	2-A2A3K4				1-O43299		2-Q8IWE2
805	Q9H3U1	805-Q9H3U1		2	O00154-2	2-O00154-2		2	A2VDF0	2-A2VDF0				1-O43592		2-Q8IZ69
811	O43592	811-O43592		2	O00170	2-O00170		2	A6NDU8	2-A6NDU8				1-O43707		2-Q8N6I1
833	O14980	833-O14980		2	O00299	2-O00299		2	A6NIH7	2-A6NIH7				1-O43708		2-Q8N6N7
898	Q9UI26	898-Q9UI26		2	O00303	2-O00303		2	B2RPK0	2-B2RPK0				1-O43739		2-Q8N9B4
1037	P49327	1037-P49327		2	O00410	2-O00410		2	B5ME19	2-B5ME19				1-O43759		2-Q8N9N7
1153	Q9P2J5	1153-Q9P2J5		2	O00442	2-O00442		2	ENST00000328379_2_24793335_CDS_100db1	2-ENST00000328379_2_24793335_CDS_100db1				1-O43760		2-Q8N9V3
1210	O43432	1210-O43432		2	O00499	2-O00499		2	ENST00000331272_10_101695105_aTIS_111db1	2-ENST00000331272_10_101695105_aTIS_111db1				1-O43776		2-Q8NCE2
1218	Q9NYV4	1218-Q9NYV4		2	O00571	2-O00571		2	ENST00000371646_6_44247169_5UTR_010db2	2-ENST00000371646_6_44247169_5UTR_010db2				1-O43815		2-Q8NHY2
1370	P51610	1370-P51610		2	O14733	2-O14733		2	ENST00000372856_1_39575984_5UTR_100db1	2-ENST00000372856_1_39575984_5UTR_100db1				1-O60502		2-Q8TCB7
1646	P46821	1646-P46821		2	O14907	2-O14907		2	ENST00000374496_6_33417608_CDS_100db1	2-ENST00000374496_6_33417608_CDS_100db1				1-O60573		2-Q8TF05
2015	P27708	2015-P27708		2	O14950	2-O14950		2	ENST00000394295_2_69781566_aTIS_111db1	2-ENST00000394295_2_69781566_aTIS_111db1				1-O60701		2-Q8WUM4
2074	P49327	2074-P49327		2	O15231-9	2-O15231-9		2	ENST00000415278_1_96448241_ntr_001db3	2-ENST00000415278_1_96448241_ntr_001db3				1-O75190		2-Q8WWZ3-2
3	O43776	3-O43776		2	O15294	2-O15294		2	ENST00000440944_9_136327696_aTIS_111db1	2-ENST00000440944_9_136327696_aTIS_111db1				1-O75496		2-Q92538
3	P14174	3-P14174		2	O15294-3	2-O15294-3		2	ENST00000458332_17_19446852_ntr_111db1	2-ENST00000458332_17_19446852_ntr_111db1				1-O75575		2-Q92783
4	P31946	4-P31946		2	O15372	2-O15372		2	ENST00000478033_1_159918889_ntr_100db1	2-ENST00000478033_1_159918889_ntr_100db1				1-O75781		2-Q93008
6	Q7L523	6-Q7L523		2	O15514	2-O15514		2	ENST00000498385_22_23894847_ntr_001db3	2-ENST00000498385_22_23894847_ntr_001db3				1-O75832		2-Q93034
7	Q9UBQ7	7-Q9UBQ7		2	O15534	2-O15534		2	ENST00000574426_17_2711661_aTIS_111db1	2-ENST00000574426_17_2711661_aTIS_111db1				1-O75864		2-Q969Q5
13	Q9NSK7	13-Q9NSK7		2	O43318	2-O43318		2	ENST00000585598_19_38374791_aTIS_111db1	2-ENST00000585598_19_38374791_aTIS_111db1				1-O76071		2-Q96AE4
15	O75920	15-O75920		2	O43390	2-O43390		2	O00154-2	2-O00154-2				1-O94763		2-Q96AG4
17	Q9H910	17-Q9H910		2	O43396	2-O43396		2	O00264	2-O00264				1-O94972		2-Q96AT9
18	P17980	18-P17980		2	O43447	2-O43447		2	O00303	2-O00303				1-O94979		2-Q96B54
19	P06454	19-P06454		2	O43491	2-O43491		2	O00410	2-O00410				1-O95149		2-Q96B96
21	P04406	21-P04406		2	O43583	2-O43583		2	O00479	2-O00479				1-O95155		2-Q96C23
25	O75347	25-O75347		2	O43598	2-O43598		2	O00625	2-O00625				1-O95166		2-Q96EY4
26	P08238	26-P08238		2	O43768	2-O43768		2	O00762	2-O00762				1-O95409		2-Q96F85
28	P62258	28-P62258		2	O60264	2-O60264		2	O14497	2-O14497				1-O95551		2-Q96HQ0-3
33	P28838	33-P28838		2	O60502	2-O60502		2	O14562	2-O14562				1-O95562		2-Q96IV0
35	Q14671	35-Q14671		2	O60566	2-O60566		2	O14602	2-O14602				1-O95707		2-Q96IZ0
39	Q06455	39-Q06455		2	O60664	2-O60664		2	O14618	2-O14618				1-O96015		2-Q96MW5
43	P0CG47	43-P0CG47		2	O60749	2-O60749		2	O14744	2-O14744				1-O96033		2-Q96NL3
45	P20290	45-P20290		2	O60814	2-O60814		2	O14745	2-O14745				1-P00491		2-Q96NT0
45	P60709	45-P60709		2	O60832	2-O60832		2	O14818	2-O14818				1-P04075		2-Q96P48
53	Q9H0P0	53-Q9H0P0		2	O60841	2-O60841		2	O14950	2-O14950				1-P04150		2-Q96PU5
54	Q13765	54-Q13765		2	O60927	2-O60927		2	O15067	2-O15067				1-P06132		2-Q99417
56	P09651	56-P09651		2	O75223	2-O75223		2	O15084	2-O15084				1-P07108		2-Q99460
63	P14174	63-P14174		2	O75312	2-O75312		2	O15127	2-O15127				1-P07992		2-Q99497
79	P28066	79-P28066		2	O75391	2-O75391		2	O15151	2-O15151				1-P08195		2-Q99567
98	Q7Z6K5	98-Q7Z6K5		2	O75506	2-O75506		2	O15212	2-O15212				1-P09211		2-Q99729
123	P07741	123-P07741		2	O75533	2-O75533		2	O15294	2-O15294				1-P0DMB2		2-Q9BSD7
138	P60174	138-P60174		2	O75874	2-O75874		2	O15294-3	2-O15294-3				1-P13051		2-Q9BTE7
144	Q12972	144-Q12972		2	O75937	2-O75937		2	O15347	2-O15347				1-P13639		2-Q9BXD5
156	P29353	156-P29353		2	O76003	2-O76003		2	O15514	2-O15514				1-P14678		2-Q9BY42
167	P62826	167-P62826		2	O94788	2-O94788		2	O15534	2-O15534				1-P15927		2-Q9BY43
174	P31150	174-P31150		2	O94889	2-O94889		2	O43172-2	2-O43172-2				1-P16949		2-Q9BZL4
178	P12277	178-P12277		2	O94952	2-O94952		2	O43175	2-O43175				1-P17098		2-Q9C035
213	P60842	213-P60842		2	O95295	2-O95295		2	O43314	2-O43314				1-P17535		2-Q9C0B7
225	Q12972	225-Q12972		2	O95336	2-O95336		2	O43379	2-O43379				1-P18124		2-Q9GZL7
287	Q02447	287-Q02447		2	O95340	2-O95340		2	O43396	2-O43396				1-P18440		2-Q9GZT9
338	P26641	338-P26641		2	O95352	2-O95352		2	O43447	2-O43447				1-P18846		2-Q9H0B6
431	ENST00000329433_5_179623133_aTIS_111db1	431-ENST00000329433_5_179623133_aTIS_111db1		2	O95630	2-O95630		2	O43524	2-O43524				1-P19622		2-Q9H299
1	A0MZ66	1-A0MZ66		2	O95684	2-O95684		2	O43598	2-O43598				1-P20290-2		2-Q9H2J7
1	A1KXE4	1-A1KXE4		2	O95716	2-O95716		2	O43678	2-O43678				1-P24588		2-Q9H425
1	A4D1U4	1-A4D1U4		2	O95816	2-O95816		2	O43707	2-O43707				1-P24941		2-Q9H4P4
1	A6NHG4	1-A6NHG4		2	O96005	2-O96005		2	O43719	2-O43719				1-P25685		2-Q9H5N1
1	ENST00000262518_16_30699936_5UTR_100db1	1-ENST00000262518_16_30699936_5UTR_100db1		2	P00441	2-P00441		2	O43805	2-O43805				1-P26371		2-Q9H8Y8
1	ENST00000325110_5_43307797_5UTR_101db1	1-ENST00000325110_5_43307797_5UTR_101db1		2	P00492	2-P00492		2	O43813	2-O43813				1-P29401		2-Q9H9L7
1	ENST00000336592_X_120561399_aTIS_111db1	1-ENST00000336592_X_120561399_aTIS_111db1		2	P04183	2-P04183		2	O60264	2-O60264				1-P30039		2-Q9NR11
1	ENST00000350030_1_45584153_CDS_100db1	1-ENST00000350030_1_45584153_CDS_100db1		2	P04406	2-P04406		2	O60488-2	2-O60488-2				1-P30041		2-Q9NR30
1	ENST00000374517_9_110256501_5UTR_101db1	1-ENST00000374517_9_110256501_5UTR_101db1		2	P04818	2-P04818		2	O60506	2-O60506				1-P31689		2-Q9NRG1
1	ENST00000380546_6_2971537_5UTR_111db1	1-ENST00000380546_6_2971537_5UTR_111db1		2	P05114	2-P05114		2	O60518	2-O60518				1-P31946		2-Q9NRG9
1	ENST00000381344_10_1044143_CDS_001db3	1-ENST00000381344_10_1044143_CDS_001db3		2	P05204	2-P05204		2	O60566	2-O60566				1-P32969		2-Q9NRM2
1	ENST00000397609_15_38454195_CDS_001db3	1-ENST00000397609_15_38454195_CDS_001db3		2	P05423	2-P05423		2	O60664	2-O60664				1-P34947		2-Q9NRZ9
1	ENST00000401730_19_49085529_5UTR_100db1	1-ENST00000401730_19_49085529_5UTR_100db1		2	P05771	2-P05771		2	O60678	2-O60678				1-P35659		2-Q9NS69
1	ENST00000418976_9_128276341_aTIS_111db1	1-ENST00000418976_9_128276341_aTIS_111db1		2	P06454	2-P06454		2	O60749	2-O60749				1-P36871		2-Q9NSK0
1	ENST00000439303_10_10174230_ntr_100db1	1-ENST00000439303_10_10174230_ntr_100db1		2	P06454-2	2-P06454-2		2	O60814	2-O60814				1-P36954		2-Q9NSP4
1	ENST00000486575_22_20127011_ntr_100db1	1-ENST00000486575_22_20127011_ntr_100db1		2	P06730	2-P06730		2	O60884	2-O60884				1-P39748		2-Q9NUP9
1	ENST00000672656_11_118565810_aTIS_111db1	1-ENST00000672656_11_118565810_aTIS_111db1		2	P06753-2	2-P06753-2		2	O60927	2-O60927				1-P40222		2-Q9NVG8
1	O00273	1-O00273		2	P07741	2-P07741		2	O75116	2-O75116				1-P40937		2-Q9NWA0
1	O00287	1-O00287		2	P07900	2-P07900		2	O75131	2-O75131				1-P41214		2-Q9NYV6
1	O00311	1-O00311		2	P08238	2-P08238		2	O75312	2-O75312				1-P46926		2-Q9P2I0
1	O00743	1-O00743		2	P08397	2-P08397		2	O75340	2-O75340				1-P49023		2-Q9P2J5
1	O14530	1-O14530		2	P09417	2-P09417		2	O75348	2-O75348				1-P49069		2-Q9UBI6
1	O14544	1-O14544		2	P09651	2-P09651		2	O75351	2-O75351				1-P49588		2-Q9UBV8
1	O14686	1-O14686		2	P0C0S5	2-P0C0S5		2	O75368	2-O75368				1-P49591		2-Q9UEY8
1	O14737	1-O14737		2	P0DMV8	2-P0DMV8		2	O75391	2-O75391				1-P49721		2-Q9UFG5
1	O14787	1-O14787		2	P0DP25	2-P0DP25		2	O75396	2-O75396				1-P52597		2-Q9UHR5
1	O14810	1-O14810		2	P10412	2-P10412		2	O75436	2-O75436				1-P53384		2-Q9UHX1-5
1	O15116	1-O15116		2	P10599	2-P10599		2	O75531	2-O75531				1-P53621		2-Q9UHY7
1	O15144	1-O15144		2	P11142	2-P11142		2	O75607	2-O75607				1-P53990		2-Q9UI12
1	O15164	1-O15164		2	P11586	2-P11586		2	O75643	2-O75643				1-P54136		2-Q9UI95
1	O43299	1-O43299		2	P11802	2-P11802		2	O75694	2-O75694				1-P54920		2-Q9UIG0
1	O43347	1-O43347		2	P12081	2-P12081		2	O75874	2-O75874				1-P55036		2-Q9UJ83
1	O43396	1-O43396		2	P12268	2-P12268		2	O75886	2-O75886				1-P55039		2-Q9UJU2
1	O43399	1-O43399		2	P13489	2-P13489		2	O75934	2-O75934				1-P57076		2-Q9UJU6
1	O43504	1-O43504		2	P13984	2-P13984		2	O75940	2-O75940				1-P61254		2-Q9UL46
1	O43592	1-O43592		2	P14859-5	2-P14859-5		2	O94760	2-O94760				1-P61326		2-Q9UL49
1	O43707	1-O43707		2	P15880	2-P15880		2	O94788	2-O94788				1-P62253		2-Q9UMY4
1	O43708	1-O43708		2	P16403	2-P16403		2	O94817	2-O94817				1-P62753		2-Q9UNP9
1	O43739	1-O43739		2	P16949	2-P16949		2	O94888	2-O94888				1-P62993		2-Q9Y2A7
1	O43759	1-O43759		2	P17252	2-P17252		2	O94952	2-O94952				1-P63220		2-Q9Y2H1
1	O43760	1-O43760		2	P17612	2-P17612		2	O94966	2-O94966				1-P63261		2-Q9Y314
1	O43776	1-O43776		2	P20337	2-P20337		2	O94973	2-O94973				1-Q00169		2-Q9Y376
1	O43815	1-O43815		2	P20962	2-P20962		2	O95081	2-O95081				1-Q02790		2-Q9Y383
1	O60220	1-O60220		2	P22681	2-P22681		2	O95295	2-O95295				1-Q04206		2-Q9Y3E7
1	O60271	1-O60271		2	P23025	2-P23025		2	O95336	2-O95336				1-Q07960		2-Q9Y3F4
1	O60502	1-O60502		2	P23527	2-P23527		2	O95352	2-O95352				1-Q0PNE2		2-Q9Y3S2
1	O60573	1-O60573		2	P23528	2-P23528		2	O95628	2-O95628				1-Q13033		2-Q9Y508
1	O60701	1-O60701		2	P23610	2-P23610		2	O95684	2-O95684				1-Q13045		2-Q9Y5V0
1	O60716	1-O60716		2	P24534	2-P24534		2	O95747	2-O95747				1-Q13085		2-Q9Y5V3
1	O60784	1-O60784		2	P25098	2-P25098		2	O95816	2-O95816				1-Q13111		2-Q9Y5X1
1	O75179	1-O75179		2	P25205	2-P25205		2	O95989	2-O95989				1-Q13151		2-Q9Y6E0-2
1	O75190	1-O75190		2	P25398	2-P25398		2	P00338	2-P00338				1-Q13439		2-Q9Y6X3
1	O75496	1-O75496		2	P25788	2-P25788		2	P00390-2	2-P00390-2				1-Q13572
1	O75575	1-O75575		2	P26038	2-P26038		2	P00441	2-P00441				1-Q13620-1
1	O75582	1-O75582		2	P27361	2-P27361		2	P00492	2-P00492				1-Q14012
1	O75781	1-O75781		2	P27482	2-P27482		2	P00558	2-P00558				1-Q14232
1	O75832	1-O75832		2	P27540	2-P27540		2	P02792	2-P02792				1-Q14691
1	O75864	1-O75864		2	P27694	2-P27694		2	P02794	2-P02794				1-Q14974
1	O76021	1-O76021		2	P27695	2-P27695		2	P04075	2-P04075				1-Q15050
1	O76071	1-O76071		2	P28482	2-P28482		2	P04406	2-P04406				1-Q15057
1	O94763	1-O94763		2	P29144	2-P29144		2	P05771	2-P05771				1-Q15370
1	O94885	1-O94885		2	P30043	2-P30043		2	P06454	2-P06454				1-Q15386
1	O94972	1-O94972		2	P30153	2-P30153		2	P06733	2-P06733				1-Q15393
1	O94979	1-O94979		2	P30419	2-P30419		2	P06744	2-P06744				1-Q15428
1	O95149	1-O95149		2	P30519	2-P30519		2	P07108	2-P07108				1-Q15438
1	O95155	1-O95155		2	P30520	2-P30520		2	P07900	2-P07900				1-Q15797
1	O95166	1-O95166		2	P31151	2-P31151		2	P07910	2-P07910				1-Q15833
1	O95232	1-O95232		2	P31323	2-P31323		2	P08238	2-P08238				1-Q16665
1	O95373	1-O95373		2	P31949	2-P31949		2	P08758	2-P08758				1-Q2M1Z3
1	O95379	1-O95379		2	P32119	2-P32119		2	P08865	2-P08865				1-Q2M2I8
1	O95394	1-O95394		2	P33176	2-P33176		2	P09132	2-P09132				1-Q3LIE5
1	O95409	1-O95409		2	P34932	2-P34932		2	P09211	2-P09211				1-Q3YEC7
1	O95551	1-O95551		2	P35520	2-P35520		2	P09497	2-P09497				1-Q4KMP7
1	O95562	1-O95562		2	P35548	2-P35548		2	P09651	2-P09651				1-Q4LE39
1	O95707	1-O95707		2	P35998	2-P35998		2	P09972	2-P09972				1-Q53HC9
1	O95825	1-O95825		2	P36871	2-P36871		2	P0C0S5	2-P0C0S5				1-Q53T59
1	O95999	1-O95999		2	P39019	2-P39019		2	P0DMV8	2-P0DMV8				1-Q5BKZ1
1	O96015	1-O96015		2	P39748	2-P39748		2	P0DP25	2-P0DP25				1-Q5JPI3
1	O96033	1-O96033		2	P40227	2-P40227		2	P10599	2-P10599				1-Q5JTW2
1	P00491	1-P00491		2	P40818	2-P40818		2	P10768	2-P10768				1-Q5JWR5
1	P04075	1-P04075		2	P40855	2-P40855		2	P11142	2-P11142				1-Q5SQI0
1	P04080	1-P04080		2	P42766	2-P42766		2	P11216	2-P11216				1-Q5VZM2
1	P04150	1-P04150		2	P43487	2-P43487		2	P11586	2-P11586				1-Q658Y4
1	P04406	1-P04406		2	P45985	2-P45985		2	P11908	2-P11908				1-Q68E01
1	P04632	1-P04632		2	P46821	2-P46821		2	P12268	2-P12268				1-Q6GQQ9
1	P06132	1-P06132		2	P46940	2-P46940		2	P12277	2-P12277				1-Q6ICB0
1	P06493	1-P06493		2	P47755	2-P47755		2	P13489	2-P13489				1-Q6PI26
1	P06733	1-P06733		2	P48634	2-P48634		2	P13639	2-P13639				1-Q6PII5
1	P07108	1-P07108		2	P49006	2-P49006		2	P13861	2-P13861				1-Q6PJG6
1	P07951	1-P07951		2	P49321	2-P49321		2	P14174	2-P14174				1-Q6UXN9
1	P07992	1-P07992		2	P49354	2-P49354		2	P14621	2-P14621				1-Q6VMQ6
1	P08195	1-P08195		2	P49770	2-P49770		2	P14868	2-P14868				1-Q6ZN55
1	P09211	1-P09211		2	P49915	2-P49915		2	P15056	2-P15056				1-Q709C8
1	P09936	1-P09936		2	P50579	2-P50579		2	P15104	2-P15104				1-Q75N03
1	P0CG47	1-P0CG47		2	P50851	2-P50851		2	P15121	2-P15121				1-Q7Z388
1	P0DMB2	1-P0DMB2		2	P50990	2-P50990		2	P15311	2-P15311				1-Q7Z4W1
1	P10746	1-P10746		2	P51397	2-P51397		2	P15880	2-P15880				1-Q7Z628
1	P11142	1-P11142		2	P51532	2-P51532		2	P16949	2-P16949				1-Q8IZ21-4
1	P11441	1-P11441		2	P51610	2-P51610		2	P17482	2-P17482				1-Q8N1F7
1	P11586	1-P11586		2	P52272	2-P52272		2	P17612	2-P17612				1-Q8N3Y1
1	P12814	1-P12814		2	P52564	2-P52564		2	P17655	2-P17655				1-Q8N4P3
1	P13051	1-P13051		2	P52597	2-P52597		2	P18206	2-P18206				1-Q8N573-2
1	P13639	1-P13639		2	P52907	2-P52907		2	P18669	2-P18669				1-Q8N5A5
1	P14174	1-P14174		2	P53041	2-P53041		2	P19174	2-P19174				1-Q8N6R0
1	P14678	1-P14678		2	P53365	2-P53365		2	P19338	2-P19338				1-Q8NB14
1	P15927	1-P15927		2	P53367	2-P53367		2	P19838	2-P19838				1-Q8NBR6
1	P16949	1-P16949		2	P53396	2-P53396		2	P20073	2-P20073				1-Q8NDZ2-3
1	P17098	1-P17098		2	P53582	2-P53582		2	P20839	2-P20839				1-Q8NFH3
1	P17535	1-P17535		2	P53609	2-P53609		2	P21108	2-P21108				1-Q8NFW8
1	P17987	1-P17987		2	P53611	2-P53611		2	P21333	2-P21333				1-Q8NG68
1	P18124	1-P18124		2	P54652	2-P54652		2	P22061	2-P22061				1-Q8TB03
1	P18440	1-P18440		2	P54819	2-P54819		2	P22102	2-P22102				1-Q8TB72
1	P18846	1-P18846		2	P55039	2-P55039		2	P22314	2-P22314				1-Q8TCG1
1	P19622	1-P19622		2	P55072	2-P55072		2	P22681	2-P22681				1-Q8TDX7
1	P19623	1-P19623		2	P55209	2-P55209		2	P23381	2-P23381				1-Q8TEX9
1	P20290-2	1-P20290-2		2	P55210	2-P55210		2	P23396	2-P23396				1-Q8TF39
1	P20810-4	1-P20810-4		2	P55735	2-P55735		2	P23528	2-P23528				1-Q8WTR2
1	P20810-8	1-P20810-8		2	P55769	2-P55769		2	P23588	2-P23588				1-Q92546
1	P20936	1-P20936		2	P55854	2-P55854		2	P23610	2-P23610				1-Q92844
1	P24588	1-P24588		2	P56211	2-P56211		2	P24534	2-P24534				1-Q92934
1	P24941	1-P24941		2	P57086	2-P57086		2	P25205	2-P25205				1-Q93015-2
1	P25685	1-P25685		2	P60484	2-P60484		2	P25490	2-P25490				1-Q969X0
1	P26371	1-P26371		2	P60510	2-P60510		2	P25685	2-P25685				1-Q96CN9
1	P26639	1-P26639		2	P60660	2-P60660		2	P25788	2-P25788				1-Q96E40
1	P27348	1-P27348		2	P60709	2-P60709		2	P26038	2-P26038				1-Q96EA4
1	P27694	1-P27694		2	P60866	2-P60866		2	P26196	2-P26196				1-Q96EI5
1	P29401	1-P29401		2	P60981	2-P60981		2	P26583	2-P26583				1-Q96EM0
1	P30039	1-P30039		2	P60983	2-P60983		2	P27361	2-P27361				1-Q96ET8
1	P30041	1-P30041		2	P61158	2-P61158		2	P27448	2-P27448				1-Q96FH0
1	P30085	1-P30085		2	P61758	2-P61758		2	P27695	2-P27695				1-Q96G04
1	P31483	1-P31483		2	P61956	2-P61956		2	P27707	2-P27707				1-Q96HA8
1	P31689	1-P31689		2	P62140	2-P62140		2	P27816	2-P27816				1-Q96IJ6
1	P31939	1-P31939		2	P62310	2-P62310		2	P28482	2-P28482				1-Q96JP0
1	P31943	1-P31943		2	P62333	2-P62333		2	P28838-2	2-P28838-2				1-Q96K17
1	P31946	1-P31946		2	P62424	2-P62424		2	P29966	2-P29966				1-Q96PZ0
1	P31948	1-P31948		2	P62495	2-P62495		2	P30041	2-P30041				1-Q96QG7
1	P32929	1-P32929		2	P62805	2-P62805		2	P30043	2-P30043				1-Q96S19
1	P32969	1-P32969		2	P62873	2-P62873		2	P30047	2-P30047				1-Q96ST2
1	P34947	1-P34947		2	P62879	2-P62879		2	P30086	2-P30086				1-Q99543
1	P35659	1-P35659		2	P62942	2-P62942		2	P30153	2-P30153				1-Q99576
1	P36871	1-P36871		2	P63092	2-P63092		2	P30566	2-P30566				1-Q99633
1	P36954	1-P36954		2	P63167	2-P63167		2	P30622	2-P30622				1-Q99707
1	P37108	1-P37108		2	P63208	2-P63208		2	P30626	2-P30626				1-Q99856
1	P38606	1-P38606		2	P63241	2-P63241		2	P31273	2-P31273				1-Q9BQC3
1	P39748	1-P39748		2	P63272	2-P63272		2	P31939	2-P31939				1-Q9BSV6
1	P40222	1-P40222		2	P67809	2-P67809		2	P32119	2-P32119				1-Q9BSY4
1	P40937	1-P40937		2	P85037	2-P85037		2	P33552	2-P33552				1-Q9BTC0
1	P41214	1-P41214		2	Q01105-2	2-Q01105-2		2	P33992	2-P33992				1-Q9BTE1
1	P42345	1-P42345		2	Q02446	2-Q02446		2	P34932	2-P34932				1-Q9BTT0
1	P43490	1-P43490		2	Q02750	2-Q02750		2	P34949	2-P34949				1-Q9BUB5
1	P43686	1-P43686		2	Q02790	2-Q02790		2	P35219	2-P35219				1-Q9BUL5
1	P46379	1-P46379		2	Q02878	2-Q02878		2	P35579	2-P35579				1-Q9BUR4
1	P46734	1-P46734		2	Q06830	2-Q06830		2	P35637	2-P35637				1-Q9BUT9
1	P46926	1-P46926		2	Q08209	2-Q08209		2	P35998	2-P35998				1-Q9BUX1
1	P47224	1-P47224		2	Q08752	2-Q08752		2	P36404	2-P36404				1-Q9BV29
1	P48147	1-P48147		2	Q09019	2-Q09019		2	P36405	2-P36405				1-Q9BVC4
1	P48739	1-P48739		2	Q09028	2-Q09028		2	P36543	2-P36543				1-Q9BW83
1	P49023	1-P49023		2	Q09028-2	2-Q09028-2		2	P36871	2-P36871				1-Q9BXV9
1	P49069	1-P49069		2	Q12792	2-Q12792		2	P36915	2-P36915				1-Q9BY44
1	P49327	1-P49327		2	Q12888-2	2-Q12888-2		2	P37802	2-P37802				1-Q9BYM8
1	P49368	1-P49368		2	Q13126	2-Q13126		2	P38919	2-P38919				1-Q9C005
1	P49588	1-P49588		2	Q13129	2-Q13129		2	P39019	2-P39019				1-Q9GZR7
1	P49591	1-P49591		2	Q13153	2-Q13153		2	P39748	2-P39748				1-Q9GZU7
1	P49721	1-P49721		2	Q13164	2-Q13164		2	P40123	2-P40123				1-Q9H0Y0
1	P50402	1-P50402		2	Q13177	2-Q13177		2	P40227	2-P40227				1-Q9H3F6
1	P51817	1-P51817		2	Q13263	2-Q13263		2	P40818	2-P40818				1-Q9H3K6
1	P52597	1-P52597		2	Q13362-4	2-Q13362-4		2	P40855	2-P40855				1-Q9H3S4
1	P52747	1-P52747		2	Q13404	2-Q13404		2	P40925	2-P40925				1-Q9H4I3
1	P53384	1-P53384		2	Q13435	2-Q13435		2	P41208	2-P41208				1-Q9H611
1	P53621	1-P53621		2	Q13451	2-Q13451		2	P41236	2-P41236				1-Q9H6K1
1	P53803	1-P53803		2	Q13561	2-Q13561		2	P41567	2-P41567				1-Q9H6R7
1	P53805	1-P53805		2	Q13637	2-Q13637		2	P43243	2-P43243				1-Q9H840
1	P53990	1-P53990		2	Q13952	2-Q13952		2	P43487	2-P43487				1-Q9H8G1
1	P54136	1-P54136		2	Q14061	2-Q14061		2	P45985	2-P45985				1-Q9H910
1	P54577	1-P54577		2	Q14103	2-Q14103		2	P46060	2-P46060				1-Q9H910-2
1	P54619	1-P54619		2	Q14151	2-Q14151		2	P46736	2-P46736				1-Q9H974
1	P54727	1-P54727		2	Q14181	2-Q14181		2	P46976	2-P46976				1-Q9H9G7
1	P54819	1-P54819		2	Q14186	2-Q14186		2	P47756	2-P47756				1-Q9HAS0
1	P54920	1-P54920		2	Q14204	2-Q14204		2	P47897	2-P47897				1-Q9HBL8
1	P55036	1-P55036		2	Q14376	2-Q14376		2	P48507	2-P48507				1-Q9HBT8
1	P55039	1-P55039		2	Q14498	2-Q14498		2	P48643	2-P48643				1-Q9HC35
1	P55060	1-P55060		2	Q15007	2-Q15007		2	P49006	2-P49006				1-Q9HD42
1	P55884	1-P55884		2	Q15020	2-Q15020		2	P49189	2-P49189				1-Q9NPA3
1	P57076	1-P57076		2	Q15046	2-Q15046		2	P49321	2-P49321				1-Q9NPA8
1	P61081	1-P61081		2	Q15056	2-Q15056		2	P49418	2-P49418				1-Q9NPB8
1	P61163	1-P61163		2	Q15102	2-Q15102		2	P49427	2-P49427				1-Q9NPE3
1	P61254	1-P61254		2	Q15257	2-Q15257		2	P49593	2-P49593				1-Q9NPH2
1	P61326	1-P61326		2	Q15283	2-Q15283		2	P49773	2-P49773				1-Q9NQ35
1	P61978	1-P61978		2	Q15545	2-Q15545		2	P49790	2-P49790				1-Q9NQC3
1	P62253	1-P62253		2	Q15819	2-Q15819		2	P49840	2-P49840				1-Q9NQW6
1	P62258	1-P62258		2	Q16254	2-Q16254		2	P50990	2-P50990				1-Q9NR50
1	P62753	1-P62753		2	Q16537	2-Q16537		2	P51570	2-P51570				1-Q9NVT9
1	P62937	1-P62937		2	Q16576	2-Q16576		2	P51606	2-P51606				1-Q9NVZ3
1	P62993	1-P62993		2	Q16576-2	2-Q16576-2		2	P51608-2	2-P51608-2				1-Q9NW08
1	P63010	1-P63010		2	Q16637	2-Q16637		2	P52272	2-P52272				1-Q9NWD9
1	P63104	1-P63104		2	Q16658	2-Q16658		2	P52306-3	2-P52306-3				1-Q9NWK9
1	P63220	1-P63220		2	Q16831	2-Q16831		2	P52594	2-P52594				1-Q9NWV8
1	P63261	1-P63261		2	Q2VPK5	2-Q2VPK5		2	P52732	2-P52732				1-Q9NX76
1	Q00169	1-Q00169		2	Q32MZ4	2-Q32MZ4		2	P52738	2-P52738				1-Q9NYF3
1	Q00535	1-Q00535		2	Q3B7T1	2-Q3B7T1		2	P52758	2-P52758				1-Q9NZJ0
1	Q02790	1-Q02790		2	Q3ZCW2	2-Q3ZCW2		2	P52788	2-P52788				1-Q9P0R6
1	Q04206	1-Q04206		2	Q4LDG9	2-Q4LDG9		2	P53350	2-P53350				1-Q9P1Y6
1	Q06203	1-Q06203		2	Q5SSJ5	2-Q5SSJ5		2	P53365	2-P53365				1-Q9P215
1	Q06787	1-Q06787		2	Q5T011	2-Q5T011		2	P53367	2-P53367				1-Q9P270
1	Q07960	1-Q07960		2	Q5T2E6	2-Q5T2E6		2	P54105	2-P54105				1-Q9P2H5
1	Q0PNE2	1-Q0PNE2		2	Q5T4S7	2-Q5T4S7		2	P55010	2-P55010				1-Q9P2N2
1	Q12904-2	1-Q12904-2		2	Q5TBB1	2-Q5TBB1		2	P55072	2-P55072				1-Q9UEE5
1	Q13033	1-Q13033		2	Q5TC12	2-Q5TC12		2	P55209	2-P55209				1-Q9UGP4
1	Q13045	1-Q13045		2	Q5VYK3	2-Q5VYK3		2	P55263	2-P55263				1-Q9UJJ7
1	Q13085	1-Q13085		2	Q66K74	2-Q66K74		2	P55735	2-P55735				1-Q9UJY5
1	Q13111	1-Q13111		2	Q6EEV4	2-Q6EEV4		2	P55769	2-P55769				1-Q9UKA9
1	Q13151	1-Q13151		2	Q6IA86	2-Q6IA86		2	P55854	2-P55854				1-Q9UL18
1	Q13158	1-Q13158		2	Q6IBS0	2-Q6IBS0		2	P56524	2-P56524				1-Q9ULC4
1	Q13347	1-Q13347		2	Q6NZ67	2-Q6NZ67		2	P56945-8	2-P56945-8				1-Q9ULU4-10
1	Q13432	1-Q13432		2	Q6P2E9	2-Q6P2E9		2	P57086	2-P57086				1-Q9UN37
1	Q13439	1-Q13439		2	Q6PCE3	2-Q6PCE3		2	P58876	2-P58876				1-Q9UNH7
1	Q13451	1-Q13451		2	Q6PKG0	2-Q6PKG0		2	P60604	2-P60604				1-Q9UNI6
1	Q13572	1-Q13572		2	Q6VN20	2-Q6VN20		2	P60660	2-P60660				1-Q9UNM6
1	Q13613	1-Q13613		2	Q6ZN18	2-Q6ZN18		2	P60709	2-P60709				1-Q9UPU5
1	Q13620-1	1-Q13620-1		2	Q6ZT12	2-Q6ZT12		2	P60842	2-P60842				1-Q9Y297-2
1	Q13685	1-Q13685		2	Q71UI9	2-Q71UI9		2	P60896	2-P60896				1-Q9Y2G1
1	Q13813	1-Q13813		2	Q76N32	2-Q76N32		2	P60981	2-P60981				1-Q9Y2G2-3
1	Q14012	1-Q14012		2	Q7L2H7	2-Q7L2H7		2	P61024	2-P61024				1-Q9Y2H2
1	Q14232	1-Q14232		2	Q7L5N1	2-Q7L5N1		2	P61086	2-P61086				1-Q9Y2X9
1	Q14566	1-Q14566		2	Q7LG56	2-Q7LG56		2	P61289	2-P61289				1-Q9Y365
1	Q14691	1-Q14691		2	Q7Z3E2	2-Q7Z3E2		2	P61457	2-P61457				1-Q9Y371
1	Q14974	1-Q14974		2	Q7Z5W3	2-Q7Z5W3		2	P61758	2-P61758				1-Q9Y421
1	Q15050	1-Q15050		2	Q86SQ7	2-Q86SQ7		2	P61956	2-P61956				1-Q9Y535
1	Q15057	1-Q15057		2	Q86U42	2-Q86U42		2	P62068	2-P62068				1-Q9Y575
1	Q15287	1-Q15287		2	Q86UY6	2-Q86UY6		2	P62195	2-P62195				1-Q9Y5K6
1	Q15365	1-Q15365		2	Q86X55	2-Q86X55		2	P62244	2-P62244				1-Q9Y5L0
1	Q15366	1-Q15366		2	Q86Y56	2-Q86Y56		2	P62306	2-P62306				1-Q9Y5P6
1	Q15369	1-Q15369		2	Q8IV38	2-Q8IV38		2	P62310	2-P62310				1-Q9Y5Y2
1	Q15370	1-Q15370		2	Q8IVM0	2-Q8IVM0		2	P62316	2-P62316				1-Q9Y678
1	Q15386	1-Q15386		2	Q8IWT0	2-Q8IWT0		2	P62318	2-P62318				1-Q9Y6D6
1	Q15393	1-Q15393		2	Q8IWV7	2-Q8IWV7		2	P62424	2-P62424				1-Q9Y6D9
1	Q15428	1-Q15428		2	Q8IXQ5	2-Q8IXQ5		2	P62495	2-P62495				1-Q9Y6E2
1	Q15438	1-Q15438		2	Q8IYI0	2-Q8IYI0		2	P62805	2-P62805				1-Q9Y6K8
1	Q15645	1-Q15645		2	Q8N6N3	2-Q8N6N3		2	P62877	2-P62877				2-A0A096LP55
1	Q15714	1-Q15714		2	Q8N806	2-Q8N806		2	P62937	2-P62937				2-A2RRD8
1	Q15797	1-Q15797		2	Q8ND24	2-Q8ND24		2	P63010	2-P63010				2-A2RTX5
1	Q15833	1-Q15833		2	Q8NFQ8	2-Q8NFQ8		2	P63151	2-P63151				2-A4D1U4
1	Q15834	1-Q15834		2	Q8TAE6	2-Q8TAE6		2	P63167	2-P63167				2-A6NCE7
1	Q15843	1-Q15843		2	Q8TBB5	2-Q8TBB5		2	P63208	2-P63208				2-A6NHG4
1	Q16143	1-Q16143		2	Q8TBX8	2-Q8TBX8		2	P63279	2-P63279				2-A8K0R7-5
1	Q16222	1-Q16222		2	Q8TC07	2-Q8TC07		2	P68402	2-P68402				2-A8MPP1
1	Q16644	1-Q16644		2	Q8TC44	2-Q8TC44		2	P78316	2-P78316				2-ENST00000220913_8_140511488_5UTR_100db1
1	Q16665	1-Q16665		2	Q8TCE6	2-Q8TCE6		2	P78347	2-P78347				2-ENST00000225603_17_48077016_5UTR_111db1
1	Q16763	1-Q16763		2	Q8TF50	2-Q8TF50		2	P78371	2-P78371				2-ENST00000286788_21_29073596_5UTR_001db3
1	Q2M1Z3	1-Q2M1Z3		2	Q8TF71	2-Q8TF71		2	P78406	2-P78406				2-ENST00000290244_21_33641725_5UTR_100db1
1	Q2M2I8	1-Q2M2I8		2	Q8WU79	2-Q8WU79		2	P82970	2-P82970				2-ENST00000304177_15_83011526_CDS_100db1
1	Q2TAL8	1-Q2TAL8		2	Q8WW12	2-Q8WW12		2	P84090	2-P84090				2-ENST00000322030_9_128689277_5UTR_101db1
1	Q3LIE5	1-Q3LIE5		2	Q8WWH5	2-Q8WWH5		2	Q00610	2-Q00610				2-ENST00000355899_X_115610260_CDS_100db1
1	Q3MIT2	1-Q3MIT2		2	Q92522	2-Q92522		2	Q00796	2-Q00796				2-ENST00000368233_1_156591958_CDS_100db1
1	Q3YEC7	1-Q3YEC7		2	Q92598	2-Q92598		2	Q01105-2	2-Q01105-2				2-ENST00000372382_X_107721908_aTIS_111db1
1	Q4G0J3	1-Q4G0J3		2	Q92922	2-Q92922		2	Q01518	2-Q01518				2-ENST00000414423_1_224434405_aTIS_111db1
1	Q4KMP7	1-Q4KMP7		2	Q92990	2-Q92990		2	Q01844	2-Q01844				2-ENST00000440865_1_244862752_aTIS_111db1
1	Q4LE39	1-Q4LE39		2	Q969F1	2-Q969F1		2	Q02750	2-Q02750				2-ENST00000444122_6_166586477_aTIS_111db1
1	Q53HC9	1-Q53HC9		2	Q969T9	2-Q969T9		2	Q03154	2-Q03154				2-ENST00000454707_6_5972475_ntr_100db1
1	Q53T59	1-Q53T59		2	Q96AC1	2-Q96AC1		2	Q04446	2-Q04446				2-ENST00000563060_16_30064488_5UTR_111db1
1	Q5BKZ1	1-Q5BKZ1		2	Q96AJ9	2-Q96AJ9		2	Q04760	2-Q04760				2-ENST00000569545_16_30064428_5UTR_101db1
1	Q5JPI3	1-Q5JPI3		2	Q96BR5	2-Q96BR5		2	Q05519	2-Q05519				2-O00148
1	Q5JS54	1-Q5JS54		2	Q96C12	2-Q96C12		2	Q06830	2-Q06830				2-O00151
1	Q5JTC6	1-Q5JTC6		2	Q96CG3	2-Q96CG3		2	Q07065	2-Q07065				2-O00231
1	Q5JTW2	1-Q5JTW2		2	Q96CK0	2-Q96CK0		2	Q07157	2-Q07157				2-O00244
1	Q5JWR5	1-Q5JWR5		2	Q96CP2	2-Q96CP2		2	Q07352	2-Q07352				2-O00399
1	Q5SQI0	1-Q5SQI0		2	Q96DE5	2-Q96DE5		2	Q07955	2-Q07955				2-O00418
1	Q5VSL9	1-Q5VSL9		2	Q96EC8	2-Q96EC8		2	Q08752	2-Q08752				2-O00443
1	Q5VZM2	1-Q5VZM2		2	Q96EW2	2-Q96EW2		2	Q08AE8	2-Q08AE8				2-O00541
1	Q658Y4	1-Q658Y4		2	Q96F44	2-Q96F44		2	Q0VGL1	2-Q0VGL1				2-O00560
1	Q68D20	1-Q68D20		2	Q96FJ2	2-Q96FJ2		2	Q10567	2-Q10567				2-O00743
1	Q68E01	1-Q68E01		2	Q96FW1	2-Q96FW1		2	Q12765	2-Q12765				2-O00767
1	Q6AI12	1-Q6AI12		2	Q96G01	2-Q96G01		2	Q12792	2-Q12792				2-O14545
1	Q6GQQ9	1-Q6GQQ9		2	Q96G03	2-Q96G03		2	Q12888-2	2-Q12888-2				2-O14576
1	Q6ICB0	1-Q6ICB0		2	Q96G46	2-Q96G46		2	Q13049	2-Q13049				2-O14628-6
1	Q6P474	1-Q6P474		2	Q96GF1	2-Q96GF1		2	Q13098	2-Q13098				2-O14640
1	Q6PI26	1-Q6PI26		2	Q96HQ2	2-Q96HQ2		2	Q13098-6	2-Q13098-6				2-O14641
1	Q6PII5	1-Q6PII5		2	Q96IK1	2-Q96IK1		2	Q13155	2-Q13155				2-O14737
1	Q6PJG6	1-Q6PJG6		2	Q96IU4	2-Q96IU4		2	Q13185	2-Q13185				2-O14976
1	Q6UXN9	1-Q6UXN9		2	Q96KQ7	2-Q96KQ7		2	Q13257	2-Q13257				2-O14980
1	Q6VMQ6	1-Q6VMQ6		2	Q96MW1	2-Q96MW1		2	Q13263	2-Q13263				2-O15021
1	Q6ZN55	1-Q6ZN55		2	Q96P70	2-Q96P70		2	Q13404	2-Q13404				2-O15066
1	Q709C8	1-Q709C8		2	Q96PU8	2-Q96PU8		2	Q13442	2-Q13442				2-O15145
1	Q75N03	1-Q75N03		2	Q96RY5	2-Q96RY5		2	Q13492	2-Q13492				2-O15305
1	Q7L1Q6	1-Q7L1Q6		2	Q96S44	2-Q96S44		2	Q13503	2-Q13503				2-O15409
1	Q7L1V2	1-Q7L1V2		2	Q96S90	2-Q96S90		2	Q13542	2-Q13542				2-O15504
1	Q7L266	1-Q7L266		2	Q96S94	2-Q96S94		2	Q13555	2-Q13555				2-O15525
1	Q7Z388	1-Q7Z388		2	Q96T76	2-Q96T76		2	Q13561	2-Q13561				2-O43156
1	Q7Z4G1	1-Q7Z4G1		2	Q99536	2-Q99536		2	Q13564	2-Q13564				2-O43169
1	Q7Z4W1	1-Q7Z4W1		2	Q99584	2-Q99584		2	Q13573	2-Q13573				2-O43264
1	Q7Z628	1-Q7Z628		2	Q99611	2-Q99611		2	Q13618	2-Q13618				2-O43313
1	Q7Z6M1	1-Q7Z6M1		2	Q99615	2-Q99615		2	Q13895	2-Q13895				2-O43324
1	Q7Z7E8	1-Q7Z7E8		2	Q99707	2-Q99707		2	Q14061	2-Q14061				2-O43402
1	Q8IZ21-4	1-Q8IZ21-4		2	Q99729-2	2-Q99729-2		2	Q14103	2-Q14103				2-O43776
1	Q8N0X7	1-Q8N0X7		2	Q99733	2-Q99733		2	Q14186	2-Q14186				2-O43795
1	Q8N1F7	1-Q8N1F7		2	Q99873	2-Q99873		2	Q14188	2-Q14188				2-O43896
1	Q8N3Y1	1-Q8N3Y1		2	Q99873-3	2-Q99873-3		2	Q14204	2-Q14204				2-O60333
1	Q8N4P3	1-Q8N4P3		2	Q99880	2-Q99880		2	Q14315	2-Q14315				2-O60499
1	Q8N573-2	1-Q8N573-2		2	Q99966	2-Q99966		2	Q14444	2-Q14444				2-O60671
1	Q8N5A5	1-Q8N5A5		2	Q9BPY3	2-Q9BPY3		2	Q14694	2-Q14694				2-O60739
1	Q8N6M0	1-Q8N6M0		2	Q9BPY8	2-Q9BPY8		2	Q14894	2-Q14894				2-O60825
1	Q8N6R0	1-Q8N6R0		2	Q9BQQ3	2-Q9BQQ3		2	Q14919	2-Q14919				2-O60870
1	Q8NB14	1-Q8NB14		2	Q9BRA2	2-Q9BRA2		2	Q15005	2-Q15005				2-O60925
1	Q8NBR6	1-Q8NBR6		2	Q9BRJ7	2-Q9BRJ7		2	Q15019	2-Q15019				2-O75044
1	Q8NDZ2-3	1-Q8NDZ2-3		2	Q9BT25	2-Q9BT25		2	Q15024	2-Q15024				2-O75083
1	Q8NFH3	1-Q8NFH3		2	Q9BT78	2-Q9BT78		2	Q15046	2-Q15046				2-O75155
1	Q8NFW8	1-Q8NFW8		2	Q9BTF0	2-Q9BTF0		2	Q15047	2-Q15047				2-O75190
1	Q8NG68	1-Q8NG68		2	Q9BTK6	2-Q9BTK6		2	Q15056	2-Q15056				2-O75369
1	Q8TB03	1-Q8TB03		2	Q9BTW9	2-Q9BTW9		2	Q15102	2-Q15102				2-O75449
1	Q8TB72	1-Q8TB72		2	Q9BTY7	2-Q9BTY7		2	Q15172	2-Q15172				2-O75953
1	Q8TCG1	1-Q8TCG1		2	Q9BU02	2-Q9BU02		2	Q15283	2-Q15283				2-O94808
1	Q8TD55	1-Q8TD55		2	Q9BU89	2-Q9BU89		2	Q15417	2-Q15417				2-O94811
1	Q8TDX7	1-Q8TDX7		2	Q9BUA3	2-Q9BUA3		2	Q15691	2-Q15691				2-O94826
1	Q8TEX9	1-Q8TEX9		2	Q9BV44	2-Q9BV44		2	Q15723	2-Q15723				2-O94916
1	Q8TF39	1-Q8TF39		2	Q9BV86	2-Q9BV86		2	Q15723-2	2-Q15723-2				2-O94992
1	Q8WTR2	1-Q8WTR2		2	Q9BVG4	2-Q9BVG4		2	Q15819	2-Q15819				2-O95243
1	Q8WUH6	1-Q8WUH6		2	Q9BXI6	2-Q9BXI6		2	Q16186	2-Q16186				2-O95273
1	Q8WVK7	1-Q8WVK7		2	Q9BZE9	2-Q9BZE9		2	Q16204	2-Q16204				2-O95292
1	Q8WXC6	1-Q8WXC6		2	Q9BZF3	2-Q9BZF3		2	Q16342	2-Q16342				2-O95361
1	Q92546	1-Q92546		2	Q9C0C9	2-Q9C0C9		2	Q16611	2-Q16611				2-O95721
1	Q92567	1-Q92567		2	Q9GZR1	2-Q9GZR1		2	Q16718	2-Q16718				2-O95757
1	Q92734	1-Q92734		2	Q9GZV4	2-Q9GZV4		2	Q16864	2-Q16864				2-O95819
1	Q92844	1-Q92844		2	Q9H098	2-Q9H098		2	Q19AV6	2-Q19AV6				2-O95926
1	Q92934	1-Q92934		2	Q9H147	2-Q9H147		2	Q2VPK5	2-Q2VPK5				2-O95997
1	Q92989	1-Q92989		2	Q9H2C0	2-Q9H2C0		2	Q3MII6	2-Q3MII6				2-O96015
1	Q93015-2	1-Q93015-2		2	Q9H3U1	2-Q9H3U1		2	Q3ZCW2	2-Q3ZCW2				2-O96019
1	Q969M7	1-Q969M7		2	Q9H446	2-Q9H446		2	Q53ET0	2-Q53ET0				2-P05386
1	Q969X0	1-Q969X0		2	Q9H6Z4	2-Q9H6Z4		2	Q53H82	2-Q53H82				2-P05455
1	Q96AY4	1-Q96AY4		2	Q9H773	2-Q9H773		2	Q53RE8	2-Q53RE8				2-P07195
1	Q96CD2	1-Q96CD2		2	Q9H7Z6	2-Q9H7Z6		2	Q58FF6	2-Q58FF6				2-P07196
1	Q96CN9	1-Q96CN9		2	Q9H832	2-Q9H832		2	Q5JPI9	2-Q5JPI9				2-P07197
1	Q96E40	1-Q96E40		2	Q9H867	2-Q9H867		2	Q5T6J7	2-Q5T6J7				2-P07320
1	Q96EA4	1-Q96EA4		2	Q9H981	2-Q9H981		2	Q5TAQ9	2-Q5TAQ9				2-P07384
1	Q96EI5	1-Q96EI5		2	Q9H9Q2	2-Q9H9Q2		2	Q5TBB1	2-Q5TBB1				2-P07738
1	Q96EM0	1-Q96EM0		2	Q9HB71	2-Q9HB71		2	Q5VWZ2	2-Q5VWZ2				2-P07814
1	Q96EN9	1-Q96EN9		2	Q9HBK9	2-Q9HBK9		2	Q66K74	2-Q66K74				2-P08195-2
1	Q96ET8	1-Q96ET8		2	Q9HCJ3	2-Q9HCJ3		2	Q6EEV4	2-Q6EEV4				2-P09234
1	Q96FH0	1-Q96FH0		2	Q9NPJ6	2-Q9NPJ6		2	Q6IBS0	2-Q6IBS0				2-P09525
1	Q96G04	1-Q96G04		2	Q9NQG6	2-Q9NQG6		2	Q6NXT1	2-Q6NXT1				2-P09661
1	Q96GG9	1-Q96GG9		2	Q9NQT5	2-Q9NQT5		2	Q6P2E9	2-Q6P2E9				2-P09914
1	Q96GX2	1-Q96GX2		2	Q9NR33	2-Q9NR33		2	Q6P597	2-Q6P597				2-P09960
1	Q96HA8	1-Q96HA8		2	Q9NRF9	2-Q9NRF9		2	Q6P6C2	2-Q6P6C2				2-P0C870
1	Q96HQ2	1-Q96HQ2		2	Q9NRG0	2-Q9NRG0		2	Q6PH81	2-Q6PH81				2-P0CG34
1	Q96HR8	1-Q96HR8		2	Q9NRL3	2-Q9NRL3		2	Q6PKG0	2-Q6PKG0				2-P11171
1	Q96IJ6	1-Q96IJ6		2	Q9NUP7	2-Q9NUP7		2	Q6ZT12	2-Q6ZT12				2-P11413
1	Q96JP0	1-Q96JP0		2	Q9NVA2	2-Q9NVA2		2	Q6ZYL4	2-Q6ZYL4				2-P11766
1	Q96K17	1-Q96K17		2	Q9NVF7	2-Q9NVF7		2	Q712K3	2-Q712K3				2-P12270
1	Q96KB5	1-Q96KB5		2	Q9NVH1	2-Q9NVH1		2	Q7L2H7	2-Q7L2H7				2-P13995
1	Q96LD8	1-Q96LD8		2	Q9NVR0	2-Q9NVR0		2	Q7L2Z9	2-Q7L2Z9				2-P14618
1	Q96P47-4	1-Q96P47-4		2	Q9NVU0	2-Q9NVU0		2	Q7L5D6	2-Q7L5D6				2-P14678
1	Q96PZ0	1-Q96PZ0		2	Q9NWH9	2-Q9NWH9		2	Q7L5N1	2-Q7L5N1				2-P14854
1	Q96QG7	1-Q96QG7		2	Q9NWT6	2-Q9NWT6		2	Q7L8A9	2-Q7L8A9				2-P16083
1	Q96RG2	1-Q96RG2		2	Q9NWY4	2-Q9NWY4		2	Q7Z7C8	2-Q7Z7C8				2-P16333
1	Q96S19	1-Q96S19		2	Q9NX24	2-Q9NX24		2	Q86TA1	2-Q86TA1				2-P16930
1	Q96ST2	1-Q96ST2		2	Q9NX38	2-Q9NX38		2	Q86TU7	2-Q86TU7				2-P16989
1	Q99426	1-Q99426		2	Q9NX70	2-Q9NX70		2	Q86U42	2-Q86U42				2-P17028
1	Q99460	1-Q99460		2	Q9NXR5	2-Q9NXR5		2	Q86UY6	2-Q86UY6				2-P17096
1	Q99543	1-Q99543		2	Q9NYB0	2-Q9NYB0		2	Q86V88	2-Q86V88				2-P17174
1	Q99576	1-Q99576		2	Q9NZT1	2-Q9NZT1		2	Q86VQ1	2-Q86VQ1				2-P17858
1	Q99633	1-Q99633		2	Q9NZU5	2-Q9NZU5		2	Q86WR0	2-Q86WR0				2-P19525
1	Q99707	1-Q99707		2	Q9P0J0	2-Q9P0J0		2	Q86X55	2-Q86X55				2-P20340
1	Q99832	1-Q99832		2	Q9P0W2	2-Q9P0W2		2	Q86XN8	2-Q86XN8				2-P20472
1	Q99856	1-Q99856		2	Q9P289	2-Q9P289		2	Q86XZ4	2-Q86XZ4				2-P21399
1	Q9BQC3	1-Q9BQC3		2	Q9UBE0	2-Q9UBE0		2	Q8IWE2	2-Q8IWE2				2-P21580
1	Q9BRT9	1-Q9BRT9		2	Q9UBM7	2-Q9UBM7		2	Q8IWQ3	2-Q8IWQ3				2-P21980
1	Q9BS16	1-Q9BS16		2	Q9UBS8	2-Q9UBS8		2	Q8IYI0	2-Q8IYI0				2-P22234
1	Q9BSL1	1-Q9BSL1		2	Q9UBT7	2-Q9UBT7		2	Q8IZ69	2-Q8IZ69				2-P23526
1	Q9BSV6	1-Q9BSV6		2	Q9UBW8	2-Q9UBW8		2	Q8N6I1	2-Q8N6I1				2-P24522
1	Q9BSY4	1-Q9BSY4		2	Q9UG63	2-Q9UG63		2	Q8N6N7	2-Q8N6N7				2-P24666
1	Q9BT23	1-Q9BT23		2	Q9UHV9	2-Q9UHV9		2	Q8N9B4	2-Q8N9B4				2-P25686
1	Q9BTC0	1-Q9BTC0		2	Q9UI10	2-Q9UI10		2	Q8N9N7	2-Q8N9N7				2-P26640
1	Q9BTE1	1-Q9BTE1		2	Q9UI14	2-Q9UI14		2	Q8N9V3	2-Q8N9V3				2-P27348
1	Q9BTT0	1-Q9BTT0		2	Q9UID3	2-Q9UID3		2	Q8NB46	2-Q8NB46				2-P27708
1	Q9BU89	1-Q9BU89		2	Q9UIU6	2-Q9UIU6		2	Q8NCE2	2-Q8NCE2				2-P28072
1	Q9BUB5	1-Q9BUB5		2	Q9UJX6	2-Q9UJX6		2	Q8ND56	2-Q8ND56				2-P28074
1	Q9BUL5	1-Q9BUL5		2	Q9UJY4	2-Q9UJY4		2	Q8NFQ8	2-Q8NFQ8				2-P29401
1	Q9BUR4	1-Q9BUR4		2	Q9UK45	2-Q9UK45		2	Q8NHY2	2-Q8NHY2				2-P30044-2
1	Q9BUT9	1-Q9BUT9		2	Q9UK76	2-Q9UK76		2	Q8TAC2	2-Q8TAC2				2-P30154
1	Q9BUX1	1-Q9BUX1		2	Q9UKG1	2-Q9UKG1		2	Q8TC07	2-Q8TC07				2-P30307
1	Q9BV29	1-Q9BV29		2	Q9UL54	2-Q9UL54		2	Q8TCB7	2-Q8TCB7				2-P31689
1	Q9BVC4	1-Q9BVC4		2	Q9UMX0	2-Q9UMX0		2	Q8TF05	2-Q8TF05				2-P31943
1	Q9BW83	1-Q9BW83		2	Q9UMX1	2-Q9UMX1		2	Q8WUM4	2-Q8WUM4				2-P31946
1	Q9BWD1	1-Q9BWD1		2	Q9UMZ2	2-Q9UMZ2		2	Q8WV07	2-Q8WV07				2-P32189
1	Q9BXV9	1-Q9BXV9		2	Q9UNE7	2-Q9UNE7		2	Q8WVD3	2-Q8WVD3				2-P32519
1	Q9BY41	1-Q9BY41		2	Q9UPN9	2-Q9UPN9		2	Q8WVM8	2-Q8WVM8				2-P33316-2
1	Q9BY44	1-Q9BY44		2	Q9UPR3	2-Q9UPR3		2	Q8WWZ3-2	2-Q8WWZ3-2				2-P35222
1	Q9BYM8	1-Q9BYM8		2	Q9UPT9	2-Q9UPT9		2	Q8WXX5	2-Q8WXX5				2-P35268
1	Q9C005	1-Q9C005		2	Q9UPU7	2-Q9UPU7		2	Q92538	2-Q92538				2-P35269
1	Q9GZR7	1-Q9GZR7		2	Q9UQ80	2-Q9UQ80		2	Q92598	2-Q92598				2-P35568
1	Q9GZU7	1-Q9GZU7		2	Q9Y259	2-Q9Y259		2	Q92615	2-Q92615				2-P35659
1	Q9GZU8	1-Q9GZU8		2	Q9Y266	2-Q9Y266		2	Q92783	2-Q92783				2-P35754
1	Q9H0Y0	1-Q9H0Y0		2	Q9Y281	2-Q9Y281		2	Q92922	2-Q92922				2-P36873
1	Q9H2P9	1-Q9H2P9		2	Q9Y2J2	2-Q9Y2J2		2	Q92945	2-Q92945				2-P37108
1	Q9H3F6	1-Q9H3F6		2	Q9Y2K2	2-Q9Y2K2		2	Q93008	2-Q93008				2-P38159
1	Q9H3K6	1-Q9H3K6		2	Q9Y2U8	2-Q9Y2U8		2	Q93034	2-Q93034				2-P40429
1	Q9H3S4	1-Q9H3S4		2	Q9Y2V7	2-Q9Y2V7		2	Q969Q5	2-Q969Q5				2-P41091
1	Q9H4I3	1-Q9H4I3		2	Q9Y2Z0	2-Q9Y2Z0		2	Q969T9	2-Q969T9				2-P42166
1	Q9H611	1-Q9H611		2	Q9Y3B9	2-Q9Y3B9		2	Q96AE4	2-Q96AE4				2-P42566
1	Q9H6K1	1-Q9H6K1		2	Q9Y3D0	2-Q9Y3D0		2	Q96AG4	2-Q96AG4				2-P42677
1	Q9H6R7	1-Q9H6R7		2	Q9Y496	2-Q9Y496		2	Q96AT9	2-Q96AT9				2-P42773
1	Q9H840	1-Q9H840		2	Q9Y4E8	2-Q9Y4E8		2	Q96B26	2-Q96B26				2-P43246
1	Q9H8G1	1-Q9H8G1		2	Q9Y4L5	2-Q9Y4L5		2	Q96B54	2-Q96B54				2-P45974
1	Q9H910	1-Q9H910		2	Q9Y530	2-Q9Y530		2	Q96B96	2-Q96B96				2-P45984
1	Q9H910-2	1-Q9H910-2		2	Q9Y5J9	2-Q9Y5J9		2	Q96BR5	2-Q96BR5				2-P46777
1	Q9H974	1-Q9H974		2	Q9Y5P8	2-Q9Y5P8		2	Q96BW5	2-Q96BW5				2-P46934-4
1	Q9H9G7	1-Q9H9G7		2	Q9Y5Q8	2-Q9Y5Q8		2	Q96C23	2-Q96C23				2-P48506
1	Q9HAS0	1-Q9HAS0		2	Q9Y5S9	2-Q9Y5S9		2	Q96C90	2-Q96C90				2-P48729
1	Q9HBL8	1-Q9HBL8		2	Q9Y6Y8	2-Q9Y6Y8		2	Q96DE5	2-Q96DE5				2-P48739
1	Q9HBT8	1-Q9HBT8						2	Q96EY4	2-Q96EY4				2-P49591
1	Q9HC35	1-Q9HC35						2	Q96F44	2-Q96F44				2-P49720
1	Q9HD42	1-Q9HD42						2	Q96F85	2-Q96F85				2-P51003
1	Q9NPA3	1-Q9NPA3						2	Q96FJ2	2-Q96FJ2				2-P51151
1	Q9NPA8	1-Q9NPA8						2	Q96FW1	2-Q96FW1				2-P51452
1	Q9NPB8	1-Q9NPB8						2	Q96G46	2-Q96G46				2-P51665
1	Q9NPE3	1-Q9NPE3						2	Q96HQ0-3	2-Q96HQ0-3				2-P52209
1	Q9NPH2	1-Q9NPH2						2	Q96HR3	2-Q96HR3				2-P52434
1	Q9NQ35	1-Q9NQ35						2	Q96IK1	2-Q96IK1				2-P52565
1	Q9NQ92	1-Q9NQ92						2	Q96IV0	2-Q96IV0				2-P53814
1	Q9NQC3	1-Q9NQC3						2	Q96IZ0	2-Q96IZ0				2-P54577
1	Q9NQW6	1-Q9NQW6						2	Q96J01	2-Q96J01				2-P54725
1	Q9NR46	1-Q9NR46						2	Q96KP4	2-Q96KP4				2-P55036
1	Q9NR50	1-Q9NR50						2	Q96KQ7	2-Q96KQ7				2-P56962
1	Q9NSY2	1-Q9NSY2						2	Q96MW5	2-Q96MW5				2-P57081
1	Q9NVT9	1-Q9NVT9						2	Q96NL3	2-Q96NL3				2-P57768
1	Q9NVZ3	1-Q9NVZ3						2	Q96NT0	2-Q96NT0				2-P58546
1	Q9NW08	1-Q9NW08						2	Q96P48	2-Q96P48				2-P61218
1	Q9NWD9	1-Q9NWD9						2	Q96P70	2-Q96P70				2-P61244-2
1	Q9NWK9	1-Q9NWK9						2	Q96PU5	2-Q96PU5				2-P61353
1	Q9NWV8	1-Q9NWV8						2	Q96S44	2-Q96S44				2-P61925
1	Q9NX31	1-Q9NX31						2	Q99417	2-Q99417				2-P61960
1	Q9NX76	1-Q9NX76						2	Q99439	2-Q99439				2-P62136
1	Q9NYF3	1-Q9NYF3						2	Q99460	2-Q99460				2-P62249
1	Q9NZJ0	1-Q9NZJ0						2	Q99471	2-Q99471				2-P62253
1	Q9P0R6	1-Q9P0R6						2	Q99497	2-Q99497				2-P62258
1	Q9P1F3	1-Q9P1F3						2	Q99567	2-Q99567				2-P62308
1	Q9P1Y6	1-Q9P1Y6						2	Q99622	2-Q99622				2-P62330
1	Q9P215	1-Q9P215						2	Q99729	2-Q99729				2-P62491
1	Q9P270	1-Q9P270						2	Q99733	2-Q99733				2-P62826
1	Q9P2H5	1-Q9P2H5						2	Q99961	2-Q99961				2-P62888
1	Q9P2N2	1-Q9P2N2						2	Q99966	2-Q99966				2-P62899
1	Q9UBE0	1-Q9UBE0						2	Q9BPY3	2-Q9BPY3				2-P62910
1	Q9UBI1	1-Q9UBI1						2	Q9BQ04	2-Q9BQ04				2-P63104
1	Q9UEE5	1-Q9UEE5						2	Q9BQQ3	2-Q9BQQ3				2-P63218
1	Q9UGI8	1-Q9UGI8						2	Q9BRP1	2-Q9BRP1				2-P63261
1	Q9UGP4	1-Q9UGP4						2	Q9BSD7	2-Q9BSD7				2-P63313
1	Q9UHR6	1-Q9UHR6						2	Q9BTE7	2-Q9BTE7				2-P67936
1	Q9UI30	1-Q9UI30						2	Q9BTK6	2-Q9BTK6				2-P78318
1	Q9UJJ7	1-Q9UJJ7						2	Q9BTW9	2-Q9BTW9				2-P78346
1	Q9UJY5	1-Q9UJY5						2	Q9BTY7	2-Q9BTY7				2-P82979
1	Q9UKA9	1-Q9UKA9						2	Q9BVG4	2-Q9BVG4				2-P84022
1	Q9UKB3	1-Q9UKB3						2	Q9BW61	2-Q9BW61				2-P85298
1	Q9UL18	1-Q9UL18						2	Q9BW83	2-Q9BW83				2-P98170
1	Q9ULC4	1-Q9ULC4						2	Q9BXD5	2-Q9BXD5				2-Q00013
1	Q9ULH7-4	1-Q9ULH7-4						2	Q9BXR0	2-Q9BXR0				2-Q00169
1	Q9ULU4-10	1-Q9ULU4-10						2	Q9BY32	2-Q9BY32				2-Q00341
1	Q9UN37	1-Q9UN37						2	Q9BY42	2-Q9BY42				2-Q00839
1	Q9UNE7	1-Q9UNE7						2	Q9BY43	2-Q9BY43				2-Q01658
1	Q9UNH7	1-Q9UNH7						2	Q9BZL4	2-Q9BZL4				2-Q02978
1	Q9UNI6	1-Q9UNI6						2	Q9C035	2-Q9C035				2-Q04323
1	Q9UNM6	1-Q9UNM6						2	Q9C0B7	2-Q9C0B7				2-Q04637-4
1	Q9UPQ3	1-Q9UPQ3						2	Q9C0C9	2-Q9C0C9				2-Q04864
1	Q9UPQ9-2	1-Q9UPQ9-2						2	Q9GZL7	2-Q9GZL7				2-Q06210
1	Q9UPU5	1-Q9UPU5						2	Q9GZT9	2-Q9GZT9				2-Q06547
1	Q9Y265	1-Q9Y265						2	Q9H0B6	2-Q9H0B6				2-Q06609
1	Q9Y266	1-Q9Y266						2	Q9H299	2-Q9H299				2-Q12778
1	Q9Y297-2	1-Q9Y297-2						2	Q9H2J7	2-Q9H2J7				2-Q12955-5
1	Q9Y2G1	1-Q9Y2G1						2	Q9H3H3	2-Q9H3H3				2-Q12962
1	Q9Y2G2-3	1-Q9Y2G2-3						2	Q9H3Q1	2-Q9H3Q1				2-Q13283
1	Q9Y2H2	1-Q9Y2H2						2	Q9H3U1	2-Q9H3U1				2-Q13409
1	Q9Y2L1	1-Q9Y2L1						2	Q9H425	2-Q9H425				2-Q13642
1	Q9Y2Q5	1-Q9Y2Q5						2	Q9H444	2-Q9H444				2-Q13643
1	Q9Y2U5	1-Q9Y2U5						2	Q9H4P4	2-Q9H4P4				2-Q13765
1	Q9Y2X9	1-Q9Y2X9						2	Q9H5N1	2-Q9H5N1				2-Q13838
1	Q9Y2Y0	1-Q9Y2Y0						2	Q9H6Q4	2-Q9H6Q4				2-Q13867
1	Q9Y365	1-Q9Y365						2	Q9H6T3	2-Q9H6T3				2-Q13884
1	Q9Y371	1-Q9Y371						2	Q9H6Z4	2-Q9H6Z4				2-Q13907
1	Q9Y3C4	1-Q9Y3C4						2	Q9H773	2-Q9H773				2-Q13976
1	Q9Y3D0	1-Q9Y3D0						2	Q9H7E9	2-Q9H7E9				2-Q14168-3
1	Q9Y3D8	1-Q9Y3D8						2	Q9H7Z6	2-Q9H7Z6				2-Q14191
1	Q9Y3P9	1-Q9Y3P9						2	Q9H8Y8	2-Q9H8Y8				2-Q14195
1	Q9Y421	1-Q9Y421						2	Q9H993	2-Q9H993				2-Q14320
1	Q9Y4P1	1-Q9Y4P1						2	Q9H9L7	2-Q9H9L7				2-Q14353
1	Q9Y4P8	1-Q9Y4P8						2	Q9H9Q2	2-Q9H9Q2				2-Q14558-2
1	Q9Y535	1-Q9Y535						2	Q9HA47	2-Q9HA47				2-Q14681
1	Q9Y575	1-Q9Y575						2	Q9HCJ3	2-Q9HCJ3				2-Q15008
1	Q9Y5K6	1-Q9Y5K6						2	Q9NP79	2-Q9NP79				2-Q15121
1	Q9Y5L0	1-Q9Y5L0						2	Q9NPA8	2-Q9NPA8				2-Q15404
1	Q9Y5P6	1-Q9Y5P6						2	Q9NPF4	2-Q9NPF4				2-Q15424
1	Q9Y5Y2	1-Q9Y5Y2						2	Q9NQP4	2-Q9NQP4				2-Q15436
1	Q9Y678	1-Q9Y678						2	Q9NR11	2-Q9NR11				2-Q15437
1	Q9Y6D6	1-Q9Y6D6						2	Q9NR30	2-Q9NR30				2-Q15532
1	Q9Y6D9	1-Q9Y6D9						2	Q9NR33	2-Q9NR33				2-Q15543
1	Q9Y6E2	1-Q9Y6E2						2	Q9NRG0	2-Q9NRG0				2-Q15555-5
1	Q9Y6K8	1-Q9Y6K8						2	Q9NRG1	2-Q9NRG1				2-Q15631
2	A0A096LP55	2-A0A096LP55						2	Q9NRG9	2-Q9NRG9				2-Q15637
2	A2RRD8	2-A2RRD8						2	Q9NRM2	2-Q9NRM2				2-Q15796
2	A2RTX5	2-A2RTX5						2	Q9NRX4	2-Q9NRX4				2-Q15813
2	A2VDF0	2-A2VDF0						2	Q9NRZ9	2-Q9NRZ9				2-Q15833
2	A4D1U4	2-A4D1U4						2	Q9NS69	2-Q9NS69				2-Q16531
2	A6NCE7	2-A6NCE7						2	Q9NSK0	2-Q9NSK0				2-Q16659
2	A6NDU8	2-A6NDU8						2	Q9NSP4	2-Q9NSP4				2-Q16774
2	A6NHG4	2-A6NHG4						2	Q9NTX5-2	2-Q9NTX5-2				2-Q16875
2	A6NIH7	2-A6NIH7						2	Q9NUJ3	2-Q9NUJ3				2-Q3LXA3
2	A6NKD9	2-A6NKD9						2	Q9NUP9	2-Q9NUP9				2-Q3MHD2
2	A8K0R7-5	2-A8K0R7-5						2	Q9NVA2	2-Q9NVA2				2-Q4G0N7
2	A8MPP1	2-A8MPP1						2	Q9NVG8	2-Q9NVG8				2-Q4V328
2	E9PAV3	2-E9PAV3						2	Q9NVH2	2-Q9NVH2				2-Q53S08
2	ENST00000220913_8_140511488_5UTR_100db1	2-ENST00000220913_8_140511488_5UTR_100db1						2	Q9NVP2	2-Q9NVP2				2-Q5EE01
2	ENST00000225603_17_48077016_5UTR_111db1	2-ENST00000225603_17_48077016_5UTR_111db1						2	Q9NVR0	2-Q9NVR0				2-Q5JVF3
2	ENST00000286788_21_29073596_5UTR_001db3	2-ENST00000286788_21_29073596_5UTR_001db3						2	Q9NWA0	2-Q9NWA0				2-Q5QNW6
2	ENST00000290244_21_33641725_5UTR_100db1	2-ENST00000290244_21_33641725_5UTR_100db1						2	Q9NWV4	2-Q9NWV4				2-Q5T124
2	ENST00000304177_15_83011526_CDS_100db1	2-ENST00000304177_15_83011526_CDS_100db1						2	Q9NX24	2-Q9NX24				2-Q5TGL8
2	ENST00000322030_9_128689277_5UTR_101db1	2-ENST00000322030_9_128689277_5UTR_101db1						2	Q9NX46	2-Q9NX46				2-Q5VSY0
2	ENST00000328379_2_24793335_CDS_100db1	2-ENST00000328379_2_24793335_CDS_100db1						2	Q9NX70	2-Q9NX70				2-Q68CZ1
2	ENST00000355899_X_115610260_CDS_100db1	2-ENST00000355899_X_115610260_CDS_100db1						2	Q9NY33	2-Q9NY33				2-Q6DKJ4
2	ENST00000357325_1_156751579_5UTR_100db1	2-ENST00000357325_1_156751579_5UTR_100db1						2	Q9NYV6	2-Q9NYV6				2-Q6EEV6
2	ENST00000368233_1_156591958_CDS_100db1	2-ENST00000368233_1_156591958_CDS_100db1						2	Q9NZU5	2-Q9NZU5				2-Q6FI81
2	ENST00000372382_X_107721908_aTIS_111db1	2-ENST00000372382_X_107721908_aTIS_111db1						2	Q9P0P0	2-Q9P0P0				2-Q6GMV2
2	ENST00000394295_2_69781566_aTIS_111db1	2-ENST00000394295_2_69781566_aTIS_111db1						2	Q9P0W2	2-Q9P0W2				2-Q6GQQ9
2	ENST00000414423_1_224434405_aTIS_111db1	2-ENST00000414423_1_224434405_aTIS_111db1						2	Q9P289	2-Q9P289				2-Q6ICL3
2	ENST00000440865_1_244862752_aTIS_111db1	2-ENST00000440865_1_244862752_aTIS_111db1						2	Q9P2I0	2-Q9P2I0				2-Q6NW29
2	ENST00000440944_9_136327696_aTIS_111db1	2-ENST00000440944_9_136327696_aTIS_111db1						2	Q9P2J5	2-Q9P2J5				2-Q6NXT6
2	ENST00000444122_6_166586477_aTIS_111db1	2-ENST00000444122_6_166586477_aTIS_111db1						2	Q9UBB6	2-Q9UBB6				2-Q6P1J9
2	ENST00000454707_6_5972475_ntr_100db1	2-ENST00000454707_6_5972475_ntr_100db1						2	Q9UBI6	2-Q9UBI6				2-Q6P1Q9
2	ENST00000547773_12_76074219_aTIS_111db1	2-ENST00000547773_12_76074219_aTIS_111db1						2	Q9UBV8	2-Q9UBV8				2-Q6PGP7
2	ENST00000556323_14_92026566_ntr_100db1	2-ENST00000556323_14_92026566_ntr_100db1						2	Q9UDY8	2-Q9UDY8				2-Q6PI98
2	ENST00000556323_14_92026617_ntr_100db1	2-ENST00000556323_14_92026617_ntr_100db1						2	Q9UEY8	2-Q9UEY8				2-Q6QNY1
2	ENST00000563060_16_30064488_5UTR_111db1	2-ENST00000563060_16_30064488_5UTR_111db1						2	Q9UFG5	2-Q9UFG5				2-Q6ZN04
2	ENST00000564163_15_52568892_aTIS_111db1	2-ENST00000564163_15_52568892_aTIS_111db1						2	Q9UHB4	2-Q9UHB4				2-Q6ZN17
2	ENST00000569545_16_30064428_5UTR_101db1	2-ENST00000569545_16_30064428_5UTR_101db1						2	Q9UHD8-5	2-Q9UHD8-5				2-Q6ZVK8
2	ENST00000574426_17_2711661_aTIS_111db1	2-ENST00000574426_17_2711661_aTIS_111db1						2	Q9UHR5	2-Q9UHR5				2-Q6ZW76
2	ENST00000585598_19_38374791_aTIS_111db1	2-ENST00000585598_19_38374791_aTIS_111db1						2	Q9UHV9	2-Q9UHV9				2-Q7KZF4
2	ENST00000644631_2_38876053_aTIS_111db1	2-ENST00000644631_2_38876053_aTIS_111db1						2	Q9UHX1-5	2-Q9UHX1-5				2-Q7L523
2	O00116	2-O00116						2	Q9UHY7	2-Q9UHY7				2-Q7LBR1
2	O00148	2-O00148						2	Q9UI12	2-Q9UI12				2-Q7LDG7
2	O00151	2-O00151						2	Q9UI95	2-Q9UI95				2-Q7Z2Z2
2	O00154-2	2-O00154-2						2	Q9UID3	2-Q9UID3				2-Q7Z309
2	O00231	2-O00231						2	Q9UIG0	2-Q9UIG0				2-Q7Z3U7
2	O00244	2-O00244						2	Q9UIU6	2-Q9UIU6				2-Q7Z434
2	O00299	2-O00299						2	Q9UJ70	2-Q9UJ70				2-Q7Z4H3
2	O00399	2-O00399						2	Q9UJ83	2-Q9UJ83				2-Q7Z5L9
2	O00410	2-O00410						2	Q9UJU2	2-Q9UJU2				2-Q7Z6K3
2	O00418	2-O00418						2	Q9UJU6	2-Q9UJU6				2-Q7Z7K0
2	O00443	2-O00443						2	Q9UJX2	2-Q9UJX2				2-Q7Z7L7
2	O00499	2-O00499						2	Q9UJY4	2-Q9UJY4				2-Q86SZ2
2	O00541	2-O00541						2	Q9UK76	2-Q9UK76				2-Q86TI2
2	O00560	2-O00560						2	Q9UL46	2-Q9UL46				2-Q86VP6
2	O00571	2-O00571						2	Q9UL49	2-Q9UL49				2-Q86WH2
2	O00625	2-O00625						2	Q9UMY4	2-Q9UMY4				2-Q86WQ0
2	O00743	2-O00743						2	Q9UN37	2-Q9UN37				2-Q86XN6
2	O00767	2-O00767						2	Q9UNH7	2-Q9UNH7				2-Q8IWV8
2	O14497	2-O14497						2	Q9UNP9	2-Q9UNP9				2-Q8IWY9
2	O14545	2-O14545						2	Q9Y281	2-Q9Y281				2-Q8IXM2
2	O14562	2-O14562						2	Q9Y2A7	2-Q9Y2A7				2-Q8IZD4
2	O14576	2-O14576						2	Q9Y2H1	2-Q9Y2H1				2-Q8IZL8
2	O14602	2-O14602						2	Q9Y2K2	2-Q9Y2K2				2-Q8IZP0
2	O14618	2-O14618						2	Q9Y2V2	2-Q9Y2V2				2-Q8N1K5
2	O14628-6	2-O14628-6						2	Q9Y2Z0	2-Q9Y2Z0				2-Q8N4P3
2	O14640	2-O14640						2	Q9Y314	2-Q9Y314				2-Q8N5C7
2	O14641	2-O14641						2	Q9Y376	2-Q9Y376				2-Q8N5C8
2	O14733	2-O14733						2	Q9Y383	2-Q9Y383				2-Q8N5U6
2	O14737	2-O14737						2	Q9Y3B9	2-Q9Y3B9				2-Q8N653
2	O14745	2-O14745						2	Q9Y3D0	2-Q9Y3D0				2-Q8N668
2	O14907	2-O14907						2	Q9Y3E7	2-Q9Y3E7				2-Q8N6H7
2	O14950	2-O14950						2	Q9Y3F4	2-Q9Y3F4				2-Q8N6N6
2	O14976	2-O14976						2	Q9Y3S2	2-Q9Y3S2				2-Q8N8A2
2	O14980	2-O14980						2	Q9Y4E8	2-Q9Y4E8				2-Q8NA72
2	O15021	2-O15021						2	Q9Y4Y9	2-Q9Y4Y9				2-Q8NC51
2	O15066	2-O15066						2	Q9Y508	2-Q9Y508				2-Q8NC96
2	O15145	2-O15145						2	Q9Y530	2-Q9Y530				2-Q8NCE0
2	O15212	2-O15212						2	Q9Y5A7	2-Q9Y5A7				2-Q8NDC0
2	O15294	2-O15294						2	Q9Y5S9	2-Q9Y5S9				2-Q8NEM1
2	O15294-3	2-O15294-3						2	Q9Y5V0	2-Q9Y5V0				2-Q8NEM2
2	O15305	2-O15305						2	Q9Y5V3	2-Q9Y5V3				2-Q8NEU8
2	O15347	2-O15347						2	Q9Y5X1	2-Q9Y5X1				2-Q8NEZ2
2	O15409	2-O15409						2	Q9Y696	2-Q9Y696				2-Q8NFH5
2	O15504	2-O15504						2	Q9Y6A5	2-Q9Y6A5				2-Q8NFP9
2	O15525	2-O15525						2	Q9Y6E0-2	2-Q9Y6E0-2				2-Q8NFX7
2	O43156	2-O43156						2	Q9Y6X3	2-Q9Y6X3				2-Q8TAK5
2	O43169	2-O43169						2	Q9Y6Y8	2-Q9Y6Y8				2-Q8TB03
2	O43264	2-O43264												2-Q8TBZ6
2	O43313	2-O43313												2-Q8TC76
2	O43324	2-O43324												2-Q8TCF1
2	O43396	2-O43396												2-Q8TCY9
2	O43402	2-O43402												2-Q8TD22
2	O43447	2-O43447												2-Q8TF05-2
2	O43491	2-O43491												2-Q8TF09
2	O43524	2-O43524												2-Q8TF40
2	O43583	2-O43583												2-Q8WVC0
2	O43707	2-O43707												2-Q8WVE0
2	O43719	2-O43719												2-Q8WY54
2	O43768	2-O43768												2-Q8WZA9
2	O43776	2-O43776												2-Q92530
2	O43795	2-O43795												2-Q92616
2	O43805	2-O43805												2-Q92625
2	O43896	2-O43896												2-Q92882
2	O60333	2-O60333												2-Q92917
2	O60499	2-O60499												2-Q92989
2	O60502	2-O60502												2-Q93100-2
2	O60566	2-O60566												2-Q96A72
2	O60664	2-O60664												2-Q96AZ1
2	O60671	2-O60671												2-Q96B36-3
2	O60739	2-O60739												2-Q96BX8
2	O60814	2-O60814												2-Q96C19
2	O60825	2-O60825												2-Q96CD0
2	O60870	2-O60870												2-Q96CF2
2	O60925	2-O60925												2-Q96CN7
2	O60927	2-O60927												2-Q96D09
2	O75044	2-O75044												2-Q96D98
2	O75083	2-O75083												2-Q96E14
2	O75116	2-O75116												2-Q96EB1
2	O75155	2-O75155												2-Q96EB6
2	O75190	2-O75190												2-Q96EK9
2	O75223	2-O75223												2-Q96EV2
2	O75348	2-O75348												2-Q96GE5
2	O75369	2-O75369												2-Q96I24
2	O75391	2-O75391												2-Q96IZ6
2	O75449	2-O75449												2-Q96JH7
2	O75506	2-O75506												2-Q96JP5
2	O75533	2-O75533												2-Q96KE9
2	O75607	2-O75607												2-Q96L92
2	O75874	2-O75874												2-Q96M32
2	O75934	2-O75934												2-Q96NC0
2	O75937	2-O75937												2-Q96NL8
2	O75953	2-O75953												2-Q96P11
2	O76003	2-O76003												2-Q96QC0
2	O94760	2-O94760												2-Q96RE7
2	O94788	2-O94788												2-Q96S82
2	O94808	2-O94808												2-Q96SW2
2	O94811	2-O94811												2-Q96TA1
2	O94826	2-O94826												2-Q99583
2	O94916	2-O94916												2-Q99614
2	O94992	2-O94992												2-Q99627
2	O95243	2-O95243												2-Q99717
2	O95273	2-O95273												2-Q99755
2	O95292	2-O95292												2-Q99755-2
2	O95295	2-O95295												2-Q99816
2	O95336	2-O95336												2-Q99962
2	O95340	2-O95340												2-Q9BQ65
2	O95361	2-O95361												2-Q9BQ87
2	O95630	2-O95630												2-Q9BRF8
2	O95684	2-O95684												2-Q9BRQ0
2	O95721	2-O95721												2-Q9BRV8
2	O95757	2-O95757												2-Q9BTD8
2	O95816	2-O95816												2-Q9BTL3
2	O95819	2-O95819												2-Q9BUP0
2	O95926	2-O95926												2-Q9BUP3
2	O95997	2-O95997												2-Q9BUQ8
2	O96015	2-O96015												2-Q9BUU2
2	O96019	2-O96019												2-Q9BVM4
2	P00338	2-P00338												2-Q9BVS4
2	P00441	2-P00441												2-Q9BW30
2	P00558	2-P00558												2-Q9BWQ6
2	P04075	2-P04075												2-Q9BWT6
2	P04406	2-P04406												2-Q9BXJ9
2	P04818	2-P04818												2-Q9BYB4
2	P05386	2-P05386												2-Q9BYP7
2	P05423	2-P05423												2-Q9BZB8-3
2	P05455	2-P05455												2-Q9BZK7
2	P06454	2-P06454												2-Q9GZN2
2	P06730	2-P06730												2-Q9GZS3
2	P06733	2-P06733												2-Q9H074-3
2	P06753-2	2-P06753-2												2-Q9H3Y8
2	P07108	2-P07108												2-Q9H694
2	P07195	2-P07195												2-Q9H6E5
2	P07196	2-P07196												2-Q9H777
2	P07197	2-P07197												2-Q9H7Z3
2	P07320	2-P07320												2-Q9H944
2	P07384	2-P07384												2-Q9H9E3
2	P07738	2-P07738												2-Q9H9Y4
2	P07741	2-P07741												2-Q9HAB8
2	P07814	2-P07814												2-Q9HAV4
2	P07900	2-P07900												2-Q9HBL8
2	P08195-2	2-P08195-2												2-Q9HCN4
2	P08238	2-P08238												2-Q9NP61
2	P08865	2-P08865												2-Q9NP71
2	P09211	2-P09211												2-Q9NPD3
2	P09234	2-P09234												2-Q9NQ48
2	P09525	2-P09525												2-Q9NQW7
2	P09651	2-P09651												2-Q9NQX3
2	P09661	2-P09661												2-Q9NR45
2	P09914	2-P09914												2-Q9NUK0
2	P09960	2-P09960												2-Q9NUL5
2	P09972	2-P09972												2-Q9NV70
2	P0C0S5	2-P0C0S5												2-Q9NVK5
2	P0C870	2-P0C870												2-Q9NVR5
2	P0CG34	2-P0CG34												2-Q9NWB7
2	P0DMV8	2-P0DMV8												2-Q9NWS1
2	P0DP25	2-P0DP25												2-Q9NWX5
2	P10412	2-P10412												2-Q9NX01
2	P10599	2-P10599												2-Q9NX05
2	P11142	2-P11142												2-Q9NX47
2	P11171	2-P11171												2-Q9NXV6
2	P11413	2-P11413												2-Q9NXW9
2	P11586	2-P11586												2-Q9NZ32
2	P11766	2-P11766												2-Q9NZD2
2	P11908	2-P11908												2-Q9NZJ9
2	P12268	2-P12268												2-Q9NZL9-2
2	P12270	2-P12270												2-Q9P000
2	P12277	2-P12277												2-Q9P260
2	P13489	2-P13489												2-Q9P2R3
2	P13639	2-P13639												2-Q9P2T1
2	P13995	2-P13995												2-Q9UBC2
2	P14174	2-P14174												2-Q9UBF6
2	P14618	2-P14618												2-Q9UDY4
2	P14621	2-P14621												2-Q9UGJ0
2	P14678	2-P14678												2-Q9UHI6
2	P14854	2-P14854												2-Q9UHP3
2	P14859-5	2-P14859-5												2-Q9UIA9
2	P15104	2-P15104												2-Q9UKF6
2	P15311	2-P15311												2-Q9UKK6
2	P16083	2-P16083												2-Q9UKM9
2	P16333	2-P16333												2-Q9ULX3
2	P16403	2-P16403												2-Q9UN36
2	P16930	2-P16930												2-Q9UN36-2
2	P16949	2-P16949												2-Q9UNQ2
2	P16989	2-P16989												2-Q9UNS2
2	P17028	2-P17028												2-Q9UPW5
2	P17096	2-P17096												2-Q9UPY8
2	P17174	2-P17174												2-Q9UQN3
2	P17252	2-P17252												2-Q9Y230
2	P17655	2-P17655												2-Q9Y232-2
2	P17858	2-P17858												2-Q9Y237
2	P18669	2-P18669												2-Q9Y241
2	P19338	2-P19338												2-Q9Y255
2	P19525	2-P19525												2-Q9Y262
2	P19838	2-P19838												2-Q9Y285
2	P20340	2-P20340												2-Q9Y294
2	P20472	2-P20472												2-Q9Y295
2	P20839	2-P20839												2-Q9Y2B9
2	P20962	2-P20962												2-Q9Y2S2
2	P21108	2-P21108												2-Q9Y312
2	P21399	2-P21399												2-Q9Y3A3
2	P21580	2-P21580												2-Q9Y3C7
2	P21980	2-P21980												2-Q9Y3M2
2	P22234	2-P22234												2-Q9Y3T6
2	P22681	2-P22681												2-Q9Y3X0
2	P23025	2-P23025												2-Q9Y4I1
2	P23381	2-P23381												2-Q9Y520
2	P23396	2-P23396												2-Q9Y570
2	P23526	2-P23526												2-Q9Y5A9
2	P23527	2-P23527												2-Q9Y5B9
2	P23528	2-P23528												2-Q9Y5R8
2	P23588	2-P23588												2-Q9Y5X3
2	P23610	2-P23610												2-Q9Y600
2	P24522	2-P24522												2-Q9Y676
2	P24534	2-P24534												2-Q9Y6B2
2	P24666	2-P24666												2-Q9Y6G5
2	P25098	2-P25098												2-Q9Y6M1
2	P25205	2-P25205												2-Q9Y6Q9
2	P25398	2-P25398
2	P25685	2-P25685
2	P25686	2-P25686
2	P25788	2-P25788
2	P26038	2-P26038
2	P26640	2-P26640
2	P27348	2-P27348
2	P27361	2-P27361
2	P27540	2-P27540
2	P27694	2-P27694
2	P27708	2-P27708
2	P27816	2-P27816
2	P28072	2-P28072
2	P28074	2-P28074
2	P28482	2-P28482
2	P28838-2	2-P28838-2
2	P29144	2-P29144
2	P29401	2-P29401
2	P30041	2-P30041
2	P30043	2-P30043
2	P30044-2	2-P30044-2
2	P30047	2-P30047
2	P30153	2-P30153
2	P30154	2-P30154
2	P30307	2-P30307
2	P30519	2-P30519
2	P30520	2-P30520
2	P30566	2-P30566
2	P30626	2-P30626
2	P31689	2-P31689
2	P31939	2-P31939
2	P31943	2-P31943
2	P31946	2-P31946
2	P32189	2-P32189
2	P32519	2-P32519
2	P33176	2-P33176
2	P33316-2	2-P33316-2
2	P33552	2-P33552
2	P33992	2-P33992
2	P34932	2-P34932
2	P35222	2-P35222
2	P35268	2-P35268
2	P35269	2-P35269
2	P35520	2-P35520
2	P35548	2-P35548
2	P35568	2-P35568
2	P35579	2-P35579
2	P35659	2-P35659
2	P35754	2-P35754
2	P35998	2-P35998
2	P36404	2-P36404
2	P36543	2-P36543
2	P36871	2-P36871
2	P36873	2-P36873
2	P37108	2-P37108
2	P38159	2-P38159
2	P39019	2-P39019
2	P39748	2-P39748
2	P40227	2-P40227
2	P40429	2-P40429
2	P41091	2-P41091
2	P41236	2-P41236
2	P42166	2-P42166
2	P42566	2-P42566
2	P42677	2-P42677
2	P42773	2-P42773
2	P43243	2-P43243
2	P43246	2-P43246
2	P43487	2-P43487
2	P45974	2-P45974
2	P45984	2-P45984
2	P45985	2-P45985
2	P46060	2-P46060
2	P46777	2-P46777
2	P46821	2-P46821
2	P46934-4	2-P46934-4
2	P46940	2-P46940
2	P46976	2-P46976
2	P47755	2-P47755
2	P47756	2-P47756
2	P47897	2-P47897
2	P48506	2-P48506
2	P48643	2-P48643
2	P48729	2-P48729
2	P48739	2-P48739
2	P49189	2-P49189
2	P49321	2-P49321
2	P49354	2-P49354
2	P49418	2-P49418
2	P49427	2-P49427
2	P49591	2-P49591
2	P49720	2-P49720
2	P49770	2-P49770
2	P49773	2-P49773
2	P50579	2-P50579
2	P50990	2-P50990
2	P51003	2-P51003
2	P51151	2-P51151
2	P51452	2-P51452
2	P51610	2-P51610
2	P51665	2-P51665
2	P52209	2-P52209
2	P52272	2-P52272
2	P52306-3	2-P52306-3
2	P52434	2-P52434
2	P52565	2-P52565
2	P52597	2-P52597
2	P53350	2-P53350
2	P53365	2-P53365
2	P53396	2-P53396
2	P53611	2-P53611
2	P53814	2-P53814
2	P54105	2-P54105
2	P54577	2-P54577
2	P54725	2-P54725
2	P55036	2-P55036
2	P55039	2-P55039
2	P55072	2-P55072
2	P55209	2-P55209
2	P55263	2-P55263
2	P55735	2-P55735
2	P55769	2-P55769
2	P55854	2-P55854
2	P56211	2-P56211
2	P56945-8	2-P56945-8
2	P56962	2-P56962
2	P57081	2-P57081
2	P57086	2-P57086
2	P57768	2-P57768
2	P58546	2-P58546
2	P58876	2-P58876
2	P60484	2-P60484
2	P60660	2-P60660
2	P60709	2-P60709
2	P60866	2-P60866
2	P60981	2-P60981
2	P60983	2-P60983
2	P61024	2-P61024
2	P61218	2-P61218
2	P61244-2	2-P61244-2
2	P61289	2-P61289
2	P61353	2-P61353
2	P61758	2-P61758
2	P61925	2-P61925
2	P61956	2-P61956
2	P61960	2-P61960
2	P62136	2-P62136
2	P62140	2-P62140
2	P62195	2-P62195
2	P62249	2-P62249
2	P62253	2-P62253
2	P62258	2-P62258
2	P62308	2-P62308
2	P62310	2-P62310
2	P62316	2-P62316
2	P62318	2-P62318
2	P62330	2-P62330
2	P62424	2-P62424
2	P62491	2-P62491
2	P62826	2-P62826
2	P62877	2-P62877
2	P62888	2-P62888
2	P62899	2-P62899
2	P62910	2-P62910
2	P62937	2-P62937
2	P62942	2-P62942
2	P63010	2-P63010
2	P63104	2-P63104
2	P63218	2-P63218
2	P63241	2-P63241
2	P63261	2-P63261
2	P63313	2-P63313
2	P67809	2-P67809
2	P67936	2-P67936
2	P68402	2-P68402
2	P78316	2-P78316
2	P78318	2-P78318
2	P78346	2-P78346
2	P78371	2-P78371
2	P78406	2-P78406
2	P82979	2-P82979
2	P84022	2-P84022
2	P85298	2-P85298
2	P98170	2-P98170
2	Q00013	2-Q00013
2	Q00169	2-Q00169
2	Q00341	2-Q00341
2	Q00796	2-Q00796
2	Q00839	2-Q00839
2	Q01105-2	2-Q01105-2
2	Q01658	2-Q01658
2	Q01844	2-Q01844
2	Q02750	2-Q02750
2	Q02790	2-Q02790
2	Q02878	2-Q02878
2	Q02978	2-Q02978
2	Q03154	2-Q03154
2	Q04323	2-Q04323
2	Q04446	2-Q04446
2	Q04637-4	2-Q04637-4
2	Q04760	2-Q04760
2	Q04864	2-Q04864
2	Q06210	2-Q06210
2	Q06547	2-Q06547
2	Q06609	2-Q06609
2	Q06830	2-Q06830
2	Q09019	2-Q09019
2	Q09028	2-Q09028
2	Q09028-2	2-Q09028-2
2	Q0VGL1	2-Q0VGL1
2	Q12778	2-Q12778
2	Q12792	2-Q12792
2	Q12955-5	2-Q12955-5
2	Q12962	2-Q12962
2	Q13049	2-Q13049
2	Q13098	2-Q13098
2	Q13098-6	2-Q13098-6
2	Q13126	2-Q13126
2	Q13129	2-Q13129
2	Q13155	2-Q13155
2	Q13177	2-Q13177
2	Q13185	2-Q13185
2	Q13263	2-Q13263
2	Q13283	2-Q13283
2	Q13362-4	2-Q13362-4
2	Q13404	2-Q13404
2	Q13409	2-Q13409
2	Q13451	2-Q13451
2	Q13561	2-Q13561
2	Q13564	2-Q13564
2	Q13573	2-Q13573
2	Q13642	2-Q13642
2	Q13643	2-Q13643
2	Q13765	2-Q13765
2	Q13838	2-Q13838
2	Q13867	2-Q13867
2	Q13884	2-Q13884
2	Q13907	2-Q13907
2	Q13976	2-Q13976
2	Q14103	2-Q14103
2	Q14151	2-Q14151
2	Q14168-3	2-Q14168-3
2	Q14188	2-Q14188
2	Q14191	2-Q14191
2	Q14195	2-Q14195
2	Q14204	2-Q14204
2	Q14320	2-Q14320
2	Q14353	2-Q14353
2	Q14376	2-Q14376
2	Q14558-2	2-Q14558-2
2	Q14681	2-Q14681
2	Q14694	2-Q14694
2	Q14919	2-Q14919
2	Q15008	2-Q15008
2	Q15019	2-Q15019
2	Q15020	2-Q15020
2	Q15024	2-Q15024
2	Q15046	2-Q15046
2	Q15102	2-Q15102
2	Q15121	2-Q15121
2	Q15172	2-Q15172
2	Q15283	2-Q15283
2	Q15404	2-Q15404
2	Q15417	2-Q15417
2	Q15424	2-Q15424
2	Q15436	2-Q15436
2	Q15437	2-Q15437
2	Q15532	2-Q15532
2	Q15543	2-Q15543
2	Q15545	2-Q15545
2	Q15555-5	2-Q15555-5
2	Q15631	2-Q15631
2	Q15637	2-Q15637
2	Q15691	2-Q15691
2	Q15723-2	2-Q15723-2
2	Q15796	2-Q15796
2	Q15813	2-Q15813
2	Q15819	2-Q15819
2	Q15833	2-Q15833
2	Q16186	2-Q16186
2	Q16204	2-Q16204
2	Q16531	2-Q16531
2	Q16576	2-Q16576
2	Q16637	2-Q16637
2	Q16658	2-Q16658
2	Q16659	2-Q16659
2	Q16774	2-Q16774
2	Q16875	2-Q16875
2	Q19AV6	2-Q19AV6
2	Q2VPK5	2-Q2VPK5
2	Q3LXA3	2-Q3LXA3
2	Q3MHD2	2-Q3MHD2
2	Q3MII6	2-Q3MII6
2	Q3ZCW2	2-Q3ZCW2
2	Q4G0N7	2-Q4G0N7
2	Q4LDG9	2-Q4LDG9
2	Q4V328	2-Q4V328
2	Q53S08	2-Q53S08
2	Q5EE01	2-Q5EE01
2	Q5JVF3	2-Q5JVF3
2	Q5QNW6	2-Q5QNW6
2	Q5T124	2-Q5T124
2	Q5TGL8	2-Q5TGL8
2	Q5VSY0	2-Q5VSY0
2	Q5VYK3	2-Q5VYK3
2	Q68CZ1	2-Q68CZ1
2	Q6DKJ4	2-Q6DKJ4
2	Q6EEV6	2-Q6EEV6
2	Q6FI81	2-Q6FI81
2	Q6GMV2	2-Q6GMV2
[truncated: 402 more rows]

## Sheet: Protein Level- before filtering
All identified proteins (before applying our selection strategy) in each sample that were used as input for BioVenn to calculate overlaps. Columns I - O: protein accessions present in each part of the generated Venn diagram.
[truncated: 3,351 more rows]

[truncated: 1 more sheets: Protein Level- after Filtering]
