# Supplementary material for: Limited Evidence for Protein Products of Noncoding Transcripts in the HEK293T Cellular Cytosol
Source: Mol Cell Proteomics. 2022 Jul 2;21(8):100264. doi: 10.1016/j.mcpro.2022.100264 (PMC9396073; doi:10.1016/j.mcpro.2022.100264)
Supplement: Supplementary Table S3 [file mmc3.xlsx]

## Sheet: Start
All identified peptides (combined data of the three proteases) that are linked to an NTR accession before starting our filtering approach. Colored peptides are removed in the following filtering step (next tab).
Filename	Accession	Sequence	Modified Sequence	Ion Coverage	Start	End	Description	Title	Score	Identity threshold	Confidence interval	Calculated mass	Experimental mass	Isoforms	Precursor (m/z)	Charge	Enzymatic	Datfile	Search DB filename	Search DB	cat_db	enzyme
F000683_1p_uPAC8_CMB-548_KRGEV_COFRADIC_fr_B5_b_22431_26651_1_2.mgf	ENST00000332858_12_49129265_ntr_010db2	AALEKDYEEVGVDSVEGEGEEEGEEY	AcD4-AALEK<AcD4*>DYEEVGVDSVEGEGEEEGEEY-COOH	AcD4-AALEK<AcD4*>DYEEVGVDSVEGEGEEEGEEY-COOH	309	334	ENST00000332858_12_49129265_ntr_010db2|ENSG00000123416 GTG NA -1 0	COFRADIC- chymotrypsin Annelies	80	42	0.01	2952.26	2953.27	ENST00000332858_12_49129650_ntr_001db3 (401-426),ENST00000550767_12_49186761_5UTR_101db1 (401-426),ENST00000550767_12_49186818_5UTR_101db1 (420-445),ENST00000550767_12_49186824_5UTR_010db2 (422-447),P68363 (426-451),P68363-2 (310-335),Q71U36 (426-451),Q71U36-2 (391-416)	1477.64	2	FE	F143733.dat	Human_RIBseq_uni_iso_2019_04.fasta	Human_RIBseq_uni_iso	7	Chymotrypsin
F000681_1p_uPAC8_CMB-548_KRGEV_COFRADIC_fr_B4_b_18521_22935_1_2.mgf	ENST00000332858_12_49129265_ntr_010db2	AALEKDYEEVGVDSVEGEGEEEGEEY	NH2-AALEK<AcD4*>DYEEVGVDSVEGEGEEEGEEY-COOH	NH2-AALEK<AcD4*>DYEEVGVDSVEGEGEEEGEEY-COOH	309	334	ENST00000332858_12_49129265_ntr_010db2|ENSG00000123416 GTG NA -1 0	COFRADIC- chymotrypsin Annelies	67	41	0.01	2906.23	2907.23	ENST00000332858_12_49129650_ntr_001db3 (401-426),ENST00000550767_12_49186761_5UTR_101db1 (401-426),ENST00000550767_12_49186818_5UTR_101db1 (420-445),ENST00000550767_12_49186824_5UTR_010db2 (422-447),P68363 (426-451),P68363-2 (310-335),Q71U36 (426-451),Q71U36-2 (391-416)	1454.62	2	FE	F143730.dat	Human_RIBseq_uni_iso_2019_04.fasta	Human_RIBseq_uni_iso	7	Chymotrypsin
F000679_1p_uPAC8_CMB-548_KRGEV_COFRADIC_fr_B3_b_19995_23787_1_2.mgf	ENST00000332858_12_49129265_ntr_010db2	AALEKDYEEVGVDSVEGEGEEEGEEY	NH2-AALEK<AcD4*>DYEEVGVDSVEGEGEEEGEEY-COOH	NH2-AALEK<AcD4*>DYEEVGVDSVEGEGEEEGEEY-COOH	309	334	ENST00000332858_12_49129265_ntr_010db2|ENSG00000123416 GTG NA -1 0	COFRADIC- chymotrypsin Annelies	52	41	0.01	2906.23	2906.23	ENST00000332858_12_49129650_ntr_001db3 (401-426),ENST00000550767_12_49186761_5UTR_101db1 (401-426),ENST00000550767_12_49186818_5UTR_101db1 (420-445),ENST00000550767_12_49186824_5UTR_010db2 (422-447),P68363 (426-451),P68363-2 (310-335),Q71U36 (426-451),Q71U36-2 (391-416)	1454.12	2	FE	F143727.dat	Human_RIBseq_uni_iso_2019_04.fasta	Human_RIBseq_uni_iso	7	Chymotrypsin
F000683_1p_uPAC8_CMB-548_KRGEV_COFRADIC_fr_B5_b_22426_26648_1_3.mgf	ENST00000332858_12_49129265_ntr_010db2	AALEKDYEEVGVDSVEGEGEEEGEEY	AcD4-AALEK<AcD4*>DYEEVGVDSVEGEGEEEGEEY-COOH	AcD4-AALEK<AcD4*>DYEEVGVDSVEGEGEEEGEEY-COOH	309	334	ENST00000332858_12_49129265_ntr_010db2|ENSG00000123416 GTG NA -1 0	COFRADIC- chymotrypsin Annelies	85	42	0.01	2952.26	2952.26	ENST00000332858_12_49129650_ntr_001db3 (401-426),ENST00000550767_12_49186761_5UTR_101db1 (401-426),ENST00000550767_12_49186818_5UTR_101db1 (420-445),ENST00000550767_12_49186824_5UTR_010db2 (422-447),P68363 (426-451),P68363-2 (310-335),Q71U36 (426-451),Q71U36-2 (391-416)	985.093	3	FE	F143733.dat	Human_RIBseq_uni_iso_2019_04.fasta	Human_RIBseq_uni_iso	7	Chymotrypsin
F000677_1p_uPAC8_CMB-548_KRGEV_COFRADIC_fr_B2_b_16047_22076_1_2.mgf	ENST00000332858_12_49129265_ntr_010db2	AALEKDYEEVGVDSVEGEGEEEGEEY	NH2-AALEK<AcD4*>DYEEVGVDSVEGEGEEEGEEY-COOH	NH2-AALEK<AcD4*>DYEEVGVDSVEGEGEEEGEEY-COOH	309	334	ENST00000332858_12_49129265_ntr_010db2|ENSG00000123416 GTG NA -1 0	COFRADIC- chymotrypsin Annelies	84	41	0.01	2906.23	2906.23	ENST00000332858_12_49129650_ntr_001db3 (401-426),ENST00000550767_12_49186761_5UTR_101db1 (401-426),ENST00000550767_12_49186818_5UTR_101db1 (420-445),ENST00000550767_12_49186824_5UTR_010db2 (422-447),P68363 (426-451),P68363-2 (310-335),Q71U36 (426-451),Q71U36-2 (391-416)	1454.12	2	FE	F143723.dat	Human_RIBseq_uni_iso_2019_04.fasta	Human_RIBseq_uni_iso	7	Chymotrypsin
F000719_1p_uPAC8_CMB-548_KRGEV_COFRADIC_fr_C8_b_17957_21796_1_2.mgf	ENST00000556323_14_92026566_ntr_100db1	AAVDTSSEITTKDL	NH2-AAVDTSSEITTK<AcD4*>DL-COOH	NH2-AAVDTSSEITTK<AcD4*>DL-COOH	4	17	ENST00000556323_14_92026566_ntr_100db1|ENSG00000259020 ATG NA 0 -1	COFRADIC- chymotrypsin Annelies	66	54	0.01	1495.75	1495.75	ENST00000341369_2_231708674_5UTR_100db1 (15-28),ENST00000341369_2_231708683_5UTR_010db2 (12-25),ENST00000409115_2_231708674_5UTR_100db1 (15-28),ENST00000409115_2_231708683_5UTR_010db2 (12-25),ENST00000409321_2_231707766_aTIS_111db1 (25-38),ENST00000409683_2_231708674_5UTR_100db1 (15-28),ENST00000409683_2_231708683_5UTR_010db2 (12-25),ENST00000409683_2_231708707_aTIS_111db1 (4-17),ENST00000468027_…	748.884	2	FE	F143776.dat	Human_RIBseq_uni_iso_2019_04.fasta	Human_RIBseq_uni_iso	7	Chymotrypsin
F000655_1p_uPAC8_CMB-548_KRGEV_COFRADIC_fr_A5_b_1208_8138.8146_2_2.mgf	ENST00000475555_4_143350117_ntr_100db1	ADDAGAAGGPGGPGGPGMGN	Ace-ADDAGAAGGPGGPGGPGM<Mox*>GN-COOH	Ace-ADDAGAAGGPGGPGGPGM<Mox*>GN-COOH	2	21	ENST00000475555_4_143350117_ntr_100db1|ENSG00000228981 ATG NA -1 0	COFRADIC- chymotrypsin Annelies	71	44	0.01	1639.65	1639.65	ENST00000526522_16_1964625_aTIS_111db1 (2-21),ENST00000529806_16_1964625_aTIS_111db1 (2-21),ENST00000530225_16_1964625_aTIS_111db1 (2-21),P15880 (2-21)	820.834	2	FE	F143696.dat	Human_RIBseq_uni_iso_2019_04.fasta	Human_RIBseq_uni_iso	7	Chymotrypsin
F000723_1p_uPAC8_CMB-548_KRGEV_COFRADIC_fr_C10_b_7133_14242_1_2.mgf	ENST00000475555_4_143350117_ntr_100db1	ADDAGAAGGPGGPGGPGMGNRGGF	Ace-ADDAGAAGGPGGPGGPGM<Mox*>GNRGGF-COOH	Ace-ADDAGAAGGPGGPGGPGM<Mox*>GNRGGF-COOH	2	25	ENST00000475555_4_143350117_ntr_100db1|ENSG00000228981 ATG NA -1 0	COFRADIC- chymotrypsin Annelies	74	45	0.01	2056.87	2057.86	ENST00000526522_16_1964625_aTIS_111db1 (2-25),ENST00000529806_16_1964625_aTIS_111db1 (2-25),ENST00000530225_16_1964625_aTIS_111db1 (2-25),P15880 (2-25)	1029.94	2	FE	F143782.dat	Human_RIBseq_uni_iso_2019_04.fasta	Human_RIBseq_uni_iso	7	Chymotrypsin
F000663_1p_uPAC8_CMB-548_KRGEV_COFRADIC_fr_A8_b_15396_20423_1_2.mgf	ENST00000432820_13_47763460_ntr_100db1	ADIDNKEQSEL	Ace-ADIDNK<AcD4*>EQSEL-COOH	Ace-ADIDNK<AcD4*>EQSEL-COOH	2	12	ENST00000432820_13_47763460_ntr_100db1|ENSG00000234145 ATG NA 0 -1	COFRADIC- chymotrypsin Annelies	72	53	0.01	1348.63	1348.63	ENST00000535020_12_76074219_aTIS_111db1 (2-12),ENST00000552342_12_76074219_aTIS_111db1 (2-12),P55209 (2-12),P55209-2 (2-12)	675.321	2	FE	F143706.dat	Human_RIBseq_uni_iso_2019_04.fasta	Human_RIBseq_uni_iso	7	Chymotrypsin
F000677_1p_uPAC8_CMB-548_KRGEV_COFRADIC_fr_B2_b_11622_18531_1_2.mgf	ENST00000358455_21_18857794_ntr_011db2	ADKVPKTAENF	NH2-ADK<AcD4*>VPK<AcD4*>TAENF-COOH	NH2-ADK<AcD4*>VPK<AcD4*>TAENF-COOH	21	31	ENST00000358455_21_18857794_ntr_011db2|ENSG00000198618 GTG NA 0 -1 [ENST00000468812_7_44796740_CDS_db3]	COFRADIC- chymotrypsin Annelies	79	54	0.01	1310.69	1310.69	ENST00000358455_21_18857848_ntr_011db2 (3-13),ENST00000415933_7_44796725_aTIS_100db1 (26-36),ENST00000451562_7_44796725_aTIS_111db1 (26-36),ENST00000451562_7_44796740_CDS_001db3 (21-31),ENST00000451562_7_44796752_CDS_001db3 (17-27),ENST00000468812_7_44796752_CDS_001db3 (17-27),ENST00000481437_7_44796740_ntr_011db2 (21-31),ENST00000481437_7_44796752_ntr_001db3 (17-27),P62937 (26-36)	656.352	2	FE	F143723.dat	Human_RIBseq_uni_iso_2019_04.fasta	Human_RIBseq_uni_iso	7	Chymotrypsin
F000723_1p_uPAC8_CMB-548_KRGEV_COFRADIC_fr_C10_b_12544_18651_1_2.mgf	ENST00000358455_21_18857794_ntr_011db2	ADKVPKTAENF	NH2-ADK<AcD4*>VPK<AcD4*>TAENF-COOH	NH2-ADK<AcD4*>VPK<AcD4*>TAENF-COOH	21	31	ENST00000358455_21_18857794_ntr_011db2|ENSG00000198618 GTG NA 0 -1 [ENST00000468812_7_44796740_CDS_db3]	COFRADIC- chymotrypsin Annelies	63	54	0.01	1310.69	1310.69	ENST00000358455_21_18857848_ntr_011db2 (3-13),ENST00000415933_7_44796725_aTIS_100db1 (26-36),ENST00000451562_7_44796725_aTIS_111db1 (26-36),ENST00000451562_7_44796740_CDS_001db3 (21-31),ENST00000451562_7_44796752_CDS_001db3 (17-27),ENST00000468812_7_44796752_CDS_001db3 (17-27),ENST00000481437_7_44796740_ntr_011db2 (21-31),ENST00000481437_7_44796752_ntr_001db3 (17-27),P62937 (26-36)	656.352	2	FE	F143782.dat	Human_RIBseq_uni_iso_2019_04.fasta	Human_RIBseq_uni_iso	7	Chymotrypsin
F000723_1p_uPAC8_CMB-548_KRGEV_COFRADIC_fr_C10_b_11457_17808_1_2.mgf	ENST00000358455_21_18857794_ntr_011db2	ADKVPKTAENF	NH2-ADK<AcD4*>VPK<AcD4*>TAENF-COOH	NH2-ADK<AcD4*>VPK<AcD4*>TAENF-COOH	21	31	ENST00000358455_21_18857794_ntr_011db2|ENSG00000198618 GTG NA 0 -1 [ENST00000468812_7_44796740_CDS_db3]	COFRADIC- chymotrypsin Annelies	69	54	0.01	1310.69	1310.69	ENST00000358455_21_18857848_ntr_011db2 (3-13),ENST00000415933_7_44796725_aTIS_100db1 (26-36),ENST00000451562_7_44796725_aTIS_111db1 (26-36),ENST00000451562_7_44796740_CDS_001db3 (21-31),ENST00000451562_7_44796752_CDS_001db3 (17-27),ENST00000468812_7_44796752_CDS_001db3 (17-27),ENST00000481437_7_44796740_ntr_011db2 (21-31),ENST00000481437_7_44796752_ntr_001db3 (17-27),P62937 (26-36)	656.353	2	FE	F143782.dat	Human_RIBseq_uni_iso_2019_04.fasta	Human_RIBseq_uni_iso	7	Chymotrypsin
F000693_1p_uPAC8_CMB-548_KRGEV_COFRADIC_fr_B9_b_17014_22368_1_2.mgf	ENST00000514360_5_73503048_ntr_100db1	AEALPKQSVDGKAPL	NH2-AEALPK<AcD4*>QSVDGK<AcD4*>APL-COOH	NH2-AEALPK<AcD4*>QSVDGK<AcD4*>APL-COOH	17	31	ENST00000514360_5_73503048_ntr_100db1|ENSG00000145741 ATC NA 0 -1	COFRADIC- chymotrypsin Annelies	56	51	0.01	1614.9	1614.9	ENST00000514505_5_73502512_ntr_100db1 (91-105),P20290 (166-180),P20290-2 (122-136)	808.459	2	FE	F143744.dat	Human_RIBseq_uni_iso_2019_04.fasta	Human_RIBseq_uni_iso	7	Chymotrypsin
F000693_1p_uPAC8_CMB-548_KRGEV_COFRADIC_fr_B9_b_18890_23745_1_2.mgf	ENST00000478617_1_201983463_ntr_100db1	AEPCLIDAAKEEY	NH2-AEPC<Cmm*>LIDAAK<AcD4*>EEY-COOH	NH2-AEPC<Cmm*>LIDAAK<AcD4*>EEY-COOH	120	132	ENST00000478617_1_201983463_ntr_100db1|ENSG00000176393 ATG NA 0 -1	COFRADIC- chymotrypsin Annelies	64	52	0.01	1553.72	1553.72	Q9H4A4 (251-263)	777.869	2	FE	F143744.dat	Human_RIBseq_uni_iso_2019_04.fasta	Human_RIBseq_uni_iso	7	Chymotrypsin
F000691_1p_uPAC8_CMB-548_KRGEV_COFRADIC_fr_B8_b_19582_24125_1_2.mgf	ENST00000478617_1_201983463_ntr_100db1	AEPCLIDAAKEEY	NH2-AEPC<Cmm*>LIDAAK<AcD4*>EEY-COOH	NH2-AEPC<Cmm*>LIDAAK<AcD4*>EEY-COOH	120	132	ENST00000478617_1_201983463_ntr_100db1|ENSG00000176393 ATG NA 0 -1	COFRADIC- chymotrypsin Annelies	61	52	0.01	1553.72	1553.72	Q9H4A4 (251-263)	777.869	2	FE	F143741.dat	Human_RIBseq_uni_iso_2019_04.fasta	Human_RIBseq_uni_iso	7	Chymotrypsin
F000665_1p_uPAC8_CMB-548_KRGEV_COFRADIC_fr_A9_b_30443_31863_1_2.mgf	ENST00000459834_7_56034141_ntr_110db1	AGFDETQPTAESGGKGKVIKL	NH2-AGFDETQPTAESGGK<AcD4*>GK<AcD4*>VIK<AcD4*>L-COOH	NH2-AGFDETQPTAESGGK<AcD4*>GK<AcD4*>VIK<AcD4*>L-COOH	64	84	ENST00000459834_7_56034141_ntr_110db1|ENSG00000146733 TTG NA -1 0 +1 [ENST00000459834_7_56034141_ntr_db2]	COFRADIC- chymotrypsin Annelies	82	51	0.01	2270.21	2270.21	P78330 (144-164)	1136.11	2	FE	F143708.dat	Human_RIBseq_uni_iso_2019_04.fasta	Human_RIBseq_uni_iso	7	Chymotrypsin
F000667_1p_uPAC8_CMB-548_KRGEV_COFRADIC_fr_A10_b_28962_31273_1_2.mgf	ENST00000459834_7_56034141_ntr_110db1	AGFDETQPTAESGGKGKVIKL	NH2-AGFDETQPTAESGGK<AcD4*>GK<AcD4*>VIK<AcD4*>L-COOH	NH2-AGFDETQPTAESGGK<AcD4*>GK<AcD4*>VIK<AcD4*>L-COOH	64	84	ENST00000459834_7_56034141_ntr_110db1|ENSG00000146733 TTG NA -1 0 +1 [ENST00000459834_7_56034141_ntr_db2]	COFRADIC- chymotrypsin Annelies	69	51	0.01	2270.21	2270.21	P78330 (144-164)	1136.11	2	FE	F143712.dat	Human_RIBseq_uni_iso_2019_04.fasta	Human_RIBseq_uni_iso	7	Chymotrypsin
F000689_1p_uPAC8_CMB-548_KRGEV_COFRADIC_fr_B7_b_36325_35937_1_2.mgf	ENST00000447355_2_136200059_ntr_100db1	AGGIIGVKGAKIKEL	NH2-AGGIIGVK<AcD4*>GAK<AcD4*>IK<AcD4*>EL-COOH	NH2-AGGIIGVK<AcD4*>GAK<AcD4*>IK<AcD4*>EL-COOH	8	22	ENST00000447355_2_136200059_ntr_100db1|ENSG00000227347 CTG NA -1 0	COFRADIC- chymotrypsin Annelies	54	41	0.01	1591	1591	ENST00000447355_2_136200065_ntr_110db1 (10-24),P61978 (156-170),P61978-2 (156-170),P61978-3 (132-146)	796.508	2	FE	F143738.dat	Human_RIBseq_uni_iso_2019_04.fasta	Human_RIBseq_uni_iso	7	Chymotrypsin
F000691_1p_uPAC8_CMB-548_KRGEV_COFRADIC_fr_B8_b_31988_33403_1_2.mgf	ENST00000447355_2_136200059_ntr_100db1	AGGIIGVKGAKIKEL	NH2-AGGIIGVK<AcD4*>GAK<AcD4*>IK<AcD4*>EL-COOH	NH2-AGGIIGVK<AcD4*>GAK<AcD4*>IK<AcD4*>EL-COOH	8	22	ENST00000447355_2_136200059_ntr_100db1|ENSG00000227347 CTG NA -1 0	COFRADIC- chymotrypsin Annelies	57	41	0.01	1591	1591	ENST00000447355_2_136200065_ntr_110db1 (10-24),P61978 (156-170),P61978-2 (156-170),P61978-3 (132-146)	796.508	2	FE	F143741.dat	Human_RIBseq_uni_iso_2019_04.fasta	Human_RIBseq_uni_iso	7	Chymotrypsin
F000693_1p_uPAC8_CMB-548_KRGEV_COFRADIC_fr_B9_b_13391_19525_1_2.mgf	ENST00000421404_3_18538673_ntr_100db1	AGKILNDDTALK	NH2-AGK<AcD4*>ILNDDTALK<AcD4*>-COOH	NH2-AGK<AcD4*>ILNDDTALK<AcD4*>-COOH	51	62	ENST00000421404_3_18538673_ntr_100db1|ENSG00000236570 ATG NA 0 -1	COFRADIC- chymotrypsin Annelies	56	53	0.01	1349.76	1349.76	ENST00000421404_3_18538685_ntr_100db1 (47-58),P54727 (49-60)	675.886	2	FE	F143744.dat	Human_RIBseq_uni_iso_2019_04.fasta	Human_RIBseq_uni_iso	7	Chymotrypsin
F000689_1p_uPAC8_CMB-548_KRGEV_COFRADIC_fr_B7_b_16277_20614_1_2.mgf	ENST00000495613_13_50172266_ntr_100db1	AIEINPDSAQPY	NH2-AIEINPDSAQPY-COOH	NH2-AIEINPDSAQPY-COOH	111	122	ENST00000495613_13_50172266_ntr_100db1|ENSG00000232150 AAG NA +1 0	COFRADIC- chymotrypsin Annelies	71	54	0.01	1316.62	1316.63	ENST00000526214_11_18262024_ntr_100db1 (160-171),ENST00000526214_11_18262171_ntr_100db1 (111-122),ENST00000620312_22_40856540_aTIS_111db1 (174-185),P50502 (174-185),Q8IZP2 (170-181),Q8NFI4 (174-185)	659.32	2	FE	F143738.dat	Human_RIBseq_uni_iso_2019_04.fasta	Human_RIBseq_uni_iso	7	Chymotrypsin
F000685_1p_uPAC8_CMB-548_KRGEV_COFRADIC_fr_B6_b_12993_18568_1_2.mgf	ENST00000490870_1_109413127_ntr_110db1	AIGSASEGAQSSLQEVY	NH2-AIGSASEGAQSSLQEVY-COOH	NH2-AIGSASEGAQSSLQEVY-COOH	92	108	ENST00000490870_1_109413127_ntr_110db1|ENSG00000143106 ATG NA -1 0 [ENST00000490870_1_109413127_ntr_db2]	COFRADIC- chymotrypsin Annelies	55	52	0.01	1695.8	1695.8	ENST00000490870_1_109415306_ntr_100db1 (118-134),P28066 (169-185),P28066-2 (111-127)	848.905	2	FE	F143734.dat	Human_RIBseq_uni_iso_2019_04.fasta	Human_RIBseq_uni_iso	7	Chymotrypsin
F000691_1p_uPAC8_CMB-548_KRGEV_COFRADIC_fr_B8_b_23777_27284_1_2.mgf	ENST00000453595_X_36963425_ntr_100db1	AKDAGLIEANGEL	Ace-AK<AcD4*>DAGLIEANGEL-COOH	Ace-AK<AcD4*>DAGLIEANGEL-COOH	2	14	ENST00000453595_X_36963425_ntr_100db1|ENSG00000223723 ATG NA -1 0	COFRADIC- chymotrypsin Annelies	69	54	0.01	1387.71	1387.71	ENST00000544902_13_113585838_aTIS_111db1 (2-14),Q14186 (2-14)	694.863	2	FE	F143741.dat	Human_RIBseq_uni_iso_2019_04.fasta	Human_RIBseq_uni_iso	7	Chymotrypsin
F000691_1p_uPAC8_CMB-548_KRGEV_COFRADIC_fr_B8_b_23306_26911_1_2.mgf	ENST00000453595_X_36963425_ntr_100db1	AKDAGLIEANGEL	Ace-AK<AcD4*>DAGLIEANGEL-COOH	Ace-AK<AcD4*>DAGLIEANGEL-COOH	2	14	ENST00000453595_X_36963425_ntr_100db1|ENSG00000223723 ATG NA -1 0	COFRADIC- chymotrypsin Annelies	83	54	0.01	1387.71	1387.71	ENST00000544902_13_113585838_aTIS_111db1 (2-14),Q14186 (2-14)	694.863	2	FE	F143741.dat	Human_RIBseq_uni_iso_2019_04.fasta	Human_RIBseq_uni_iso	7	Chymotrypsin
F000719_1p_uPAC8_CMB-548_KRGEV_COFRADIC_fr_C8_b_36401_36185_1_2.mgf	ENST00000453595_X_36963425_ntr_100db1	AKDAGLIEANGELKVF	Ace-AK<AcD4*>DAGLIEANGELK<AcD4*>VF-COOH	Ace-AK<AcD4*>DAGLIEANGELK<AcD4*>VF-COOH	2	17	ENST00000453595_X_36963425_ntr_100db1|ENSG00000223723 ATG NA -1 0	COFRADIC- chymotrypsin Annelies	83	52	0.01	1807.97	1807.98	ENST00000544902_13_113585838_aTIS_111db1 (2-17),Q14186 (2-17)	904.995	2	FE	F143776.dat	Human_RIBseq_uni_iso_2019_04.fasta	Human_RIBseq_uni_iso	7	Chymotrypsin
F000689_1p_uPAC8_CMB-548_KRGEV_COFRADIC_fr_B7_b_25376_27617_1_2.mgf	ENST00000556963_14_77459674_ntr_100db1	AKDEPDTNLVAL	NH2-AK<AcD4*>DEPDTNLVAL-COOH	NH2-AK<AcD4*>DEPDTNLVAL-COOH	78	89	ENST00000556963_14_77459674_ntr_100db1|ENSG00000100591 GTG NA 0 -1	COFRADIC- chymotrypsin Annelies	64	54	0.01	1330.69	1330.69	O95433 (124-135),O95433-2 (124-135)	666.352	2	FE	F143738.dat	Human_RIBseq_uni_iso_2019_04.fasta	Human_RIBseq_uni_iso	7	Chymotrypsin
F000721_1p_uPAC8_CMB-548_KRGEV_COFRADIC_fr_C9_b_12593_17886_1_2.mgf	ENST00000248151_8_30352008_ntr_111db1	AKGHYTEGAEL	AcD4-AK<AcD4*>GHYTEGAEL-COOH	AcD4-AK<AcD4*>GHYTEGAEL-COOH	102	112	ENST00000248151_8_30352008_ntr_111db1|ENSG00000127589 ATG NA 0 -1 [ENST00000248151_8_30352008_ntr_db2#ENST00000248151_8_30352008_ntr_db3]	COFRADIC- chymotrypsin Annelies	59	54	0.01	1266.63	1266.63	ENST00000248151_8_30352224_ntr_001db3 (30-40),ENST00000317702_18_12308699_CDS_100db1 (79-89),ENST00000340384_9_137241319_5UTR_111db1 (116-126),ENST00000396384_6_30722968_aTIS_111db1 (30-40),ENST00000396389_6_30722260_aTIS_111db1 (84-94),ENST00000518096_8_30352020_ntr_010db2 (98-108),ENST00000556922_16_89919259_aTIS_111db1 (449-459),ENST00000564130_10_48893_aTIS_111db1 (68-78),ENST00000568866_10_4…	634.321	2	FE	F143779.dat	Human_RIBseq_uni_iso_2019_04.fasta	Human_RIBseq_uni_iso	7	Chymotrypsin
F000685_1p_uPAC8_CMB-548_KRGEV_COFRADIC_fr_B6_b_13865_19327_1_2.mgf	ENST00000329806_X_3717215_ntr_100db1	AKIQDKEGIPPDQQRL	NH2-AK<AcD4*>IQDK<AcD4*>EGIPPDQQRL-COOH	NH2-AK<AcD4*>IQDK<AcD4*>EGIPPDQQRL-COOH	6	21	ENST00000329806_X_3717215_ntr_100db1|ENSG00000182888 ATA NA +1 0 -1	COFRADIC- chymotrypsin Annelies	68	51	0.01	1927.06	1927.06	ENST00000402285_2_55232837_CDS_001db3 (24-39),ENST00000402285_2_55232849_CDS_001db3 (20-35),ENST00000442744_19_18571885_5UTR_101db1 (39-54),ENST00000468810_2_55233381_ntr_100db1 (6-21),ENST00000478196_2_55232831_ntr_010db2 (26-41),ENST00000478196_2_55232837_ntr_011db2 (24-39),ENST00000478196_2_55232849_ntr_001db3 (20-35),ENST00000478196_2_55232855_ntr_001db3 (18-33),ENST00000495843_2_55232831_ntr…	964.535	2	FE	F143734.dat	Human_RIBseq_uni_iso_2019_04.fasta	Human_RIBseq_uni_iso	7	Chymotrypsin
F000685_1p_uPAC8_CMB-548_KRGEV_COFRADIC_fr_B6_b_14992_20238_1_2.mgf	ENST00000329806_X_3717215_ntr_100db1	AKIQDKEGIPPDQQRL	NH2-AK<AcD4*>IQDK<AcD4*>EGIPPDQQRL-COOH	NH2-AK<AcD4*>IQDK<AcD4*>EGIPPDQQRL-COOH	6	21	ENST00000329806_X_3717215_ntr_100db1|ENSG00000182888 ATA NA +1 0 -1	COFRADIC- chymotrypsin Annelies	56	51	0.01	1927.06	1927.06	ENST00000402285_2_55232837_CDS_001db3 (24-39),ENST00000402285_2_55232849_CDS_001db3 (20-35),ENST00000442744_19_18571885_5UTR_101db1 (39-54),ENST00000468810_2_55233381_ntr_100db1 (6-21),ENST00000478196_2_55232831_ntr_010db2 (26-41),ENST00000478196_2_55232837_ntr_011db2 (24-39),ENST00000478196_2_55232849_ntr_001db3 (20-35),ENST00000478196_2_55232855_ntr_001db3 (18-33),ENST00000495843_2_55232831_ntr…	964.536	2	FE	F143734.dat	Human_RIBseq_uni_iso_2019_04.fasta	Human_RIBseq_uni_iso	7	Chymotrypsin
F000689_1p_uPAC8_CMB-548_KRGEV_COFRADIC_fr_B7_b_16701_20928_1_2.mgf	ENST00000329806_X_3717215_ntr_100db1	AKIQDKEGIPPDQQRL	NH2-AK<AcD4*>IQDK<AcD4*>EGIPPDQQRL-COOH	NH2-AK<AcD4*>IQDK<AcD4*>EGIPPDQQRL-COOH	6	21	ENST00000329806_X_3717215_ntr_100db1|ENSG00000182888 ATA NA +1 0 -1	COFRADIC- chymotrypsin Annelies	63	51	0.01	1927.06	1928.06	ENST00000402285_2_55232837_CDS_001db3 (24-39),ENST00000402285_2_55232849_CDS_001db3 (20-35),ENST00000442744_19_18571885_5UTR_101db1 (39-54),ENST00000468810_2_55233381_ntr_100db1 (6-21),ENST00000478196_2_55232831_ntr_010db2 (26-41),ENST00000478196_2_55232837_ntr_011db2 (24-39),ENST00000478196_2_55232849_ntr_001db3 (20-35),ENST00000478196_2_55232855_ntr_001db3 (18-33),ENST00000495843_2_55232831_ntr…	965.038	2	FE	F143738.dat	Human_RIBseq_uni_iso_2019_04.fasta	Human_RIBseq_uni_iso	7	Chymotrypsin
F000679_1p_uPAC8_CMB-548_KRGEV_COFRADIC_fr_B3_b_12956_18386.18398_2_2.mgf	ENST00000477525_7_103262000_ntr_111db1	AKISSPTETERCIE	Ace-AK<AcD4*>ISSPTETERC<Cmm*>IE-COOH	Ace-AK<AcD4*>ISSPTETERC<Cmm*>IE-COOH	2	15	ENST00000477525_7_103262000_ntr_111db1|ENSG00000237632 ATG NA 0 -1 [ENST00000477525_7_103262000_ntr_db2#ENST00000477525_7_103262000_ntr_db3]	COFRADIC- chymotrypsin Annelies	63	53	0.01	1707.83	1707.83	P31949 (2-15)	854.92	2	FE	F143727.dat	Human_RIBseq_uni_iso_2019_04.fasta	Human_RIBseq_uni_iso	7	Chymotrypsin
F000661_1p_uPAC8_CMB-548_KRGEV_COFRADIC_fr_A7_b_30292_31170_1_2.mgf	ENST00000477525_7_103262000_ntr_111db1	AKISSPTETERCIESL	Ace-AK<AcD4*>ISSPTETERC<Cmm*>IESL-COOH	Ace-AK<AcD4*>ISSPTETERC<Cmm*>IESL-COOH	2	17	ENST00000477525_7_103262000_ntr_111db1|ENSG00000237632 ATG NA 0 -1 [ENST00000477525_7_103262000_ntr_db2#ENST00000477525_7_103262000_ntr_db3]	COFRADIC- chymotrypsin Annelies	59	53	0.01	1907.94	1907.94	P31949 (2-17)	954.978	2	FE	F143702.dat	Human_RIBseq_uni_iso_2019_04.fasta	Human_RIBseq_uni_iso	7	Chymotrypsin
F000661_1p_uPAC8_CMB-548_KRGEV_COFRADIC_fr_A7_b_29290_30424_1_2.mgf	ENST00000477525_7_103262000_ntr_111db1	AKISSPTETERCIESL	Ace-AK<AcD4*>ISSPTETERC<Cmm*>IESL-COOH	Ace-AK<AcD4*>ISSPTETERC<Cmm*>IESL-COOH	2	17	ENST00000477525_7_103262000_ntr_111db1|ENSG00000237632 ATG NA 0 -1 [ENST00000477525_7_103262000_ntr_db2#ENST00000477525_7_103262000_ntr_db3]	COFRADIC- chymotrypsin Annelies	73	53	0.01	1907.94	1907.94	P31949 (2-17)	954.979	2	FE	F143702.dat	Human_RIBseq_uni_iso_2019_04.fasta	Human_RIBseq_uni_iso	7	Chymotrypsin
F000711_1p_uPAC8_CMB-548_KRGEV_COFRADIC_fr_C5_b_32897_34768_1_2.mgf	ENST00000415648_X_44649504_ntr_100db1	AKKEEIIKTL	AcD4-AK<AcD4*>K<AcD4*>EEIIK<AcD4*>TL-COOH	AcD4-AK<AcD4*>K<AcD4*>EEIIK<AcD4*>TL-COOH	54	63	ENST00000415648_X_44649504_ntr_100db1|ENSG00000229168 AAG NA +1 0	COFRADIC- chymotrypsin Annelies	50	44	0.01	1355.85	1355.85	ENST00000424919_X_150993765_ntr_100db1 (91-100),ENST00000424919_X_150993867_ntr_010db2 (57-66),ENST00000424919_X_150993954_ntr_100db1 (28-37),ENST00000432746_7_103141486_ntr_100db1 (28-37),ENST00000432746_7_103141504_ntr_110db1 (34-43),ENST00000432746_7_103141516_ntr_010db2 (38-47),ENST00000432746_7_103141675_ntr_100db1 (91-100),ENST00000432746_7_103141696_ntr_010db2 (98-107),ENST00000432746_7_10…	678.932	2	FE	F143765.dat	Human_RIBseq_uni_iso_2019_04.fasta	Human_RIBseq_uni_iso	7	Chymotrypsin
F000663_1p_uPAC8_CMB-548_KRGEV_COFRADIC_fr_A8_b_5740_12376_1_2.mgf	ENST00000433603_16_26032730_ntr_100db1	AKTDQAQKAEGAGDAK	AcD4-AK<AcD4*>TDQAQK<AcD4*>AEGAGDAK<AcD4*>-COOH	AcD4-AK<AcD4*>TDQAQK<AcD4*>AEGAGDAK<AcD4*>-COOH	48	63	ENST00000433603_16_26032730_ntr_100db1|ENSG00000230330 TTG NA 0 +1	COFRADIC- chymotrypsin Annelies	90	53	0.01	1771.92	1771.92	ENST00000433603_16_26032733_ntr_101db1 (49-64),ENST00000433603_16_26032766_ntr_100db1 (60-75),ENST00000433603_16_26032799_ntr_010db2 (71-86),ENST00000436882_15_29730725_ntr_010db2 (71-86),ENST00000436882_15_29730758_ntr_100db1 (60-75),ENST00000436882_15_29730791_ntr_101db1 (49-64),ENST00000551091_14_25267324_ntr_010db2 (71-86),ENST00000619352_1_26473516_CDS_001db3 (59-74),P05204 (75-90)	886.965	2	FE	F143706.dat	Human_RIBseq_uni_iso_2019_04.fasta	Human_RIBseq_uni_iso	7	Chymotrypsin
F000679_1p_uPAC8_CMB-548_KRGEV_COFRADIC_fr_B3_b_19637_23523_1_2.mgf	ENST00000490870_1_109413127_ntr_110db1	ALQFGEEDADPGAM	AcD4-ALQFGEEDADPGAM<Mox*>-COOH	AcD4-ALQFGEEDADPGAM<Mox*>-COOH	43	56	ENST00000490870_1_109413127_ntr_110db1|ENSG00000143106 ATG NA -1 0 [ENST00000490870_1_109413127_ntr_db2]	COFRADIC- chymotrypsin Annelies	65	48	0.01	1511.64	1511.64	ENST00000490870_1_109415306_ntr_100db1 (69-82),P28066 (120-133),P28066-2 (62-75)	756.825	2	FE	F143727.dat	Human_RIBseq_uni_iso_2019_04.fasta	Human_RIBseq_uni_iso	7	Chymotrypsin
F000651_1p_uPAC8_CMB-548_KRGEV_COFRADIC_fr_A3_b_19805_24878_1_2.mgf	ENST00000395772_X_98390373_ntr_100db1	APVNVTTEVKSVEM	AcD4-APVNVTTEVK<AcD4*>SVEM<Mox*>-COOH	AcD4-APVNVTTEVK<AcD4*>SVEM<Mox*>-COOH	6	19	ENST00000395772_X_98390373_ntr_100db1|ENSG00000213704 ATG NA 0	COFRADIC- chymotrypsin Annelies	76	54	0.01	1610.83	1610.83	ENST00000436459_9_133019492_ntr_100db1 (279-292),ENST00000436459_9_133019600_ntr_100db1 (243-256),ENST00000436459_9_133020215_ntr_100db1 (38-51),ENST00000443590_2_106697921_ntr_010db2 (15-28),ENST00000443590_2_106698026_ntr_001db3 (50-63),ENST00000443590_2_106698083_ntr_011db2 (69-82),ENST00000610520_6_73520026_aTIS_111db1 (260-273),ENST00000615060_6_73520026_aTIS_111db1 (279-292),P68104 (281-294…	806.42	2	FE	F143688.dat	Human_RIBseq_uni_iso_2019_04.fasta	Human_RIBseq_uni_iso	7	Chymotrypsin
F000675_1p_uPAC8_CMB-548_KRGEV_COFRADIC_fr_B1_b_15042_20834_1_2.mgf	ENST00000395772_X_98390373_ntr_100db1	APVNVTTEVKSVEM	NH2-APVNVTTEVK<AcD4*>SVEM<Mox*>-COOH	NH2-APVNVTTEVK<AcD4*>SVEM<Mox*>-COOH	6	19	ENST00000395772_X_98390373_ntr_100db1|ENSG00000213704 ATG NA 0	COFRADIC- chymotrypsin Annelies	61	54	0.01	1564.79	1564.79	ENST00000436459_9_133019492_ntr_100db1 (279-292),ENST00000436459_9_133019600_ntr_100db1 (243-256),ENST00000436459_9_133020215_ntr_100db1 (38-51),ENST00000443590_2_106697921_ntr_010db2 (15-28),ENST00000443590_2_106698026_ntr_001db3 (50-63),ENST00000443590_2_106698083_ntr_011db2 (69-82),ENST00000610520_6_73520026_aTIS_111db1 (260-273),ENST00000615060_6_73520026_aTIS_111db1 (279-292),P68104 (281-294…	783.404	2	FE	F143720.dat	Human_RIBseq_uni_iso_2019_04.fasta	Human_RIBseq_uni_iso	7	Chymotrypsin
F000697_1p_uPAC8_CMB-548_KRGEV_COFRADIC_fr_B11_b_19516_24487_1_2.mgf	ENST00000395772_X_98390373_ntr_100db1	APVNVTTEVKSVEM	Ace-APVNVTTEVK<AcD4*>SVEM<Mox*>-COOH	Ace-APVNVTTEVK<AcD4*>SVEM<Mox*>-COOH	6	19	ENST00000395772_X_98390373_ntr_100db1|ENSG00000213704 ATG NA 0	COFRADIC- chymotrypsin Annelies	59	54	0.01	1606.8	1606.8	ENST00000436459_9_133019492_ntr_100db1 (279-292),ENST00000436459_9_133019600_ntr_100db1 (243-256),ENST00000436459_9_133020215_ntr_100db1 (38-51),ENST00000443590_2_106697921_ntr_010db2 (15-28),ENST00000443590_2_106698026_ntr_001db3 (50-63),ENST00000443590_2_106698083_ntr_011db2 (69-82),ENST00000610520_6_73520026_aTIS_111db1 (260-273),ENST00000615060_6_73520026_aTIS_111db1 (279-292),P68104 (281-294…	804.409	2	FE	F143749.dat	Human_RIBseq_uni_iso_2019_04.fasta	Human_RIBseq_uni_iso	7	Chymotrypsin
F000699_1p_uPAC8_CMB-548_KRGEV_COFRADIC_fr_B12_b_16531_22887_1_2.mgf	ENST00000395772_X_98390373_ntr_100db1	APVNVTTEVKSVEM	Ace-APVNVTTEVK<AcD4*>SVEM<Mox*>-COOH	Ace-APVNVTTEVK<AcD4*>SVEM<Mox*>-COOH	6	19	ENST00000395772_X_98390373_ntr_100db1|ENSG00000213704 ATG NA 0	COFRADIC- chymotrypsin Annelies	64	54	0.01	1606.8	1606.8	ENST00000436459_9_133019492_ntr_100db1 (279-292),ENST00000436459_9_133019600_ntr_100db1 (243-256),ENST00000436459_9_133020215_ntr_100db1 (38-51),ENST00000443590_2_106697921_ntr_010db2 (15-28),ENST00000443590_2_106698026_ntr_001db3 (50-63),ENST00000443590_2_106698083_ntr_011db2 (69-82),ENST00000610520_6_73520026_aTIS_111db1 (260-273),ENST00000615060_6_73520026_aTIS_111db1 (279-292),P68104 (281-294…	804.409	2	FE	F143752.dat	Human_RIBseq_uni_iso_2019_04.fasta	Human_RIBseq_uni_iso	7	Chymotrypsin
F000689_1p_uPAC8_CMB-548_KRGEV_COFRADIC_fr_B7_b_17165_21283_1_2.mgf	ENST00000395772_X_98390373_ntr_100db1	APVNVTTEVKSVEM	NH2-APVNVTTEVK<AcD4*>SVEM<Mox*>-COOH	NH2-APVNVTTEVK<AcD4*>SVEM<Mox*>-COOH	6	19	ENST00000395772_X_98390373_ntr_100db1|ENSG00000213704 ATG NA 0	COFRADIC- chymotrypsin Annelies	110	54	0.01	1564.79	1564.79	ENST00000436459_9_133019492_ntr_100db1 (279-292),ENST00000436459_9_133019600_ntr_100db1 (243-256),ENST00000436459_9_133020215_ntr_100db1 (38-51),ENST00000443590_2_106697921_ntr_010db2 (15-28),ENST00000443590_2_106698026_ntr_001db3 (50-63),ENST00000443590_2_106698083_ntr_011db2 (69-82),ENST00000610520_6_73520026_aTIS_111db1 (260-273),ENST00000615060_6_73520026_aTIS_111db1 (279-292),P68104 (281-294…	783.404	2	FE	F143738.dat	Human_RIBseq_uni_iso_2019_04.fasta	Human_RIBseq_uni_iso	7	Chymotrypsin
F000691_1p_uPAC8_CMB-548_KRGEV_COFRADIC_fr_B8_b_12309_18526.18539_2_2.mgf	ENST00000395772_X_98390373_ntr_100db1	APVNVTTEVKSVEM	NH2-APVNVTTEVK<AcD4*>SVEM<Mox*>-COOH	NH2-APVNVTTEVK<AcD4*>SVEM<Mox*>-COOH	6	19	ENST00000395772_X_98390373_ntr_100db1|ENSG00000213704 ATG NA 0	COFRADIC- chymotrypsin Annelies	62	54	0.01	1564.79	1564.79	ENST00000436459_9_133019492_ntr_100db1 (279-292),ENST00000436459_9_133019600_ntr_100db1 (243-256),ENST00000436459_9_133020215_ntr_100db1 (38-51),ENST00000443590_2_106697921_ntr_010db2 (15-28),ENST00000443590_2_106698026_ntr_001db3 (50-63),ENST00000443590_2_106698083_ntr_011db2 (69-82),ENST00000610520_6_73520026_aTIS_111db1 (260-273),ENST00000615060_6_73520026_aTIS_111db1 (279-292),P68104 (281-294…	783.404	2	FE	F143741.dat	Human_RIBseq_uni_iso_2019_04.fasta	Human_RIBseq_uni_iso	7	Chymotrypsin
F000689_1p_uPAC8_CMB-548_KRGEV_COFRADIC_fr_B7_b_18578_22401_1_2.mgf	ENST00000395772_X_98390373_ntr_100db1	APVNVTTEVKSVEM	NH2-APVNVTTEVK<AcD4*>SVEM<Mox*>-COOH	NH2-APVNVTTEVK<AcD4*>SVEM<Mox*>-COOH	6	19	ENST00000395772_X_98390373_ntr_100db1|ENSG00000213704 ATG NA 0	COFRADIC- chymotrypsin Annelies	75	54	0.01	1564.79	1564.79	ENST00000436459_9_133019492_ntr_100db1 (279-292),ENST00000436459_9_133019600_ntr_100db1 (243-256),ENST00000436459_9_133020215_ntr_100db1 (38-51),ENST00000443590_2_106697921_ntr_010db2 (15-28),ENST00000443590_2_106698026_ntr_001db3 (50-63),ENST00000443590_2_106698083_ntr_011db2 (69-82),ENST00000610520_6_73520026_aTIS_111db1 (260-273),ENST00000615060_6_73520026_aTIS_111db1 (279-292),P68104 (281-294…	783.404	2	FE	F143738.dat	Human_RIBseq_uni_iso_2019_04.fasta	Human_RIBseq_uni_iso	7	Chymotrypsin
F000697_1p_uPAC8_CMB-548_KRGEV_COFRADIC_fr_B11_b_13031_19109_1_2.mgf	ENST00000395772_X_98390373_ntr_100db1	APVNVTTEVKSVEM	NH2-APVNVTTEVK<AcD4*>SVEM<Mox*>-COOH	NH2-APVNVTTEVK<AcD4*>SVEM<Mox*>-COOH	6	19	ENST00000395772_X_98390373_ntr_100db1|ENSG00000213704 ATG NA 0	COFRADIC- chymotrypsin Annelies	56	54	0.01	1564.79	1564.79	ENST00000436459_9_133019492_ntr_100db1 (279-292),ENST00000436459_9_133019600_ntr_100db1 (243-256),ENST00000436459_9_133020215_ntr_100db1 (38-51),ENST00000443590_2_106697921_ntr_010db2 (15-28),ENST00000443590_2_106698026_ntr_001db3 (50-63),ENST00000443590_2_106698083_ntr_011db2 (69-82),ENST00000610520_6_73520026_aTIS_111db1 (260-273),ENST00000615060_6_73520026_aTIS_111db1 (279-292),P68104 (281-294…	783.403	2	FE	F143749.dat	Human_RIBseq_uni_iso_2019_04.fasta	Human_RIBseq_uni_iso	7	Chymotrypsin
F000709_1p_uPAC8_CMB-548_KRGEV_COFRADIC_fr_C4_b_8418_14569_1_2.mgf	ENST00000423240_9_72007964_ntr_100db1	AQLGGPEAAKSDETAAK	NH2-AQLGGPEAAK<AcD4*>SDETAAK<AcD4*>-COOH	NH2-AQLGGPEAAK<AcD4*>SDETAAK<AcD4*>-COOH	11	27	ENST00000423240_9_72007964_ntr_100db1|ENSG00000236060 ATC NA -1 0 +1	COFRADIC- chymotrypsin Annelies	87	53	0.01	1734.88	1734.88	ENST00000423240_9_72008108_ntr_101db1 (59-75),ENST00000423240_9_72008117_ntr_100db1 (62-78),ENST00000429938_7_76304060_aTIS_111db1 (21-37),ENST00000447574_7_76304066_3UTR_100db1 (19-35),P04792 (189-205)	868.449	2	FE	F143761.dat	Human_RIBseq_uni_iso_2019_04.fasta	Human_RIBseq_uni_iso	7	Chymotrypsin
F000709_1p_uPAC8_CMB-548_KRGEV_COFRADIC_fr_C4_b_18809_22939_1_2.mgf	ENST00000420977_1_76699789_ntr_111db1	ARQKLDPKIAVAAQ	NH2-ARQK<AcD4*>LDPK<AcD4*>IAVAAQ-COOH	NH2-ARQK<AcD4*>LDPK<AcD4*>IAVAAQ-COOH	52	65	ENST00000420977_1_76699789_ntr_111db1|ENSG00000226415 ATG NA 0 -1 [ENST00000420977_1_76699789_ntr_db2#ENST00000420977_1_76699789_ntr_db3]	COFRADIC- chymotrypsin Annelies	62	47	0.01	1599.95	1600.95	ENST00000420977_1_76699801_ntr_010db2 (48-61),P60174 (89-102),P60174-1 (52-65)	801.484	2	FE	F143761.dat	Human_RIBseq_uni_iso_2019_04.fasta	Human_RIBseq_uni_iso	7	Chymotrypsin
F000707_1p_uPAC8_CMB-548_KRGEV_COFRADIC_fr_C3_b_18791_22827_1_2.mgf	ENST00000420977_1_76699789_ntr_111db1	ARQKLDPKIAVAAQN	NH2-ARQK<AcD4*>LDPK<AcD4*>IAVAAQN-COOH	NH2-ARQK<AcD4*>LDPK<AcD4*>IAVAAQN-COOH	52	66	ENST00000420977_1_76699789_ntr_111db1|ENSG00000226415 ATG NA 0 -1 [ENST00000420977_1_76699789_ntr_db2#ENST00000420977_1_76699789_ntr_db3]	COFRADIC- chymotrypsin Annelies	62	49	0.01	1713.99	1713.99	ENST00000420977_1_76699801_ntr_010db2 (48-62),P60174 (89-103),P60174-1 (52-66)	858.004	2	FE	F143758.dat	Human_RIBseq_uni_iso_2019_04.fasta	Human_RIBseq_uni_iso	7	Chymotrypsin
F000707_1p_uPAC8_CMB-548_KRGEV_COFRADIC_fr_C3_b_19515_23457_1_2.mgf	ENST00000420977_1_76699789_ntr_111db1	ARQKLDPKIAVAAQN	NH2-ARQK<AcD4*>LDPK<AcD4*>IAVAAQN-COOH	NH2-ARQK<AcD4*>LDPK<AcD4*>IAVAAQN-COOH	52	66	ENST00000420977_1_76699789_ntr_111db1|ENSG00000226415 ATG NA 0 -1 [ENST00000420977_1_76699789_ntr_db2#ENST00000420977_1_76699789_ntr_db3]	COFRADIC- chymotrypsin Annelies	63	49	0.01	1713.99	1714.99	ENST00000420977_1_76699801_ntr_010db2 (48-62),P60174 (89-103),P60174-1 (52-66)	858.504	2	FE	F143758.dat	Human_RIBseq_uni_iso_2019_04.fasta	Human_RIBseq_uni_iso	7	Chymotrypsin
F000685_1p_uPAC8_CMB-548_KRGEV_COFRADIC_fr_B6_b_12896_18486_1_3.mgf	ENST00000216019_22_38506168_ntr_100db1	ASATGDSASERESAAPAAAPTAEAPPPSVVTRPEPQ	Ace-ASATGDSASERESAAPAAAPTAEAPPPSVVTRPEPQ-COOH	Ace-ASATGDSASERESAAPAAAPTAEAPPPSVVTRPEPQ-COOH	2	37	ENST00000216019_22_38506168_ntr_100db1|ENSG00000100201 GTG NA -1 0 +1	COFRADIC- chymotrypsin Annelies	75	45	0.01	3514.68	3515.68		1172.9	3	FE	F143734.dat	Human_RIBseq_uni_iso_2019_04.fasta	Human_RIBseq_uni_iso	7	Chymotrypsin
F000683_1p_uPAC8_CMB-548_KRGEV_COFRADIC_fr_B5_b_10670_17455_1_3.mgf	ENST00000216019_22_38506168_ntr_100db1	ASATGDSASERESAAPAAAPTAEAPPPSVVTRPEPQ	Ace-ASATGDSASERESAAPAAAPTAEAPPPSVVTRPEPQ-COOH	Ace-ASATGDSASERESAAPAAAPTAEAPPPSVVTRPEPQ-COOH	2	37	ENST00000216019_22_38506168_ntr_100db1|ENSG00000100201 GTG NA -1 0 +1	COFRADIC- chymotrypsin Annelies	75	45	0.01	3514.68	3514.69		1172.57	3	FE	F143733.dat	Human_RIBseq_uni_iso_2019_04.fasta	Human_RIBseq_uni_iso	7	Chymotrypsin
F000685_1p_uPAC8_CMB-548_KRGEV_COFRADIC_fr_B6_b_13074_18629_1_3.mgf	ENST00000216019_22_38506168_ntr_100db1	ASATGDSASERESAAPAAAPTAEAPPPSVVTRPEPQ	Ace-ASATGDSASERESAAPAAAPTAEAPPPSVVTRPEPQ-COOH	Ace-ASATGDSASERESAAPAAAPTAEAPPPSVVTRPEPQ-COOH	2	37	ENST00000216019_22_38506168_ntr_100db1|ENSG00000100201 GTG NA -1 0 +1	COFRADIC- chymotrypsin Annelies	98	45	0.01	3514.68	3514.68		1172.57	3	FE	F143734.dat	Human_RIBseq_uni_iso_2019_04.fasta	Human_RIBseq_uni_iso	7	Chymotrypsin
F000653_1p_uPAC8_CMB-548_KRGEV_COFRADIC_fr_A4_b_37823_39179_1_2.mgf	ENST00000402643_6_166064509_ntr_010db2	ASTGTAKAVGKVIPELNGKL	Ace-ASTGTAK<AcD4*>AVGK<AcD4*>VIPELNGK<AcD4*>L-COOH	Ace-ASTGTAK<AcD4*>AVGK<AcD4*>VIPELNGK<AcD4*>L-COOH	136	155	ENST00000402643_6_166064509_ntr_010db2|ENSG00000216624 ATC NA +1 0 -1	COFRADIC- chymotrypsin Annelies	50	45	0.01	2133.23	2134.25	ENST00000402643_6_166064650_ntr_110db1 (89-108),ENST00000402643_6_166064704_ntr_100db1 (71-90),ENST00000402643_6_166064722_ntr_001db3 (65-84),ENST00000402643_6_166064725_ntr_111db1 (64-83)	1068.13	2	FE	F143691.dat	Human_RIBseq_uni_iso_2019_04.fasta	Human_RIBseq_uni_iso	7	Chymotrypsin
F000655_1p_uPAC8_CMB-548_KRGEV_COFRADIC_fr_A5_b_37670_39023_1_2.mgf	ENST00000402643_6_166064509_ntr_010db2	ASTGTAKAVGKVIPELNGKL	Ace-ASTGTAK<AcD4*>AVGK<AcD4*>VIPELNGK<AcD4*>L-COOH	Ace-ASTGTAK<AcD4*>AVGK<AcD4*>VIPELNGK<AcD4*>L-COOH	136	155	ENST00000402643_6_166064509_ntr_010db2|ENSG00000216624 ATC NA +1 0 -1	COFRADIC- chymotrypsin Annelies	47	45	0.01	2133.23	2133.25	ENST00000402643_6_166064650_ntr_110db1 (89-108),ENST00000402643_6_166064704_ntr_100db1 (71-90),ENST00000402643_6_166064722_ntr_001db3 (65-84),ENST00000402643_6_166064725_ntr_111db1 (64-83)	1067.63	2	FE	F143696.dat	Human_RIBseq_uni_iso_2019_04.fasta	Human_RIBseq_uni_iso	7	Chymotrypsin
F000653_1p_uPAC8_CMB-548_KRGEV_COFRADIC_fr_A4_b_37829_39183_1_2.mgf	ENST00000402643_6_166064509_ntr_010db2	ASTGTAKAVGKVIPELNGKL	Ace-ASTGTAK<AcD4*>AVGK<AcD4*>VIPELNGK<AcD4*>L-COOH	Ace-ASTGTAK<AcD4*>AVGK<AcD4*>VIPELNGK<AcD4*>L-COOH	136	155	ENST00000402643_6_166064509_ntr_010db2|ENSG00000216624 ATC NA +1 0 -1	COFRADIC- chymotrypsin Annelies	49	45	0.01	2133.23	2133.25	ENST00000402643_6_166064650_ntr_110db1 (89-108),ENST00000402643_6_166064704_ntr_100db1 (71-90),ENST00000402643_6_166064722_ntr_001db3 (65-84),ENST00000402643_6_166064725_ntr_111db1 (64-83)	1067.63	2	FE	F143691.dat	Human_RIBseq_uni_iso_2019_04.fasta	Human_RIBseq_uni_iso	7	Chymotrypsin
F000679_1p_uPAC8_CMB-548_KRGEV_COFRADIC_fr_B3_b_27381_29417.29421_2_2.mgf	ENST00000514360_5_73503048_ntr_100db1	ATGEDDDDEVPDLVENFDEA	NH2-ATGEDDDDEVPDLVENFDEA-COOH	NH2-ATGEDDDDEVPDLVENFDEA-COOH	32	51	ENST00000514360_5_73503048_ntr_100db1|ENSG00000145741 ATC NA 0 -1	COFRADIC- chymotrypsin Annelies	52	41	0.01	2193.87	2193.87	ENST00000514505_5_73502512_ntr_100db1 (106-125),ENST00000635481_3_101457516_ntr_100db1 (66-85),ENST00000635481_3_101457519_ntr_100db1 (67-86),P20290 (181-200),P20290-2 (137-156)	1097.94	2	FE	F143727.dat	Human_RIBseq_uni_iso_2019_04.fasta	Human_RIBseq_uni_iso	7	Chymotrypsin
F000651_1p_uPAC8_CMB-548_KRGEV_COFRADIC_fr_A3_b_23536_27621.27639_2_2.mgf	ENST00000514360_5_73503048_ntr_100db1	ATGEDDDDEVPDLVENFDEASKN	NH2-ATGEDDDDEVPDLVENFDEASK<AcD4*>N-COOH	NH2-ATGEDDDDEVPDLVENFDEASK<AcD4*>N-COOH	32	54	ENST00000514360_5_73503048_ntr_100db1|ENSG00000145741 ATC NA 0 -1	COFRADIC- chymotrypsin Annelies	48	42	0.01	2569.07	2569.07	ENST00000514505_5_73502512_ntr_100db1 (106-128),ENST00000635481_3_101457516_ntr_100db1 (66-88),ENST00000635481_3_101457519_ntr_100db1 (67-89),P20290 (181-203),P20290-2 (137-159)	1285.54	2	FE	F143688.dat	Human_RIBseq_uni_iso_2019_04.fasta	Human_RIBseq_uni_iso	7	Chymotrypsin
F000685_1p_uPAC8_CMB-548_KRGEV_COFRADIC_fr_B6_b_25554_28659_1_2.mgf	ENST00000514360_5_73503048_ntr_100db1	ATGEDDDDEVPDLVENFDEASKN	NH2-ATGEDDDDEVPDLVENFDEASK<AcD4*>N-COOH	NH2-ATGEDDDDEVPDLVENFDEASK<AcD4*>N-COOH	32	54	ENST00000514360_5_73503048_ntr_100db1|ENSG00000145741 ATC NA 0 -1	COFRADIC- chymotrypsin Annelies	70	42	0.01	2569.07	2569.08	ENST00000514505_5_73502512_ntr_100db1 (106-128),ENST00000635481_3_101457516_ntr_100db1 (66-88),ENST00000635481_3_101457519_ntr_100db1 (67-89),P20290 (181-203),P20290-2 (137-159)	1285.54	2	FE	F143734.dat	Human_RIBseq_uni_iso_2019_04.fasta	Human_RIBseq_uni_iso	7	Chymotrypsin
F000685_1p_uPAC8_CMB-548_KRGEV_COFRADIC_fr_B6_b_24602_27844.27871_2_2.mgf	ENST00000514360_5_73503048_ntr_100db1	ATGEDDDDEVPDLVENFDEASKN	NH2-ATGEDDDDEVPDLVENFDEASK<AcD4*>N-COOH	NH2-ATGEDDDDEVPDLVENFDEASK<AcD4*>N-COOH	32	54	ENST00000514360_5_73503048_ntr_100db1|ENSG00000145741 ATC NA 0 -1	COFRADIC- chymotrypsin Annelies	79	42	0.01	2569.07	2569.08	ENST00000514505_5_73502512_ntr_100db1 (106-128),ENST00000635481_3_101457516_ntr_100db1 (66-88),ENST00000635481_3_101457519_ntr_100db1 (67-89),P20290 (181-203),P20290-2 (137-159)	1285.55	2	FE	F143734.dat	Human_RIBseq_uni_iso_2019_04.fasta	Human_RIBseq_uni_iso	7	Chymotrypsin
F000691_1p_uPAC8_CMB-548_KRGEV_COFRADIC_fr_B8_b_24839_28070_1_2.mgf	ENST00000514360_5_73503048_ntr_100db1	ATGEDDDDEVPDLVENFDEASKN	NH2-ATGEDDDDEVPDLVENFDEASK<AcD4*>N-COOH	NH2-ATGEDDDDEVPDLVENFDEASK<AcD4*>N-COOH	32	54	ENST00000514360_5_73503048_ntr_100db1|ENSG00000145741 ATC NA 0 -1	COFRADIC- chymotrypsin Annelies	70	42	0.01	2569.07	2570.08	ENST00000514505_5_73502512_ntr_100db1 (106-128),ENST00000635481_3_101457516_ntr_100db1 (66-88),ENST00000635481_3_101457519_ntr_100db1 (67-89),P20290 (181-203),P20290-2 (137-159)	1286.05	2	FE	F143741.dat	Human_RIBseq_uni_iso_2019_04.fasta	Human_RIBseq_uni_iso	7	Chymotrypsin
F000691_1p_uPAC8_CMB-548_KRGEV_COFRADIC_fr_B8_b_24436_27785_1_2.mgf	ENST00000514360_5_73503048_ntr_100db1	ATGEDDDDEVPDLVENFDEASKN	NH2-ATGEDDDDEVPDLVENFDEASK<AcD4*>N-COOH	NH2-ATGEDDDDEVPDLVENFDEASK<AcD4*>N-COOH	32	54	ENST00000514360_5_73503048_ntr_100db1|ENSG00000145741 ATC NA 0 -1	COFRADIC- chymotrypsin Annelies	76	42	0.01	2569.07	2570.08	ENST00000514505_5_73502512_ntr_100db1 (106-128),ENST00000635481_3_101457516_ntr_100db1 (66-88),ENST00000635481_3_101457519_ntr_100db1 (67-89),P20290 (181-203),P20290-2 (137-159)	1286.05	2	FE	F143741.dat	Human_RIBseq_uni_iso_2019_04.fasta	Human_RIBseq_uni_iso	7	Chymotrypsin
F000683_1p_uPAC8_CMB-548_KRGEV_COFRADIC_fr_B5_b_21491_25876_1_2.mgf	ENST00000514360_5_73503048_ntr_100db1	ATGEDDDDEVPDLVENFDEASKN	NH2-ATGEDDDDEVPDLVENFDEASK<AcD4*>N-COOH	NH2-ATGEDDDDEVPDLVENFDEASK<AcD4*>N-COOH	32	54	ENST00000514360_5_73503048_ntr_100db1|ENSG00000145741 ATC NA 0 -1	COFRADIC- chymotrypsin Annelies	43	42	0.01	2569.07	2570.07	ENST00000514505_5_73502512_ntr_100db1 (106-128),ENST00000635481_3_101457516_ntr_100db1 (66-88),ENST00000635481_3_101457519_ntr_100db1 (67-89),P20290 (181-203),P20290-2 (137-159)	1286.04	2	FE	F143733.dat	Human_RIBseq_uni_iso_2019_04.fasta	Human_RIBseq_uni_iso	7	Chymotrypsin
F000685_1p_uPAC8_CMB-548_KRGEV_COFRADIC_fr_B6_b_25315_28452_1_2.mgf	ENST00000514360_5_73503048_ntr_100db1	ATGEDDDDEVPDLVENFDEASKNEAN	NH2-ATGEDDDDEVPDLVENFDEASK<AcD4*>NEAN-COOH	NH2-ATGEDDDDEVPDLVENFDEASK<AcD4*>NEAN-COOH	32	57	ENST00000514360_5_73503048_ntr_100db1|ENSG00000145741 ATC NA 0 -1	COFRADIC- chymotrypsin Annelies	65	41	0.01	2883.2	2883.2	ENST00000514505_5_73502512_ntr_100db1 (106-131),ENST00000635481_3_101457516_ntr_100db1 (66-91),ENST00000635481_3_101457519_ntr_100db1 (67-92),P20290 (181-206),P20290-2 (137-162)	1442.61	2	FE	F143734.dat	Human_RIBseq_uni_iso_2019_04.fasta	Human_RIBseq_uni_iso	7	Chymotrypsin
F000691_1p_uPAC8_CMB-548_KRGEV_COFRADIC_fr_B8_b_24612_27906_1_2.mgf	ENST00000514360_5_73503048_ntr_100db1	ATGEDDDDEVPDLVENFDEASKNEAN	NH2-ATGEDDDDEVPDLVENFDEASK<AcD4*>NEAN-COOH	NH2-ATGEDDDDEVPDLVENFDEASK<AcD4*>NEAN-COOH	32	57	ENST00000514360_5_73503048_ntr_100db1|ENSG00000145741 ATC NA 0 -1	COFRADIC- chymotrypsin Annelies	54	40	0.01	2883.2	2884.2	ENST00000514505_5_73502512_ntr_100db1 (106-131),ENST00000635481_3_101457516_ntr_100db1 (66-91),ENST00000635481_3_101457519_ntr_100db1 (67-92),P20290 (181-206),P20290-2 (137-162)	1443.11	2	FE	F143741.dat	Human_RIBseq_uni_iso_2019_04.fasta	Human_RIBseq_uni_iso	7	Chymotrypsin
F000685_1p_uPAC8_CMB-548_KRGEV_COFRADIC_fr_B6_b_25314_28451_1_3.mgf	ENST00000514360_5_73503048_ntr_100db1	ATGEDDDDEVPDLVENFDEASKNEAN	NH2-ATGEDDDDEVPDLVENFDEASK<AcD4*>NEAN-COOH	NH2-ATGEDDDDEVPDLVENFDEASK<AcD4*>NEAN-COOH	32	57	ENST00000514360_5_73503048_ntr_100db1|ENSG00000145741 ATC NA 0 -1	COFRADIC- chymotrypsin Annelies	42	41	0.01	2883.2	2883.2	ENST00000514505_5_73502512_ntr_100db1 (106-131),ENST00000635481_3_101457516_ntr_100db1 (66-91),ENST00000635481_3_101457519_ntr_100db1 (67-92),P20290 (181-206),P20290-2 (137-162)	962.073	3	FE	F143734.dat	Human_RIBseq_uni_iso_2019_04.fasta	Human_RIBseq_uni_iso	7	Chymotrypsin
F000649_1p_uPAC8_CMB-548_KRGEV_COFRADIC_fr_A2_b_33175_36089_1_2.mgf	ENST00000415278_1_96447671_ntr_100db1	AVGVIKAVDKKAAGAGKVT	AcD4-AVGVIK<AcD4*>AVDK<AcD4*>K<AcD4*>AAGAGK<AcD4*>VT-COOH	AcD4-AVGVIK<AcD4*>AVDK<AcD4*>K<AcD4*>AAGAGK<AcD4*>VT-COOH	187	205	ENST00000415278_1_96447671_ntr_100db1|ENSG00000228502 CTG NA +1 0 -1	COFRADIC- chymotrypsin Annelies	44	41	0.01	2012.24	2012.24	ENST00000415278_1_96448040_ntr_010db2 (64-82),ENST00000415278_1_96448088_ntr_010db2 (48-66),ENST00000415278_1_96448151_ntr_010db2 (27-45)	1007.12	2	FE	F143684.dat	Human_RIBseq_uni_iso_2019_04.fasta	Human_RIBseq_uni_iso	7	Chymotrypsin
F000663_1p_uPAC8_CMB-548_KRGEV_COFRADIC_fr_A8_b_10091_16027_1_2.mgf	ENST00000588618_19_38706085_ntr_100db1	AVNQENEHLMEDY	AcD4-AVNQENEHLM<Mox*>EDY-COOH	AcD4-AVNQENEHLM<Mox*>EDY-COOH	111	123	ENST00000588618_19_38706085_ntr_100db1|ENSG00000130402 AAG NA 0 -1	COFRADIC- chymotrypsin Annelies	55	47	0.01	1652.69	1652.69	O43707 (286-298),O43707-2 (67-79)	827.352	2	FE	F143706.dat	Human_RIBseq_uni_iso_2019_04.fasta	Human_RIBseq_uni_iso	7	Chymotrypsin
F000681_1p_uPAC8_CMB-548_KRGEV_COFRADIC_fr_B4_b_15665_20761_1_2.mgf	ENST00000439531_1_89104767_ntr_111db1	CVEDSKDVNVNF	NH2-C<Cmm*>VEDSK<AcD4*>DVNVNF-COOH	NH2-C<Cmm*>VEDSK<AcD4*>DVNVNF-COOH	20	31	ENST00000439531_1_89104767_ntr_111db1|ENSG00000234518 ATG NA -1 0 [ENST00000439531_1_89104767_ntr_db2#ENST00000439531_1_89104767_ntr_db3]	COFRADIC- chymotrypsin Annelies	56	51	0.01	1470.66	1470.66	ENST00000456859_12_56687999_aTIS_111db1 (20-31),ENST00000614328_12_56686882_aTIS_111db1 (24-35),ENST00000614328_12_56688013_5UTR_110db1 (41-52),ENST00000614328_12_56688178_5UTR_111db1 (96-107),Q15185 (20-31),Q15185-2 (20-31),Q15185-3 (20-31),Q15185-4 (20-31)	736.336	2	FE	F143730.dat	Human_RIBseq_uni_iso_2019_04.fasta	Human_RIBseq_uni_iso	7	Chymotrypsin
F000723_1p_uPAC8_CMB-548_KRGEV_COFRADIC_fr_C10_b_9863_16555_1_2.mgf	ENST00000547454_12_104030779_ntr_111db1	DADLSPAGHEEAKRGGQAL	AcD4-DADLSPAGHEEAK<AcD4*>RGGQAL-COOH	AcD4-DADLSPAGHEEAK<AcD4*>RGGQAL-COOH	27	45	ENST00000547454_12_104030779_ntr_111db1|ENSG00000216285 ATG NA 0 -1 [ENST00000547454_12_104030779_ntr_db2#ENST00000547454_12_104030779_ntr_db3]	COFRADIC- chymotrypsin Annelies	64	52	0.01	2012.99	2013	ENST00000547454_12_104030794_ntr_100db1 (22-40),ENST00000547454_12_104030800_ntr_010db2 (20-38),ENST00000547454_12_104030803_ntr_101db1 (19-37),ENST00000547454_12_104030830_ntr_001db3 (10-28),ENST00000548270_12_93641535_ntr_001db3 (10-28),ENST00000548270_12_93641562_ntr_101db1 (19-37),ENST00000548270_12_93641565_ntr_010db2 (20-38),ENST00000548270_12_93641571_ntr_100db1 (22-40),P18669 (27-45),Q8N0…	1007.51	2	FE	F143782.dat	Human_RIBseq_uni_iso_2019_04.fasta	Human_RIBseq_uni_iso	7	Chymotrypsin
F000691_1p_uPAC8_CMB-548_KRGEV_COFRADIC_fr_B8_b_10060_16799_1_2.mgf	ENST00000490870_1_109413127_ntr_110db1	DARAIGSASEGAQSSLQEVY	NH2-DARAIGSASEGAQSSLQEVY-COOH	NH2-DARAIGSASEGAQSSLQEVY-COOH	89	108	ENST00000490870_1_109413127_ntr_110db1|ENSG00000143106 ATG NA -1 0 [ENST00000490870_1_109413127_ntr_db2]	COFRADIC- chymotrypsin Annelies	100	51	0.01	2037.96	2037.96	ENST00000490870_1_109415306_ntr_100db1 (115-134),P28066 (166-185),P28066-2 (108-127)	1019.99	2	FE	F143741.dat	Human_RIBseq_uni_iso_2019_04.fasta	Human_RIBseq_uni_iso	7	Chymotrypsin
F000651_1p_uPAC8_CMB-548_KRGEV_COFRADIC_fr_A3_b_20726_25556_1_2.mgf	ENST00000459834_7_56034141_ntr_110db1	DETQPTAESGGKGKVIKL	NH2-DETQPTAESGGK<AcD4*>GK<AcD4*>VIK<AcD4*>L-COOH	NH2-DETQPTAESGGK<AcD4*>GK<AcD4*>VIK<AcD4*>L-COOH	67	84	ENST00000459834_7_56034141_ntr_110db1|ENSG00000146733 TTG NA -1 0 +1 [ENST00000459834_7_56034141_ntr_db2]	COFRADIC- chymotrypsin Annelies	82	51	0.01	1995.08	1995.08	P78330 (147-164)	998.549	2	FE	F143688.dat	Human_RIBseq_uni_iso_2019_04.fasta	Human_RIBseq_uni_iso	7	Chymotrypsin
F000651_1p_uPAC8_CMB-548_KRGEV_COFRADIC_fr_A3_b_20619_25479_1_2.mgf	ENST00000459834_7_56034141_ntr_110db1	DETQPTAESGGKGKVIKL	NH2-DETQPTAESGGK<AcD4*>GK<AcD4*>VIK<AcD4*>L-COOH	NH2-DETQPTAESGGK<AcD4*>GK<AcD4*>VIK<AcD4*>L-COOH	67	84	ENST00000459834_7_56034141_ntr_110db1|ENSG00000146733 TTG NA -1 0 +1 [ENST00000459834_7_56034141_ntr_db2]	COFRADIC- chymotrypsin Annelies	66	51	0.01	1995.08	1996.09	P78330 (147-164)	999.051	2	FE	F143688.dat	Human_RIBseq_uni_iso_2019_04.fasta	Human_RIBseq_uni_iso	7	Chymotrypsin
F000653_1p_uPAC8_CMB-548_KRGEV_COFRADIC_fr_A4_b_21027_25756_1_2.mgf	ENST00000459834_7_56034141_ntr_110db1	DETQPTAESGGKGKVIKL	NH2-DETQPTAESGGK<AcD4*>GK<AcD4*>VIK<AcD4*>L-COOH	NH2-DETQPTAESGGK<AcD4*>GK<AcD4*>VIK<AcD4*>L-COOH	67	84	ENST00000459834_7_56034141_ntr_110db1|ENSG00000146733 TTG NA -1 0 +1 [ENST00000459834_7_56034141_ntr_db2]	COFRADIC- chymotrypsin Annelies	58	51	0.01	1995.08	1995.08	P78330 (147-164)	998.548	2	FE	F143691.dat	Human_RIBseq_uni_iso_2019_04.fasta	Human_RIBseq_uni_iso	7	Chymotrypsin
F000691_1p_uPAC8_CMB-548_KRGEV_COFRADIC_fr_B8_b_23879_27358_1_2.mgf	ENST00000453115_7_27458849_ntr_111db1	DEVDSLKEAL	NH2-DEVDSLK<AcD4*>EAL-COOH	NH2-DEVDSLK<AcD4*>EAL-COOH	90	99	ENST00000453115_7_27458849_ntr_111db1|ENSG00000233830 ATG NA -1 0 [ENST00000453115_7_27458849_ntr_db2#ENST00000453115_7_27458849_ntr_db3]	COFRADIC- chymotrypsin Annelies	57	55	0.01	1163.58	1163.58	Q15056 (90-99),Q15056-2 (90-99)	582.799	2	FE	F143741.dat	Human_RIBseq_uni_iso_2019_04.fasta	Human_RIBseq_uni_iso	7	Chymotrypsin
F000693_1p_uPAC8_CMB-548_KRGEV_COFRADIC_fr_B9_b_21650_25853_1_2.mgf	ENST00000453115_7_27458849_ntr_111db1	DEVDSLKEAL	NH2-DEVDSLK<AcD4*>EAL-COOH	NH2-DEVDSLK<AcD4*>EAL-COOH	90	99	ENST00000453115_7_27458849_ntr_111db1|ENSG00000233830 ATG NA -1 0 [ENST00000453115_7_27458849_ntr_db2#ENST00000453115_7_27458849_ntr_db3]	COFRADIC- chymotrypsin Annelies	60	55	0.01	1163.58	1163.58	Q15056 (90-99),Q15056-2 (90-99)	582.799	2	FE	F143744.dat	Human_RIBseq_uni_iso_2019_04.fasta	Human_RIBseq_uni_iso	7	Chymotrypsin
F000691_1p_uPAC8_CMB-548_KRGEV_COFRADIC_fr_B8_b_22596_26404_1_2.mgf	ENST00000453115_7_27458849_ntr_111db1	DEVDSLKEAL	NH2-DEVDSLK<AcD4*>EAL-COOH	NH2-DEVDSLK<AcD4*>EAL-COOH	90	99	ENST00000453115_7_27458849_ntr_111db1|ENSG00000233830 ATG NA -1 0 [ENST00000453115_7_27458849_ntr_db2#ENST00000453115_7_27458849_ntr_db3]	COFRADIC- chymotrypsin Annelies	71	55	0.01	1163.58	1163.58	Q15056 (90-99),Q15056-2 (90-99)	582.799	2	FE	F143741.dat	Human_RIBseq_uni_iso_2019_04.fasta	Human_RIBseq_uni_iso	7	Chymotrypsin
F000693_1p_uPAC8_CMB-548_KRGEV_COFRADIC_fr_B9_b_22436_26399_1_2.mgf	ENST00000514360_5_73503048_ntr_100db1	DEVPDLVENFDEASKNEAN	NH2-DEVPDLVENFDEASK<AcD4*>NEAN-COOH	NH2-DEVPDLVENFDEASK<AcD4*>NEAN-COOH	39	57	ENST00000514360_5_73503048_ntr_100db1|ENSG00000145741 ATC NA 0 -1	COFRADIC- chymotrypsin Annelies	52	48	0.01	2179.97	2180.97	ENST00000514505_5_73502512_ntr_100db1 (113-131),ENST00000635481_3_101457516_ntr_100db1 (73-91),ENST00000635481_3_101457519_ntr_100db1 (74-92),P20290 (188-206),P20290-2 (144-162)	1091.49	2	FE	F143744.dat	Human_RIBseq_uni_iso_2019_04.fasta	Human_RIBseq_uni_iso	7	Chymotrypsin
F000685_1p_uPAC8_CMB-548_KRGEV_COFRADIC_fr_B6_b_25516_28629_1_2.mgf	ENST00000425270_1_160894980_ntr_101db1	DGDAQGKEEIDSIL	NH2-DGDAQGK<AcD4*>EEIDSIL-COOH	NH2-DGDAQGK<AcD4*>EEIDSIL-COOH	77	90	ENST00000425270_1_160894980_ntr_101db1|ENSG00000213080 ATG NA 0 -1 [ENST00000425270_1_160894980_ntr_db3]	COFRADIC- chymotrypsin Annelies	68	53	0.01	1534.73	1534.73	P52788 (77-90)	768.371	2	FE	F143734.dat	Human_RIBseq_uni_iso_2019_04.fasta	Human_RIBseq_uni_iso	7	Chymotrypsin
F000717_1p_uPAC8_CMB-548_KRGEV_COFRADIC_fr_C7_b_12443_16834_1_2.mgf	ENST00000475123_10_109907807_ntr_100db1	DGSAGTAIITEEHAAM	NH2-DGSAGTAIITEEHAAM<Mox*>-COOH	NH2-DGSAGTAIITEEHAAM<Mox*>-COOH	57	72	ENST00000475123_10_109907807_ntr_100db1|ENSG00000108039 ATG NA -1 0 +1	COFRADIC- chymotrypsin Annelies	55	51	0.01	1588.7	1588.71	Q9NQW7 (57-72),Q9NQW7-2 (57-72),Q9NQW7-3 (100-115),Q9NQW7-4 (100-115)	795.36	2	FE	F143773.dat	Human_RIBseq_uni_iso_2019_04.fasta	Human_RIBseq_uni_iso	7	Chymotrypsin
F000681_1p_uPAC8_CMB-548_KRGEV_COFRADIC_fr_B4_b_21550_25174_1_2.mgf	ENST00000598182_19_3981395_ntr_001db3	DIKLDSEDKDKEGKPL	NH2-DIK<AcD4*>LDSEDK<AcD4*>DK<AcD4*>EGK<AcD4*>PL-COOH	NH2-DIK<AcD4*>LDSEDK<AcD4*>DK<AcD4*>EGK<AcD4*>PL-COOH	2	17	ENST00000598182_19_3981395_ntr_001db3|ENSG00000167658 CTG NA -1 0 +1	COFRADIC- chymotrypsin Annelies	113	52	0.01	2013.07	2013.07	ENST00000598182_19_3981967_ntr_100db1 (28-43),ENST00000598182_19_3981991_ntr_100db1 (36-51),ENST00000598182_19_3981997_ntr_100db1 (38-53),ENST00000598182_19_3982030_ntr_010db2 (49-64),ENST00000598182_19_3982247_ntr_010db2 (57-72),ENST00000598182_19_3982268_ntr_110db1 (64-79),ENST00000598182_19_3982286_ntr_100db1 (70-85),P13639 (320-335)	1007.54	2	FE	F143730.dat	Human_RIBseq_uni_iso_2019_04.fasta	Human_RIBseq_uni_iso	7	Chymotrypsin
F000681_1p_uPAC8_CMB-548_KRGEV_COFRADIC_fr_B4_b_22090_25632_1_2.mgf	ENST00000598182_19_3981395_ntr_001db3	DIKLDSEDKDKEGKPL	NH2-DIK<AcD4*>LDSEDK<AcD4*>DK<AcD4*>EGK<AcD4*>PL-COOH	NH2-DIK<AcD4*>LDSEDK<AcD4*>DK<AcD4*>EGK<AcD4*>PL-COOH	2	17	ENST00000598182_19_3981395_ntr_001db3|ENSG00000167658 CTG NA -1 0 +1	COFRADIC- chymotrypsin Annelies	59	52	0.01	2013.07	2013.07	ENST00000598182_19_3981967_ntr_100db1 (28-43),ENST00000598182_19_3981991_ntr_100db1 (36-51),ENST00000598182_19_3981997_ntr_100db1 (38-53),ENST00000598182_19_3982030_ntr_010db2 (49-64),ENST00000598182_19_3982247_ntr_010db2 (57-72),ENST00000598182_19_3982268_ntr_110db1 (64-79),ENST00000598182_19_3982286_ntr_100db1 (70-85),P13639 (320-335)	1007.54	2	FE	F143730.dat	Human_RIBseq_uni_iso_2019_04.fasta	Human_RIBseq_uni_iso	7	Chymotrypsin
F000705_1p_uPAC8_CMB-548_KRGEV_COFRADIC_fr_C2_b_16161_20517_1_2.mgf	ENST00000358455_21_18857794_ntr_011db2	DKVPKTAENF	NH2-DK<AcD4*>VPK<AcD4*>TAENF-COOH	NH2-DK<AcD4*>VPK<AcD4*>TAENF-COOH	22	31	ENST00000358455_21_18857794_ntr_011db2|ENSG00000198618 GTG NA 0 -1 [ENST00000468812_7_44796740_CDS_db3]	COFRADIC- chymotrypsin Annelies	59	54	0.01	1239.65	1239.65	ENST00000358455_21_18857848_ntr_011db2 (4-13),ENST00000415933_7_44796725_aTIS_100db1 (27-36),ENST00000451562_7_44796725_aTIS_111db1 (27-36),ENST00000451562_7_44796740_CDS_001db3 (22-31),ENST00000451562_7_44796752_CDS_001db3 (18-27),ENST00000468812_7_44796752_CDS_001db3 (18-27),ENST00000481437_7_44796740_ntr_011db2 (22-31),ENST00000481437_7_44796752_ntr_001db3 (18-27),P62937 (27-36)	620.834	2	FE	F143756.dat	Human_RIBseq_uni_iso_2019_04.fasta	Human_RIBseq_uni_iso	7	Chymotrypsin
F000697_1p_uPAC8_CMB-548_KRGEV_COFRADIC_fr_B11_b_21809_26352_1_2.mgf	ENST00000464920_1_8870463_ntr_010db2	DKVVIGMDVAASEF	NH2-DK<AcD4*>VVIGM<Mox*>DVAASEF-COOH	NH2-DK<AcD4*>VVIGM<Mox*>DVAASEF-COOH	162	175	ENST00000464920_1_8870463_ntr_010db2|ENSG00000074800 CTG NA -1 0 +1	COFRADIC- chymotrypsin Annelies	55	54	0.01	1541.76	1541.76	ENST00000645609_1_8870463_ntr_010db2 (162-175),ENST00000647408_1_8874908_aTIS_111db1 (238-251),P06733 (238-251),P06733-2 (145-158),P13929 (238-251),P13929-2 (210-223),P13929-3 (195-208)	771.886	2	FE	F143749.dat	Human_RIBseq_uni_iso_2019_04.fasta	Human_RIBseq_uni_iso	7	Chymotrypsin
F000681_1p_uPAC8_CMB-548_KRGEV_COFRADIC_fr_B4_b_10544_16920_1_2.mgf	ENST00000464920_1_8870463_ntr_010db2	DLDFKSPDDPSR	NH2-DLDFK<AcD4*>SPDDPSR-COOH	NH2-DLDFK<AcD4*>SPDDPSR-COOH	182	193	ENST00000464920_1_8870463_ntr_010db2|ENSG00000074800 CTG NA -1 0 +1	COFRADIC- chymotrypsin Annelies	68	53	0.01	1436.67	1436.67	ENST00000645609_1_8870463_ntr_010db2 (182-193),ENST00000647408_1_8874908_aTIS_111db1 (258-269),P06733 (258-269),P06733-2 (165-176)	719.342	2	FE	F143730.dat	Human_RIBseq_uni_iso_2019_04.fasta	Human_RIBseq_uni_iso	7	Chymotrypsin
F000667_1p_uPAC8_CMB-548_KRGEV_COFRADIC_fr_A10_b_18605_23211_1_2.mgf	ENST00000464920_1_8870463_ntr_010db2	DLDFKSPDDPSRY	NH2-DLDFK<AcD4*>SPDDPSRY-COOH	NH2-DLDFK<AcD4*>SPDDPSRY-COOH	182	194	ENST00000464920_1_8870463_ntr_010db2|ENSG00000074800 CTG NA -1 0 +1	COFRADIC- chymotrypsin Annelies	60	52	0.01	1599.73	1600.73	ENST00000645609_1_8870463_ntr_010db2 (182-194),ENST00000647408_1_8874908_aTIS_111db1 (258-270),P06733 (258-270),P06733-2 (165-177)	801.374	2	FE	F143712.dat	Human_RIBseq_uni_iso_2019_04.fasta	Human_RIBseq_uni_iso	7	Chymotrypsin
F000653_1p_uPAC8_CMB-548_KRGEV_COFRADIC_fr_A4_b_27831_31023_1_2.mgf	ENST00000425270_1_160894980_ntr_101db1	DLQSYDGDAQGKEEIDSIL	NH2-DLQSYDGDAQGK<AcD4*>EEIDSIL-COOH	NH2-DLQSYDGDAQGK<AcD4*>EEIDSIL-COOH	72	90	ENST00000425270_1_160894980_ntr_101db1|ENSG00000213080 ATG NA 0 -1 [ENST00000425270_1_160894980_ntr_db3]	COFRADIC- chymotrypsin Annelies	70	50	0.01	2140.99	2140.99	P52788 (72-90)	1071.5	2	FE	F143691.dat	Human_RIBseq_uni_iso_2019_04.fasta	Human_RIBseq_uni_iso	7	Chymotrypsin
F000675_1p_uPAC8_CMB-548_KRGEV_COFRADIC_fr_B1_b_27281_31267_1_2.mgf	ENST00000495613_13_50172266_ntr_100db1	DQANDKKVAAIEALNDGELQ	NH2-DQANDK<AcD4*>K<AcD4*>VAAIEALNDGELQ-COOH	NH2-DQANDK<AcD4*>K<AcD4*>VAAIEALNDGELQ-COOH	49	68	ENST00000495613_13_50172266_ntr_100db1|ENSG00000232150 AAG NA +1 0	COFRADIC- chymotrypsin Annelies	60	51	0.01	2233.13	2233.13	ENST00000620312_22_40856540_aTIS_111db1 (112-131),P50502 (112-131),Q8IZP2 (108-127)	1117.57	2	FE	F143720.dat	Human_RIBseq_uni_iso_2019_04.fasta	Human_RIBseq_uni_iso	7	Chymotrypsin
F000675_1p_uPAC8_CMB-548_KRGEV_COFRADIC_fr_B1_b_27223_31220_1_2.mgf	ENST00000495613_13_50172266_ntr_100db1	DQANDKKVAAIEALNDGELQ	NH2-DQANDK<AcD4*>K<AcD4*>VAAIEALNDGELQ-COOH	NH2-DQANDK<AcD4*>K<AcD4*>VAAIEALNDGELQ-COOH	49	68	ENST00000495613_13_50172266_ntr_100db1|ENSG00000232150 AAG NA +1 0	COFRADIC- chymotrypsin Annelies	57	51	0.01	2233.13	2234.13	ENST00000620312_22_40856540_aTIS_111db1 (112-131),P50502 (112-131),Q8IZP2 (108-127)	1118.07	2	FE	F143720.dat	Human_RIBseq_uni_iso_2019_04.fasta	Human_RIBseq_uni_iso	7	Chymotrypsin
F000725_1p_uPAC8_CMB-548_KRGEV_COFRADIC_fr_C11_b_20037_26711_1_2.mgf	ENST00000495613_13_50172266_ntr_100db1	DQANDKKVAAIEALNDGELQ	NH2-DQANDK<AcD4*>K<AcD4*>VAAIEALNDGELQ-COOH	NH2-DQANDK<AcD4*>K<AcD4*>VAAIEALNDGELQ-COOH	49	68	ENST00000495613_13_50172266_ntr_100db1|ENSG00000232150 AAG NA +1 0	COFRADIC- chymotrypsin Annelies	77	51	0.01	2233.13	2233.13	ENST00000620312_22_40856540_aTIS_111db1 (112-131),P50502 (112-131),Q8IZP2 (108-127)	1117.57	2	FE	F143784.dat	Human_RIBseq_uni_iso_2019_04.fasta	Human_RIBseq_uni_iso	7	Chymotrypsin
F000697_1p_uPAC8_CMB-548_KRGEV_COFRADIC_fr_B11_b_26370_30075.30077_2_2.mgf	ENST00000495613_13_50172266_ntr_100db1	DQANDKKVAAIEALNDGELQ	NH2-DQANDK<AcD4*>K<AcD4*>VAAIEALNDGELQ-COOH	NH2-DQANDK<AcD4*>K<AcD4*>VAAIEALNDGELQ-COOH	49	68	ENST00000495613_13_50172266_ntr_100db1|ENSG00000232150 AAG NA +1 0	COFRADIC- chymotrypsin Annelies	64	51	0.01	2233.13	2233.12	ENST00000620312_22_40856540_aTIS_111db1 (112-131),P50502 (112-131),Q8IZP2 (108-127)	1117.57	2	FE	F143749.dat	Human_RIBseq_uni_iso_2019_04.fasta	Human_RIBseq_uni_iso	7	Chymotrypsin
F000725_1p_uPAC8_CMB-548_KRGEV_COFRADIC_fr_C11_b_20012_26691_1_2.mgf	ENST00000495613_13_50172266_ntr_100db1	DQANDKKVAAIEALNDGELQ	NH2-DQANDK<AcD4*>K<AcD4*>VAAIEALNDGELQ-COOH	NH2-DQANDK<AcD4*>K<AcD4*>VAAIEALNDGELQ-COOH	49	68	ENST00000495613_13_50172266_ntr_100db1|ENSG00000232150 AAG NA +1 0	COFRADIC- chymotrypsin Annelies	68	51	0.01	2233.13	2234.13	ENST00000620312_22_40856540_aTIS_111db1 (112-131),P50502 (112-131),Q8IZP2 (108-127)	1118.07	2	FE	F143784.dat	Human_RIBseq_uni_iso_2019_04.fasta	Human_RIBseq_uni_iso	7	Chymotrypsin
F000719_1p_uPAC8_CMB-548_KRGEV_COFRADIC_fr_C8_b_31711_32523_1_2.mgf	ENST00000495613_13_50172266_ntr_100db1	DQANDKKVAAIEALNDGELQ	NH2-DQANDK<AcD4*>K<AcD4*>VAAIEALNDGELQ-COOH	NH2-DQANDK<AcD4*>K<AcD4*>VAAIEALNDGELQ-COOH	49	68	ENST00000495613_13_50172266_ntr_100db1|ENSG00000232150 AAG NA +1 0	COFRADIC- chymotrypsin Annelies	57	51	0.01	2233.13	2233.13	ENST00000620312_22_40856540_aTIS_111db1 (112-131),P50502 (112-131),Q8IZP2 (108-127)	1117.57	2	FE	F143776.dat	Human_RIBseq_uni_iso_2019_04.fasta	Human_RIBseq_uni_iso	7	Chymotrypsin
F000721_1p_uPAC8_CMB-548_KRGEV_COFRADIC_fr_C9_b_30874_32513_1_2.mgf	ENST00000495613_13_50172266_ntr_100db1	DQANDKKVAAIEALNDGELQ	NH2-DQANDK<AcD4*>K<AcD4*>VAAIEALNDGELQ-COOH	NH2-DQANDK<AcD4*>K<AcD4*>VAAIEALNDGELQ-COOH	49	68	ENST00000495613_13_50172266_ntr_100db1|ENSG00000232150 AAG NA +1 0	COFRADIC- chymotrypsin Annelies	104	51	0.01	2233.13	2233.13	ENST00000620312_22_40856540_aTIS_111db1 (112-131),P50502 (112-131),Q8IZP2 (108-127)	1117.57	2	FE	F143779.dat	Human_RIBseq_uni_iso_2019_04.fasta	Human_RIBseq_uni_iso	7	Chymotrypsin
F000721_1p_uPAC8_CMB-548_KRGEV_COFRADIC_fr_C9_b_31152_32734_1_2.mgf	ENST00000495613_13_50172266_ntr_100db1	DQANDKKVAAIEALNDGELQ	NH2-DQANDK<AcD4*>K<AcD4*>VAAIEALNDGELQ-COOH	NH2-DQANDK<AcD4*>K<AcD4*>VAAIEALNDGELQ-COOH	49	68	ENST00000495613_13_50172266_ntr_100db1|ENSG00000232150 AAG NA +1 0	COFRADIC- chymotrypsin Annelies	66	51	0.01	2233.13	2233.13	ENST00000620312_22_40856540_aTIS_111db1 (112-131),P50502 (112-131),Q8IZP2 (108-127)	1117.57	2	FE	F143779.dat	Human_RIBseq_uni_iso_2019_04.fasta	Human_RIBseq_uni_iso	7	Chymotrypsin
F000721_1p_uPAC8_CMB-548_KRGEV_COFRADIC_fr_C9_b_31213_32777.32785_2_2.mgf	ENST00000495613_13_50172266_ntr_100db1	DQANDKKVAAIEALNDGELQ	NH2-DQANDK<AcD4*>K<AcD4*>VAAIEALNDGELQ-COOH	NH2-DQANDK<AcD4*>K<AcD4*>VAAIEALNDGELQ-COOH	49	68	ENST00000495613_13_50172266_ntr_100db1|ENSG00000232150 AAG NA +1 0	COFRADIC- chymotrypsin Annelies	106	51	0.01	2233.13	2234.13	ENST00000620312_22_40856540_aTIS_111db1 (112-131),P50502 (112-131),Q8IZP2 (108-127)	1118.07	2	FE	F143779.dat	Human_RIBseq_uni_iso_2019_04.fasta	Human_RIBseq_uni_iso	7	Chymotrypsin
F000685_1p_uPAC8_CMB-548_KRGEV_COFRADIC_fr_B6_b_17116_21869_1_2.mgf	ENST00000511381_5_139341921_ntr_100db1	DQIQDQFNDL	NH2-DQIQDQFNDL-COOH	NH2-DQIQDQFNDL-COOH	59	68	ENST00000511381_5_139341921_ntr_100db1|ENSG00000120727 GTG NA 0 -1	COFRADIC- chymotrypsin Annelies	60	52	0.01	1234.55	1234.55	Q9BPZ3 (85-94)	618.281	2	FE	F143734.dat	Human_RIBseq_uni_iso_2019_04.fasta	Human_RIBseq_uni_iso	7	Chymotrypsin
F000689_1p_uPAC8_CMB-548_KRGEV_COFRADIC_fr_B7_b_27350_29045_1_2.mgf	ENST00000510079_4_78182046_ntr_111db1	DQLFDDESDPF	NH2-DQLFDDESDPF-COOH	NH2-DQLFDDESDPF-COOH	18	28	ENST00000510079_4_78182046_ntr_111db1|ENSG00000249565 ATG NA -1 0 [ENST00000510079_4_78182046_ntr_db2#ENST00000510079_4_78182046_ntr_db3]	COFRADIC- chymotrypsin Annelies	49	46	0.01	1326.53	1326.53	Q8NC51 (18-28),Q8NC51-2 (18-28),Q8NC51-3 (18-28),Q8NC51-4 (18-28)	664.27	2	FE	F143738.dat	Human_RIBseq_uni_iso_2019_04.fasta	Human_RIBseq_uni_iso	7	Chymotrypsin
F000661_1p_uPAC8_CMB-548_KRGEV_COFRADIC_fr_A7_b_28030_29515_1_2.mgf	ENST00000481895_1_32810943_ntr_100db1	DSKKAGAEVVKQVEHPL	NH2-DSK<AcD4*>K<AcD4*>AGAEVVK<AcD4*>QVEHPL-COOH	NH2-DSK<AcD4*>K<AcD4*>AGAEVVK<AcD4*>QVEHPL-COOH	87	103	ENST00000481895_1_32810943_ntr_100db1|ENSG00000134684 AAG NA -1 0	COFRADIC- chymotrypsin Annelies	67	50	0.01	1972.09	1972.1	ENST00000616261_1_32817244_aTIS_111db1 (144-160),P54577 (144-160)	987.055	2	FE	F143702.dat	Human_RIBseq_uni_iso_2019_04.fasta	Human_RIBseq_uni_iso	7	Chymotrypsin
F000693_1p_uPAC8_CMB-548_KRGEV_COFRADIC_fr_B9_b_14902_20652_1_2.mgf	ENST00000531485_11_86302379_ntr_100db1	DSMAQQTPVGNAAVSSVDSF	NH2-DSM<Mox*>AQQTPVGNAAVSSVDSF-COOH	NH2-DSM<Mox*>AQQTPVGNAAVSSVDSF-COOH	63	82	ENST00000531485_11_86302379_ntr_100db1|ENSG00000149196 AGG NA 0	COFRADIC- chymotrypsin Annelies	64	49	0.01	2025.89	2026.9	ENST00000533986_11_86302449_aTIS_111db1 (119-138),ENST00000618164_11_86306412_aTIS_111db1 (53-72),Q53FT3 (119-138)	1014.46	2	FE	F143744.dat	Human_RIBseq_uni_iso_2019_04.fasta	Human_RIBseq_uni_iso	7	Chymotrypsin
F000657_1p_uPAC8_CMB-548_KRGEV_COFRADIC_fr_A6_b_11855_18631_1_2.mgf	ENST00000396527_17_7572858_ntr_010db2	DVIAQAQSGTGKTATF	NH2-DVIAQAQSGTGK<AcD4*>TATF-COOH	NH2-DVIAQAQSGTGK<AcD4*>TATF-COOH	5	20	ENST00000396527_17_7572858_ntr_010db2|ENSG00000161960 ATT NA +1 0 -1	COFRADIC- chymotrypsin Annelies	89	54	0.01	1639.83	1639.83	ENST00000425053_3_186783611_aTIS_111db1 (72-87),ENST00000578324_17_7574582_ntr_101db1 (35-50),ENST00000578324_17_7574633_ntr_001db3 (18-33),ENST00000578324_17_7574660_ntr_010db2 (9-24),ENST00000582213_17_7572835_ntr_100db1 (57-72),ENST00000582213_17_7574582_ntr_001db3 (35-50),ENST00000582746_17_7572842_aTIS_111db1 (71-86),ENST00000582848_17_7574582_ntr_001db3 (35-50),ENST00000582848_17_7574660_nt…	820.924	2	FE	F143699.dat	Human_RIBseq_uni_iso_2019_04.fasta	Human_RIBseq_uni_iso	7	Chymotrypsin
F000655_1p_uPAC8_CMB-548_KRGEV_COFRADIC_fr_A5_b_12625_19058_1_2.mgf	ENST00000396527_17_7572858_ntr_010db2	DVIAQAQSGTGKTATF	NH2-DVIAQAQSGTGK<AcD4*>TATF-COOH	NH2-DVIAQAQSGTGK<AcD4*>TATF-COOH	5	20	ENST00000396527_17_7572858_ntr_010db2|ENSG00000161960 ATT NA +1 0 -1	COFRADIC- chymotrypsin Annelies	99	54	0.01	1639.83	1639.83	ENST00000425053_3_186783611_aTIS_111db1 (72-87),ENST00000578324_17_7574582_ntr_101db1 (35-50),ENST00000578324_17_7574633_ntr_001db3 (18-33),ENST00000578324_17_7574660_ntr_010db2 (9-24),ENST00000582213_17_7572835_ntr_100db1 (57-72),ENST00000582213_17_7574582_ntr_001db3 (35-50),ENST00000582746_17_7572842_aTIS_111db1 (71-86),ENST00000582848_17_7574582_ntr_001db3 (35-50),ENST00000582848_17_7574660_nt…	820.924	2	FE	F143696.dat	Human_RIBseq_uni_iso_2019_04.fasta	Human_RIBseq_uni_iso	7	Chymotrypsin
F000657_1p_uPAC8_CMB-548_KRGEV_COFRADIC_fr_A6_b_12343_19014_1_2.mgf	ENST00000396527_17_7572858_ntr_010db2	DVIAQAQSGTGKTATF	NH2-DVIAQAQSGTGK<AcD4*>TATF-COOH	NH2-DVIAQAQSGTGK<AcD4*>TATF-COOH	5	20	ENST00000396527_17_7572858_ntr_010db2|ENSG00000161960 ATT NA +1 0 -1	COFRADIC- chymotrypsin Annelies	55	54	0.01	1639.83	1639.83	ENST00000425053_3_186783611_aTIS_111db1 (72-87),ENST00000578324_17_7574582_ntr_101db1 (35-50),ENST00000578324_17_7574633_ntr_001db3 (18-33),ENST00000578324_17_7574660_ntr_010db2 (9-24),ENST00000582213_17_7572835_ntr_100db1 (57-72),ENST00000582213_17_7574582_ntr_001db3 (35-50),ENST00000582746_17_7572842_aTIS_111db1 (71-86),ENST00000582848_17_7574582_ntr_001db3 (35-50),ENST00000582848_17_7574660_nt…	820.924	2	FE	F143699.dat	Human_RIBseq_uni_iso_2019_04.fasta	Human_RIBseq_uni_iso	7	Chymotrypsin
F000679_1p_uPAC8_CMB-548_KRGEV_COFRADIC_fr_B3_b_31067_32374_1_2.mgf	ENST00000436459_9_133019492_ntr_100db1	EALDCILPPTRPTDKPL	NH2-EALDC<Cmm*>ILPPTRPTDK<AcD4*>PL-COOH	NH2-EALDC<Cmm*>ILPPTRPTDK<AcD4*>PL-COOH	228	244	ENST00000436459_9_133019492_ntr_100db1|ENSG00000196205 AAG NA +1 0	COFRADIC- chymotrypsin Annelies	65	52	0.01	1981.05	1981.05	ENST00000436459_9_133019600_ntr_100db1 (192-208),ENST00000443590_2_106698083_ntr_011db2 (18-34),ENST00000514975_4_105484869_ntr_010db2 (171-187),ENST00000514975_4_105485118_ntr_010db2 (88-104),ENST00000610520_6_73520026_aTIS_111db1 (209-225),ENST00000615060_6_73520026_aTIS_111db1 (230-246),P68104 (230-246),P68104-2 (209-225),Q5VTE0 (230-246)	991.53	2	FE	F143727.dat	Human_RIBseq_uni_iso_2019_04.fasta	Human_RIBseq_uni_iso	7	Chymotrypsin
F000725_1p_uPAC8_CMB-548_KRGEV_COFRADIC_fr_C11_b_20693_27224_1_2.mgf	ENST00000436459_9_133019492_ntr_100db1	EALDCILPPTRPTDKPL	NH2-EALDC<Cmm*>ILPPTRPTDK<AcD4*>PL-COOH	NH2-EALDC<Cmm*>ILPPTRPTDK<AcD4*>PL-COOH	228	244	ENST00000436459_9_133019492_ntr_100db1|ENSG00000196205 AAG NA +1 0	COFRADIC- chymotrypsin Annelies	57	52	0.01	1981.05	1981.04	ENST00000436459_9_133019600_ntr_100db1 (192-208),ENST00000443590_2_106698083_ntr_011db2 (18-34),ENST00000514975_4_105484869_ntr_010db2 (171-187),ENST00000514975_4_105485118_ntr_010db2 (88-104),ENST00000610520_6_73520026_aTIS_111db1 (209-225),ENST00000615060_6_73520026_aTIS_111db1 (230-246),P68104 (230-246),P68104-2 (209-225),Q5VTE0 (230-246)	991.529	2	FE	F143784.dat	Human_RIBseq_uni_iso_2019_04.fasta	Human_RIBseq_uni_iso	7	Chymotrypsin
F000679_1p_uPAC8_CMB-548_KRGEV_COFRADIC_fr_B3_b_31205_32470_1_2.mgf	ENST00000436459_9_133019492_ntr_100db1	EALDCILPPTRPTDKPL	NH2-EALDC<Cmm*>ILPPTRPTDK<AcD4*>PL-COOH	NH2-EALDC<Cmm*>ILPPTRPTDK<AcD4*>PL-COOH	228	244	ENST00000436459_9_133019492_ntr_100db1|ENSG00000196205 AAG NA +1 0	COFRADIC- chymotrypsin Annelies	58	52	0.01	1981.05	1981.05	ENST00000436459_9_133019600_ntr_100db1 (192-208),ENST00000443590_2_106698083_ntr_011db2 (18-34),ENST00000514975_4_105484869_ntr_010db2 (171-187),ENST00000514975_4_105485118_ntr_010db2 (88-104),ENST00000610520_6_73520026_aTIS_111db1 (209-225),ENST00000615060_6_73520026_aTIS_111db1 (230-246),P68104 (230-246),P68104-2 (209-225),Q5VTE0 (230-246)	991.53	2	FE	F143727.dat	Human_RIBseq_uni_iso_2019_04.fasta	Human_RIBseq_uni_iso	7	Chymotrypsin
F000681_1p_uPAC8_CMB-548_KRGEV_COFRADIC_fr_B4_b_10714_17052_1_2.mgf	ENST00000480327_9_35061065_ntr_100db1	EDIGGLEDVKR	NH2-EDIGGLEDVK<AcD4*>R-COOH	NH2-EDIGGLEDVK<AcD4*>R-COOH	41	51	ENST00000480327_9_35061065_ntr_100db1|ENSG00000165280 ATT NA 0 +1	COFRADIC- chymotrypsin Annelies	62	55	0.01	1275.66	1275.66	P55072 (477-487)	638.837	2	FE	F143730.dat	Human_RIBseq_uni_iso_2019_04.fasta	Human_RIBseq_uni_iso	7	Chymotrypsin
F000653_1p_uPAC8_CMB-548_KRGEV_COFRADIC_fr_A4_b_27663_30884_1_2.mgf	ENST00000416082_X_86161191_ntr_100db1	EEIVKEVSTY	AcD4-EEIVK<AcD4*>EVSTY-COOH	AcD4-EEIVK<AcD4*>EVSTY-COOH	14	23	ENST00000416082_X_86161191_ntr_100db1|ENSG00000215093 ATG NA -1 0 +1	COFRADIC- chymotrypsin Annelies	56	54	0.01	1287.66	1287.66	ENST00000416082_X_86161269_ntr_001db3 (40-49),ENST00000416082_X_86161275_ntr_001db3 (42-51),ENST00000416082_X_86161311_ntr_100db1 (54-63),ENST00000436459_9_133019492_ntr_100db1 (166-175),ENST00000436459_9_133019600_ntr_100db1 (130-139),ENST00000488500_6_73519126_ntr_111db1 (26-35),ENST00000488500_6_73519138_ntr_001db3 (30-39),ENST00000488500_6_73519174_ntr_001db3 (42-51),ENST00000488500_6_7351936…	644.839	2	FE	F143691.dat	Human_RIBseq_uni_iso_2019_04.fasta	Human_RIBseq_uni_iso	7	Chymotrypsin
F000655_1p_uPAC8_CMB-548_KRGEV_COFRADIC_fr_A5_b_27392_30647_1_2.mgf	ENST00000416082_X_86161191_ntr_100db1	EEIVKEVSTY	AcD4-EEIVK<AcD4*>EVSTY-COOH	AcD4-EEIVK<AcD4*>EVSTY-COOH	14	23	ENST00000416082_X_86161191_ntr_100db1|ENSG00000215093 ATG NA -1 0 +1	COFRADIC- chymotrypsin Annelies	71	54	0.01	1287.66	1287.66	ENST00000416082_X_86161269_ntr_001db3 (40-49),ENST00000416082_X_86161275_ntr_001db3 (42-51),ENST00000416082_X_86161311_ntr_100db1 (54-63),ENST00000436459_9_133019492_ntr_100db1 (166-175),ENST00000436459_9_133019600_ntr_100db1 (130-139),ENST00000488500_6_73519126_ntr_111db1 (26-35),ENST00000488500_6_73519138_ntr_001db3 (30-39),ENST00000488500_6_73519174_ntr_001db3 (42-51),ENST00000488500_6_7351936…	644.839	2	FE	F143696.dat	Human_RIBseq_uni_iso_2019_04.fasta	Human_RIBseq_uni_iso	7	Chymotrypsin
F000725_1p_uPAC8_CMB-548_KRGEV_COFRADIC_fr_C11_b_9236_17219_1_2.mgf	ENST00000416082_X_86161191_ntr_100db1	EEIVKEVSTY	NH2-EEIVK<AcD4*>EVSTY-COOH	NH2-EEIVK<AcD4*>EVSTY-COOH	14	23	ENST00000416082_X_86161191_ntr_100db1|ENSG00000215093 ATG NA -1 0 +1	COFRADIC- chymotrypsin Annelies	57	54	0.01	1241.63	1241.63	ENST00000416082_X_86161269_ntr_001db3 (40-49),ENST00000416082_X_86161275_ntr_001db3 (42-51),ENST00000416082_X_86161311_ntr_100db1 (54-63),ENST00000436459_9_133019492_ntr_100db1 (166-175),ENST00000436459_9_133019600_ntr_100db1 (130-139),ENST00000488500_6_73519126_ntr_111db1 (26-35),ENST00000488500_6_73519138_ntr_001db3 (30-39),ENST00000488500_6_73519174_ntr_001db3 (42-51),ENST00000488500_6_7351936…	621.822	2	FE	F143784.dat	Human_RIBseq_uni_iso_2019_04.fasta	Human_RIBseq_uni_iso	7	Chymotrypsin
F000719_1p_uPAC8_CMB-548_KRGEV_COFRADIC_fr_C8_b_17543_21430_1_2.mgf	ENST00000416082_X_86161191_ntr_100db1	EEIVKEVSTY	NH2-EEIVK<AcD4*>EVSTY-COOH	NH2-EEIVK<AcD4*>EVSTY-COOH	14	23	ENST00000416082_X_86161191_ntr_100db1|ENSG00000215093 ATG NA -1 0 +1	COFRADIC- chymotrypsin Annelies	60	54	0.01	1241.63	1241.63	ENST00000416082_X_86161269_ntr_001db3 (40-49),ENST00000416082_X_86161275_ntr_001db3 (42-51),ENST00000416082_X_86161311_ntr_100db1 (54-63),ENST00000436459_9_133019492_ntr_100db1 (166-175),ENST00000436459_9_133019600_ntr_100db1 (130-139),ENST00000488500_6_73519126_ntr_111db1 (26-35),ENST00000488500_6_73519138_ntr_001db3 (30-39),ENST00000488500_6_73519174_ntr_001db3 (42-51),ENST00000488500_6_7351936…	621.823	2	FE	F143776.dat	Human_RIBseq_uni_iso_2019_04.fasta	Human_RIBseq_uni_iso	7	Chymotrypsin
F000693_1p_uPAC8_CMB-548_KRGEV_COFRADIC_fr_B9_b_15028_20750_1_2.mgf	ENST00000423695_5_10250369_ntr_010db2	EEMIQQIKETGANL	NH2-EEM<Mox*>IQQIK<AcD4*>ETGANL-COOH	NH2-EEM<Mox*>IQQIK<AcD4*>ETGANL-COOH	135	148	ENST00000423695_5_10250369_ntr_010db2|ENSG00000150753 ATG NA +1 0	COFRADIC- chymotrypsin Annelies	56	53	0.01	1664.82	1664.82	ENST00000423695_5_10258256_ntr_010db2 (61-74),ENST00000423695_5_10258458_ntr_010db2 (21-34),ENST00000502314_5_115512819_ntr_100db1 (38-51),ENST00000503026_5_10250004_aTIS_111db1 (265-278),ENST00000509846_5_10258458_ntr_010db2 (21-34),ENST00000515390_5_10250278_5UTR_010db2 (252-265),ENST00000515390_5_10250341_aTIS_111db1 (231-244),ENST00000515676_5_10254154_aTIS_111db1 (248-261),P48643 (286-299),P…	833.418	2	FE	F143744.dat	Human_RIBseq_uni_iso_2019_04.fasta	Human_RIBseq_uni_iso	7	Chymotrypsin
F000653_1p_uPAC8_CMB-548_KRGEV_COFRADIC_fr_A4_b_6587_14076_1_2.mgf	ENST00000332858_12_49129265_ntr_010db2	EEVGVDSVEGEGEEEGEEY	NH2-EEVGVDSVEGEGEEEGEEY-COOH	NH2-EEVGVDSVEGEGEEEGEEY-COOH	316	334	ENST00000332858_12_49129265_ntr_010db2|ENSG00000123416 GTG NA -1 0	COFRADIC- chymotrypsin Annelies	42	40	0.01	2069.81	2069.81	ENST00000332858_12_49129650_ntr_001db3 (408-426),ENST00000550767_12_49186761_5UTR_101db1 (408-426),ENST00000550767_12_49186818_5UTR_101db1 (427-445),ENST00000550767_12_49186824_5UTR_010db2 (429-447),P68363 (433-451),P68363-2 (317-335),Q71U36 (433-451),Q71U36-2 (398-416)	1035.91	2	FE	F143691.dat	Human_RIBseq_uni_iso_2019_04.fasta	Human_RIBseq_uni_iso	7	Chymotrypsin
F000653_1p_uPAC8_CMB-548_KRGEV_COFRADIC_fr_A4_b_6682_14167_1_2.mgf	ENST00000332858_12_49129265_ntr_010db2	EEVGVDSVEGEGEEEGEEY	NH2-EEVGVDSVEGEGEEEGEEY-COOH	NH2-EEVGVDSVEGEGEEEGEEY-COOH	316	334	ENST00000332858_12_49129265_ntr_010db2|ENSG00000123416 GTG NA -1 0	COFRADIC- chymotrypsin Annelies	42	40	0.01	2069.81	2070.81	ENST00000332858_12_49129650_ntr_001db3 (408-426),ENST00000550767_12_49186761_5UTR_101db1 (408-426),ENST00000550767_12_49186818_5UTR_101db1 (427-445),ENST00000550767_12_49186824_5UTR_010db2 (429-447),P68363 (433-451),P68363-2 (317-335),Q71U36 (433-451),Q71U36-2 (398-416)	1036.41	2	FE	F143691.dat	Human_RIBseq_uni_iso_2019_04.fasta	Human_RIBseq_uni_iso	7	Chymotrypsin
F000665_1p_uPAC8_CMB-548_KRGEV_COFRADIC_fr_A9_b_11060_16536_1_2.mgf	ENST00000472077_2_27385029_ntr_100db1	EEVLSTEGAEENGNSDKKKK	NH2-EEVLSTEGAEENGNSDK<AcD4*>K<AcD4*>K<AcD4*>K<AcD4*>-COOH	NH2-EEVLSTEGAEENGNSDK<AcD4*>K<AcD4*>K<AcD4*>K<AcD4*>-COOH	298	317	ENST00000472077_2_27385029_ntr_100db1|ENSG00000115241 CTG NA -1 0 +1	COFRADIC- chymotrypsin Annelies	60	51	0.01	2375.19	2375.19	O15355 (523-542)	1188.6	2	FE	F143708.dat	Human_RIBseq_uni_iso_2019_04.fasta	Human_RIBseq_uni_iso	7	Chymotrypsin
F000667_1p_uPAC8_CMB-548_KRGEV_COFRADIC_fr_A10_b_13897_19130_1_2.mgf	ENST00000332858_12_49129265_ntr_010db2	EKDYEEVGVDSVEGEGEE	NH2-EK<AcD4*>DYEEVGVDSVEGEGEE-COOH	NH2-EK<AcD4*>DYEEVGVDSVEGEGEE-COOH	312	329	ENST00000332858_12_49129265_ntr_010db2|ENSG00000123416 GTG NA -1 0	COFRADIC- chymotrypsin Annelies	53	45	0.01	2043.86	2044.86	ENST00000332858_12_49129650_ntr_001db3 (404-421),ENST00000530835_11_90283818_ntr_001db3 (39-56),ENST00000530835_11_90283839_ntr_001db3 (32-49),ENST00000530835_11_90283920_ntr_100db1 (5-22),ENST00000550767_12_49186761_5UTR_101db1 (404-421),ENST00000550767_12_49186818_5UTR_101db1 (423-440),ENST00000550767_12_49186824_5UTR_010db2 (425-442),P68363 (429-446),P68363-2 (313-330),Q71U36 (429-446),Q71U36-…	1023.44	2	FE	F143712.dat	Human_RIBseq_uni_iso_2019_04.fasta	Human_RIBseq_uni_iso	7	Chymotrypsin
F000667_1p_uPAC8_CMB-548_KRGEV_COFRADIC_fr_A10_b_13812_19065_1_2.mgf	ENST00000332858_12_49129265_ntr_010db2	EKDYEEVGVDSVEGEGEEEGE	NH2-EK<AcD4*>DYEEVGVDSVEGEGEEEGE-COOH	NH2-EK<AcD4*>DYEEVGVDSVEGEGEEEGE-COOH	312	332	ENST00000332858_12_49129265_ntr_010db2|ENSG00000123416 GTG NA -1 0	COFRADIC- chymotrypsin Annelies	83	41	0.01	2358.96	2358.96	ENST00000332858_12_49129650_ntr_001db3 (404-424),ENST00000550767_12_49186761_5UTR_101db1 (404-424),ENST00000550767_12_49186818_5UTR_101db1 (423-443),ENST00000550767_12_49186824_5UTR_010db2 (425-445),P68363 (429-449),P68363-2 (313-333),Q71U36 (429-449),Q71U36-2 (394-414)	1180.49	2	FE	F143712.dat	Human_RIBseq_uni_iso_2019_04.fasta	Human_RIBseq_uni_iso	7	Chymotrypsin
F000671_1p_uPAC8_CMB-548_KRGEV_COFRADIC_fr_A12_b_7685_16813_1_2.mgf	ENST00000332858_12_49129265_ntr_010db2	EKDYEEVGVDSVEGEGEEEGEEY	NH2-EK<AcD4*>DYEEVGVDSVEGEGEEEGEEY-COOH	NH2-EK<AcD4*>DYEEVGVDSVEGEGEEEGEEY-COOH	312	334	ENST00000332858_12_49129265_ntr_010db2|ENSG00000123416 GTG NA -1 0	COFRADIC- chymotrypsin Annelies	42	40	0.01	2651.07	2651.09	ENST00000332858_12_49129650_ntr_001db3 (404-426),ENST00000550767_12_49186761_5UTR_101db1 (404-426),ENST00000550767_12_49186818_5UTR_101db1 (423-445),ENST00000550767_12_49186824_5UTR_010db2 (425-447),P68363 (429-451),P68363-2 (313-335),Q71U36 (429-451),Q71U36-2 (394-416)	1326.55	2	FE	F143718.dat	Human_RIBseq_uni_iso_2019_04.fasta	Human_RIBseq_uni_iso	7	Chymotrypsin
F000671_1p_uPAC8_CMB-548_KRGEV_COFRADIC_fr_A12_b_6929_15985_1_2.mgf	ENST00000332858_12_49129265_ntr_010db2	EKDYEEVGVDSVEGEGEEEGEEY	NH2-EK<AcD4*>DYEEVGVDSVEGEGEEEGEEY-COOH	NH2-EK<AcD4*>DYEEVGVDSVEGEGEEEGEEY-COOH	312	334	ENST00000332858_12_49129265_ntr_010db2|ENSG00000123416 GTG NA -1 0	COFRADIC- chymotrypsin Annelies	83	39	0.01	2651.07	2651.07	ENST00000332858_12_49129650_ntr_001db3 (404-426),ENST00000550767_12_49186761_5UTR_101db1 (404-426),ENST00000550767_12_49186818_5UTR_101db1 (423-445),ENST00000550767_12_49186824_5UTR_010db2 (425-447),P68363 (429-451),P68363-2 (313-335),Q71U36 (429-451),Q71U36-2 (394-416)	1326.54	2	FE	F143718.dat	Human_RIBseq_uni_iso_2019_04.fasta	Human_RIBseq_uni_iso	7	Chymotrypsin
F000669_1p_uPAC8_CMB-548_KRGEV_COFRADIC_fr_A11_b_8091_16310_1_2.mgf	ENST00000332858_12_49129265_ntr_010db2	EKDYEEVGVDSVEGEGEEEGEEY	NH2-EK<AcD4*>DYEEVGVDSVEGEGEEEGEEY-COOH	NH2-EK<AcD4*>DYEEVGVDSVEGEGEEEGEEY-COOH	312	334	ENST00000332858_12_49129265_ntr_010db2|ENSG00000123416 GTG NA -1 0	COFRADIC- chymotrypsin Annelies	58	39	0.01	2651.07	2651.07	ENST00000332858_12_49129650_ntr_001db3 (404-426),ENST00000550767_12_49186761_5UTR_101db1 (404-426),ENST00000550767_12_49186818_5UTR_101db1 (423-445),ENST00000550767_12_49186824_5UTR_010db2 (425-447),P68363 (429-451),P68363-2 (313-335),Q71U36 (429-451),Q71U36-2 (394-416)	1326.54	2	FE	F143715.dat	Human_RIBseq_uni_iso_2019_04.fasta	Human_RIBseq_uni_iso	7	Chymotrypsin
F000669_1p_uPAC8_CMB-548_KRGEV_COFRADIC_fr_A11_b_8052_16263_1_2.mgf	ENST00000332858_12_49129265_ntr_010db2	EKDYEEVGVDSVEGEGEEEGEEY	NH2-EK<AcD4*>DYEEVGVDSVEGEGEEEGEEY-COOH	NH2-EK<AcD4*>DYEEVGVDSVEGEGEEEGEEY-COOH	312	334	ENST00000332858_12_49129265_ntr_010db2|ENSG00000123416 GTG NA -1 0	COFRADIC- chymotrypsin Annelies	43	39	0.01	2651.07	2651.07	ENST00000332858_12_49129650_ntr_001db3 (404-426),ENST00000550767_12_49186761_5UTR_101db1 (404-426),ENST00000550767_12_49186818_5UTR_101db1 (423-445),ENST00000550767_12_49186824_5UTR_010db2 (425-447),P68363 (429-451),P68363-2 (313-335),Q71U36 (429-451),Q71U36-2 (394-416)	1326.54	2	FE	F143715.dat	Human_RIBseq_uni_iso_2019_04.fasta	Human_RIBseq_uni_iso	7	Chymotrypsin
F000667_1p_uPAC8_CMB-548_KRGEV_COFRADIC_fr_A10_b_15822_20809_1_2.mgf	ENST00000332858_12_49129265_ntr_010db2	EKDYEEVGVDSVEGEGEEEGEEY	NH2-EK<AcD4*>DYEEVGVDSVEGEGEEEGEEY-COOH	NH2-EK<AcD4*>DYEEVGVDSVEGEGEEEGEEY-COOH	312	334	ENST00000332858_12_49129265_ntr_010db2|ENSG00000123416 GTG NA -1 0	COFRADIC- chymotrypsin Annelies	72	39	0.01	2651.07	2652.07	ENST00000332858_12_49129650_ntr_001db3 (404-426),ENST00000550767_12_49186761_5UTR_101db1 (404-426),ENST00000550767_12_49186818_5UTR_101db1 (423-445),ENST00000550767_12_49186824_5UTR_010db2 (425-447),P68363 (429-451),P68363-2 (313-335),Q71U36 (429-451),Q71U36-2 (394-416)	1327.04	2	FE	F143712.dat	Human_RIBseq_uni_iso_2019_04.fasta	Human_RIBseq_uni_iso	7	Chymotrypsin
F000665_1p_uPAC8_CMB-548_KRGEV_COFRADIC_fr_A9_b_15416_20070_1_2.mgf	ENST00000332858_12_49129265_ntr_010db2	EKDYEEVGVDSVEGEGEEEGEEY	NH2-EK<AcD4*>DYEEVGVDSVEGEGEEEGEEY-COOH	NH2-EK<AcD4*>DYEEVGVDSVEGEGEEEGEEY-COOH	312	334	ENST00000332858_12_49129265_ntr_010db2|ENSG00000123416 GTG NA -1 0	COFRADIC- chymotrypsin Annelies	44	39	0.01	2651.07	2652.07	ENST00000332858_12_49129650_ntr_001db3 (404-426),ENST00000550767_12_49186761_5UTR_101db1 (404-426),ENST00000550767_12_49186818_5UTR_101db1 (423-445),ENST00000550767_12_49186824_5UTR_010db2 (425-447),P68363 (429-451),P68363-2 (313-335),Q71U36 (429-451),Q71U36-2 (394-416)	1327.04	2	FE	F143708.dat	Human_RIBseq_uni_iso_2019_04.fasta	Human_RIBseq_uni_iso	7	Chymotrypsin
F000671_1p_uPAC8_CMB-548_KRGEV_COFRADIC_fr_A12_b_7020_16098_1_2.mgf	ENST00000332858_12_49129265_ntr_010db2	EKDYEEVGVDSVEGEGEEEGEEY	NH2-EK<AcD4*>DYEEVGVDSVEGEGEEEGEEY-COOH	NH2-EK<AcD4*>DYEEVGVDSVEGEGEEEGEEY-COOH	312	334	ENST00000332858_12_49129265_ntr_010db2|ENSG00000123416 GTG NA -1 0	COFRADIC- chymotrypsin Annelies	55	39	0.01	2651.07	2651.07	ENST00000332858_12_49129650_ntr_001db3 (404-426),ENST00000550767_12_49186761_5UTR_101db1 (404-426),ENST00000550767_12_49186818_5UTR_101db1 (423-445),ENST00000550767_12_49186824_5UTR_010db2 (425-447),P68363 (429-451),P68363-2 (313-335),Q71U36 (429-451),Q71U36-2 (394-416)	1326.54	2	FE	F143718.dat	Human_RIBseq_uni_iso_2019_04.fasta	Human_RIBseq_uni_iso	7	Chymotrypsin
F000663_1p_uPAC8_CMB-548_KRGEV_COFRADIC_fr_A8_b_13768_19053.19074_2_2.mgf	ENST00000332858_12_49129265_ntr_010db2	EKDYEEVGVDSVEGEGEEEGEEY	NH2-EK<AcD4*>DYEEVGVDSVEGEGEEEGEEY-COOH	NH2-EK<AcD4*>DYEEVGVDSVEGEGEEEGEEY-COOH	312	334	ENST00000332858_12_49129265_ntr_010db2|ENSG00000123416 GTG NA -1 0	COFRADIC- chymotrypsin Annelies	72	39	0.01	2651.07	2651.07	ENST00000332858_12_49129650_ntr_001db3 (404-426),ENST00000550767_12_49186761_5UTR_101db1 (404-426),ENST00000550767_12_49186818_5UTR_101db1 (423-445),ENST00000550767_12_49186824_5UTR_010db2 (425-447),P68363 (429-451),P68363-2 (313-335),Q71U36 (429-451),Q71U36-2 (394-416)	1326.54	2	FE	F143706.dat	Human_RIBseq_uni_iso_2019_04.fasta	Human_RIBseq_uni_iso	7	Chymotrypsin
F000667_1p_uPAC8_CMB-548_KRGEV_COFRADIC_fr_A10_b_15837_20824_1_2.mgf	ENST00000332858_12_49129265_ntr_010db2	EKDYEEVGVDSVEGEGEEEGEEY	NH2-EK<AcD4*>DYEEVGVDSVEGEGEEEGEEY-COOH	NH2-EK<AcD4*>DYEEVGVDSVEGEGEEEGEEY-COOH	312	334	ENST00000332858_12_49129265_ntr_010db2|ENSG00000123416 GTG NA -1 0	COFRADIC- chymotrypsin Annelies	68	39	0.01	2651.07	2651.07	ENST00000332858_12_49129650_ntr_001db3 (404-426),ENST00000550767_12_49186761_5UTR_101db1 (404-426),ENST00000550767_12_49186818_5UTR_101db1 (423-445),ENST00000550767_12_49186824_5UTR_010db2 (425-447),P68363 (429-451),P68363-2 (313-335),Q71U36 (429-451),Q71U36-2 (394-416)	1326.54	2	FE	F143712.dat	Human_RIBseq_uni_iso_2019_04.fasta	Human_RIBseq_uni_iso	7	Chymotrypsin
F000711_1p_uPAC8_CMB-548_KRGEV_COFRADIC_fr_C5_b_17790_22200.22211_2_2.mgf	ENST00000332858_12_49129265_ntr_010db2	EKDYEEVGVDSVEGEGEEEGEEY	AcD4-EK<AcD4*>DYEEVGVDSVEGEGEEEGEEY-COOH	AcD4-EK<AcD4*>DYEEVGVDSVEGEGEEEGEEY-COOH	312	334	ENST00000332858_12_49129265_ntr_010db2|ENSG00000123416 GTG NA -1 0	COFRADIC- chymotrypsin Annelies	88	40	0.01	2697.1	2697.1	ENST00000332858_12_49129650_ntr_001db3 (404-426),ENST00000550767_12_49186761_5UTR_101db1 (404-426),ENST00000550767_12_49186818_5UTR_101db1 (423-445),ENST00000550767_12_49186824_5UTR_010db2 (425-447),P68363 (429-451),P68363-2 (313-335),Q71U36 (429-451),Q71U36-2 (394-416)	1349.56	2	FE	F143765.dat	Human_RIBseq_uni_iso_2019_04.fasta	Human_RIBseq_uni_iso	7	Chymotrypsin
F000705_1p_uPAC8_CMB-548_KRGEV_COFRADIC_fr_C2_b_16583_20859_1_2.mgf	ENST00000332858_12_49129265_ntr_010db2	EKDYEEVGVDSVEGEGEEEGEEY	NH2-EK<AcD4*>DYEEVGVDSVEGEGEEEGEEY-COOH	NH2-EK<AcD4*>DYEEVGVDSVEGEGEEEGEEY-COOH	312	334	ENST00000332858_12_49129265_ntr_010db2|ENSG00000123416 GTG NA -1 0	COFRADIC- chymotrypsin Annelies	54	39	0.01	2651.07	2651.07	ENST00000332858_12_49129650_ntr_001db3 (404-426),ENST00000550767_12_49186761_5UTR_101db1 (404-426),ENST00000550767_12_49186818_5UTR_101db1 (423-445),ENST00000550767_12_49186824_5UTR_010db2 (425-447),P68363 (429-451),P68363-2 (313-335),Q71U36 (429-451),Q71U36-2 (394-416)	1326.54	2	FE	F143756.dat	Human_RIBseq_uni_iso_2019_04.fasta	Human_RIBseq_uni_iso	7	Chymotrypsin
F000707_1p_uPAC8_CMB-548_KRGEV_COFRADIC_fr_C3_b_16125_20569_1_2.mgf	ENST00000332858_12_49129265_ntr_010db2	EKDYEEVGVDSVEGEGEEEGEEY	NH2-EK<AcD4*>DYEEVGVDSVEGEGEEEGEEY-COOH	NH2-EK<AcD4*>DYEEVGVDSVEGEGEEEGEEY-COOH	312	334	ENST00000332858_12_49129265_ntr_010db2|ENSG00000123416 GTG NA -1 0	COFRADIC- chymotrypsin Annelies	62	39	0.01	2651.07	2651.07	ENST00000332858_12_49129650_ntr_001db3 (404-426),ENST00000550767_12_49186761_5UTR_101db1 (404-426),ENST00000550767_12_49186818_5UTR_101db1 (423-445),ENST00000550767_12_49186824_5UTR_010db2 (425-447),P68363 (429-451),P68363-2 (313-335),Q71U36 (429-451),Q71U36-2 (394-416)	1326.54	2	FE	F143758.dat	Human_RIBseq_uni_iso_2019_04.fasta	Human_RIBseq_uni_iso	7	Chymotrypsin
F000709_1p_uPAC8_CMB-548_KRGEV_COFRADIC_fr_C4_b_15953_20566_1_2.mgf	ENST00000332858_12_49129265_ntr_010db2	EKDYEEVGVDSVEGEGEEEGEEY	NH2-EK<AcD4*>DYEEVGVDSVEGEGEEEGEEY-COOH	NH2-EK<AcD4*>DYEEVGVDSVEGEGEEEGEEY-COOH	312	334	ENST00000332858_12_49129265_ntr_010db2|ENSG00000123416 GTG NA -1 0	COFRADIC- chymotrypsin Annelies	56	39	0.01	2651.07	2651.06	ENST00000332858_12_49129650_ntr_001db3 (404-426),ENST00000550767_12_49186761_5UTR_101db1 (404-426),ENST00000550767_12_49186818_5UTR_101db1 (423-445),ENST00000550767_12_49186824_5UTR_010db2 (425-447),P68363 (429-451),P68363-2 (313-335),Q71U36 (429-451),Q71U36-2 (394-416)	1326.54	2	FE	F143761.dat	Human_RIBseq_uni_iso_2019_04.fasta	Human_RIBseq_uni_iso	7	Chymotrypsin
F000707_1p_uPAC8_CMB-548_KRGEV_COFRADIC_fr_C3_b_16035_20509_1_2.mgf	ENST00000332858_12_49129265_ntr_010db2	EKDYEEVGVDSVEGEGEEEGEEY	NH2-EK<AcD4*>DYEEVGVDSVEGEGEEEGEEY-COOH	NH2-EK<AcD4*>DYEEVGVDSVEGEGEEEGEEY-COOH	312	334	ENST00000332858_12_49129265_ntr_010db2|ENSG00000123416 GTG NA -1 0	COFRADIC- chymotrypsin Annelies	66	39	0.01	2651.07	2651.07	ENST00000332858_12_49129650_ntr_001db3 (404-426),ENST00000550767_12_49186761_5UTR_101db1 (404-426),ENST00000550767_12_49186818_5UTR_101db1 (423-445),ENST00000550767_12_49186824_5UTR_010db2 (425-447),P68363 (429-451),P68363-2 (313-335),Q71U36 (429-451),Q71U36-2 (394-416)	1326.54	2	FE	F143758.dat	Human_RIBseq_uni_iso_2019_04.fasta	Human_RIBseq_uni_iso	7	Chymotrypsin
F000665_1p_uPAC8_CMB-548_KRGEV_COFRADIC_fr_A9_b_8431_14379_1_2.mgf	ENST00000359165_12_19457648_ntr_111db1	EKEAAEMGKGSF	NH2-EK<AcD4*>EAAEM<Mox*>GK<AcD4*>GSF-COOH	NH2-EK<AcD4*>EAAEM<Mox*>GK<AcD4*>GSF-COOH	43	54	ENST00000359165_12_19457648_ntr_111db1|ENSG00000245205 ATG NA -1 0 [ENST00000359165_12_19457648_ntr_db2#ENST00000359165_12_19457648_ntr_db3]	COFRADIC- chymotrypsin Annelies	62	53	0.01	1390.65	1390.65	ENST00000434005_7_22511885_ntr_100db1 (5-16),ENST00000434005_7_22511993_ntr_100db1 (41-52),ENST00000434005_7_22511999_ntr_011db2 (43-54),ENST00000436459_9_133019492_ntr_100db1 (41-52),ENST00000436459_9_133019600_ntr_100db1 (5-16),ENST00000443590_2_106698562_ntr_100db1 (5-16),ENST00000488500_6_73519912_ntr_100db1 (5-16),ENST00000488500_6_73519999_ntr_100db1 (34-45),ENST00000488500_6_73520020_ntr_1…	696.331	2	FE	F143708.dat	Human_RIBseq_uni_iso_2019_04.fasta	Human_RIBseq_uni_iso	7	Chymotrypsin
F000669_1p_uPAC8_CMB-548_KRGEV_COFRADIC_fr_A11_b_7266_15482_1_2.mgf	ENST00000556323_14_92026617_ntr_100db1	EKKEVVEEAEN	AcD4-EK<AcD4*>K<AcD4*>EVVEEAEN-COOH	AcD4-EK<AcD4*>K<AcD4*>EVVEEAEN-COOH	2	12	ENST00000556323_14_92026617_ntr_100db1|ENSG00000259020 AAG NA +1 0	COFRADIC- chymotrypsin Annelies	70	54	0.01	1440.73	1441.73		721.873	2	FE	F143715.dat	Human_RIBseq_uni_iso_2019_04.fasta	Human_RIBseq_uni_iso	7	Chymotrypsin
F000667_1p_uPAC8_CMB-548_KRGEV_COFRADIC_fr_A10_b_14757_19862_1_2.mgf	ENST00000556323_14_92026617_ntr_100db1	EKKEVVEEAEN	AcD4-EK<AcD4*>K<AcD4*>EVVEEAEN-COOH	AcD4-EK<AcD4*>K<AcD4*>EVVEEAEN-COOH	2	12	ENST00000556323_14_92026617_ntr_100db1|ENSG00000259020 AAG NA +1 0	COFRADIC- chymotrypsin Annelies	72	54	0.01	1440.73	1440.73		721.372	2	FE	F143712.dat	Human_RIBseq_uni_iso_2019_04.fasta	Human_RIBseq_uni_iso	7	Chymotrypsin
F000721_1p_uPAC8_CMB-548_KRGEV_COFRADIC_fr_C9_b_17770_21890.21910_2_2.mgf	ENST00000556323_14_92026617_ntr_100db1	EKKEVVEEAENGR	AcD4-EK<AcD4*>K<AcD4*>EVVEEAENGR-COOH	AcD4-EK<AcD4*>K<AcD4*>EVVEEAENGR-COOH	2	14	ENST00000556323_14_92026617_ntr_100db1|ENSG00000259020 AAG NA +1 0	COFRADIC- chymotrypsin Annelies	83	54	0.01	1653.85	1653.85		827.933	2	FE	F143779.dat	Human_RIBseq_uni_iso_2019_04.fasta	Human_RIBseq_uni_iso	7	Chymotrypsin
F000723_1p_uPAC8_CMB-548_KRGEV_COFRADIC_fr_C10_b_15422_21021_1_2.mgf	ENST00000556323_14_92026617_ntr_100db1	EKKEVVEEAENGRDAP	AcD4-EK<AcD4*>K<AcD4*>EVVEEAENGRDAP-COOH	AcD4-EK<AcD4*>K<AcD4*>EVVEEAENGRDAP-COOH	2	17	ENST00000556323_14_92026617_ntr_100db1|ENSG00000259020 AAG NA +1 0	COFRADIC- chymotrypsin Annelies	70	52	0.01	1936.97	1936.97		969.491	2	FE	F143782.dat	Human_RIBseq_uni_iso_2019_04.fasta	Human_RIBseq_uni_iso	7	Chymotrypsin
F000721_1p_uPAC8_CMB-548_KRGEV_COFRADIC_fr_C9_b_19923_23632_1_2.mgf	ENST00000556323_14_92026617_ntr_100db1	EKKEVVEEAENGRDAP	AcD4-EK<AcD4*>K<AcD4*>EVVEEAENGRDAP-COOH	AcD4-EK<AcD4*>K<AcD4*>EVVEEAENGRDAP-COOH	2	17	ENST00000556323_14_92026617_ntr_100db1|ENSG00000259020 AAG NA +1 0	COFRADIC- chymotrypsin Annelies	82	52	0.01	1936.97	1936.97		969.491	2	FE	F143779.dat	Human_RIBseq_uni_iso_2019_04.fasta	Human_RIBseq_uni_iso	7	Chymotrypsin
F000677_1p_uPAC8_CMB-548_KRGEV_COFRADIC_fr_B2_b_15652_21749_1_2.mgf	ENST00000556323_14_92026617_ntr_100db1	EKKEVVEEAENGRDAP	AcD4-EK<AcD4*>K<AcD4*>EVVEEAENGRDAP-COOH	AcD4-EK<AcD4*>K<AcD4*>EVVEEAENGRDAP-COOH	2	17	ENST00000556323_14_92026617_ntr_100db1|ENSG00000259020 AAG NA +1 0	COFRADIC- chymotrypsin Annelies	58	53	0.01	1936.97	1936.97		969.491	2	FE	F143723.dat	Human_RIBseq_uni_iso_2019_04.fasta	Human_RIBseq_uni_iso	7	Chymotrypsin
F000721_1p_uPAC8_CMB-548_KRGEV_COFRADIC_fr_C9_b_19904_23618_1_2.mgf	ENST00000556323_14_92026617_ntr_100db1	EKKEVVEEAENGRDAP	AcD4-EK<AcD4*>K<AcD4*>EVVEEAENGRDAP-COOH	AcD4-EK<AcD4*>K<AcD4*>EVVEEAENGRDAP-COOH	2	17	ENST00000556323_14_92026617_ntr_100db1|ENSG00000259020 AAG NA +1 0	COFRADIC- chymotrypsin Annelies	55	53	0.01	1936.97	1937.97		969.993	2	FE	F143779.dat	Human_RIBseq_uni_iso_2019_04.fasta	Human_RIBseq_uni_iso	7	Chymotrypsin
F000707_1p_uPAC8_CMB-548_KRGEV_COFRADIC_fr_C3_b_15795_20314_1_2.mgf	ENST00000556323_14_92026617_ntr_100db1	EKKEVVEEAENGRDAPAD	AcD4-EK<AcD4*>K<AcD4*>EVVEEAENGRDAPAD-COOH	AcD4-EK<AcD4*>K<AcD4*>EVVEEAENGRDAPAD-COOH	2	19	ENST00000556323_14_92026617_ntr_100db1|ENSG00000259020 AAG NA +1 0	COFRADIC- chymotrypsin Annelies	57	51	0.01	2123.03	2124.04		1063.03	2	FE	F143758.dat	Human_RIBseq_uni_iso_2019_04.fasta	Human_RIBseq_uni_iso	7	Chymotrypsin
F000683_1p_uPAC8_CMB-548_KRGEV_COFRADIC_fr_B5_b_11854_18354_1_2.mgf	ENST00000399515_2_189923432_ntr_010db2	ENLEKIEKEQSKQAVEM	NH2-ENLEK<AcD4*>IEK<AcD4*>EQSK<AcD4*>QAVEM<Mox*>-COOH	NH2-ENLEK<AcD4*>IEK<AcD4*>EQSK<AcD4*>QAVEM<Mox*>-COOH	167	183	ENST00000399515_2_189923432_ntr_010db2|ENSG00000204253 GTG NA 0 -1	COFRADIC- chymotrypsin Annelies	65	52	0.01	2186.11	2187.11	ENST00000399515_2_189923441_ntr_100db1 (164-180),ENST00000399515_2_189923702_ntr_010db2 (77-93),ENST00000449098_14_21234193_aTIS_111db1 (199-215),ENST00000553444_14_21211867_ntr_111db1 (6-22),ENST00000553444_14_21211879_ntr_100db1 (10-26),ENST00000553753_14_21234193_aTIS_111db1 (199-215),P07910 (212-228),P07910-2 (199-215),P07910-3 (132-148),P07910-4 (156-172)	1094.56	2	FE	F143733.dat	Human_RIBseq_uni_iso_2019_04.fasta	Human_RIBseq_uni_iso	7	Chymotrypsin
F000681_1p_uPAC8_CMB-548_KRGEV_COFRADIC_fr_B4_b_16020_21019_1_2.mgf	ENST00000473581_X_48990940_ntr_100db1	EQLQEIGQEKEQL	NH2-EQLQEIGQEK<AcD4*>EQL-COOH	NH2-EQLQEIGQEK<AcD4*>EQL-COOH	194	206	ENST00000473581_X_48990940_ntr_100db1|ENSG00000068400 CTG NA -1 0 +1	COFRADIC- chymotrypsin Annelies	57	54	0.01	1616.82	1616.82	ENST00000611757_X_48990940_ntr_100db1 (194-206),ENST00000622599_X_49002229_aTIS_111db1 (358-370),Q4V328 (403-415),Q4V328-2 (350-362),Q4V328-3 (293-305),Q4V328-4 (372-384)	809.416	2	FE	F143730.dat	Human_RIBseq_uni_iso_2019_04.fasta	Human_RIBseq_uni_iso	7	Chymotrypsin
F000707_1p_uPAC8_CMB-548_KRGEV_COFRADIC_fr_C3_b_14252_19065_1_2.mgf	ENST00000490175_20_17968774_ntr_110db1	EQLSESAKEEL	NH2-EQLSESAK<AcD4*>EEL-COOH	NH2-EQLSESAK<AcD4*>EEL-COOH	359	369	ENST00000490175_20_17968774_ntr_110db1|ENSG00000089006 CTG NA -1 0 +1 [ENST00000490175_20_17968774_ntr_db2]	COFRADIC- chymotrypsin Annelies	56	54	0.01	1307.64	1307.64	Q9Y5X3 (351-361)	654.826	2	FE	F143758.dat	Human_RIBseq_uni_iso_2019_04.fasta	Human_RIBseq_uni_iso	7	Chymotrypsin
F000651_1p_uPAC8_CMB-548_KRGEV_COFRADIC_fr_A3_b_21179_25887_1_2.mgf	ENST00000420977_1_76699789_ntr_111db1	EQTKVIADNVKDW	NH2-EQTK<AcD4*>VIADNVK<AcD4*>DW-COOH	NH2-EQTK<AcD4*>VIADNVK<AcD4*>DW-COOH	146	158	ENST00000420977_1_76699789_ntr_111db1|ENSG00000226415 ATG NA 0 -1 [ENST00000420977_1_76699789_ntr_db2#ENST00000420977_1_76699789_ntr_db3]	COFRADIC- chymotrypsin Annelies	56	54	0.01	1636.85	1636.85	ENST00000420977_1_76699801_ntr_010db2 (142-154),ENST00000420977_1_76699951_ntr_010db2 (92-104),ENST00000420977_1_76699972_ntr_010db2 (85-97),ENST00000420977_1_76699996_ntr_001db3 (77-89),ENST00000420977_1_76700086_ntr_001db3 (47-59),ENST00000420977_1_76700128_ntr_011db2 (33-45),ENST00000420977_1_76700140_ntr_001db3 (29-41),ENST00000420977_1_76700191_ntr_111db1 (12-24),ENST00000488464_12_6868911_5…	819.431	2	FE	F143688.dat	Human_RIBseq_uni_iso_2019_04.fasta	Human_RIBseq_uni_iso	7	Chymotrypsin
F000665_1p_uPAC8_CMB-548_KRGEV_COFRADIC_fr_A9_b_30556_31946_1_2.mgf	ENST00000591248_19_10395026_ntr_011db2	ESLPEELQKCF	NH2-ESLPEELQK<AcD4*>C<Cmm*>F-COOH	NH2-ESLPEELQK<AcD4*>C<Cmm*>F-COOH	59	69	ENST00000591248_19_10395026_ntr_011db2|ENSG00000105401 ATT NA -1 0 [ENST00000591248_19_10395026_ntr_db3]	COFRADIC- chymotrypsin Annelies	68	53	0.01	1424.68	1424.68	Q16543 (299-309)	713.346	2	FE	F143708.dat	Human_RIBseq_uni_iso_2019_04.fasta	Human_RIBseq_uni_iso	7	Chymotrypsin
F000697_1p_uPAC8_CMB-548_KRGEV_COFRADIC_fr_B11_b_13431_19418_1_3.mgf	ENST00000393073_13_81690068_ntr_100db1	ESPTGKRAAEDDEDDDVDTKKQKTDEDD	AcD4-ESPTGK<AcD4*>RAAEDDEDDDVDTK<AcD4*>K<AcD4*>QK<AcD4*>TDEDD-COOH	AcD4-ESPTGK<AcD4*>RAAEDDEDDDVDTK<AcD4*>K<AcD4*>QK<AcD4*>TDEDD-COOH	83	110	ENST00000393073_13_81690068_ntr_100db1|ENSG00000214182 ATG NA 0 -1	COFRADIC- chymotrypsin Annelies	44	43	0.01	3381.52	3381.54	ENST00000607242_13_81690035_ntr_100db1 (94-121),ENST00000607242_13_81690044_ntr_010db2 (91-118)	1128.19	3	FE	F143749.dat	Human_RIBseq_uni_iso_2019_04.fasta	Human_RIBseq_uni_iso	7	Chymotrypsin
F000711_1p_uPAC8_CMB-548_KRGEV_COFRADIC_fr_C5_b_7389_13822.13844_2_2.mgf	ENST00000423240_9_72007964_ntr_100db1	ESRAQLGGPEAAKSDETAAK	NH2-ESRAQLGGPEAAK<AcD4*>SDETAAK<AcD4*>-COOH	NH2-ESRAQLGGPEAAK<AcD4*>SDETAAK<AcD4*>-COOH	8	27	ENST00000423240_9_72007964_ntr_100db1|ENSG00000236060 ATC NA -1 0 +1	COFRADIC- chymotrypsin Annelies	92	52	0.01	2107.06	2107.06	ENST00000423240_9_72008108_ntr_101db1 (56-75),ENST00000423240_9_72008117_ntr_100db1 (59-78),ENST00000429938_7_76304060_aTIS_111db1 (18-37),ENST00000447574_7_76304066_3UTR_100db1 (16-35),P04792 (186-205)	1054.54	2	FE	F143765.dat	Human_RIBseq_uni_iso_2019_04.fasta	Human_RIBseq_uni_iso	7	Chymotrypsin
F000683_1p_uPAC8_CMB-548_KRGEV_COFRADIC_fr_B5_b_8317_15653_1_2.mgf	ENST00000248151_8_30352008_ntr_111db1	EVISDEHGIDPTGTY	NH2-EVISDEHGIDPTGTY-COOH	NH2-EVISDEHGIDPTGTY-COOH	22	36	ENST00000248151_8_30352008_ntr_111db1|ENSG00000127589 ATG NA 0 -1 [ENST00000248151_8_30352008_ntr_db2#ENST00000248151_8_30352008_ntr_db3]	COFRADIC- chymotrypsin Annelies	59	51	0.01	1631.73	1631.73	ENST00000340384_9_137241319_5UTR_111db1 (36-50),ENST00000396389_6_30722260_aTIS_111db1 (4-18),ENST00000518096_8_30352020_ntr_010db2 (18-32),ENST00000595324_19_6502212_aTIS_111db1 (22-36),ENST00000596926_19_6502212_aTIS_111db1 (22-36),ENST00000604929_9_137241319_ntr_111db1 (36-50),P04350 (22-36),P07437 (22-36),P68371 (22-36)	816.874	2	FE	F143733.dat	Human_RIBseq_uni_iso_2019_04.fasta	Human_RIBseq_uni_iso	7	Chymotrypsin
F000689_1p_uPAC8_CMB-548_KRGEV_COFRADIC_fr_B7_b_12714_17841_1_2.mgf	ENST00000248151_8_30352008_ntr_111db1	EVISDEHGIDPTGTY	NH2-EVISDEHGIDPTGTY-COOH	NH2-EVISDEHGIDPTGTY-COOH	22	36	ENST00000248151_8_30352008_ntr_111db1|ENSG00000127589 ATG NA 0 -1 [ENST00000248151_8_30352008_ntr_db2#ENST00000248151_8_30352008_ntr_db3]	COFRADIC- chymotrypsin Annelies	65	51	0.01	1631.73	1632.74	ENST00000340384_9_137241319_5UTR_111db1 (36-50),ENST00000396389_6_30722260_aTIS_111db1 (4-18),ENST00000518096_8_30352020_ntr_010db2 (18-32),ENST00000595324_19_6502212_aTIS_111db1 (22-36),ENST00000596926_19_6502212_aTIS_111db1 (22-36),ENST00000604929_9_137241319_ntr_111db1 (36-50),P04350 (22-36),P07437 (22-36),P68371 (22-36)	817.376	2	FE	F143738.dat	Human_RIBseq_uni_iso_2019_04.fasta	Human_RIBseq_uni_iso	7	Chymotrypsin
F000683_1p_uPAC8_CMB-548_KRGEV_COFRADIC_fr_B5_b_9475_16540_1_2.mgf	ENST00000248151_8_30352008_ntr_111db1	EVISDEHGIDPTGTY	NH2-EVISDEHGIDPTGTY-COOH	NH2-EVISDEHGIDPTGTY-COOH	22	36	ENST00000248151_8_30352008_ntr_111db1|ENSG00000127589 ATG NA 0 -1 [ENST00000248151_8_30352008_ntr_db2#ENST00000248151_8_30352008_ntr_db3]	COFRADIC- chymotrypsin Annelies	53	51	0.01	1631.73	1631.73	ENST00000340384_9_137241319_5UTR_111db1 (36-50),ENST00000396389_6_30722260_aTIS_111db1 (4-18),ENST00000518096_8_30352020_ntr_010db2 (18-32),ENST00000595324_19_6502212_aTIS_111db1 (22-36),ENST00000596926_19_6502212_aTIS_111db1 (22-36),ENST00000604929_9_137241319_ntr_111db1 (36-50),P04350 (22-36),P07437 (22-36),P68371 (22-36)	816.873	2	FE	F143733.dat	Human_RIBseq_uni_iso_2019_04.fasta	Human_RIBseq_uni_iso	7	Chymotrypsin
F000711_1p_uPAC8_CMB-548_KRGEV_COFRADIC_fr_C5_b_13022_18294_1_2.mgf	ENST00000248151_8_30352008_ntr_111db1	EVISDEHGIDPTGTY	NH2-EVISDEHGIDPTGTY-COOH	NH2-EVISDEHGIDPTGTY-COOH	22	36	ENST00000248151_8_30352008_ntr_111db1|ENSG00000127589 ATG NA 0 -1 [ENST00000248151_8_30352008_ntr_db2#ENST00000248151_8_30352008_ntr_db3]	COFRADIC- chymotrypsin Annelies	55	51	0.01	1631.73	1631.73	ENST00000340384_9_137241319_5UTR_111db1 (36-50),ENST00000396389_6_30722260_aTIS_111db1 (4-18),ENST00000518096_8_30352020_ntr_010db2 (18-32),ENST00000595324_19_6502212_aTIS_111db1 (22-36),ENST00000596926_19_6502212_aTIS_111db1 (22-36),ENST00000604929_9_137241319_ntr_111db1 (36-50),P04350 (22-36),P07437 (22-36),P68371 (22-36)	816.874	2	FE	F143765.dat	Human_RIBseq_uni_iso_2019_04.fasta	Human_RIBseq_uni_iso	7	Chymotrypsin
F000663_1p_uPAC8_CMB-548_KRGEV_COFRADIC_fr_A8_b_5873_12485_1_2.mgf	ENST00000433603_16_26032730_ntr_100db1	GDAKTDQAQKAEGAGDAK	AcD4-GDAK<AcD4*>TDQAQK<AcD4*>AEGAGDAK<AcD4*>-COOH	AcD4-GDAK<AcD4*>TDQAQK<AcD4*>AEGAGDAK<AcD4*>-COOH	46	63	ENST00000433603_16_26032730_ntr_100db1|ENSG00000230330 TTG NA 0 +1	COFRADIC- chymotrypsin Annelies	98	52	0.01	1943.96	1943.96	ENST00000433603_16_26032733_ntr_101db1 (47-64),ENST00000433603_16_26032766_ntr_100db1 (58-75),ENST00000433603_16_26032799_ntr_010db2 (69-86),ENST00000436882_15_29730725_ntr_010db2 (69-86),ENST00000436882_15_29730758_ntr_100db1 (58-75),ENST00000436882_15_29730791_ntr_101db1 (47-64),ENST00000551091_14_25267324_ntr_010db2 (69-86),ENST00000619352_1_26473516_CDS_001db3 (57-74),P05204 (73-90)	972.989	2	FE	F143706.dat	Human_RIBseq_uni_iso_2019_04.fasta	Human_RIBseq_uni_iso	7	Chymotrypsin
F000667_1p_uPAC8_CMB-548_KRGEV_COFRADIC_fr_A10_b_5964_12573_1_2.mgf	ENST00000433603_16_26032730_ntr_100db1	GDAKTDQAQKAEGAGDAK	AcD4-GDAK<AcD4*>TDQAQK<AcD4*>AEGAGDAK<AcD4*>-COOH	AcD4-GDAK<AcD4*>TDQAQK<AcD4*>AEGAGDAK<AcD4*>-COOH	46	63	ENST00000433603_16_26032730_ntr_100db1|ENSG00000230330 TTG NA 0 +1	COFRADIC- chymotrypsin Annelies	55	52	0.01	1943.96	1943.96	ENST00000433603_16_26032733_ntr_101db1 (47-64),ENST00000433603_16_26032766_ntr_100db1 (58-75),ENST00000433603_16_26032799_ntr_010db2 (69-86),ENST00000436882_15_29730725_ntr_010db2 (69-86),ENST00000436882_15_29730758_ntr_100db1 (58-75),ENST00000436882_15_29730791_ntr_101db1 (47-64),ENST00000551091_14_25267324_ntr_010db2 (69-86),ENST00000619352_1_26473516_CDS_001db3 (57-74),P05204 (73-90)	972.99	2	FE	F143712.dat	Human_RIBseq_uni_iso_2019_04.fasta	Human_RIBseq_uni_iso	7	Chymotrypsin
F000661_1p_uPAC8_CMB-548_KRGEV_COFRADIC_fr_A7_b_6511_12778_1_2.mgf	ENST00000433603_16_26032730_ntr_100db1	GDAKTDQAQKAEGAGDAK	AcD4-GDAK<AcD4*>TDQAQK<AcD4*>AEGAGDAK<AcD4*>-COOH	AcD4-GDAK<AcD4*>TDQAQK<AcD4*>AEGAGDAK<AcD4*>-COOH	46	63	ENST00000433603_16_26032730_ntr_100db1|ENSG00000230330 TTG NA 0 +1	COFRADIC- chymotrypsin Annelies	134	52	0.01	1943.96	1943.97	ENST00000433603_16_26032733_ntr_101db1 (47-64),ENST00000433603_16_26032766_ntr_100db1 (58-75),ENST00000433603_16_26032799_ntr_010db2 (69-86),ENST00000436882_15_29730725_ntr_010db2 (69-86),ENST00000436882_15_29730758_ntr_100db1 (58-75),ENST00000436882_15_29730791_ntr_101db1 (47-64),ENST00000551091_14_25267324_ntr_010db2 (69-86),ENST00000619352_1_26473516_CDS_001db3 (57-74),P05204 (73-90)	972.99	2	FE	F143702.dat	Human_RIBseq_uni_iso_2019_04.fasta	Human_RIBseq_uni_iso	7	Chymotrypsin
F000707_1p_uPAC8_CMB-548_KRGEV_COFRADIC_fr_C3_b_25777_28603_1_2.mgf	ENST00000598182_19_3982268_ntr_110db1	GDRYFDPANGKF	AcD4-GDRYFDPANGK<AcD4*>F-COOH	AcD4-GDRYFDPANGK<AcD4*>F-COOH	6	17	ENST00000598182_19_3982268_ntr_110db1|ENSG00000167658 ATG NA -1 0 +1 [ENST00000598182_19_3982268_ntr_db2]	COFRADIC- chymotrypsin Annelies	64	53	0.01	1477.7	1477.7	ENST00000598182_19_3982286_ntr_100db1 (12-23),P13639 (262-273)	739.859	2	FE	F143758.dat	Human_RIBseq_uni_iso_2019_04.fasta	Human_RIBseq_uni_iso	7	Chymotrypsin
F000653_1p_uPAC8_CMB-548_KRGEV_COFRADIC_fr_A4_b_11575_18170_1_2.mgf	ENST00000420977_1_76699789_ntr_111db1	GESDELIGQKVAH	AcD4-GESDELIGQK<AcD4*>VAH-COOH	AcD4-GESDELIGQK<AcD4*>VAH-COOH	104	116	ENST00000420977_1_76699789_ntr_111db1|ENSG00000226415 ATG NA 0 -1 [ENST00000420977_1_76699789_ntr_db2#ENST00000420977_1_76699789_ntr_db3]	COFRADIC- chymotrypsin Annelies	72	54	0.01	1473.75	1473.75	ENST00000420977_1_76699801_ntr_010db2 (100-112),ENST00000420977_1_76699951_ntr_010db2 (50-62),ENST00000420977_1_76699972_ntr_010db2 (43-55),ENST00000420977_1_76699996_ntr_001db3 (35-47),ENST00000420977_1_76700086_ntr_001db3 (5-17),ENST00000488464_12_6868911_5UTR_010db2 (50-62),ENST00000488464_12_6868983_5UTR_100db1 (26-38),ENST00000535434_12_6868956_5UTR_001db3 (35-47),P60174 (141-153),P60174-1 (…	737.882	2	FE	F143691.dat	Human_RIBseq_uni_iso_2019_04.fasta	Human_RIBseq_uni_iso	7	Chymotrypsin
F000685_1p_uPAC8_CMB-548_KRGEV_COFRADIC_fr_B6_b_10451_16452_1_2.mgf	ENST00000420977_1_76699789_ntr_111db1	GESDELIGQKVAH	NH2-GESDELIGQK<AcD4*>VAH-COOH	NH2-GESDELIGQK<AcD4*>VAH-COOH	104	116	ENST00000420977_1_76699789_ntr_111db1|ENSG00000226415 ATG NA 0 -1 [ENST00000420977_1_76699789_ntr_db2#ENST00000420977_1_76699789_ntr_db3]	COFRADIC- chymotrypsin Annelies	56	54	0.01	1427.72	1427.72	ENST00000420977_1_76699801_ntr_010db2 (100-112),ENST00000420977_1_76699951_ntr_010db2 (50-62),ENST00000420977_1_76699972_ntr_010db2 (43-55),ENST00000420977_1_76699996_ntr_001db3 (35-47),ENST00000420977_1_76700086_ntr_001db3 (5-17),ENST00000488464_12_6868911_5UTR_010db2 (50-62),ENST00000488464_12_6868983_5UTR_100db1 (26-38),ENST00000535434_12_6868956_5UTR_001db3 (35-47),P60174 (141-153),P60174-1 (…	714.865	2	FE	F143734.dat	Human_RIBseq_uni_iso_2019_04.fasta	Human_RIBseq_uni_iso	7	Chymotrypsin
F000695_1p_uPAC8_CMB-548_KRGEV_COFRADIC_fr_B10_b_6631_14429_1_2.mgf	ENST00000420977_1_76699789_ntr_111db1	GESDELIGQKVAH	NH2-GESDELIGQK<AcD4*>VAH-COOH	NH2-GESDELIGQK<AcD4*>VAH-COOH	104	116	ENST00000420977_1_76699789_ntr_111db1|ENSG00000226415 ATG NA 0 -1 [ENST00000420977_1_76699789_ntr_db2#ENST00000420977_1_76699789_ntr_db3]	COFRADIC- chymotrypsin Annelies	62	54	0.01	1427.72	1427.72	ENST00000420977_1_76699801_ntr_010db2 (100-112),ENST00000420977_1_76699951_ntr_010db2 (50-62),ENST00000420977_1_76699972_ntr_010db2 (43-55),ENST00000420977_1_76699996_ntr_001db3 (35-47),ENST00000420977_1_76700086_ntr_001db3 (5-17),ENST00000488464_12_6868911_5UTR_010db2 (50-62),ENST00000488464_12_6868983_5UTR_100db1 (26-38),ENST00000535434_12_6868956_5UTR_001db3 (35-47),P60174 (141-153),P60174-1 (…	714.866	2	FE	F143747.dat	Human_RIBseq_uni_iso_2019_04.fasta	Human_RIBseq_uni_iso	7	Chymotrypsin
F000709_1p_uPAC8_CMB-548_KRGEV_COFRADIC_fr_C4_b_27983_30343_1_2.mgf	ENST00000325349_12_16991663_ntr_100db1	GKKLEDGPKFL	NH2-GK<AcD4*>K<AcD4*>LEDGPK<AcD4*>FL-COOH	NH2-GK<AcD4*>K<AcD4*>LEDGPK<AcD4*>FL-COOH	50	60	ENST00000325349_12_16991663_ntr_100db1|ENSG00000213235 ATG NA +1 0 -1	COFRADIC- chymotrypsin Annelies	53	50	0.01	1368.8	1368.79	ENST00000325349_12_16991699_ntr_011db2 (38-48),ENST00000325349_12_16991786_ntr_010db2 (9-19),ENST00000415278_1_96447671_ntr_100db1 (137-147),ENST00000415278_1_96448040_ntr_010db2 (14-24),ENST00000419025_3_184026863_ntr_010db2 (86-96),ENST00000419025_3_184026932_ntr_100db1 (109-119),ENST00000421195_1_194189592_ntr_100db1 (173-183),ENST00000421195_1_194189640_ntr_100db1 (157-167),ENST00000421195_1_…	685.405	2	FE	F143761.dat	Human_RIBseq_uni_iso_2019_04.fasta	Human_RIBseq_uni_iso	7	Chymotrypsin
F000661_1p_uPAC8_CMB-548_KRGEV_COFRADIC_fr_A7_b_23187_25807_1_2.mgf	ENST00000358455_21_18857794_ntr_011db2	GKTSKKITIADCGQLE	NH2-GK<AcD4*>TSK<AcD4*>K<AcD4*>ITIADC<Cmm*>GQLE-COOH	NH2-GK<AcD4*>TSK<AcD4*>K<AcD4*>ITIADC<Cmm*>GQLE-COOH	145	160	ENST00000358455_21_18857794_ntr_011db2|ENSG00000198618 GTG NA 0 -1 [ENST00000468812_7_44796740_CDS_db3]	COFRADIC- chymotrypsin Annelies	55	52	0.01	1886.01	1886.01	ENST00000358455_21_18857848_ntr_011db2 (127-142),ENST00000358455_21_18857869_ntr_100db1 (120-135),ENST00000415933_7_44801288_3UTR_100db1 (29-44),ENST00000468812_7_44796752_CDS_001db3 (141-156),ENST00000486414_10_114690376_ntr_100db1 (62-77),ENST00000489459_7_44799259_5UTR_100db1 (123-138),ENST00000620047_7_44799406_5UTR_010db2 (112-127),P62937 (150-165),P62937-2 (90-105)	944.014	2	FE	F143702.dat	Human_RIBseq_uni_iso_2019_04.fasta	Human_RIBseq_uni_iso	7	Chymotrypsin
F000657_1p_uPAC8_CMB-548_KRGEV_COFRADIC_fr_A6_b_15683_21801_1_2.mgf	ENST00000358455_21_18857794_ntr_011db2	GKTSKKITIADCGQLE	NH2-GK<AcD4*>TSK<AcD4*>K<AcD4*>ITIADC<Cmm*>GQLE-COOH	NH2-GK<AcD4*>TSK<AcD4*>K<AcD4*>ITIADC<Cmm*>GQLE-COOH	145	160	ENST00000358455_21_18857794_ntr_011db2|ENSG00000198618 GTG NA 0 -1 [ENST00000468812_7_44796740_CDS_db3]	COFRADIC- chymotrypsin Annelies	61	52	0.01	1886.01	1887.01	ENST00000358455_21_18857848_ntr_011db2 (127-142),ENST00000358455_21_18857869_ntr_100db1 (120-135),ENST00000415933_7_44801288_3UTR_100db1 (29-44),ENST00000468812_7_44796752_CDS_001db3 (141-156),ENST00000486414_10_114690376_ntr_100db1 (62-77),ENST00000489459_7_44799259_5UTR_100db1 (123-138),ENST00000620047_7_44799406_5UTR_010db2 (112-127),P62937 (150-165),P62937-2 (90-105)	944.514	2	FE	F143699.dat	Human_RIBseq_uni_iso_2019_04.fasta	Human_RIBseq_uni_iso	7	Chymotrypsin
F000663_1p_uPAC8_CMB-548_KRGEV_COFRADIC_fr_A8_b_21653_25395_1_2.mgf	ENST00000358455_21_18857794_ntr_011db2	GKTSKKITIADCGQLE	NH2-GK<AcD4*>TSK<AcD4*>K<AcD4*>ITIADC<Cmm*>GQLE-COOH	NH2-GK<AcD4*>TSK<AcD4*>K<AcD4*>ITIADC<Cmm*>GQLE-COOH	145	160	ENST00000358455_21_18857794_ntr_011db2|ENSG00000198618 GTG NA 0 -1 [ENST00000468812_7_44796740_CDS_db3]	COFRADIC- chymotrypsin Annelies	64	52	0.01	1886.01	1886.01	ENST00000358455_21_18857848_ntr_011db2 (127-142),ENST00000358455_21_18857869_ntr_100db1 (120-135),ENST00000415933_7_44801288_3UTR_100db1 (29-44),ENST00000468812_7_44796752_CDS_001db3 (141-156),ENST00000486414_10_114690376_ntr_100db1 (62-77),ENST00000489459_7_44799259_5UTR_100db1 (123-138),ENST00000620047_7_44799406_5UTR_010db2 (112-127),P62937 (150-165),P62937-2 (90-105)	944.014	2	FE	F143706.dat	Human_RIBseq_uni_iso_2019_04.fasta	Human_RIBseq_uni_iso	7	Chymotrypsin
F000655_1p_uPAC8_CMB-548_KRGEV_COFRADIC_fr_A5_b_16591_22234_1_2.mgf	ENST00000358455_21_18857794_ntr_011db2	GKTSKKITIADCGQLE	NH2-GK<AcD4*>TSK<AcD4*>K<AcD4*>ITIADC<Cmm*>GQLE-COOH	NH2-GK<AcD4*>TSK<AcD4*>K<AcD4*>ITIADC<Cmm*>GQLE-COOH	145	160	ENST00000358455_21_18857794_ntr_011db2|ENSG00000198618 GTG NA 0 -1 [ENST00000468812_7_44796740_CDS_db3]	COFRADIC- chymotrypsin Annelies	56	52	0.01	1886.01	1886.01	ENST00000358455_21_18857848_ntr_011db2 (127-142),ENST00000358455_21_18857869_ntr_100db1 (120-135),ENST00000415933_7_44801288_3UTR_100db1 (29-44),ENST00000468812_7_44796752_CDS_001db3 (141-156),ENST00000486414_10_114690376_ntr_100db1 (62-77),ENST00000489459_7_44799259_5UTR_100db1 (123-138),ENST00000620047_7_44799406_5UTR_010db2 (112-127),P62937 (150-165),P62937-2 (90-105)	944.013	2	FE	F143696.dat	Human_RIBseq_uni_iso_2019_04.fasta	Human_RIBseq_uni_iso	7	Chymotrypsin
F000653_1p_uPAC8_CMB-548_KRGEV_COFRADIC_fr_A4_b_16799_22446_1_2.mgf	ENST00000358455_21_18857794_ntr_011db2	GKTSKKITIADCGQLE	NH2-GK<AcD4*>TSK<AcD4*>K<AcD4*>ITIADC<Cmm*>GQLE-COOH	NH2-GK<AcD4*>TSK<AcD4*>K<AcD4*>ITIADC<Cmm*>GQLE-COOH	145	160	ENST00000358455_21_18857794_ntr_011db2|ENSG00000198618 GTG NA 0 -1 [ENST00000468812_7_44796740_CDS_db3]	COFRADIC- chymotrypsin Annelies	67	52	0.01	1886.01	1887.01	ENST00000358455_21_18857848_ntr_011db2 (127-142),ENST00000358455_21_18857869_ntr_100db1 (120-135),ENST00000415933_7_44801288_3UTR_100db1 (29-44),ENST00000468812_7_44796752_CDS_001db3 (141-156),ENST00000486414_10_114690376_ntr_100db1 (62-77),ENST00000489459_7_44799259_5UTR_100db1 (123-138),ENST00000620047_7_44799406_5UTR_010db2 (112-127),P62937 (150-165),P62937-2 (90-105)	944.514	2	FE	F143691.dat	Human_RIBseq_uni_iso_2019_04.fasta	Human_RIBseq_uni_iso	7	Chymotrypsin
F000691_1p_uPAC8_CMB-548_KRGEV_COFRADIC_fr_B8_b_5120_12902_1_2.mgf	ENST00000358455_21_18857794_ntr_011db2	GKVKEGMNIVEAM	NH2-GK<AcD4*>VK<AcD4*>EGM<Mox*>NIVEAM<Mox*>-COOH	NH2-GK<AcD4*>VK<AcD4*>EGM<Mox*>NIVEAM<Mox*>-COOH	125	137	ENST00000358455_21_18857794_ntr_011db2|ENSG00000198618 GTG NA 0 -1 [ENST00000468812_7_44796740_CDS_db3]	COFRADIC- chymotrypsin Annelies	63	54	0.01	1528.77	1528.77	ENST00000358455_21_18857848_ntr_011db2 (107-119),ENST00000358455_21_18857869_ntr_100db1 (100-112),ENST00000415933_7_44801288_3UTR_100db1 (9-21),ENST00000468812_7_44796752_CDS_001db3 (121-133),ENST00000489459_7_44799259_5UTR_100db1 (103-115),ENST00000620047_7_44799406_5UTR_010db2 (92-104),P62937 (130-142),P62937-2 (70-82)	765.39	2	FE	F143741.dat	Human_RIBseq_uni_iso_2019_04.fasta	Human_RIBseq_uni_iso	7	Chymotrypsin
F000689_1p_uPAC8_CMB-548_KRGEV_COFRADIC_fr_B7_b_9537_15266_1_2.mgf	ENST00000358455_21_18857794_ntr_011db2	GKVKEGMNIVEAM	NH2-GK<AcD4*>VK<AcD4*>EGM<Mox*>NIVEAM<Mox*>-COOH	NH2-GK<AcD4*>VK<AcD4*>EGM<Mox*>NIVEAM<Mox*>-COOH	125	137	ENST00000358455_21_18857794_ntr_011db2|ENSG00000198618 GTG NA 0 -1 [ENST00000468812_7_44796740_CDS_db3]	COFRADIC- chymotrypsin Annelies	62	54	0.01	1528.77	1528.77	ENST00000358455_21_18857848_ntr_011db2 (107-119),ENST00000358455_21_18857869_ntr_100db1 (100-112),ENST00000415933_7_44801288_3UTR_100db1 (9-21),ENST00000468812_7_44796752_CDS_001db3 (121-133),ENST00000489459_7_44799259_5UTR_100db1 (103-115),ENST00000620047_7_44799406_5UTR_010db2 (92-104),P62937 (130-142),P62937-2 (70-82)	765.39	2	FE	F143738.dat	Human_RIBseq_uni_iso_2019_04.fasta	Human_RIBseq_uni_iso	7	Chymotrypsin
F000721_1p_uPAC8_CMB-548_KRGEV_COFRADIC_fr_C9_b_8854_14885_1_2.mgf	ENST00000358455_21_18857794_ntr_011db2	GKVKEGMNIVEAM	NH2-GK<AcD4*>VK<AcD4*>EGM<Mox*>NIVEAM<Mox*>-COOH	NH2-GK<AcD4*>VK<AcD4*>EGM<Mox*>NIVEAM<Mox*>-COOH	125	137	ENST00000358455_21_18857794_ntr_011db2|ENSG00000198618 GTG NA 0 -1 [ENST00000468812_7_44796740_CDS_db3]	COFRADIC- chymotrypsin Annelies	94	54	0.01	1528.77	1528.77	ENST00000358455_21_18857848_ntr_011db2 (107-119),ENST00000358455_21_18857869_ntr_100db1 (100-112),ENST00000415933_7_44801288_3UTR_100db1 (9-21),ENST00000468812_7_44796752_CDS_001db3 (121-133),ENST00000489459_7_44799259_5UTR_100db1 (103-115),ENST00000620047_7_44799406_5UTR_010db2 (92-104),P62937 (130-142),P62937-2 (70-82)	765.391	2	FE	F143779.dat	Human_RIBseq_uni_iso_2019_04.fasta	Human_RIBseq_uni_iso	7	Chymotrypsin
F000677_1p_uPAC8_CMB-548_KRGEV_COFRADIC_fr_B2_b_5433_13333_1_2.mgf	ENST00000358455_21_18857794_ntr_011db2	GKVKEGMNIVEAM	NH2-GK<AcD4*>VK<AcD4*>EGM<Mox*>NIVEAM<Mox*>-COOH	NH2-GK<AcD4*>VK<AcD4*>EGM<Mox*>NIVEAM<Mox*>-COOH	125	137	ENST00000358455_21_18857794_ntr_011db2|ENSG00000198618 GTG NA 0 -1 [ENST00000468812_7_44796740_CDS_db3]	COFRADIC- chymotrypsin Annelies	62	54	0.01	1528.77	1528.76	ENST00000358455_21_18857848_ntr_011db2 (107-119),ENST00000358455_21_18857869_ntr_100db1 (100-112),ENST00000415933_7_44801288_3UTR_100db1 (9-21),ENST00000468812_7_44796752_CDS_001db3 (121-133),ENST00000489459_7_44799259_5UTR_100db1 (103-115),ENST00000620047_7_44799406_5UTR_010db2 (92-104),P62937 (130-142),P62937-2 (70-82)	765.39	2	FE	F143723.dat	Human_RIBseq_uni_iso_2019_04.fasta	Human_RIBseq_uni_iso	7	Chymotrypsin
F000655_1p_uPAC8_CMB-548_KRGEV_COFRADIC_fr_A5_b_40475_41685_1_2.mgf	ENST00000358455_21_18857794_ntr_011db2	GKVKEGMNIVEAMERF	NH2-GK<AcD4*>VK<AcD4*>EGM<Mox*>NIVEAM<Mox*>ERF-COOH	NH2-GK<AcD4*>VK<AcD4*>EGM<Mox*>NIVEAM<Mox*>ERF-COOH	125	140	ENST00000358455_21_18857794_ntr_011db2|ENSG00000198618 GTG NA 0 -1 [ENST00000468812_7_44796740_CDS_db3]	COFRADIC- chymotrypsin Annelies	56	52	0.01	1960.98	1960.97	ENST00000358455_21_18857848_ntr_011db2 (107-122),ENST00000358455_21_18857869_ntr_100db1 (100-115),ENST00000415933_7_44801288_3UTR_100db1 (9-24),ENST00000468812_7_44796752_CDS_001db3 (121-136),ENST00000489459_7_44799259_5UTR_100db1 (103-118),ENST00000620047_7_44799406_5UTR_010db2 (92-107),P62937 (130-145),P62937-2 (70-85)	981.49	2	FE	F143696.dat	Human_RIBseq_uni_iso_2019_04.fasta	Human_RIBseq_uni_iso	7	Chymotrypsin
F000651_1p_uPAC8_CMB-548_KRGEV_COFRADIC_fr_A3_b_14381_20641_1_2.mgf	ENST00000358455_21_18857794_ntr_011db2	GKVKEGMNIVEAMERF	NH2-GK<AcD4*>VK<AcD4*>EGM<Mox*>NIVEAM<Mox*>ERF-COOH	NH2-GK<AcD4*>VK<AcD4*>EGM<Mox*>NIVEAM<Mox*>ERF-COOH	125	140	ENST00000358455_21_18857794_ntr_011db2|ENSG00000198618 GTG NA 0 -1 [ENST00000468812_7_44796740_CDS_db3]	COFRADIC- chymotrypsin Annelies	96	53	0.01	1960.98	1961.98	ENST00000358455_21_18857848_ntr_011db2 (107-122),ENST00000358455_21_18857869_ntr_100db1 (100-115),ENST00000415933_7_44801288_3UTR_100db1 (9-24),ENST00000468812_7_44796752_CDS_001db3 (121-136),ENST00000489459_7_44799259_5UTR_100db1 (103-118),ENST00000620047_7_44799406_5UTR_010db2 (92-107),P62937 (130-145),P62937-2 (70-85)	981.997	2	FE	F143688.dat	Human_RIBseq_uni_iso_2019_04.fasta	Human_RIBseq_uni_iso	7	Chymotrypsin
F000661_1p_uPAC8_CMB-548_KRGEV_COFRADIC_fr_A7_b_21271_24409_1_2.mgf	ENST00000358455_21_18857794_ntr_011db2	GKVKEGMNIVEAMERF	NH2-GK<AcD4*>VK<AcD4*>EGM<Mox*>NIVEAM<Mox*>ERF-COOH	NH2-GK<AcD4*>VK<AcD4*>EGM<Mox*>NIVEAM<Mox*>ERF-COOH	125	140	ENST00000358455_21_18857794_ntr_011db2|ENSG00000198618 GTG NA 0 -1 [ENST00000468812_7_44796740_CDS_db3]	COFRADIC- chymotrypsin Annelies	89	52	0.01	1960.98	1960.97	ENST00000358455_21_18857848_ntr_011db2 (107-122),ENST00000358455_21_18857869_ntr_100db1 (100-115),ENST00000415933_7_44801288_3UTR_100db1 (9-24),ENST00000468812_7_44796752_CDS_001db3 (121-136),ENST00000489459_7_44799259_5UTR_100db1 (103-118),ENST00000620047_7_44799406_5UTR_010db2 (92-107),P62937 (130-145),P62937-2 (70-85)	981.495	2	FE	F143702.dat	Human_RIBseq_uni_iso_2019_04.fasta	Human_RIBseq_uni_iso	7	Chymotrypsin
F000667_1p_uPAC8_CMB-548_KRGEV_COFRADIC_fr_A10_b_19922_24228_1_2.mgf	ENST00000358455_21_18857794_ntr_011db2	GKVKEGMNIVEAMERF	NH2-GK<AcD4*>VK<AcD4*>EGM<Mox*>NIVEAM<Mox*>ERF-COOH	NH2-GK<AcD4*>VK<AcD4*>EGM<Mox*>NIVEAM<Mox*>ERF-COOH	125	140	ENST00000358455_21_18857794_ntr_011db2|ENSG00000198618 GTG NA 0 -1 [ENST00000468812_7_44796740_CDS_db3]	COFRADIC- chymotrypsin Annelies	77	52	0.01	1960.98	1960.98	ENST00000358455_21_18857848_ntr_011db2 (107-122),ENST00000358455_21_18857869_ntr_100db1 (100-115),ENST00000415933_7_44801288_3UTR_100db1 (9-24),ENST00000468812_7_44796752_CDS_001db3 (121-136),ENST00000489459_7_44799259_5UTR_100db1 (103-118),ENST00000620047_7_44799406_5UTR_010db2 (92-107),P62937 (130-145),P62937-2 (70-85)	981.496	2	FE	F143712.dat	Human_RIBseq_uni_iso_2019_04.fasta	Human_RIBseq_uni_iso	7	Chymotrypsin
F000663_1p_uPAC8_CMB-548_KRGEV_COFRADIC_fr_A8_b_28216_30249_1_2.mgf	ENST00000358455_21_18857794_ntr_011db2	GKVKEGMNIVEAMERF	AcD4-GK<AcD4*>VK<AcD4*>EGM<Mox*>NIVEAM<Mox*>ERF-COOH	AcD4-GK<AcD4*>VK<AcD4*>EGM<Mox*>NIVEAM<Mox*>ERF-COOH	125	140	ENST00000358455_21_18857794_ntr_011db2|ENSG00000198618 GTG NA 0 -1 [ENST00000468812_7_44796740_CDS_db3]	COFRADIC- chymotrypsin Annelies	66	52	0.01	2007.01	2008.01	ENST00000358455_21_18857848_ntr_011db2 (107-122),ENST00000358455_21_18857869_ntr_100db1 (100-115),ENST00000415933_7_44801288_3UTR_100db1 (9-24),ENST00000468812_7_44796752_CDS_001db3 (121-136),ENST00000489459_7_44799259_5UTR_100db1 (103-118),ENST00000620047_7_44799406_5UTR_010db2 (92-107),P62937 (130-145),P62937-2 (70-85)	1005.01	2	FE	F143706.dat	Human_RIBseq_uni_iso_2019_04.fasta	Human_RIBseq_uni_iso	7	Chymotrypsin
F000665_1p_uPAC8_CMB-548_KRGEV_COFRADIC_fr_A9_b_21555_25086_1_2.mgf	ENST00000358455_21_18857794_ntr_011db2	GKVKEGMNIVEAMERF	NH2-GK<AcD4*>VK<AcD4*>EGM<Mox*>NIVEAM<Mox*>ERF-COOH	NH2-GK<AcD4*>VK<AcD4*>EGM<Mox*>NIVEAM<Mox*>ERF-COOH	125	140	ENST00000358455_21_18857794_ntr_011db2|ENSG00000198618 GTG NA 0 -1 [ENST00000468812_7_44796740_CDS_db3]	COFRADIC- chymotrypsin Annelies	77	52	0.01	1960.98	1960.98	ENST00000358455_21_18857848_ntr_011db2 (107-122),ENST00000358455_21_18857869_ntr_100db1 (100-115),ENST00000415933_7_44801288_3UTR_100db1 (9-24),ENST00000468812_7_44796752_CDS_001db3 (121-136),ENST00000489459_7_44799259_5UTR_100db1 (103-118),ENST00000620047_7_44799406_5UTR_010db2 (92-107),P62937 (130-145),P62937-2 (70-85)	981.496	2	FE	F143708.dat	Human_RIBseq_uni_iso_2019_04.fasta	Human_RIBseq_uni_iso	7	Chymotrypsin
F000651_1p_uPAC8_CMB-548_KRGEV_COFRADIC_fr_A3_b_14389_20649_1_2.mgf	ENST00000358455_21_18857794_ntr_011db2	GKVKEGMNIVEAMERF	NH2-GK<AcD4*>VK<AcD4*>EGM<Mox*>NIVEAM<Mox*>ERF-COOH	NH2-GK<AcD4*>VK<AcD4*>EGM<Mox*>NIVEAM<Mox*>ERF-COOH	125	140	ENST00000358455_21_18857794_ntr_011db2|ENSG00000198618 GTG NA 0 -1 [ENST00000468812_7_44796740_CDS_db3]	COFRADIC- chymotrypsin Annelies	95	52	0.01	1960.98	1960.98	ENST00000358455_21_18857848_ntr_011db2 (107-122),ENST00000358455_21_18857869_ntr_100db1 (100-115),ENST00000415933_7_44801288_3UTR_100db1 (9-24),ENST00000468812_7_44796752_CDS_001db3 (121-136),ENST00000489459_7_44799259_5UTR_100db1 (103-118),ENST00000620047_7_44799406_5UTR_010db2 (92-107),P62937 (130-145),P62937-2 (70-85)	981.496	2	FE	F143688.dat	Human_RIBseq_uni_iso_2019_04.fasta	Human_RIBseq_uni_iso	7	Chymotrypsin
F000653_1p_uPAC8_CMB-548_KRGEV_COFRADIC_fr_A4_b_16403_22139.22187_2_2.mgf	ENST00000358455_21_18857794_ntr_011db2	GKVKEGMNIVEAMERF	NH2-GK<AcD4*>VK<AcD4*>EGM<Mox*>NIVEAM<Mox*>ERF-COOH	NH2-GK<AcD4*>VK<AcD4*>EGM<Mox*>NIVEAM<Mox*>ERF-COOH	125	140	ENST00000358455_21_18857794_ntr_011db2|ENSG00000198618 GTG NA 0 -1 [ENST00000468812_7_44796740_CDS_db3]	COFRADIC- chymotrypsin Annelies	69	52	0.01	1960.98	1960.98	ENST00000358455_21_18857848_ntr_011db2 (107-122),ENST00000358455_21_18857869_ntr_100db1 (100-115),ENST00000415933_7_44801288_3UTR_100db1 (9-24),ENST00000468812_7_44796752_CDS_001db3 (121-136),ENST00000489459_7_44799259_5UTR_100db1 (103-118),ENST00000620047_7_44799406_5UTR_010db2 (92-107),P62937 (130-145),P62937-2 (70-85)	981.497	2	FE	F143691.dat	Human_RIBseq_uni_iso_2019_04.fasta	Human_RIBseq_uni_iso	7	Chymotrypsin
F000663_1p_uPAC8_CMB-548_KRGEV_COFRADIC_fr_A8_b_27943_30059_1_2.mgf	ENST00000358455_21_18857794_ntr_011db2	GKVKEGMNIVEAMERF	AcD4-GK<AcD4*>VK<AcD4*>EGM<Mox*>NIVEAM<Mox*>ERF-COOH	AcD4-GK<AcD4*>VK<AcD4*>EGM<Mox*>NIVEAM<Mox*>ERF-COOH	125	140	ENST00000358455_21_18857794_ntr_011db2|ENSG00000198618 GTG NA 0 -1 [ENST00000468812_7_44796740_CDS_db3]	COFRADIC- chymotrypsin Annelies	54	52	0.01	2007.01	2007.02	ENST00000358455_21_18857848_ntr_011db2 (107-122),ENST00000358455_21_18857869_ntr_100db1 (100-115),ENST00000415933_7_44801288_3UTR_100db1 (9-24),ENST00000468812_7_44796752_CDS_001db3 (121-136),ENST00000489459_7_44799259_5UTR_100db1 (103-118),ENST00000620047_7_44799406_5UTR_010db2 (92-107),P62937 (130-145),P62937-2 (70-85)	1004.52	2	FE	F143706.dat	Human_RIBseq_uni_iso_2019_04.fasta	Human_RIBseq_uni_iso	7	Chymotrypsin
F000653_1p_uPAC8_CMB-548_KRGEV_COFRADIC_fr_A4_b_15907_21729_1_2.mgf	ENST00000358455_21_18857794_ntr_011db2	GKVKEGMNIVEAMERF	NH2-GK<AcD4*>VK<AcD4*>EGM<Mox*>NIVEAM<Mox*>ERF-COOH	NH2-GK<AcD4*>VK<AcD4*>EGM<Mox*>NIVEAM<Mox*>ERF-COOH	125	140	ENST00000358455_21_18857794_ntr_011db2|ENSG00000198618 GTG NA 0 -1 [ENST00000468812_7_44796740_CDS_db3]	COFRADIC- chymotrypsin Annelies	100	52	0.01	1960.98	1960.98	ENST00000358455_21_18857848_ntr_011db2 (107-122),ENST00000358455_21_18857869_ntr_100db1 (100-115),ENST00000415933_7_44801288_3UTR_100db1 (9-24),ENST00000468812_7_44796752_CDS_001db3 (121-136),ENST00000489459_7_44799259_5UTR_100db1 (103-118),ENST00000620047_7_44799406_5UTR_010db2 (92-107),P62937 (130-145),P62937-2 (70-85)	981.496	2	FE	F143691.dat	Human_RIBseq_uni_iso_2019_04.fasta	Human_RIBseq_uni_iso	7	Chymotrypsin
F000663_1p_uPAC8_CMB-548_KRGEV_COFRADIC_fr_A8_b_21336_25126_1_2.mgf	ENST00000358455_21_18857794_ntr_011db2	GKVKEGMNIVEAMERF	NH2-GK<AcD4*>VK<AcD4*>EGM<Mox*>NIVEAM<Mox*>ERF-COOH	NH2-GK<AcD4*>VK<AcD4*>EGM<Mox*>NIVEAM<Mox*>ERF-COOH	125	140	ENST00000358455_21_18857794_ntr_011db2|ENSG00000198618 GTG NA 0 -1 [ENST00000468812_7_44796740_CDS_db3]	COFRADIC- chymotrypsin Annelies	80	52	0.01	1960.98	1960.98	ENST00000358455_21_18857848_ntr_011db2 (107-122),ENST00000358455_21_18857869_ntr_100db1 (100-115),ENST00000415933_7_44801288_3UTR_100db1 (9-24),ENST00000468812_7_44796752_CDS_001db3 (121-136),ENST00000489459_7_44799259_5UTR_100db1 (103-118),ENST00000620047_7_44799406_5UTR_010db2 (92-107),P62937 (130-145),P62937-2 (70-85)	981.497	2	FE	F143706.dat	Human_RIBseq_uni_iso_2019_04.fasta	Human_RIBseq_uni_iso	7	Chymotrypsin
F000657_1p_uPAC8_CMB-548_KRGEV_COFRADIC_fr_A6_b_14214_20539_1_2.mgf	ENST00000358455_21_18857794_ntr_011db2	GKVKEGMNIVEAMERF	NH2-GK<AcD4*>VK<AcD4*>EGM<Mox*>NIVEAM<Mox*>ERF-COOH	NH2-GK<AcD4*>VK<AcD4*>EGM<Mox*>NIVEAM<Mox*>ERF-COOH	125	140	ENST00000358455_21_18857794_ntr_011db2|ENSG00000198618 GTG NA 0 -1 [ENST00000468812_7_44796740_CDS_db3]	COFRADIC- chymotrypsin Annelies	61	53	0.01	1960.98	1961.98	ENST00000358455_21_18857848_ntr_011db2 (107-122),ENST00000358455_21_18857869_ntr_100db1 (100-115),ENST00000415933_7_44801288_3UTR_100db1 (9-24),ENST00000468812_7_44796752_CDS_001db3 (121-136),ENST00000489459_7_44799259_5UTR_100db1 (103-118),ENST00000620047_7_44799406_5UTR_010db2 (92-107),P62937 (130-145),P62937-2 (70-85)	981.999	2	FE	F143699.dat	Human_RIBseq_uni_iso_2019_04.fasta	Human_RIBseq_uni_iso	7	Chymotrypsin
F000671_1p_uPAC8_CMB-548_KRGEV_COFRADIC_fr_A12_b_9274_18436_1_2.mgf	ENST00000358455_21_18857794_ntr_011db2	GKVKEGMNIVEAMERF	NH2-GK<AcD4*>VK<AcD4*>EGM<Mox*>NIVEAM<Mox*>ERF-COOH	NH2-GK<AcD4*>VK<AcD4*>EGM<Mox*>NIVEAM<Mox*>ERF-COOH	125	140	ENST00000358455_21_18857794_ntr_011db2|ENSG00000198618 GTG NA 0 -1 [ENST00000468812_7_44796740_CDS_db3]	COFRADIC- chymotrypsin Annelies	100	52	0.01	1960.98	1960.98	ENST00000358455_21_18857848_ntr_011db2 (107-122),ENST00000358455_21_18857869_ntr_100db1 (100-115),ENST00000415933_7_44801288_3UTR_100db1 (9-24),ENST00000468812_7_44796752_CDS_001db3 (121-136),ENST00000489459_7_44799259_5UTR_100db1 (103-118),ENST00000620047_7_44799406_5UTR_010db2 (92-107),P62937 (130-145),P62937-2 (70-85)	981.496	2	FE	F143718.dat	Human_RIBseq_uni_iso_2019_04.fasta	Human_RIBseq_uni_iso	7	Chymotrypsin
F000667_1p_uPAC8_CMB-548_KRGEV_COFRADIC_fr_A10_b_20055_24329_1_2.mgf	ENST00000358455_21_18857794_ntr_011db2	GKVKEGMNIVEAMERF	NH2-GK<AcD4*>VK<AcD4*>EGM<Mox*>NIVEAM<Mox*>ERF-COOH	NH2-GK<AcD4*>VK<AcD4*>EGM<Mox*>NIVEAM<Mox*>ERF-COOH	125	140	ENST00000358455_21_18857794_ntr_011db2|ENSG00000198618 GTG NA 0 -1 [ENST00000468812_7_44796740_CDS_db3]	COFRADIC- chymotrypsin Annelies	92	52	0.01	1960.98	1960.98	ENST00000358455_21_18857848_ntr_011db2 (107-122),ENST00000358455_21_18857869_ntr_100db1 (100-115),ENST00000415933_7_44801288_3UTR_100db1 (9-24),ENST00000468812_7_44796752_CDS_001db3 (121-136),ENST00000489459_7_44799259_5UTR_100db1 (103-118),ENST00000620047_7_44799406_5UTR_010db2 (92-107),P62937 (130-145),P62937-2 (70-85)	981.496	2	FE	F143712.dat	Human_RIBseq_uni_iso_2019_04.fasta	Human_RIBseq_uni_iso	7	Chymotrypsin
F000655_1p_uPAC8_CMB-548_KRGEV_COFRADIC_fr_A5_b_14535_20614_1_2.mgf	ENST00000358455_21_18857794_ntr_011db2	GKVKEGMNIVEAMERF	NH2-GK<AcD4*>VK<AcD4*>EGM<Mox*>NIVEAM<Mox*>ERF-COOH	NH2-GK<AcD4*>VK<AcD4*>EGM<Mox*>NIVEAM<Mox*>ERF-COOH	125	140	ENST00000358455_21_18857794_ntr_011db2|ENSG00000198618 GTG NA 0 -1 [ENST00000468812_7_44796740_CDS_db3]	COFRADIC- chymotrypsin Annelies	100	52	0.01	1960.98	1960.98	ENST00000358455_21_18857848_ntr_011db2 (107-122),ENST00000358455_21_18857869_ntr_100db1 (100-115),ENST00000415933_7_44801288_3UTR_100db1 (9-24),ENST00000468812_7_44796752_CDS_001db3 (121-136),ENST00000489459_7_44799259_5UTR_100db1 (103-118),ENST00000620047_7_44799406_5UTR_010db2 (92-107),P62937 (130-145),P62937-2 (70-85)	981.496	2	FE	F143696.dat	Human_RIBseq_uni_iso_2019_04.fasta	Human_RIBseq_uni_iso	7	Chymotrypsin
F000669_1p_uPAC8_CMB-548_KRGEV_COFRADIC_fr_A11_b_11601_19629_1_2.mgf	ENST00000358455_21_18857794_ntr_011db2	GKVKEGMNIVEAMERF	NH2-GK<AcD4*>VK<AcD4*>EGM<Mox*>NIVEAM<Mox*>ERF-COOH	NH2-GK<AcD4*>VK<AcD4*>EGM<Mox*>NIVEAM<Mox*>ERF-COOH	125	140	ENST00000358455_21_18857794_ntr_011db2|ENSG00000198618 GTG NA 0 -1 [ENST00000468812_7_44796740_CDS_db3]	COFRADIC- chymotrypsin Annelies	119	52	0.01	1960.98	1960.98	ENST00000358455_21_18857848_ntr_011db2 (107-122),ENST00000358455_21_18857869_ntr_100db1 (100-115),ENST00000415933_7_44801288_3UTR_100db1 (9-24),ENST00000468812_7_44796752_CDS_001db3 (121-136),ENST00000489459_7_44799259_5UTR_100db1 (103-118),ENST00000620047_7_44799406_5UTR_010db2 (92-107),P62937 (130-145),P62937-2 (70-85)	981.496	2	FE	F143715.dat	Human_RIBseq_uni_iso_2019_04.fasta	Human_RIBseq_uni_iso	7	Chymotrypsin
F000667_1p_uPAC8_CMB-548_KRGEV_COFRADIC_fr_A10_b_21026_25126_1_2.mgf	ENST00000358455_21_18857794_ntr_011db2	GKVKEGMNIVEAMERF	NH2-GK<AcD4*>VK<AcD4*>EGM<Mox*>NIVEAM<Mox*>ERF-COOH	NH2-GK<AcD4*>VK<AcD4*>EGM<Mox*>NIVEAM<Mox*>ERF-COOH	125	140	ENST00000358455_21_18857794_ntr_011db2|ENSG00000198618 GTG NA 0 -1 [ENST00000468812_7_44796740_CDS_db3]	COFRADIC- chymotrypsin Annelies	97	52	0.01	1960.98	1960.98	ENST00000358455_21_18857848_ntr_011db2 (107-122),ENST00000358455_21_18857869_ntr_100db1 (100-115),ENST00000415933_7_44801288_3UTR_100db1 (9-24),ENST00000468812_7_44796752_CDS_001db3 (121-136),ENST00000489459_7_44799259_5UTR_100db1 (103-118),ENST00000620047_7_44799406_5UTR_010db2 (92-107),P62937 (130-145),P62937-2 (70-85)	981.496	2	FE	F143712.dat	Human_RIBseq_uni_iso_2019_04.fasta	Human_RIBseq_uni_iso	7	Chymotrypsin
F000657_1p_uPAC8_CMB-548_KRGEV_COFRADIC_fr_A6_b_15440_21593_1_2.mgf	ENST00000358455_21_18857794_ntr_011db2	GKVKEGMNIVEAMERF	NH2-GK<AcD4*>VK<AcD4*>EGM<Mox*>NIVEAM<Mox*>ERF-COOH	NH2-GK<AcD4*>VK<AcD4*>EGM<Mox*>NIVEAM<Mox*>ERF-COOH	125	140	ENST00000358455_21_18857794_ntr_011db2|ENSG00000198618 GTG NA 0 -1 [ENST00000468812_7_44796740_CDS_db3]	COFRADIC- chymotrypsin Annelies	60	52	0.01	1960.98	1960.98	ENST00000358455_21_18857848_ntr_011db2 (107-122),ENST00000358455_21_18857869_ntr_100db1 (100-115),ENST00000415933_7_44801288_3UTR_100db1 (9-24),ENST00000468812_7_44796752_CDS_001db3 (121-136),ENST00000489459_7_44799259_5UTR_100db1 (103-118),ENST00000620047_7_44799406_5UTR_010db2 (92-107),P62937 (130-145),P62937-2 (70-85)	981.495	2	FE	F143699.dat	Human_RIBseq_uni_iso_2019_04.fasta	Human_RIBseq_uni_iso	7	Chymotrypsin
F000655_1p_uPAC8_CMB-548_KRGEV_COFRADIC_fr_A5_b_15763_21560_1_2.mgf	ENST00000358455_21_18857794_ntr_011db2	GKVKEGMNIVEAMERF	NH2-GK<AcD4*>VK<AcD4*>EGM<Mox*>NIVEAM<Mox*>ERF-COOH	NH2-GK<AcD4*>VK<AcD4*>EGM<Mox*>NIVEAM<Mox*>ERF-COOH	125	140	ENST00000358455_21_18857794_ntr_011db2|ENSG00000198618 GTG NA 0 -1 [ENST00000468812_7_44796740_CDS_db3]	COFRADIC- chymotrypsin Annelies	89	52	0.01	1960.98	1960.98	ENST00000358455_21_18857848_ntr_011db2 (107-122),ENST00000358455_21_18857869_ntr_100db1 (100-115),ENST00000415933_7_44801288_3UTR_100db1 (9-24),ENST00000468812_7_44796752_CDS_001db3 (121-136),ENST00000489459_7_44799259_5UTR_100db1 (103-118),ENST00000620047_7_44799406_5UTR_010db2 (92-107),P62937 (130-145),P62937-2 (70-85)	981.496	2	FE	F143696.dat	Human_RIBseq_uni_iso_2019_04.fasta	Human_RIBseq_uni_iso	7	Chymotrypsin
F000671_1p_uPAC8_CMB-548_KRGEV_COFRADIC_fr_A12_b_9893_19069_1_2.mgf	ENST00000358455_21_18857794_ntr_011db2	GKVKEGMNIVEAMERF	NH2-GK<AcD4*>VK<AcD4*>EGM<Mox*>NIVEAM<Mox*>ERF-COOH	NH2-GK<AcD4*>VK<AcD4*>EGM<Mox*>NIVEAM<Mox*>ERF-COOH	125	140	ENST00000358455_21_18857794_ntr_011db2|ENSG00000198618 GTG NA 0 -1 [ENST00000468812_7_44796740_CDS_db3]	COFRADIC- chymotrypsin Annelies	81	52	0.01	1960.98	1960.97	ENST00000358455_21_18857848_ntr_011db2 (107-122),ENST00000358455_21_18857869_ntr_100db1 (100-115),ENST00000415933_7_44801288_3UTR_100db1 (9-24),ENST00000468812_7_44796752_CDS_001db3 (121-136),ENST00000489459_7_44799259_5UTR_100db1 (103-118),ENST00000620047_7_44799406_5UTR_010db2 (92-107),P62937 (130-145),P62937-2 (70-85)	981.493	2	FE	F143718.dat	Human_RIBseq_uni_iso_2019_04.fasta	Human_RIBseq_uni_iso	7	Chymotrypsin
F000663_1p_uPAC8_CMB-548_KRGEV_COFRADIC_fr_A8_b_28754_30681_1_2.mgf	ENST00000358455_21_18857794_ntr_011db2	GKVKEGMNIVEAMERF	AcD4-GK<AcD4*>VK<AcD4*>EGM<Mox*>NIVEAM<Mox*>ERF-COOH	AcD4-GK<AcD4*>VK<AcD4*>EGM<Mox*>NIVEAM<Mox*>ERF-COOH	125	140	ENST00000358455_21_18857794_ntr_011db2|ENSG00000198618 GTG NA 0 -1 [ENST00000468812_7_44796740_CDS_db3]	COFRADIC- chymotrypsin Annelies	68	52	0.01	2007.01	2006.99	ENST00000358455_21_18857848_ntr_011db2 (107-122),ENST00000358455_21_18857869_ntr_100db1 (100-115),ENST00000415933_7_44801288_3UTR_100db1 (9-24),ENST00000468812_7_44796752_CDS_001db3 (121-136),ENST00000489459_7_44799259_5UTR_100db1 (103-118),ENST00000620047_7_44799406_5UTR_010db2 (92-107),P62937 (130-145),P62937-2 (70-85)	1004.5	2	FE	F143706.dat	Human_RIBseq_uni_iso_2019_04.fasta	Human_RIBseq_uni_iso	7	Chymotrypsin
F000667_1p_uPAC8_CMB-548_KRGEV_COFRADIC_fr_A10_b_21648_25632_1_2.mgf	ENST00000358455_21_18857794_ntr_011db2	GKVKEGMNIVEAMERF	NH2-GK<AcD4*>VK<AcD4*>EGM<Mox*>NIVEAM<Mox*>ERF-COOH	NH2-GK<AcD4*>VK<AcD4*>EGM<Mox*>NIVEAM<Mox*>ERF-COOH	125	140	ENST00000358455_21_18857794_ntr_011db2|ENSG00000198618 GTG NA 0 -1 [ENST00000468812_7_44796740_CDS_db3]	COFRADIC- chymotrypsin Annelies	72	52	0.01	1960.98	1961.97	ENST00000358455_21_18857848_ntr_011db2 (107-122),ENST00000358455_21_18857869_ntr_100db1 (100-115),ENST00000415933_7_44801288_3UTR_100db1 (9-24),ENST00000468812_7_44796752_CDS_001db3 (121-136),ENST00000489459_7_44799259_5UTR_100db1 (103-118),ENST00000620047_7_44799406_5UTR_010db2 (92-107),P62937 (130-145),P62937-2 (70-85)	981.994	2	FE	F143712.dat	Human_RIBseq_uni_iso_2019_04.fasta	Human_RIBseq_uni_iso	7	Chymotrypsin
F000663_1p_uPAC8_CMB-548_KRGEV_COFRADIC_fr_A8_b_20063_24110_1_2.mgf	ENST00000358455_21_18857794_ntr_011db2	GKVKEGMNIVEAMERF	NH2-GK<AcD4*>VK<AcD4*>EGM<Mox*>NIVEAM<Mox*>ERF-COOH	NH2-GK<AcD4*>VK<AcD4*>EGM<Mox*>NIVEAM<Mox*>ERF-COOH	125	140	ENST00000358455_21_18857794_ntr_011db2|ENSG00000198618 GTG NA 0 -1 [ENST00000468812_7_44796740_CDS_db3]	COFRADIC- chymotrypsin Annelies	108	52	0.01	1960.98	1960.98	ENST00000358455_21_18857848_ntr_011db2 (107-122),ENST00000358455_21_18857869_ntr_100db1 (100-115),ENST00000415933_7_44801288_3UTR_100db1 (9-24),ENST00000468812_7_44796752_CDS_001db3 (121-136),ENST00000489459_7_44799259_5UTR_100db1 (103-118),ENST00000620047_7_44799406_5UTR_010db2 (92-107),P62937 (130-145),P62937-2 (70-85)	981.496	2	FE	F143706.dat	Human_RIBseq_uni_iso_2019_04.fasta	Human_RIBseq_uni_iso	7	Chymotrypsin
F000669_1p_uPAC8_CMB-548_KRGEV_COFRADIC_fr_A11_b_12478_20421_1_2.mgf	ENST00000358455_21_18857794_ntr_011db2	GKVKEGMNIVEAMERF	NH2-GK<AcD4*>VK<AcD4*>EGM<Mox*>NIVEAM<Mox*>ERF-COOH	NH2-GK<AcD4*>VK<AcD4*>EGM<Mox*>NIVEAM<Mox*>ERF-COOH	125	140	ENST00000358455_21_18857794_ntr_011db2|ENSG00000198618 GTG NA 0 -1 [ENST00000468812_7_44796740_CDS_db3]	COFRADIC- chymotrypsin Annelies	103	52	0.01	1960.98	1960.98	ENST00000358455_21_18857848_ntr_011db2 (107-122),ENST00000358455_21_18857869_ntr_100db1 (100-115),ENST00000415933_7_44801288_3UTR_100db1 (9-24),ENST00000468812_7_44796752_CDS_001db3 (121-136),ENST00000489459_7_44799259_5UTR_100db1 (103-118),ENST00000620047_7_44799406_5UTR_010db2 (92-107),P62937 (130-145),P62937-2 (70-85)	981.496	2	FE	F143715.dat	Human_RIBseq_uni_iso_2019_04.fasta	Human_RIBseq_uni_iso	7	Chymotrypsin
F000665_1p_uPAC8_CMB-548_KRGEV_COFRADIC_fr_A9_b_21888_25335_1_2.mgf	ENST00000358455_21_18857794_ntr_011db2	GKVKEGMNIVEAMERF	NH2-GK<AcD4*>VK<AcD4*>EGM<Mox*>NIVEAM<Mox*>ERF-COOH	NH2-GK<AcD4*>VK<AcD4*>EGM<Mox*>NIVEAM<Mox*>ERF-COOH	125	140	ENST00000358455_21_18857794_ntr_011db2|ENSG00000198618 GTG NA 0 -1 [ENST00000468812_7_44796740_CDS_db3]	COFRADIC- chymotrypsin Annelies	69	53	0.01	1960.98	1961.98	ENST00000358455_21_18857848_ntr_011db2 (107-122),ENST00000358455_21_18857869_ntr_100db1 (100-115),ENST00000415933_7_44801288_3UTR_100db1 (9-24),ENST00000468812_7_44796752_CDS_001db3 (121-136),ENST00000489459_7_44799259_5UTR_100db1 (103-118),ENST00000620047_7_44799406_5UTR_010db2 (92-107),P62937 (130-145),P62937-2 (70-85)	981.998	2	FE	F143708.dat	Human_RIBseq_uni_iso_2019_04.fasta	Human_RIBseq_uni_iso	7	Chymotrypsin
F000665_1p_uPAC8_CMB-548_KRGEV_COFRADIC_fr_A9_b_20391_24141_1_2.mgf	ENST00000358455_21_18857794_ntr_011db2	GKVKEGMNIVEAMERF	NH2-GK<AcD4*>VK<AcD4*>EGM<Mox*>NIVEAM<Mox*>ERF-COOH	NH2-GK<AcD4*>VK<AcD4*>EGM<Mox*>NIVEAM<Mox*>ERF-COOH	125	140	ENST00000358455_21_18857794_ntr_011db2|ENSG00000198618 GTG NA 0 -1 [ENST00000468812_7_44796740_CDS_db3]	COFRADIC- chymotrypsin Annelies	108	52	0.01	1960.98	1960.98	ENST00000358455_21_18857848_ntr_011db2 (107-122),ENST00000358455_21_18857869_ntr_100db1 (100-115),ENST00000415933_7_44801288_3UTR_100db1 (9-24),ENST00000468812_7_44796752_CDS_001db3 (121-136),ENST00000489459_7_44799259_5UTR_100db1 (103-118),ENST00000620047_7_44799406_5UTR_010db2 (92-107),P62937 (130-145),P62937-2 (70-85)	981.496	2	FE	F143708.dat	Human_RIBseq_uni_iso_2019_04.fasta	Human_RIBseq_uni_iso	7	Chymotrypsin
F000661_1p_uPAC8_CMB-548_KRGEV_COFRADIC_fr_A7_b_29242_30388_1_2.mgf	ENST00000358455_21_18857794_ntr_011db2	GKVKEGMNIVEAMERF	AcD4-GK<AcD4*>VK<AcD4*>EGM<Mox*>NIVEAM<Mox*>ERF-COOH	AcD4-GK<AcD4*>VK<AcD4*>EGM<Mox*>NIVEAM<Mox*>ERF-COOH	125	140	ENST00000358455_21_18857794_ntr_011db2|ENSG00000198618 GTG NA 0 -1 [ENST00000468812_7_44796740_CDS_db3]	COFRADIC- chymotrypsin Annelies	62	52	0.01	2007.01	2007.01	ENST00000358455_21_18857848_ntr_011db2 (107-122),ENST00000358455_21_18857869_ntr_100db1 (100-115),ENST00000415933_7_44801288_3UTR_100db1 (9-24),ENST00000468812_7_44796752_CDS_001db3 (121-136),ENST00000489459_7_44799259_5UTR_100db1 (103-118),ENST00000620047_7_44799406_5UTR_010db2 (92-107),P62937 (130-145),P62937-2 (70-85)	1004.51	2	FE	F143702.dat	Human_RIBseq_uni_iso_2019_04.fasta	Human_RIBseq_uni_iso	7	Chymotrypsin
F000707_1p_uPAC8_CMB-548_KRGEV_COFRADIC_fr_C3_b_20789_24517_1_2.mgf	ENST00000358455_21_18857794_ntr_011db2	GKVKEGMNIVEAMERF	NH2-GK<AcD4*>VK<AcD4*>EGM<Mox*>NIVEAM<Mox*>ERF-COOH	NH2-GK<AcD4*>VK<AcD4*>EGM<Mox*>NIVEAM<Mox*>ERF-COOH	125	140	ENST00000358455_21_18857794_ntr_011db2|ENSG00000198618 GTG NA 0 -1 [ENST00000468812_7_44796740_CDS_db3]	COFRADIC- chymotrypsin Annelies	67	53	0.01	1960.98	1961.98	ENST00000358455_21_18857848_ntr_011db2 (107-122),ENST00000358455_21_18857869_ntr_100db1 (100-115),ENST00000415933_7_44801288_3UTR_100db1 (9-24),ENST00000468812_7_44796752_CDS_001db3 (121-136),ENST00000489459_7_44799259_5UTR_100db1 (103-118),ENST00000620047_7_44799406_5UTR_010db2 (92-107),P62937 (130-145),P62937-2 (70-85)	981.998	2	FE	F143758.dat	Human_RIBseq_uni_iso_2019_04.fasta	Human_RIBseq_uni_iso	7	Chymotrypsin
F000695_1p_uPAC8_CMB-548_KRGEV_COFRADIC_fr_B10_b_13827_20070_1_2.mgf	ENST00000358455_21_18857794_ntr_011db2	GKVKEGMNIVEAMERF	NH2-GK<AcD4*>VK<AcD4*>EGM<Mox*>NIVEAM<Mox*>ERF-COOH	NH2-GK<AcD4*>VK<AcD4*>EGM<Mox*>NIVEAM<Mox*>ERF-COOH	125	140	ENST00000358455_21_18857794_ntr_011db2|ENSG00000198618 GTG NA 0 -1 [ENST00000468812_7_44796740_CDS_db3]	COFRADIC- chymotrypsin Annelies	91	52	0.01	1960.98	1960.98	ENST00000358455_21_18857848_ntr_011db2 (107-122),ENST00000358455_21_18857869_ntr_100db1 (100-115),ENST00000415933_7_44801288_3UTR_100db1 (9-24),ENST00000468812_7_44796752_CDS_001db3 (121-136),ENST00000489459_7_44799259_5UTR_100db1 (103-118),ENST00000620047_7_44799406_5UTR_010db2 (92-107),P62937 (130-145),P62937-2 (70-85)	981.496	2	FE	F143747.dat	Human_RIBseq_uni_iso_2019_04.fasta	Human_RIBseq_uni_iso	7	Chymotrypsin
F000709_1p_uPAC8_CMB-548_KRGEV_COFRADIC_fr_C4_b_19450_23466_1_2.mgf	ENST00000358455_21_18857794_ntr_011db2	GKVKEGMNIVEAMERF	NH2-GK<AcD4*>VK<AcD4*>EGM<Mox*>NIVEAM<Mox*>ERF-COOH	NH2-GK<AcD4*>VK<AcD4*>EGM<Mox*>NIVEAM<Mox*>ERF-COOH	125	140	ENST00000358455_21_18857794_ntr_011db2|ENSG00000198618 GTG NA 0 -1 [ENST00000468812_7_44796740_CDS_db3]	COFRADIC- chymotrypsin Annelies	79	52	0.01	1960.98	1960.98	ENST00000358455_21_18857848_ntr_011db2 (107-122),ENST00000358455_21_18857869_ntr_100db1 (100-115),ENST00000415933_7_44801288_3UTR_100db1 (9-24),ENST00000468812_7_44796752_CDS_001db3 (121-136),ENST00000489459_7_44799259_5UTR_100db1 (103-118),ENST00000620047_7_44799406_5UTR_010db2 (92-107),P62937 (130-145),P62937-2 (70-85)	981.496	2	FE	F143761.dat	Human_RIBseq_uni_iso_2019_04.fasta	Human_RIBseq_uni_iso	7	Chymotrypsin
F000707_1p_uPAC8_CMB-548_KRGEV_COFRADIC_fr_C3_b_20297_24117.24149_2_2.mgf	ENST00000358455_21_18857794_ntr_011db2	GKVKEGMNIVEAMERF	NH2-GK<AcD4*>VK<AcD4*>EGM<Mox*>NIVEAM<Mox*>ERF-COOH	NH2-GK<AcD4*>VK<AcD4*>EGM<Mox*>NIVEAM<Mox*>ERF-COOH	125	140	ENST00000358455_21_18857794_ntr_011db2|ENSG00000198618 GTG NA 0 -1 [ENST00000468812_7_44796740_CDS_db3]	COFRADIC- chymotrypsin Annelies	67	52	0.01	1960.98	1960.98	ENST00000358455_21_18857848_ntr_011db2 (107-122),ENST00000358455_21_18857869_ntr_100db1 (100-115),ENST00000415933_7_44801288_3UTR_100db1 (9-24),ENST00000468812_7_44796752_CDS_001db3 (121-136),ENST00000489459_7_44799259_5UTR_100db1 (103-118),ENST00000620047_7_44799406_5UTR_010db2 (92-107),P62937 (130-145),P62937-2 (70-85)	981.497	2	FE	F143758.dat	Human_RIBseq_uni_iso_2019_04.fasta	Human_RIBseq_uni_iso	7	Chymotrypsin
F000709_1p_uPAC8_CMB-548_KRGEV_COFRADIC_fr_C4_b_11856_17350_1_2.mgf	ENST00000415278_1_96447671_ntr_100db1	GNVAGDSKNDPPMEAAGF	NH2-GNVAGDSK<AcD4*>NDPPM<Mox*>EAAGF-COOH	NH2-GNVAGDSK<AcD4*>NDPPM<Mox*>EAAGF-COOH	76	93	ENST00000415278_1_96447671_ntr_100db1|ENSG00000228502 CTG NA +1 0 -1	COFRADIC- chymotrypsin Annelies	70	49	0.01	1837.81	1837.81	ENST00000436459_9_133019492_ntr_100db1 (321-338),ENST00000436459_9_133019600_ntr_100db1 (285-302),ENST00000436459_9_133020215_ntr_100db1 (80-97),ENST00000443590_2_106697921_ntr_010db2 (57-74),ENST00000443590_2_106698026_ntr_001db3 (92-109),ENST00000443590_2_106698083_ntr_011db2 (111-128),ENST00000610520_6_73520026_aTIS_111db1 (302-319),ENST00000615060_6_73520026_aTIS_111db1 (321-338),P68104 (323-…	919.911	2	FE	F143761.dat	Human_RIBseq_uni_iso_2019_04.fasta	Human_RIBseq_uni_iso	7	Chymotrypsin
F000707_1p_uPAC8_CMB-548_KRGEV_COFRADIC_fr_C3_b_13312_18352_1_2.mgf	ENST00000415278_1_96447671_ntr_100db1	GNVAGDSKNDPPMEAAGF	NH2-GNVAGDSK<AcD4*>NDPPM<Mox*>EAAGF-COOH	NH2-GNVAGDSK<AcD4*>NDPPM<Mox*>EAAGF-COOH	76	93	ENST00000415278_1_96447671_ntr_100db1|ENSG00000228502 CTG NA +1 0 -1	COFRADIC- chymotrypsin Annelies	68	49	0.01	1837.81	1837.81	ENST00000436459_9_133019492_ntr_100db1 (321-338),ENST00000436459_9_133019600_ntr_100db1 (285-302),ENST00000436459_9_133020215_ntr_100db1 (80-97),ENST00000443590_2_106697921_ntr_010db2 (57-74),ENST00000443590_2_106698026_ntr_001db3 (92-109),ENST00000443590_2_106698083_ntr_011db2 (111-128),ENST00000610520_6_73520026_aTIS_111db1 (302-319),ENST00000615060_6_73520026_aTIS_111db1 (321-338),P68104 (323-…	919.911	2	FE	F143758.dat	Human_RIBseq_uni_iso_2019_04.fasta	Human_RIBseq_uni_iso	7	Chymotrypsin
F000709_1p_uPAC8_CMB-548_KRGEV_COFRADIC_fr_C4_b_12821_18119_1_2.mgf	ENST00000415278_1_96447671_ntr_100db1	GNVAGDSKNDPPMEAAGF	NH2-GNVAGDSK<AcD4*>NDPPM<Mox*>EAAGF-COOH	NH2-GNVAGDSK<AcD4*>NDPPM<Mox*>EAAGF-COOH	76	93	ENST00000415278_1_96447671_ntr_100db1|ENSG00000228502 CTG NA +1 0 -1	COFRADIC- chymotrypsin Annelies	81	49	0.01	1837.81	1837.81	ENST00000436459_9_133019492_ntr_100db1 (321-338),ENST00000436459_9_133019600_ntr_100db1 (285-302),ENST00000436459_9_133020215_ntr_100db1 (80-97),ENST00000443590_2_106697921_ntr_010db2 (57-74),ENST00000443590_2_106698026_ntr_001db3 (92-109),ENST00000443590_2_106698083_ntr_011db2 (111-128),ENST00000610520_6_73520026_aTIS_111db1 (302-319),ENST00000615060_6_73520026_aTIS_111db1 (321-338),P68104 (323-…	919.911	2	FE	F143761.dat	Human_RIBseq_uni_iso_2019_04.fasta	Human_RIBseq_uni_iso	7	Chymotrypsin
F000707_1p_uPAC8_CMB-548_KRGEV_COFRADIC_fr_C3_b_13887_18775_1_2.mgf	ENST00000415278_1_96447671_ntr_100db1	GNVAGDSKNDPPMEAAGF	NH2-GNVAGDSK<AcD4*>NDPPM<Mox*>EAAGF-COOH	NH2-GNVAGDSK<AcD4*>NDPPM<Mox*>EAAGF-COOH	76	93	ENST00000415278_1_96447671_ntr_100db1|ENSG00000228502 CTG NA +1 0 -1	COFRADIC- chymotrypsin Annelies	55	49	0.01	1837.81	1837.81	ENST00000436459_9_133019492_ntr_100db1 (321-338),ENST00000436459_9_133019600_ntr_100db1 (285-302),ENST00000436459_9_133020215_ntr_100db1 (80-97),ENST00000443590_2_106697921_ntr_010db2 (57-74),ENST00000443590_2_106698026_ntr_001db3 (92-109),ENST00000443590_2_106698083_ntr_011db2 (111-128),ENST00000610520_6_73520026_aTIS_111db1 (302-319),ENST00000615060_6_73520026_aTIS_111db1 (321-338),P68104 (323-…	919.912	2	FE	F143758.dat	Human_RIBseq_uni_iso_2019_04.fasta	Human_RIBseq_uni_iso	7	Chymotrypsin
F000717_1p_uPAC8_CMB-548_KRGEV_COFRADIC_fr_C7_b_8868_13682_1_2.mgf	ENST00000338447_11_63939064_ntr_100db1	GRKSSKAKEKKQ	AcD4-GRK<AcD4*>SSK<AcD4*>AK<AcD4*>EK<AcD4*>K<AcD4*>Q-COOH	AcD4-GRK<AcD4*>SSK<AcD4*>AK<AcD4*>EK<AcD4*>K<AcD4*>Q-COOH	13	24	ENST00000338447_11_63939064_ntr_100db1|ENSG00000110583 GTG NA 0 -1	COFRADIC- chymotrypsin Annelies	57	44	0.01	1650.01	1650.01	ENST00000338447_11_63939076_ntr_100db1 (9-20),ENST00000377793_11_63939064_5UTR_100db1 (13-24),ENST00000377793_11_63939076_5UTR_100db1 (9-20),ENST00000534965_11_63939064_5UTR_100db1 (13-24),ENST00000534965_11_63939076_5UTR_100db1 (9-20),ENST00000534965_11_63939097_aTIS_100db1 (2-13),ENST00000536939_11_63939064_ntr_100db1 (13-24),ENST00000536939_11_63939076_ntr_100db1 (9-20),ENST00000539656_11_6393…	826.011	2	FE	F143773.dat	Human_RIBseq_uni_iso_2019_04.fasta	Human_RIBseq_uni_iso	7	Chymotrypsin
F000685_1p_uPAC8_CMB-548_KRGEV_COFRADIC_fr_B6_b_6977_13441_1_3.mgf	ENST00000338447_11_63939064_ntr_100db1	GRKSSKAKEKKQKR	AcD4-GRK<AcD4*>SSK<AcD4*>AK<AcD4*>EK<AcD4*>K<AcD4*>QK<AcD4*>R-COOH	AcD4-GRK<AcD4*>SSK<AcD4*>AK<AcD4*>EK<AcD4*>K<AcD4*>QK<AcD4*>R-COOH	13	26	ENST00000338447_11_63939064_ntr_100db1|ENSG00000110583 GTG NA 0 -1	COFRADIC- chymotrypsin Annelies	57	39	0.01	1980.24	1980.24	ENST00000338447_11_63939076_ntr_100db1 (9-22),ENST00000377793_11_63939064_5UTR_100db1 (13-26),ENST00000377793_11_63939076_5UTR_100db1 (9-22),ENST00000534965_11_63939064_5UTR_100db1 (13-26),ENST00000534965_11_63939076_5UTR_100db1 (9-22),ENST00000534965_11_63939097_aTIS_100db1 (2-15),ENST00000536939_11_63939064_ntr_100db1 (13-26),ENST00000536939_11_63939076_ntr_100db1 (9-22),ENST00000539656_11_6393…	661.086	3	FE	F143734.dat	Human_RIBseq_uni_iso_2019_04.fasta	Human_RIBseq_uni_iso	7	Chymotrypsin
F000653_1p_uPAC8_CMB-548_KRGEV_COFRADIC_fr_A4_b_11379_18019_1_2.mgf	ENST00000338447_11_63939064_ntr_100db1	GRKSSKAKEKKQKRL	AcD4-GRK<AcD4*>SSK<AcD4*>AK<AcD4*>EK<AcD4*>K<AcD4*>QK<AcD4*>RL-COOH	AcD4-GRK<AcD4*>SSK<AcD4*>AK<AcD4*>EK<AcD4*>K<AcD4*>QK<AcD4*>RL-COOH	13	27	ENST00000338447_11_63939064_ntr_100db1|ENSG00000110583 GTG NA 0 -1	COFRADIC- chymotrypsin Annelies	84	36	0.01	2093.32	2093.32	ENST00000338447_11_63939076_ntr_100db1 (9-23),ENST00000377793_11_63939064_5UTR_100db1 (13-27),ENST00000377793_11_63939076_5UTR_100db1 (9-23),ENST00000534965_11_63939064_5UTR_100db1 (13-27),ENST00000534965_11_63939076_5UTR_100db1 (9-23),ENST00000534965_11_63939097_aTIS_100db1 (2-16),ENST00000536939_11_63939064_ntr_100db1 (13-27),ENST00000536939_11_63939076_ntr_100db1 (9-23),ENST00000539656_11_6393…	1047.67	2	FE	F143691.dat	Human_RIBseq_uni_iso_2019_04.fasta	Human_RIBseq_uni_iso	7	Chymotrypsin
F000653_1p_uPAC8_CMB-548_KRGEV_COFRADIC_fr_A4_b_11334_17984_1_2.mgf	ENST00000338447_11_63939064_ntr_100db1	GRKSSKAKEKKQKRL	AcD4-GRK<AcD4*>SSK<AcD4*>AK<AcD4*>EK<AcD4*>K<AcD4*>QK<AcD4*>RL-COOH	AcD4-GRK<AcD4*>SSK<AcD4*>AK<AcD4*>EK<AcD4*>K<AcD4*>QK<AcD4*>RL-COOH	13	27	ENST00000338447_11_63939064_ntr_100db1|ENSG00000110583 GTG NA 0 -1	COFRADIC- chymotrypsin Annelies	61	36	0.01	2093.32	2093.32	ENST00000338447_11_63939076_ntr_100db1 (9-23),ENST00000377793_11_63939064_5UTR_100db1 (13-27),ENST00000377793_11_63939076_5UTR_100db1 (9-23),ENST00000534965_11_63939064_5UTR_100db1 (13-27),ENST00000534965_11_63939076_5UTR_100db1 (9-23),ENST00000534965_11_63939097_aTIS_100db1 (2-16),ENST00000536939_11_63939064_ntr_100db1 (13-27),ENST00000536939_11_63939076_ntr_100db1 (9-23),ENST00000539656_11_6393…	1047.67	2	FE	F143691.dat	Human_RIBseq_uni_iso_2019_04.fasta	Human_RIBseq_uni_iso	7	Chymotrypsin
F000663_1p_uPAC8_CMB-548_KRGEV_COFRADIC_fr_A8_b_19659_23791_1_2.mgf	ENST00000358455_21_18857794_ntr_011db2	GSRNGKTSKKITIADCGQLE	NH2-GSRNGK<AcD4*>TSK<AcD4*>K<AcD4*>ITIADC<Cmm*>GQLE-COOH	NH2-GSRNGK<AcD4*>TSK<AcD4*>K<AcD4*>ITIADC<Cmm*>GQLE-COOH	141	160	ENST00000358455_21_18857794_ntr_011db2|ENSG00000198618 GTG NA 0 -1 [ENST00000468812_7_44796740_CDS_db3]	COFRADIC- chymotrypsin Annelies	52	51	0.01	2300.21	2300.21	ENST00000358455_21_18857848_ntr_011db2 (123-142),ENST00000358455_21_18857869_ntr_100db1 (116-135),ENST00000415933_7_44801288_3UTR_100db1 (25-44),ENST00000468812_7_44796752_CDS_001db3 (137-156),ENST00000486414_10_114690376_ntr_100db1 (58-77),ENST00000489459_7_44799259_5UTR_100db1 (119-138),ENST00000620047_7_44799406_5UTR_010db2 (108-127),P62937 (146-165),P62937-2 (86-105)	1151.11	2	FE	F143706.dat	Human_RIBseq_uni_iso_2019_04.fasta	Human_RIBseq_uni_iso	7	Chymotrypsin
F000661_1p_uPAC8_CMB-548_KRGEV_COFRADIC_fr_A7_b_21139_24305_1_2.mgf	ENST00000358455_21_18857794_ntr_011db2	GSRNGKTSKKITIADCGQLE	NH2-GSRNGK<AcD4*>TSK<AcD4*>K<AcD4*>ITIADC<Cmm*>GQLE-COOH	NH2-GSRNGK<AcD4*>TSK<AcD4*>K<AcD4*>ITIADC<Cmm*>GQLE-COOH	141	160	ENST00000358455_21_18857794_ntr_011db2|ENSG00000198618 GTG NA 0 -1 [ENST00000468812_7_44796740_CDS_db3]	COFRADIC- chymotrypsin Annelies	63	51	0.01	2300.21	2300.2	ENST00000358455_21_18857848_ntr_011db2 (123-142),ENST00000358455_21_18857869_ntr_100db1 (116-135),ENST00000415933_7_44801288_3UTR_100db1 (25-44),ENST00000468812_7_44796752_CDS_001db3 (137-156),ENST00000486414_10_114690376_ntr_100db1 (58-77),ENST00000489459_7_44799259_5UTR_100db1 (119-138),ENST00000620047_7_44799406_5UTR_010db2 (108-127),P62937 (146-165),P62937-2 (86-105)	1151.11	2	FE	F143702.dat	Human_RIBseq_uni_iso_2019_04.fasta	Human_RIBseq_uni_iso	7	Chymotrypsin
F000653_1p_uPAC8_CMB-548_KRGEV_COFRADIC_fr_A4_b_15854_21684_1_2.mgf	ENST00000358455_21_18857794_ntr_011db2	GSRNGKTSKKITIADCGQLE	NH2-GSRNGK<AcD4*>TSK<AcD4*>K<AcD4*>ITIADC<Cmm*>GQLE-COOH	NH2-GSRNGK<AcD4*>TSK<AcD4*>K<AcD4*>ITIADC<Cmm*>GQLE-COOH	141	160	ENST00000358455_21_18857794_ntr_011db2|ENSG00000198618 GTG NA 0 -1 [ENST00000468812_7_44796740_CDS_db3]	COFRADIC- chymotrypsin Annelies	67	51	0.01	2300.21	2301.19	ENST00000358455_21_18857848_ntr_011db2 (123-142),ENST00000358455_21_18857869_ntr_100db1 (116-135),ENST00000415933_7_44801288_3UTR_100db1 (25-44),ENST00000468812_7_44796752_CDS_001db3 (137-156),ENST00000486414_10_114690376_ntr_100db1 (58-77),ENST00000489459_7_44799259_5UTR_100db1 (119-138),ENST00000620047_7_44799406_5UTR_010db2 (108-127),P62937 (146-165),P62937-2 (86-105)	1151.6	2	FE	F143691.dat	Human_RIBseq_uni_iso_2019_04.fasta	Human_RIBseq_uni_iso	7	Chymotrypsin
F000705_1p_uPAC8_CMB-548_KRGEV_COFRADIC_fr_C2_b_13638_18495_1_2.mgf	ENST00000429133_2_216109422_ntr_001db3	GTDGTDNPLSGGDQY	AcD4-GTDGTDNPLSGGDQY-COOH	AcD4-GTDGTDNPLSGGDQY-COOH	65	79	ENST00000429133_2_216109422_ntr_001db3|ENSG00000079246 CTG NA +1 0	COFRADIC- chymotrypsin Annelies	79	47	0.01	1541.64	1541.64	ENST00000429133_2_216109425_ntr_100db1 (64-78),ENST00000429133_2_216109440_ntr_010db2 (59-73),ENST00000429133_2_216113025_ntr_011db2 (50-64),ENST00000429133_2_216113052_ntr_100db1 (41-55),ENST00000429133_2_216113097_ntr_010db2 (26-40),ENST00000429133_2_216113112_ntr_100db1 (21-35),ENST00000429133_2_216116695_ntr_010db2 (3-17),ENST00000476360_2_216109422_ntr_001db3 (65-79),ENST00000476360_2_216109…	771.827	2	FE	F143756.dat	Human_RIBseq_uni_iso_2019_04.fasta	Human_RIBseq_uni_iso	7	Chymotrypsin
F000661_1p_uPAC8_CMB-548_KRGEV_COFRADIC_fr_A7_b_26782_28594_1_2.mgf	ENST00000433415_6_149978018_ntr_100db1	GVNNISGIEEVNMF	NH2-GVNNISGIEEVNM<Mox*>F-COOH	NH2-GVNNISGIEEVNM<Mox*>F-COOH	21	34	ENST00000433415_6_149978018_ntr_100db1|ENSG00000231120 GTG NA 0 -1	COFRADIC- chymotrypsin Annelies	68	52	0.01	1537.71	1537.71	ENST00000514505_5_73502512_ntr_100db1 (21-34),P20290 (96-109),P20290-2 (52-65)	769.862	2	FE	F143702.dat	Human_RIBseq_uni_iso_2019_04.fasta	Human_RIBseq_uni_iso	7	Chymotrypsin
F000663_1p_uPAC8_CMB-548_KRGEV_COFRADIC_fr_A8_b_24881_27828_1_2.mgf	ENST00000433415_6_149978018_ntr_100db1	GVNNISGIEEVNMF	NH2-GVNNISGIEEVNM<Mox*>F-COOH	NH2-GVNNISGIEEVNM<Mox*>F-COOH	21	34	ENST00000433415_6_149978018_ntr_100db1|ENSG00000231120 GTG NA 0 -1	COFRADIC- chymotrypsin Annelies	71	52	0.01	1537.71	1537.71	ENST00000514505_5_73502512_ntr_100db1 (21-34),P20290 (96-109),P20290-2 (52-65)	769.861	2	FE	F143706.dat	Human_RIBseq_uni_iso_2019_04.fasta	Human_RIBseq_uni_iso	7	Chymotrypsin
F000707_1p_uPAC8_CMB-548_KRGEV_COFRADIC_fr_C3_b_31550_33122_1_2.mgf	ENST00000248151_8_30352008_ntr_111db1	HYTEGAELVDSVL	AcD4-HYTEGAELVDSVL-COOH	AcD4-HYTEGAELVDSVL-COOH	105	117	ENST00000248151_8_30352008_ntr_111db1|ENSG00000127589 ATG NA 0 -1 [ENST00000248151_8_30352008_ntr_db2#ENST00000248151_8_30352008_ntr_db3]	COFRADIC- chymotrypsin Annelies	54	54	0.01	1477.72	1477.72	ENST00000248151_8_30352224_ntr_001db3 (33-45),ENST00000340384_9_137241319_5UTR_111db1 (119-131),ENST00000396384_6_30722968_aTIS_111db1 (33-45),ENST00000396389_6_30722260_aTIS_111db1 (87-99),ENST00000518096_8_30352020_ntr_010db2 (101-113),ENST00000556922_16_89919259_aTIS_111db1 (452-464),P07437 (105-117),P68371 (105-117),Q13509 (105-117),Q13509-2 (33-45),Q13885 (105-117),Q9BVA1 (105-117)	739.868	2	FE	F143758.dat	Human_RIBseq_uni_iso_2019_04.fasta	Human_RIBseq_uni_iso	7	Chymotrypsin
F000663_1p_uPAC8_CMB-548_KRGEV_COFRADIC_fr_A8_b_35129_35522_1_2.mgf	ENST00000598182_19_3981967_ntr_100db1	IEKLDIKLDSEDKDKEGKPL	NH2-IEK<AcD4*>LDIK<AcD4*>LDSEDK<AcD4*>DK<AcD4*>EGK<AcD4*>PL-COOH	NH2-IEK<AcD4*>LDIK<AcD4*>LDSEDK<AcD4*>DK<AcD4*>EGK<AcD4*>PL-COOH	24	43	ENST00000598182_19_3981967_ntr_100db1|ENSG00000167658 ATC NA -1 0 +1	COFRADIC- chymotrypsin Annelies	50	47	0.01	2542.41	2543.41	ENST00000598182_19_3981991_ntr_100db1 (32-51),ENST00000598182_19_3981997_ntr_100db1 (34-53),ENST00000598182_19_3982030_ntr_010db2 (45-64),ENST00000598182_19_3982247_ntr_010db2 (53-72),ENST00000598182_19_3982268_ntr_110db1 (60-79),ENST00000598182_19_3982286_ntr_100db1 (66-85),P13639 (316-335)	1272.71	2	FE	F143706.dat	Human_RIBseq_uni_iso_2019_04.fasta	Human_RIBseq_uni_iso	7	Chymotrypsin
F000669_1p_uPAC8_CMB-548_KRGEV_COFRADIC_fr_A11_b_12425_20378_1_2.mgf	ENST00000329806_X_3717215_ntr_100db1	IFAGKQLEDGRTL	NH2-IFAGK<AcD4*>QLEDGRTL-COOH	NH2-IFAGK<AcD4*>QLEDGRTL-COOH	22	34	ENST00000329806_X_3717215_ntr_100db1|ENSG00000182888 ATA NA +1 0 -1	COFRADIC- chymotrypsin Annelies	62	53	0.01	1492.82	1492.82	ENST00000329806_X_3717236_ntr_100db1 (15-27),ENST00000392399_2_136329551_ntr_011db2 (3-15),ENST00000402285_2_55232837_CDS_001db3 (40-52),ENST00000402285_2_55232849_CDS_001db3 (36-48),ENST00000442744_19_18571885_5UTR_101db1 (55-67),ENST00000468810_2_55233381_ntr_100db1 (22-34),ENST00000468810_2_55234142_ntr_001db3 (2-14),ENST00000478196_2_55232831_ntr_010db2 (42-54),ENST00000478196_2_55232837_ntr_…	747.415	2	FE	F143715.dat	Human_RIBseq_uni_iso_2019_04.fasta	Human_RIBseq_uni_iso	7	Chymotrypsin
F000667_1p_uPAC8_CMB-548_KRGEV_COFRADIC_fr_A10_b_21413_25443_1_2.mgf	ENST00000329806_X_3717215_ntr_100db1	IFAGKQLEDGRTL	NH2-IFAGK<AcD4*>QLEDGRTL-COOH	NH2-IFAGK<AcD4*>QLEDGRTL-COOH	22	34	ENST00000329806_X_3717215_ntr_100db1|ENSG00000182888 ATA NA +1 0 -1	COFRADIC- chymotrypsin Annelies	76	53	0.01	1492.82	1492.82	ENST00000329806_X_3717236_ntr_100db1 (15-27),ENST00000392399_2_136329551_ntr_011db2 (3-15),ENST00000402285_2_55232837_CDS_001db3 (40-52),ENST00000402285_2_55232849_CDS_001db3 (36-48),ENST00000442744_19_18571885_5UTR_101db1 (55-67),ENST00000468810_2_55233381_ntr_100db1 (22-34),ENST00000468810_2_55234142_ntr_001db3 (2-14),ENST00000478196_2_55232831_ntr_010db2 (42-54),ENST00000478196_2_55232837_ntr_…	747.415	2	FE	F143712.dat	Human_RIBseq_uni_iso_2019_04.fasta	Human_RIBseq_uni_iso	7	Chymotrypsin
F000705_1p_uPAC8_CMB-548_KRGEV_COFRADIC_fr_C2_b_22097_25677_1_2.mgf	ENST00000329806_X_3717215_ntr_100db1	IFAGKQLEDGRTL	NH2-IFAGK<AcD4*>QLEDGRTL-COOH	NH2-IFAGK<AcD4*>QLEDGRTL-COOH	22	34	ENST00000329806_X_3717215_ntr_100db1|ENSG00000182888 ATA NA +1 0 -1	COFRADIC- chymotrypsin Annelies	76	53	0.01	1492.82	1492.82	ENST00000329806_X_3717236_ntr_100db1 (15-27),ENST00000392399_2_136329551_ntr_011db2 (3-15),ENST00000402285_2_55232837_CDS_001db3 (40-52),ENST00000402285_2_55232849_CDS_001db3 (36-48),ENST00000442744_19_18571885_5UTR_101db1 (55-67),ENST00000468810_2_55233381_ntr_100db1 (22-34),ENST00000468810_2_55234142_ntr_001db3 (2-14),ENST00000478196_2_55232831_ntr_010db2 (42-54),ENST00000478196_2_55232837_ntr_…	747.415	2	FE	F143756.dat	Human_RIBseq_uni_iso_2019_04.fasta	Human_RIBseq_uni_iso	7	Chymotrypsin
F000705_1p_uPAC8_CMB-548_KRGEV_COFRADIC_fr_C2_b_22028_25616_1_2.mgf	ENST00000329806_X_3717215_ntr_100db1	IFAGKQLEDGRTL	NH2-IFAGK<AcD4*>QLEDGRTL-COOH	NH2-IFAGK<AcD4*>QLEDGRTL-COOH	22	34	ENST00000329806_X_3717215_ntr_100db1|ENSG00000182888 ATA NA +1 0 -1	COFRADIC- chymotrypsin Annelies	56	53	0.01	1492.82	1492.82	ENST00000329806_X_3717236_ntr_100db1 (15-27),ENST00000392399_2_136329551_ntr_011db2 (3-15),ENST00000402285_2_55232837_CDS_001db3 (40-52),ENST00000402285_2_55232849_CDS_001db3 (36-48),ENST00000442744_19_18571885_5UTR_101db1 (55-67),ENST00000468810_2_55233381_ntr_100db1 (22-34),ENST00000468810_2_55234142_ntr_001db3 (2-14),ENST00000478196_2_55232831_ntr_010db2 (42-54),ENST00000478196_2_55232837_ntr_…	747.416	2	FE	F143756.dat	Human_RIBseq_uni_iso_2019_04.fasta	Human_RIBseq_uni_iso	7	Chymotrypsin
F000653_1p_uPAC8_CMB-548_KRGEV_COFRADIC_fr_A4_b_14337_20492_1_2.mgf	ENST00000325349_12_16990934_ntr_100db1	IKNMITGTSQADCAVL	NH2-IK<AcD4*>NM<Mox*>ITGTSQADC<Cmm*>AVL-COOH	NH2-IK<AcD4*>NM<Mox*>ITGTSQADC<Cmm*>AVL-COOH	11	26	ENST00000325349_12_16990934_ntr_100db1|ENSG00000213235 ATC NA +1 0 -1	COFRADIC- chymotrypsin Annelies	63	53	0.01	1782.88	1782.88	ENST00000434005_7_22511885_ntr_100db1 (61-76),ENST00000434005_7_22511993_ntr_100db1 (97-112),ENST00000434005_7_22511999_ntr_011db2 (99-114),ENST00000436459_9_133019492_ntr_100db1 (97-112),ENST00000436459_9_133019600_ntr_100db1 (61-76),ENST00000488500_6_73519432_ntr_010db2 (23-38),ENST00000488500_6_73519483_ntr_010db2 (40-55),ENST00000488500_6_73519498_ntr_001db3 (45-60),ENST00000488500_6_73519912…	892.446	2	FE	F143691.dat	Human_RIBseq_uni_iso_2019_04.fasta	Human_RIBseq_uni_iso	7	Chymotrypsin
F000697_1p_uPAC8_CMB-548_KRGEV_COFRADIC_fr_B11_b_34867_37959_1_2.mgf	ENST00000598182_19_3981991_ntr_100db1	ILDPIFKVF	NH2-ILDPIFK<AcD4*>VF-COOH	NH2-ILDPIFK<AcD4*>VF-COOH	9	17	ENST00000598182_19_3981991_ntr_100db1|ENSG00000167658 CTG NA -1 0 +1	COFRADIC- chymotrypsin Annelies	61	50	0.01	1136.68	1136.68	ENST00000598182_19_3981997_ntr_100db1 (11-19),ENST00000598182_19_3982030_ntr_010db2 (22-30),ENST00000598182_19_3982247_ntr_010db2 (30-38),ENST00000598182_19_3982268_ntr_110db1 (37-45),ENST00000598182_19_3982286_ntr_100db1 (43-51),P13639 (293-301)	569.345	2	FE	F143749.dat	Human_RIBseq_uni_iso_2019_04.fasta	Human_RIBseq_uni_iso	7	Chymotrypsin
F000679_1p_uPAC8_CMB-548_KRGEV_COFRADIC_fr_B3_b_44965_43690_1_2.mgf	ENST00000598182_19_3981991_ntr_100db1	ILDPIFKVF	NH2-ILDPIFK<AcD4*>VF-COOH	NH2-ILDPIFK<AcD4*>VF-COOH	9	17	ENST00000598182_19_3981991_ntr_100db1|ENSG00000167658 CTG NA -1 0 +1	COFRADIC- chymotrypsin Annelies	62	50	0.01	1136.68	1136.68	ENST00000598182_19_3981997_ntr_100db1 (11-19),ENST00000598182_19_3982030_ntr_010db2 (22-30),ENST00000598182_19_3982247_ntr_010db2 (30-38),ENST00000598182_19_3982268_ntr_110db1 (37-45),ENST00000598182_19_3982286_ntr_100db1 (43-51),P13639 (293-301)	569.345	2	FE	F143727.dat	Human_RIBseq_uni_iso_2019_04.fasta	Human_RIBseq_uni_iso	7	Chymotrypsin
F000695_1p_uPAC8_CMB-548_KRGEV_COFRADIC_fr_B10_b_36501_38797_1_2.mgf	ENST00000598182_19_3981991_ntr_100db1	ILDPIFKVF	NH2-ILDPIFK<AcD4*>VF-COOH	NH2-ILDPIFK<AcD4*>VF-COOH	9	17	ENST00000598182_19_3981991_ntr_100db1|ENSG00000167658 CTG NA -1 0 +1	COFRADIC- chymotrypsin Annelies	58	50	0.01	1136.68	1136.68	ENST00000598182_19_3981997_ntr_100db1 (11-19),ENST00000598182_19_3982030_ntr_010db2 (22-30),ENST00000598182_19_3982247_ntr_010db2 (30-38),ENST00000598182_19_3982268_ntr_110db1 (37-45),ENST00000598182_19_3982286_ntr_100db1 (43-51),P13639 (293-301)	569.345	2	FE	F143747.dat	Human_RIBseq_uni_iso_2019_04.fasta	Human_RIBseq_uni_iso	7	Chymotrypsin
F000663_1p_uPAC8_CMB-548_KRGEV_COFRADIC_fr_A8_b_39332_38776_1_2.mgf	ENST00000358455_21_18857794_ntr_011db2	ILKHTGPGIL	AcD4-ILK<AcD4*>HTGPGIL-COOH	AcD4-ILK<AcD4*>HTGPGIL-COOH	84	93	ENST00000358455_21_18857794_ntr_011db2|ENSG00000198618 GTG NA 0 -1 [ENST00000468812_7_44796740_CDS_db3]	COFRADIC- chymotrypsin Annelies	55	46	0.01	1139.71	1139.71	ENST00000358455_21_18857848_ntr_011db2 (66-75),ENST00000358455_21_18857869_ntr_100db1 (59-68),ENST00000415933_7_44796725_aTIS_100db1 (89-98),ENST00000446082_X_100800784_ntr_100db1 (89-98),ENST00000450091_10_105685648_ntr_100db1 (14-23),ENST00000451562_7_44796725_aTIS_111db1 (89-98),ENST00000451562_7_44796740_CDS_001db3 (84-93),ENST00000451562_7_44796752_CDS_001db3 (80-89),ENST00000452411_7_984545…	570.862	2	FE	F143706.dat	Human_RIBseq_uni_iso_2019_04.fasta	Human_RIBseq_uni_iso	7	Chymotrypsin
F000681_1p_uPAC8_CMB-548_KRGEV_COFRADIC_fr_B4_b_23519_26728_1_2.mgf	ENST00000325349_12_16991663_ntr_100db1	ILNHPGQISAGY	AcD4-ILNHPGQISAGY-COOH	AcD4-ILNHPGQISAGY-COOH	12	23	ENST00000325349_12_16991663_ntr_100db1|ENSG00000213235 ATG NA +1 0 -1	COFRADIC- chymotrypsin Annelies	67	54	0.01	1314.68	1314.68	ENST00000436459_9_133019492_ntr_100db1 (344-355),ENST00000436459_9_133019600_ntr_100db1 (308-319),ENST00000436459_9_133020215_ntr_100db1 (103-114),ENST00000513637_5_43495717_ntr_100db1 (99-110),ENST00000513637_5_43495729_ntr_100db1 (103-114),ENST00000513637_5_43495888_ntr_010db2 (156-167),ENST00000610520_6_73520026_aTIS_111db1 (325-336),ENST00000615060_6_73520026_aTIS_111db1 (344-355),P68104 (346…	658.35	2	FE	F143730.dat	Human_RIBseq_uni_iso_2019_04.fasta	Human_RIBseq_uni_iso	7	Chymotrypsin
F000691_1p_uPAC8_CMB-548_KRGEV_COFRADIC_fr_B8_b_5538_13208_1_2.mgf	ENST00000415278_1_96448241_ntr_001db3	KAVDKKAAGAGKVT	NH2-K<AcD4*>AVDK<AcD4*>K<AcD4*>AAGAGK<AcD4*>VT-COOH	NH2-K<AcD4*>AVDK<AcD4*>K<AcD4*>AAGAGK<AcD4*>VT-COOH	2	15	ENST00000415278_1_96448241_ntr_001db3|ENSG00000228502 ATC NA +1 0 -1	COFRADIC- chymotrypsin Annelies	51	46	0.01	1526.92	1526.92		764.47	2	FE	F143741.dat	Human_RIBseq_uni_iso_2019_04.fasta	Human_RIBseq_uni_iso	7	Chymotrypsin
F000695_1p_uPAC8_CMB-548_KRGEV_COFRADIC_fr_B10_b_6764_14538_1_2.mgf	ENST00000415278_1_96448241_ntr_001db3	KAVDKKAAGAGKVTK	NH2-K<AcD4*>AVDK<AcD4*>K<AcD4*>AAGAGK<AcD4*>VTK<AcD4*>-COOH	NH2-K<AcD4*>AVDK<AcD4*>K<AcD4*>AAGAGK<AcD4*>VTK<AcD4*>-COOH	2	16	ENST00000415278_1_96448241_ntr_001db3|ENSG00000228502 ATC NA +1 0 -1	COFRADIC- chymotrypsin Annelies	68	43	0.01	1701.05	1701.05		851.534	2	FE	F143747.dat	Human_RIBseq_uni_iso_2019_04.fasta	Human_RIBseq_uni_iso	7	Chymotrypsin
F000653_1p_uPAC8_CMB-548_KRGEV_COFRADIC_fr_A4_b_7829_15182_1_2.mgf	ENST00000415278_1_96448241_ntr_001db3	KAVDKKAAGAGKVTKSAQ	NH2-K<AcD4*>AVDK<AcD4*>K<AcD4*>AAGAGK<AcD4*>VTK<AcD4*>SAQ-COOH	NH2-K<AcD4*>AVDK<AcD4*>K<AcD4*>AAGAGK<AcD4*>VTK<AcD4*>SAQ-COOH	2	19	ENST00000415278_1_96448241_ntr_001db3|ENSG00000228502 ATC NA +1 0 -1	COFRADIC- chymotrypsin Annelies	76	45	0.01	1987.18	1987.18		994.597	2	FE	F143691.dat	Human_RIBseq_uni_iso_2019_04.fasta	Human_RIBseq_uni_iso	7	Chymotrypsin
F000651_1p_uPAC8_CMB-548_KRGEV_COFRADIC_fr_A3_b_6774_14504_1_2.mgf	ENST00000415278_1_96448241_ntr_001db3	KAVDKKAAGAGKVTKSAQ	NH2-K<AcD4*>AVDK<AcD4*>K<AcD4*>AAGAGK<AcD4*>VTK<AcD4*>SAQ-COOH	NH2-K<AcD4*>AVDK<AcD4*>K<AcD4*>AAGAGK<AcD4*>VTK<AcD4*>SAQ-COOH	2	19	ENST00000415278_1_96448241_ntr_001db3|ENSG00000228502 ATC NA +1 0 -1	COFRADIC- chymotrypsin Annelies	63	45	0.01	1987.18	1988.18		995.098	2	FE	F143688.dat	Human_RIBseq_uni_iso_2019_04.fasta	Human_RIBseq_uni_iso	7	Chymotrypsin
F000653_1p_uPAC8_CMB-548_KRGEV_COFRADIC_fr_A4_b_7897_15229_1_2.mgf	ENST00000415278_1_96448241_ntr_001db3	KAVDKKAAGAGKVTKSAQ	NH2-K<AcD4*>AVDK<AcD4*>K<AcD4*>AAGAGK<AcD4*>VTK<AcD4*>SAQ-COOH	NH2-K<AcD4*>AVDK<AcD4*>K<AcD4*>AAGAGK<AcD4*>VTK<AcD4*>SAQ-COOH	2	19	ENST00000415278_1_96448241_ntr_001db3|ENSG00000228502 ATC NA +1 0 -1	COFRADIC- chymotrypsin Annelies	112	45	0.01	1987.18	1987.18		994.597	2	FE	F143691.dat	Human_RIBseq_uni_iso_2019_04.fasta	Human_RIBseq_uni_iso	7	Chymotrypsin
F000695_1p_uPAC8_CMB-548_KRGEV_COFRADIC_fr_B10_b_17323_22893_1_3.mgf	ENST00000393779_3_17872328_ntr_010db2	KDPGHNDEHTGCCGDSDPIDVCEIGSKVC	Ace-K<AcD4*>DPGHNDEHTGC<Cmm*>C<Cmm*>GDSDPIDVC<Cmm*>EIGSK<AcD4*>VC<Cmm*>-COOH	Ace-K<AcD4*>DPGHNDEHTGC<Cmm*>C<Cmm*>GDSDPIDVC<Cmm*>EIGSK<AcD4*>VC<Cmm*>-COOH	12	40	ENST00000393779_3_17872328_ntr_010db2|ENSG00000213383 ATC NA 0	COFRADIC- chymotrypsin Annelies	48	36	0.01	3391.39	3392.37		1131.8	3	FE	F143747.dat	Human_RIBseq_uni_iso_2019_04.fasta	Human_RIBseq_uni_iso	7	Chymotrypsin
F000671_1p_uPAC8_CMB-548_KRGEV_COFRADIC_fr_A12_b_6240_15242_1_2.mgf	ENST00000332858_12_49129265_ntr_010db2	KDYEEVGVDSVEGEGEEEGEEY	NH2-K<AcD4*>DYEEVGVDSVEGEGEEEGEEY-COOH	NH2-K<AcD4*>DYEEVGVDSVEGEGEEEGEEY-COOH	313	334	ENST00000332858_12_49129265_ntr_010db2|ENSG00000123416 GTG NA -1 0	COFRADIC- chymotrypsin Annelies	73	41	0.01	2522.03	2523.03	ENST00000332858_12_49129650_ntr_001db3 (405-426),ENST00000550767_12_49186761_5UTR_101db1 (405-426),ENST00000550767_12_49186818_5UTR_101db1 (424-445),ENST00000550767_12_49186824_5UTR_010db2 (426-447),P68363 (430-451),P68363-2 (314-335),Q71U36 (430-451),Q71U36-2 (395-416)	1262.52	2	FE	F143718.dat	Human_RIBseq_uni_iso_2019_04.fasta	Human_RIBseq_uni_iso	7	Chymotrypsin
F000667_1p_uPAC8_CMB-548_KRGEV_COFRADIC_fr_A10_b_16117_21080_1_2.mgf	ENST00000332858_12_49129265_ntr_010db2	KDYEEVGVDSVEGEGEEEGEEY	NH2-K<AcD4*>DYEEVGVDSVEGEGEEEGEEY-COOH	NH2-K<AcD4*>DYEEVGVDSVEGEGEEEGEEY-COOH	313	334	ENST00000332858_12_49129265_ntr_010db2|ENSG00000123416 GTG NA -1 0	COFRADIC- chymotrypsin Annelies	80	40	0.01	2522.03	2523.03	ENST00000332858_12_49129650_ntr_001db3 (405-426),ENST00000550767_12_49186761_5UTR_101db1 (405-426),ENST00000550767_12_49186818_5UTR_101db1 (424-445),ENST00000550767_12_49186824_5UTR_010db2 (426-447),P68363 (430-451),P68363-2 (314-335),Q71U36 (430-451),Q71U36-2 (395-416)	1262.52	2	FE	F143712.dat	Human_RIBseq_uni_iso_2019_04.fasta	Human_RIBseq_uni_iso	7	Chymotrypsin
F000709_1p_uPAC8_CMB-548_KRGEV_COFRADIC_fr_C4_b_15179_19953.19968_2_2.mgf	ENST00000332858_12_49129265_ntr_010db2	KDYEEVGVDSVEGEGEEEGEEY	NH2-K<AcD4*>DYEEVGVDSVEGEGEEEGEEY-COOH	NH2-K<AcD4*>DYEEVGVDSVEGEGEEEGEEY-COOH	313	334	ENST00000332858_12_49129265_ntr_010db2|ENSG00000123416 GTG NA -1 0	COFRADIC- chymotrypsin Annelies	77	41	0.01	2522.03	2523.03	ENST00000332858_12_49129650_ntr_001db3 (405-426),ENST00000550767_12_49186761_5UTR_101db1 (405-426),ENST00000550767_12_49186818_5UTR_101db1 (424-445),ENST00000550767_12_49186824_5UTR_010db2 (426-447),P68363 (430-451),P68363-2 (314-335),Q71U36 (430-451),Q71U36-2 (395-416)	1262.52	2	FE	F143761.dat	Human_RIBseq_uni_iso_2019_04.fasta	Human_RIBseq_uni_iso	7	Chymotrypsin
F000671_1p_uPAC8_CMB-548_KRGEV_COFRADIC_fr_A12_b_11310_20380_1_2.mgf	ENST00000358455_21_18857794_ntr_011db2	KEGMNIVEAMERF	NH2-K<AcD4*>EGM<Mox*>NIVEAM<Mox*>ERF-COOH	NH2-K<AcD4*>EGM<Mox*>NIVEAM<Mox*>ERF-COOH	128	140	ENST00000358455_21_18857794_ntr_011db2|ENSG00000198618 GTG NA 0 -1 [ENST00000468812_7_44796740_CDS_db3]	COFRADIC- chymotrypsin Annelies	92	52	0.01	1630.76	1630.76	ENST00000358455_21_18857848_ntr_011db2 (110-122),ENST00000358455_21_18857869_ntr_100db1 (103-115),ENST00000415933_7_44801288_3UTR_100db1 (12-24),ENST00000468812_7_44796752_CDS_001db3 (124-136),ENST00000489459_7_44799259_5UTR_100db1 (106-118),ENST00000620047_7_44799406_5UTR_010db2 (95-107),P62937 (133-145),P62937-2 (73-85)	816.388	2	FE	F143718.dat	Human_RIBseq_uni_iso_2019_04.fasta	Human_RIBseq_uni_iso	7	Chymotrypsin
F000663_1p_uPAC8_CMB-548_KRGEV_COFRADIC_fr_A8_b_16112_20987_1_2.mgf	ENST00000358455_21_18857794_ntr_011db2	KEGMNIVEAMERF	NH2-K<AcD4*>EGM<Mox*>NIVEAM<Mox*>ERF-COOH	NH2-K<AcD4*>EGM<Mox*>NIVEAM<Mox*>ERF-COOH	128	140	ENST00000358455_21_18857794_ntr_011db2|ENSG00000198618 GTG NA 0 -1 [ENST00000468812_7_44796740_CDS_db3]	COFRADIC- chymotrypsin Annelies	53	52	0.01	1630.76	1630.76	ENST00000358455_21_18857848_ntr_011db2 (110-122),ENST00000358455_21_18857869_ntr_100db1 (103-115),ENST00000415933_7_44801288_3UTR_100db1 (12-24),ENST00000468812_7_44796752_CDS_001db3 (124-136),ENST00000489459_7_44799259_5UTR_100db1 (106-118),ENST00000620047_7_44799406_5UTR_010db2 (95-107),P62937 (133-145),P62937-2 (73-85)	816.388	2	FE	F143706.dat	Human_RIBseq_uni_iso_2019_04.fasta	Human_RIBseq_uni_iso	7	Chymotrypsin
F000663_1p_uPAC8_CMB-548_KRGEV_COFRADIC_fr_A8_b_16186_21059.21106_2_2.mgf	ENST00000358455_21_18857794_ntr_011db2	KEGMNIVEAMERF	NH2-K<AcD4*>EGM<Mox*>NIVEAM<Mox*>ERF-COOH	NH2-K<AcD4*>EGM<Mox*>NIVEAM<Mox*>ERF-COOH	128	140	ENST00000358455_21_18857794_ntr_011db2|ENSG00000198618 GTG NA 0 -1 [ENST00000468812_7_44796740_CDS_db3]	COFRADIC- chymotrypsin Annelies	56	52	0.01	1630.76	1630.76	ENST00000358455_21_18857848_ntr_011db2 (110-122),ENST00000358455_21_18857869_ntr_100db1 (103-115),ENST00000415933_7_44801288_3UTR_100db1 (12-24),ENST00000468812_7_44796752_CDS_001db3 (124-136),ENST00000489459_7_44799259_5UTR_100db1 (106-118),ENST00000620047_7_44799406_5UTR_010db2 (95-107),P62937 (133-145),P62937-2 (73-85)	816.389	2	FE	F143706.dat	Human_RIBseq_uni_iso_2019_04.fasta	Human_RIBseq_uni_iso	7	Chymotrypsin
F000669_1p_uPAC8_CMB-548_KRGEV_COFRADIC_fr_A11_b_15101_22633_1_2.mgf	ENST00000358455_21_18857794_ntr_011db2	KEGMNIVEAMERF	NH2-K<AcD4*>EGM<Mox*>NIVEAM<Mox*>ERF-COOH	NH2-K<AcD4*>EGM<Mox*>NIVEAM<Mox*>ERF-COOH	128	140	ENST00000358455_21_18857794_ntr_011db2|ENSG00000198618 GTG NA 0 -1 [ENST00000468812_7_44796740_CDS_db3]	COFRADIC- chymotrypsin Annelies	86	52	0.01	1630.76	1631.76	ENST00000358455_21_18857848_ntr_011db2 (110-122),ENST00000358455_21_18857869_ntr_100db1 (103-115),ENST00000415933_7_44801288_3UTR_100db1 (12-24),ENST00000468812_7_44796752_CDS_001db3 (124-136),ENST00000489459_7_44799259_5UTR_100db1 (106-118),ENST00000620047_7_44799406_5UTR_010db2 (95-107),P62937 (133-145),P62937-2 (73-85)	816.888	2	FE	F143715.dat	Human_RIBseq_uni_iso_2019_04.fasta	Human_RIBseq_uni_iso	7	Chymotrypsin
F000665_1p_uPAC8_CMB-548_KRGEV_COFRADIC_fr_A9_b_17002_21347_1_2.mgf	ENST00000358455_21_18857794_ntr_011db2	KEGMNIVEAMERF	NH2-K<AcD4*>EGM<Mox*>NIVEAM<Mox*>ERF-COOH	NH2-K<AcD4*>EGM<Mox*>NIVEAM<Mox*>ERF-COOH	128	140	ENST00000358455_21_18857794_ntr_011db2|ENSG00000198618 GTG NA 0 -1 [ENST00000468812_7_44796740_CDS_db3]	COFRADIC- chymotrypsin Annelies	70	52	0.01	1630.76	1630.76	ENST00000358455_21_18857848_ntr_011db2 (110-122),ENST00000358455_21_18857869_ntr_100db1 (103-115),ENST00000415933_7_44801288_3UTR_100db1 (12-24),ENST00000468812_7_44796752_CDS_001db3 (124-136),ENST00000489459_7_44799259_5UTR_100db1 (106-118),ENST00000620047_7_44799406_5UTR_010db2 (95-107),P62937 (133-145),P62937-2 (73-85)	816.387	2	FE	F143708.dat	Human_RIBseq_uni_iso_2019_04.fasta	Human_RIBseq_uni_iso	7	Chymotrypsin
F000679_1p_uPAC8_CMB-548_KRGEV_COFRADIC_fr_B3_b_18847_22889_1_2.mgf	ENST00000474253_12_6870082_ntr_110db1	KELASQPDVDGF	NH2-K<AcD4*>ELASQPDVDGF-COOH	NH2-K<AcD4*>ELASQPDVDGF-COOH	27	38	ENST00000474253_12_6870082_ntr_110db1|ENSG00000111669 CTG NA +1 0 -1 [ENST00000474253_12_6870082_ntr_db2]	COFRADIC- chymotrypsin Annelies	69	54	0.01	1350.66	1350.66	ENST00000488464_12_6868911_5UTR_010db2 (165-176),ENST00000488464_12_6868983_5UTR_100db1 (141-152),ENST00000488464_12_6869273_CDS_001db3 (106-117),ENST00000535434_12_6868956_5UTR_001db3 (150-161),P60174 (256-267),P60174-1 (219-230),P60174-4 (137-148)	676.336	2	FE	F143727.dat	Human_RIBseq_uni_iso_2019_04.fasta	Human_RIBseq_uni_iso	7	Chymotrypsin
F000681_1p_uPAC8_CMB-548_KRGEV_COFRADIC_fr_B4_b_17170_21915_1_2.mgf	ENST00000474253_12_6870082_ntr_110db1	KELASQPDVDGF	NH2-K<AcD4*>ELASQPDVDGF-COOH	NH2-K<AcD4*>ELASQPDVDGF-COOH	27	38	ENST00000474253_12_6870082_ntr_110db1|ENSG00000111669 CTG NA +1 0 -1 [ENST00000474253_12_6870082_ntr_db2]	COFRADIC- chymotrypsin Annelies	91	54	0.01	1350.66	1350.66	ENST00000488464_12_6868911_5UTR_010db2 (165-176),ENST00000488464_12_6868983_5UTR_100db1 (141-152),ENST00000488464_12_6869273_CDS_001db3 (106-117),ENST00000535434_12_6868956_5UTR_001db3 (150-161),P60174 (256-267),P60174-1 (219-230),P60174-4 (137-148)	676.336	2	FE	F143730.dat	Human_RIBseq_uni_iso_2019_04.fasta	Human_RIBseq_uni_iso	7	Chymotrypsin
F000691_1p_uPAC8_CMB-548_KRGEV_COFRADIC_fr_B8_b_9054_16055_1_2.mgf	ENST00000562784_15_72217435_ntr_101db1	KGPEIRTGL	NH2-K<AcD4*>GPEIRTGL-COOH	NH2-K<AcD4*>GPEIRTGL-COOH	42	50	ENST00000562784_15_72217435_ntr_101db1|ENSG00000067225 CTG NA -1 0 +1 [ENST00000562784_15_72217435_ntr_db3]	COFRADIC- chymotrypsin Annelies	60	52	0.01	1015.59	1015.59	ENST00000564276_15_72217435_ntr_001db3 (42-50),ENST00000564276_15_72217465_ntr_001db3 (52-60),ENST00000564276_15_72219034_ntr_001db3 (94-102),ENST00000569857_15_72219097_aTIS_111db1 (115-123),P14618 (115-123),P14618-2 (115-123),P14618-3 (100-108)	508.803	2	FE	F143741.dat	Human_RIBseq_uni_iso_2019_04.fasta	Human_RIBseq_uni_iso	7	Chymotrypsin
F000661_1p_uPAC8_CMB-548_KRGEV_COFRADIC_fr_A7_b_36188_35543_1_2.mgf	ENST00000421404_3_18538673_ntr_100db1	KIDIDPEETVKAL	NH2-K<AcD4*>IDIDPEETVK<AcD4*>AL-COOH	NH2-K<AcD4*>IDIDPEETVK<AcD4*>AL-COOH	16	28	ENST00000421404_3_18538673_ntr_100db1|ENSG00000236570 ATG NA 0 -1	COFRADIC- chymotrypsin Annelies	53	52	0.01	1561.86	1561.86	ENST00000421404_3_18538685_ntr_100db1 (12-24),P54727 (14-26)	781.939	2	FE	F143702.dat	Human_RIBseq_uni_iso_2019_04.fasta	Human_RIBseq_uni_iso	7	Chymotrypsin
F000717_1p_uPAC8_CMB-548_KRGEV_COFRADIC_fr_C7_b_20382_23133_1_2.mgf	ENST00000421195_1_194189592_ntr_100db1	KIGGIGTVPVGR	NH2-K<AcD4*>IGGIGTVPVGR-COOH	NH2-K<AcD4*>IGGIGTVPVGR-COOH	44	55	ENST00000421195_1_194189592_ntr_100db1|ENSG00000233057 AAG NA 0	COFRADIC- chymotrypsin Annelies	53	48	0.01	1198.73	1198.73	ENST00000421195_1_194189640_ntr_100db1 (28-39),ENST00000421195_1_194189652_ntr_111db1 (24-35),ENST00000436459_9_133019492_ntr_100db1 (253-264),ENST00000436459_9_133019600_ntr_100db1 (217-228),ENST00000436459_9_133020215_ntr_100db1 (12-23),ENST00000513637_5_43495717_ntr_100db1 (8-19),ENST00000513637_5_43495729_ntr_100db1 (12-23),ENST00000513637_5_43495888_ntr_010db2 (65-76),ENST00000567658_16_2713…	600.372	2	FE	F143773.dat	Human_RIBseq_uni_iso_2019_04.fasta	Human_RIBseq_uni_iso	7	Chymotrypsin
F000719_1p_uPAC8_CMB-548_KRGEV_COFRADIC_fr_C8_b_22894_25579_1_2.mgf	ENST00000421195_1_194189592_ntr_100db1	KIGGIGTVPVGRVE	NH2-K<AcD4*>IGGIGTVPVGRVE-COOH	NH2-K<AcD4*>IGGIGTVPVGRVE-COOH	44	57	ENST00000421195_1_194189592_ntr_100db1|ENSG00000233057 AAG NA 0	COFRADIC- chymotrypsin Annelies	59	49	0.01	1426.84	1426.84	ENST00000421195_1_194189640_ntr_100db1 (28-41),ENST00000421195_1_194189652_ntr_111db1 (24-37),ENST00000436459_9_133019492_ntr_100db1 (253-266),ENST00000436459_9_133019600_ntr_100db1 (217-230),ENST00000436459_9_133020215_ntr_100db1 (12-25),ENST00000513637_5_43495717_ntr_100db1 (8-21),ENST00000513637_5_43495729_ntr_100db1 (12-25),ENST00000513637_5_43495888_ntr_010db2 (65-78),ENST00000610520_6_73520…	714.429	2	FE	F143776.dat	Human_RIBseq_uni_iso_2019_04.fasta	Human_RIBseq_uni_iso	7	Chymotrypsin
F000725_1p_uPAC8_CMB-548_KRGEV_COFRADIC_fr_C11_b_17757_24770_1_2.mgf	ENST00000421195_1_194189592_ntr_100db1	KIGGIGTVPVGRVE	Ace-K<AcD4*>IGGIGTVPVGRVE-COOH	Ace-K<AcD4*>IGGIGTVPVGRVE-COOH	44	57	ENST00000421195_1_194189592_ntr_100db1|ENSG00000233057 AAG NA 0	COFRADIC- chymotrypsin Annelies	52	50	0.01	1468.85	1468.85	ENST00000421195_1_194189640_ntr_100db1 (28-41),ENST00000421195_1_194189652_ntr_111db1 (24-37),ENST00000436459_9_133019492_ntr_100db1 (253-266),ENST00000436459_9_133019600_ntr_100db1 (217-230),ENST00000436459_9_133020215_ntr_100db1 (12-25),ENST00000513637_5_43495717_ntr_100db1 (8-21),ENST00000513637_5_43495729_ntr_100db1 (12-25),ENST00000513637_5_43495888_ntr_010db2 (65-78),ENST00000610520_6_73520…	735.433	2	FE	F143784.dat	Human_RIBseq_uni_iso_2019_04.fasta	Human_RIBseq_uni_iso	7	Chymotrypsin
F000651_1p_uPAC8_CMB-548_KRGEV_COFRADIC_fr_A3_b_32189_34487_1_2.mgf	ENST00000359165_12_19457042_ntr_011db2	KIGGIGTVPVGRVETGVL	AcD4-K<AcD4*>IGGIGTVPVGRVETGVL-COOH	AcD4-K<AcD4*>IGGIGTVPVGRVETGVL-COOH	58	75	ENST00000359165_12_19457042_ntr_011db2|ENSG00000245205 GTG NA -1 +1 [ENST00000359165_12_19457042_ntr_db3]	COFRADIC- chymotrypsin Annelies	55	46	0.01	1843.1	1843.1	ENST00000359165_12_19457162_ntr_110db1 (98-115),ENST00000421195_1_194189592_ntr_100db1 (44-61),ENST00000421195_1_194189640_ntr_100db1 (28-45),ENST00000421195_1_194189652_ntr_111db1 (24-41),ENST00000436459_9_133019492_ntr_100db1 (253-270),ENST00000436459_9_133019600_ntr_100db1 (217-234),ENST00000436459_9_133020215_ntr_100db1 (12-29),ENST00000513637_5_43495717_ntr_100db1 (8-25),ENST00000513637_5_43…	922.556	2	FE	F143688.dat	Human_RIBseq_uni_iso_2019_04.fasta	Human_RIBseq_uni_iso	7	Chymotrypsin
F000697_1p_uPAC8_CMB-548_KRGEV_COFRADIC_fr_B11_b_29725_32884_1_2.mgf	ENST00000359165_12_19457042_ntr_011db2	KIGGIGTVPVGRVETGVL	Ace-K<AcD4*>IGGIGTVPVGRVETGVL-COOH	Ace-K<AcD4*>IGGIGTVPVGRVETGVL-COOH	58	75	ENST00000359165_12_19457042_ntr_011db2|ENSG00000245205 GTG NA -1 +1 [ENST00000359165_12_19457042_ntr_db3]	COFRADIC- chymotrypsin Annelies	54	47	0.01	1839.07	1839.08	ENST00000359165_12_19457162_ntr_110db1 (98-115),ENST00000421195_1_194189592_ntr_100db1 (44-61),ENST00000421195_1_194189640_ntr_100db1 (28-45),ENST00000421195_1_194189652_ntr_111db1 (24-41),ENST00000436459_9_133019492_ntr_100db1 (253-270),ENST00000436459_9_133019600_ntr_100db1 (217-234),ENST00000436459_9_133020215_ntr_100db1 (12-29),ENST00000513637_5_43495717_ntr_100db1 (8-25),ENST00000513637_5_43…	920.545	2	FE	F143749.dat	Human_RIBseq_uni_iso_2019_04.fasta	Human_RIBseq_uni_iso	7	Chymotrypsin
F000691_1p_uPAC8_CMB-548_KRGEV_COFRADIC_fr_B8_b_30227_32060_1_2.mgf	ENST00000359165_12_19457042_ntr_011db2	KIGGIGTVPVGRVETGVL	NH2-K<AcD4*>IGGIGTVPVGRVETGVL-COOH	NH2-K<AcD4*>IGGIGTVPVGRVETGVL-COOH	58	75	ENST00000359165_12_19457042_ntr_011db2|ENSG00000245205 GTG NA -1 +1 [ENST00000359165_12_19457042_ntr_db3]	COFRADIC- chymotrypsin Annelies	67	46	0.01	1797.06	1797.06	ENST00000359165_12_19457162_ntr_110db1 (98-115),ENST00000421195_1_194189592_ntr_100db1 (44-61),ENST00000421195_1_194189640_ntr_100db1 (28-45),ENST00000421195_1_194189652_ntr_111db1 (24-41),ENST00000436459_9_133019492_ntr_100db1 (253-270),ENST00000436459_9_133019600_ntr_100db1 (217-234),ENST00000436459_9_133020215_ntr_100db1 (12-29),ENST00000513637_5_43495717_ntr_100db1 (8-25),ENST00000513637_5_43…	899.539	2	FE	F143741.dat	Human_RIBseq_uni_iso_2019_04.fasta	Human_RIBseq_uni_iso	7	Chymotrypsin
F000691_1p_uPAC8_CMB-548_KRGEV_COFRADIC_fr_B8_b_31562_33093_1_2.mgf	ENST00000359165_12_19457042_ntr_011db2	KIGGIGTVPVGRVETGVL	NH2-K<AcD4*>IGGIGTVPVGRVETGVL-COOH	NH2-K<AcD4*>IGGIGTVPVGRVETGVL-COOH	58	75	ENST00000359165_12_19457042_ntr_011db2|ENSG00000245205 GTG NA -1 +1 [ENST00000359165_12_19457042_ntr_db3]	COFRADIC- chymotrypsin Annelies	55	47	0.01	1797.06	1797.06	ENST00000359165_12_19457162_ntr_110db1 (98-115),ENST00000421195_1_194189592_ntr_100db1 (44-61),ENST00000421195_1_194189640_ntr_100db1 (28-45),ENST00000421195_1_194189652_ntr_111db1 (24-41),ENST00000436459_9_133019492_ntr_100db1 (253-270),ENST00000436459_9_133019600_ntr_100db1 (217-234),ENST00000436459_9_133020215_ntr_100db1 (12-29),ENST00000513637_5_43495717_ntr_100db1 (8-25),ENST00000513637_5_43…	899.538	2	FE	F143741.dat	Human_RIBseq_uni_iso_2019_04.fasta	Human_RIBseq_uni_iso	7	Chymotrypsin
F000649_1p_uPAC8_CMB-548_KRGEV_COFRADIC_fr_A2_b_11540_18630_1_2.mgf	ENST00000358455_21_18857794_ntr_011db2	KITIADCGQLE	NH2-K<AcD4*>ITIADC<Cmm*>GQLE-COOH	NH2-K<AcD4*>ITIADC<Cmm*>GQLE-COOH	150	160	ENST00000358455_21_18857794_ntr_011db2|ENSG00000198618 GTG NA 0 -1 [ENST00000468812_7_44796740_CDS_db3]	COFRADIC- chymotrypsin Annelies	60	55	0.01	1292.66	1292.66	ENST00000358455_21_18857848_ntr_011db2 (132-142),ENST00000358455_21_18857869_ntr_100db1 (125-135),ENST00000415933_7_44801288_3UTR_100db1 (34-44),ENST00000468812_7_44796752_CDS_001db3 (146-156),ENST00000486414_10_114690376_ntr_100db1 (67-77),ENST00000489459_7_44799259_5UTR_100db1 (128-138),ENST00000620047_7_44799406_5UTR_010db2 (117-127),P62937 (155-165),P62937-2 (95-105)	647.336	2	FE	F143684.dat	Human_RIBseq_uni_iso_2019_04.fasta	Human_RIBseq_uni_iso	7	Chymotrypsin
F000663_1p_uPAC8_CMB-548_KRGEV_COFRADIC_fr_A8_b_24254_27359_1_2.mgf	ENST00000481895_1_32810943_ntr_100db1	KKAGAEVVKQVEHPL	NH2-K<AcD4*>K<AcD4*>AGAEVVK<AcD4*>QVEHPL-COOH	NH2-K<AcD4*>K<AcD4*>AGAEVVK<AcD4*>QVEHPL-COOH	89	103	ENST00000481895_1_32810943_ntr_100db1|ENSG00000134684 AAG NA -1 0	COFRADIC- chymotrypsin Annelies	78	48	0.01	1770.03	1771.04	ENST00000616261_1_32817244_aTIS_111db1 (146-160),P54577 (146-160)	886.527	2	FE	F143706.dat	Human_RIBseq_uni_iso_2019_04.fasta	Human_RIBseq_uni_iso	7	Chymotrypsin
F000651_1p_uPAC8_CMB-548_KRGEV_COFRADIC_fr_A3_b_16168_22001_1_3.mgf	ENST00000402089_4_90839037_ntr_111db1	KKTETQEKNPLPSKETIEQEKQAGES	NH2-K<AcD4*>K<AcD4*>TETQEK<AcD4*>NPLPSK<AcD4*>ETIEQEK<AcD4*>QAGES-COOH	NH2-K<AcD4*>K<AcD4*>TETQEK<AcD4*>NPLPSK<AcD4*>ETIEQEK<AcD4*>QAGES-COOH	19	44	ENST00000402089_4_90839037_ntr_111db1|ENSG00000187653 ATG NA -1 0 [ENST00000402089_4_90839037_ntr_db2#ENST00000402089_4_90839037_ntr_db3]	COFRADIC- chymotrypsin Annelies	56	47	0.01	3186.66	3187.67	ENST00000451311_X_12975119_5UTR_100db1 (41-66),P62328 (19-44)	1063.56	3	FE	F143688.dat	Human_RIBseq_uni_iso_2019_04.fasta	Human_RIBseq_uni_iso	7	Chymotrypsin
F000693_1p_uPAC8_CMB-548_KRGEV_COFRADIC_fr_B9_b_20972_25334_1_2.mgf	ENST00000423695_5_10250369_ntr_010db2	KLDVTSVEDY	AcD4-K<AcD4*>LDVTSVEDY-COOH	AcD4-K<AcD4*>LDVTSVEDY-COOH	114	123	ENST00000423695_5_10250369_ntr_010db2|ENSG00000150753 ATG NA +1 0	COFRADIC- chymotrypsin Annelies	67	54	0.01	1259.63	1259.63	ENST00000423695_5_10258256_ntr_010db2 (40-49),ENST00000503026_5_10250004_aTIS_111db1 (244-253),ENST00000515390_5_10250278_5UTR_010db2 (231-240),ENST00000515390_5_10250341_aTIS_111db1 (210-219),ENST00000515676_5_10254154_aTIS_111db1 (227-236),P48643 (265-274),P48643-2 (172-181)	630.823	2	FE	F143744.dat	Human_RIBseq_uni_iso_2019_04.fasta	Human_RIBseq_uni_iso	7	Chymotrypsin
F000651_1p_uPAC8_CMB-548_KRGEV_COFRADIC_fr_A3_b_12272_18948_1_3.mgf	ENST00000472077_2_27385029_ntr_100db1	KLEEVLSTEGAEENGNSDKKKKAKRD	NH2-K<AcD4*>LEEVLSTEGAEENGNSDK<AcD4*>K<AcD4*>K<AcD4*>K<AcD4*>AK<AcD4*>RD-COOH	NH2-K<AcD4*>LEEVLSTEGAEENGNSDK<AcD4*>K<AcD4*>K<AcD4*>K<AcD4*>AK<AcD4*>RD-COOH	296	321	ENST00000472077_2_27385029_ntr_100db1|ENSG00000115241 CTG NA -1 0 +1	COFRADIC- chymotrypsin Annelies	50	46	0.01	3178.7	3179.7	O15355 (521-546)	1060.91	3	FE	F143688.dat	Human_RIBseq_uni_iso_2019_04.fasta	Human_RIBseq_uni_iso	7	Chymotrypsin
F000663_1p_uPAC8_CMB-548_KRGEV_COFRADIC_fr_A8_b_25845_28528_1_2.mgf	ENST00000464920_1_8870463_ntr_010db2	KNVIKEKYGKDATNVGDEGGF	NH2-K<AcD4*>NVIK<AcD4*>EK<AcD4*>YGK<AcD4*>DATNVGDEGGF-COOH	NH2-K<AcD4*>NVIK<AcD4*>EK<AcD4*>YGK<AcD4*>DATNVGDEGGF-COOH	117	137	ENST00000464920_1_8870463_ntr_010db2|ENSG00000074800 CTG NA -1 0 +1	COFRADIC- chymotrypsin Annelies	95	51	0.01	2452.27	2452.27	ENST00000645609_1_8870463_ntr_010db2 (117-137),ENST00000647408_1_8874908_aTIS_111db1 (193-213),P06733 (193-213),P06733-2 (100-120)	1227.14	2	FE	F143706.dat	Human_RIBseq_uni_iso_2019_04.fasta	Human_RIBseq_uni_iso	7	Chymotrypsin
F000683_1p_uPAC8_CMB-548_KRGEV_COFRADIC_fr_B5_b_26000_29589_1_2.mgf	ENST00000420977_1_76699789_ntr_111db1	KPEFVDIINAKQ	NH2-K<AcD4*>PEFVDIINAK<AcD4*>Q-COOH	NH2-K<AcD4*>PEFVDIINAK<AcD4*>Q-COOH	238	249	ENST00000420977_1_76699789_ntr_111db1|ENSG00000226415 ATG NA 0 -1 [ENST00000420977_1_76699789_ntr_db2#ENST00000420977_1_76699789_ntr_db3]	COFRADIC- chymotrypsin Annelies	68	52	0.01	1492.83	1492.83	ENST00000420977_1_76699801_ntr_010db2 (234-245),ENST00000420977_1_76699951_ntr_010db2 (184-195),ENST00000420977_1_76699972_ntr_010db2 (177-188),ENST00000420977_1_76699996_ntr_001db3 (169-180),ENST00000420977_1_76700086_ntr_001db3 (139-150),ENST00000420977_1_76700128_ntr_011db2 (125-136),ENST00000420977_1_76700140_ntr_001db3 (121-132),ENST00000420977_1_76700191_ntr_111db1 (104-115),ENST00000474253…	747.424	2	FE	F143733.dat	Human_RIBseq_uni_iso_2019_04.fasta	Human_RIBseq_uni_iso	7	Chymotrypsin
F000655_1p_uPAC8_CMB-548_KRGEV_COFRADIC_fr_A5_b_22176_26665_1_2.mgf	ENST00000436669_20_5292831_ntr_101db1	KRINKELSDL	AcD4-K<AcD4*>RINK<AcD4*>ELSDL-COOH	AcD4-K<AcD4*>RINK<AcD4*>ELSDL-COOH	4	13	ENST00000436669_20_5292831_ntr_101db1|ENSG00000225022 ATG NA -1 0 [ENST00000436669_20_5292831_ntr_db3]	COFRADIC- chymotrypsin Annelies	65	50	0.01	1352.8	1352.8	P61077 (4-13),P61077-2 (4-13)	677.405	2	FE	F143696.dat	Human_RIBseq_uni_iso_2019_04.fasta	Human_RIBseq_uni_iso	7	Chymotrypsin
F000691_1p_uPAC8_CMB-548_KRGEV_COFRADIC_fr_B8_b_4037_12010_1_2.mgf	ENST00000586518_17_75779096_ntr_010db2	KSAPSTGGVKKPH	AcD4-K<AcD4*>SAPSTGGVK<AcD4*>K<AcD4*>PH-COOH	AcD4-K<AcD4*>SAPSTGGVK<AcD4*>K<AcD4*>PH-COOH	2	14	ENST00000586518_17_75779096_ntr_010db2|ENSG00000132475 AGG NA 0 +1	COFRADIC- chymotrypsin Annelies	63	50	0.01	1476.85	1476.85		739.433	2	FE	F143741.dat	Human_RIBseq_uni_iso_2019_04.fasta	Human_RIBseq_uni_iso	7	Chymotrypsin
F000685_1p_uPAC8_CMB-548_KRGEV_COFRADIC_fr_B6_b_5117_11650_1_2.mgf	ENST00000586518_17_75779096_ntr_010db2	KSAPSTGGVKKPH	NH2-K<AcD4*>SAPSTGGVK<AcD4*>K<AcD4*>PH-COOH	NH2-K<AcD4*>SAPSTGGVK<AcD4*>K<AcD4*>PH-COOH	2	14	ENST00000586518_17_75779096_ntr_010db2|ENSG00000132475 AGG NA 0 +1	COFRADIC- chymotrypsin Annelies	53	51	0.01	1430.82	1430.82		716.417	2	FE	F143734.dat	Human_RIBseq_uni_iso_2019_04.fasta	Human_RIBseq_uni_iso	7	Chymotrypsin
F000695_1p_uPAC8_CMB-548_KRGEV_COFRADIC_fr_B10_b_12092_18724_1_2.mgf	ENST00000436459_9_133019492_ntr_100db1	KSGDAAIVDMVPGKPM	NH2-K<AcD4*>SGDAAIVDM<Mox*>VPGK<AcD4*>PM<Mox*>-COOH	NH2-K<AcD4*>SGDAAIVDM<Mox*>VPGK<AcD4*>PM<Mox*>-COOH	393	408	ENST00000436459_9_133019492_ntr_100db1|ENSG00000196205 AAG NA +1 0	COFRADIC- chymotrypsin Annelies	67	53	0.01	1738.87	1738.87	ENST00000436459_9_133019600_ntr_100db1 (357-372),ENST00000436459_9_133020215_ntr_100db1 (152-167),ENST00000547505_12_43660871_ntr_010db2 (9-24),ENST00000610520_6_73520026_aTIS_111db1 (374-389),ENST00000615060_6_73520026_aTIS_111db1 (393-408),P68104 (395-410),P68104-2 (374-389),Q5VTE0 (395-410)	870.44	2	FE	F143747.dat	Human_RIBseq_uni_iso_2019_04.fasta	Human_RIBseq_uni_iso	7	Chymotrypsin
F000695_1p_uPAC8_CMB-548_KRGEV_COFRADIC_fr_B10_b_13307_19659_1_2.mgf	ENST00000436459_9_133019492_ntr_100db1	KSGDAAIVDMVPGKPM	NH2-K<AcD4*>SGDAAIVDM<Mox*>VPGK<AcD4*>PM<Mox*>-COOH	NH2-K<AcD4*>SGDAAIVDM<Mox*>VPGK<AcD4*>PM<Mox*>-COOH	393	408	ENST00000436459_9_133019492_ntr_100db1|ENSG00000196205 AAG NA +1 0	COFRADIC- chymotrypsin Annelies	91	53	0.01	1738.87	1738.87	ENST00000436459_9_133019600_ntr_100db1 (357-372),ENST00000436459_9_133020215_ntr_100db1 (152-167),ENST00000547505_12_43660871_ntr_010db2 (9-24),ENST00000610520_6_73520026_aTIS_111db1 (374-389),ENST00000615060_6_73520026_aTIS_111db1 (393-408),P68104 (395-410),P68104-2 (374-389),Q5VTE0 (395-410)	870.44	2	FE	F143747.dat	Human_RIBseq_uni_iso_2019_04.fasta	Human_RIBseq_uni_iso	7	Chymotrypsin
F000693_1p_uPAC8_CMB-548_KRGEV_COFRADIC_fr_B9_b_13136_19341_1_2.mgf	ENST00000436459_9_133019492_ntr_100db1	KSGDAAIVDMVPGKPM	NH2-K<AcD4*>SGDAAIVDM<Mox*>VPGK<AcD4*>PM<Mox*>-COOH	NH2-K<AcD4*>SGDAAIVDM<Mox*>VPGK<AcD4*>PM<Mox*>-COOH	393	408	ENST00000436459_9_133019492_ntr_100db1|ENSG00000196205 AAG NA +1 0	COFRADIC- chymotrypsin Annelies	55	53	0.01	1738.87	1738.87	ENST00000436459_9_133019600_ntr_100db1 (357-372),ENST00000436459_9_133020215_ntr_100db1 (152-167),ENST00000547505_12_43660871_ntr_010db2 (9-24),ENST00000610520_6_73520026_aTIS_111db1 (374-389),ENST00000615060_6_73520026_aTIS_111db1 (393-408),P68104 (395-410),P68104-2 (374-389),Q5VTE0 (395-410)	870.441	2	FE	F143744.dat	Human_RIBseq_uni_iso_2019_04.fasta	Human_RIBseq_uni_iso	7	Chymotrypsin
F000693_1p_uPAC8_CMB-548_KRGEV_COFRADIC_fr_B9_b_12909_19157_1_2.mgf	ENST00000436459_9_133019492_ntr_100db1	KSGDAAIVDMVPGKPM	NH2-K<AcD4*>SGDAAIVDM<Mox*>VPGK<AcD4*>PM<Mox*>-COOH	NH2-K<AcD4*>SGDAAIVDM<Mox*>VPGK<AcD4*>PM<Mox*>-COOH	393	408	ENST00000436459_9_133019492_ntr_100db1|ENSG00000196205 AAG NA +1 0	COFRADIC- chymotrypsin Annelies	65	53	0.01	1738.87	1738.87	ENST00000436459_9_133019600_ntr_100db1 (357-372),ENST00000436459_9_133020215_ntr_100db1 (152-167),ENST00000547505_12_43660871_ntr_010db2 (9-24),ENST00000610520_6_73520026_aTIS_111db1 (374-389),ENST00000615060_6_73520026_aTIS_111db1 (393-408),P68104 (395-410),P68104-2 (374-389),Q5VTE0 (395-410)	870.441	2	FE	F143744.dat	Human_RIBseq_uni_iso_2019_04.fasta	Human_RIBseq_uni_iso	7	Chymotrypsin
F000651_1p_uPAC8_CMB-548_KRGEV_COFRADIC_fr_A3_b_20948_25712.25741_2_2.mgf	ENST00000445874_10_91807373_ntr_100db1	KTDQAQDVKKIEKF	NH2-K<AcD4*>TDQAQDVK<AcD4*>K<AcD4*>IEK<AcD4*>F-COOH	NH2-K<AcD4*>TDQAQDVK<AcD4*>K<AcD4*>IEK<AcD4*>F-COOH	30	43	ENST00000445874_10_91807373_ntr_100db1|ENSG00000180581 ATG NA -1 0	COFRADIC- chymotrypsin Annelies	73	50	0.01	1861.04	1861.04	ENST00000445874_10_91807394_ntr_100db1 (37-50),P49458 (52-65)	931.528	2	FE	F143688.dat	Human_RIBseq_uni_iso_2019_04.fasta	Human_RIBseq_uni_iso	7	Chymotrypsin
F000663_1p_uPAC8_CMB-548_KRGEV_COFRADIC_fr_A8_b_19296_23482_1_2.mgf	ENST00000358455_21_18857794_ntr_011db2	KVKEGMNIVEAMERF	NH2-K<AcD4*>VK<AcD4*>EGM<Mox*>NIVEAM<Mox*>ERF-COOH	NH2-K<AcD4*>VK<AcD4*>EGM<Mox*>NIVEAM<Mox*>ERF-COOH	126	140	ENST00000358455_21_18857794_ntr_011db2|ENSG00000198618 GTG NA 0 -1 [ENST00000468812_7_44796740_CDS_db3]	COFRADIC- chymotrypsin Annelies	53	53	0.01	1903.96	1903.96	ENST00000358455_21_18857848_ntr_011db2 (108-122),ENST00000358455_21_18857869_ntr_100db1 (101-115),ENST00000415933_7_44801288_3UTR_100db1 (10-24),ENST00000468812_7_44796752_CDS_001db3 (122-136),ENST00000489459_7_44799259_5UTR_100db1 (104-118),ENST00000620047_7_44799406_5UTR_010db2 (93-107),P62937 (131-145),P62937-2 (71-85)	952.986	2	FE	F143706.dat	Human_RIBseq_uni_iso_2019_04.fasta	Human_RIBseq_uni_iso	7	Chymotrypsin
F000669_1p_uPAC8_CMB-548_KRGEV_COFRADIC_fr_A11_b_11502_19547_1_2.mgf	ENST00000358455_21_18857794_ntr_011db2	KVKEGMNIVEAMERF	NH2-K<AcD4*>VK<AcD4*>EGM<Mox*>NIVEAM<Mox*>ERF-COOH	NH2-K<AcD4*>VK<AcD4*>EGM<Mox*>NIVEAM<Mox*>ERF-COOH	126	140	ENST00000358455_21_18857794_ntr_011db2|ENSG00000198618 GTG NA 0 -1 [ENST00000468812_7_44796740_CDS_db3]	COFRADIC- chymotrypsin Annelies	57	53	0.01	1903.96	1904.95	ENST00000358455_21_18857848_ntr_011db2 (108-122),ENST00000358455_21_18857869_ntr_100db1 (101-115),ENST00000415933_7_44801288_3UTR_100db1 (10-24),ENST00000468812_7_44796752_CDS_001db3 (122-136),ENST00000489459_7_44799259_5UTR_100db1 (104-118),ENST00000620047_7_44799406_5UTR_010db2 (93-107),P62937 (131-145),P62937-2 (71-85)	953.483	2	FE	F143715.dat	Human_RIBseq_uni_iso_2019_04.fasta	Human_RIBseq_uni_iso	7	Chymotrypsin
F000671_1p_uPAC8_CMB-548_KRGEV_COFRADIC_fr_A12_b_8754_17959_1_2.mgf	ENST00000358455_21_18857794_ntr_011db2	KVKEGMNIVEAMERF	NH2-K<AcD4*>VK<AcD4*>EGM<Mox*>NIVEAM<Mox*>ERF-COOH	NH2-K<AcD4*>VK<AcD4*>EGM<Mox*>NIVEAM<Mox*>ERF-COOH	126	140	ENST00000358455_21_18857794_ntr_011db2|ENSG00000198618 GTG NA 0 -1 [ENST00000468812_7_44796740_CDS_db3]	COFRADIC- chymotrypsin Annelies	62	53	0.01	1903.96	1903.96	ENST00000358455_21_18857848_ntr_011db2 (108-122),ENST00000358455_21_18857869_ntr_100db1 (101-115),ENST00000415933_7_44801288_3UTR_100db1 (10-24),ENST00000468812_7_44796752_CDS_001db3 (122-136),ENST00000489459_7_44799259_5UTR_100db1 (104-118),ENST00000620047_7_44799406_5UTR_010db2 (93-107),P62937 (131-145),P62937-2 (71-85)	952.985	2	FE	F143718.dat	Human_RIBseq_uni_iso_2019_04.fasta	Human_RIBseq_uni_iso	7	Chymotrypsin
F000669_1p_uPAC8_CMB-548_KRGEV_COFRADIC_fr_A11_b_11427_19483_1_2.mgf	ENST00000358455_21_18857794_ntr_011db2	KVKEGMNIVEAMERF	NH2-K<AcD4*>VK<AcD4*>EGM<Mox*>NIVEAM<Mox*>ERF-COOH	NH2-K<AcD4*>VK<AcD4*>EGM<Mox*>NIVEAM<Mox*>ERF-COOH	126	140	ENST00000358455_21_18857794_ntr_011db2|ENSG00000198618 GTG NA 0 -1 [ENST00000468812_7_44796740_CDS_db3]	COFRADIC- chymotrypsin Annelies	58	53	0.01	1903.96	1903.96	ENST00000358455_21_18857848_ntr_011db2 (108-122),ENST00000358455_21_18857869_ntr_100db1 (101-115),ENST00000415933_7_44801288_3UTR_100db1 (10-24),ENST00000468812_7_44796752_CDS_001db3 (122-136),ENST00000489459_7_44799259_5UTR_100db1 (104-118),ENST00000620047_7_44799406_5UTR_010db2 (93-107),P62937 (131-145),P62937-2 (71-85)	952.985	2	FE	F143715.dat	Human_RIBseq_uni_iso_2019_04.fasta	Human_RIBseq_uni_iso	7	Chymotrypsin
F000663_1p_uPAC8_CMB-548_KRGEV_COFRADIC_fr_A8_b_19597_23732_1_2.mgf	ENST00000358455_21_18857794_ntr_011db2	KVKEGMNIVEAMERF	NH2-K<AcD4*>VK<AcD4*>EGM<Mox*>NIVEAM<Mox*>ERF-COOH	NH2-K<AcD4*>VK<AcD4*>EGM<Mox*>NIVEAM<Mox*>ERF-COOH	126	140	ENST00000358455_21_18857794_ntr_011db2|ENSG00000198618 GTG NA 0 -1 [ENST00000468812_7_44796740_CDS_db3]	COFRADIC- chymotrypsin Annelies	60	53	0.01	1903.96	1904.96	ENST00000358455_21_18857848_ntr_011db2 (108-122),ENST00000358455_21_18857869_ntr_100db1 (101-115),ENST00000415933_7_44801288_3UTR_100db1 (10-24),ENST00000468812_7_44796752_CDS_001db3 (122-136),ENST00000489459_7_44799259_5UTR_100db1 (104-118),ENST00000620047_7_44799406_5UTR_010db2 (93-107),P62937 (131-145),P62937-2 (71-85)	953.489	2	FE	F143706.dat	Human_RIBseq_uni_iso_2019_04.fasta	Human_RIBseq_uni_iso	7	Chymotrypsin
F000669_1p_uPAC8_CMB-548_KRGEV_COFRADIC_fr_A11_b_10539_18674.18678_2_2.mgf	ENST00000358455_21_18857794_ntr_011db2	KVKEGMNIVEAMERF	NH2-K<AcD4*>VK<AcD4*>EGM<Mox*>NIVEAM<Mox*>ERF-COOH	NH2-K<AcD4*>VK<AcD4*>EGM<Mox*>NIVEAM<Mox*>ERF-COOH	126	140	ENST00000358455_21_18857794_ntr_011db2|ENSG00000198618 GTG NA 0 -1 [ENST00000468812_7_44796740_CDS_db3]	COFRADIC- chymotrypsin Annelies	77	53	0.01	1903.96	1903.96	ENST00000358455_21_18857848_ntr_011db2 (108-122),ENST00000358455_21_18857869_ntr_100db1 (101-115),ENST00000415933_7_44801288_3UTR_100db1 (10-24),ENST00000468812_7_44796752_CDS_001db3 (122-136),ENST00000489459_7_44799259_5UTR_100db1 (104-118),ENST00000620047_7_44799406_5UTR_010db2 (93-107),P62937 (131-145),P62937-2 (71-85)	952.985	2	FE	F143715.dat	Human_RIBseq_uni_iso_2019_04.fasta	Human_RIBseq_uni_iso	7	Chymotrypsin
F000667_1p_uPAC8_CMB-548_KRGEV_COFRADIC_fr_A10_b_19158_23608.23624_2_2.mgf	ENST00000358455_21_18857794_ntr_011db2	KVKEGMNIVEAMERF	NH2-K<AcD4*>VK<AcD4*>EGM<Mox*>NIVEAM<Mox*>ERF-COOH	NH2-K<AcD4*>VK<AcD4*>EGM<Mox*>NIVEAM<Mox*>ERF-COOH	126	140	ENST00000358455_21_18857794_ntr_011db2|ENSG00000198618 GTG NA 0 -1 [ENST00000468812_7_44796740_CDS_db3]	COFRADIC- chymotrypsin Annelies	95	53	0.01	1903.96	1903.96	ENST00000358455_21_18857848_ntr_011db2 (108-122),ENST00000358455_21_18857869_ntr_100db1 (101-115),ENST00000415933_7_44801288_3UTR_100db1 (10-24),ENST00000468812_7_44796752_CDS_001db3 (122-136),ENST00000489459_7_44799259_5UTR_100db1 (104-118),ENST00000620047_7_44799406_5UTR_010db2 (93-107),P62937 (131-145),P62937-2 (71-85)	952.986	2	FE	F143712.dat	Human_RIBseq_uni_iso_2019_04.fasta	Human_RIBseq_uni_iso	7	Chymotrypsin
F000671_1p_uPAC8_CMB-548_KRGEV_COFRADIC_fr_A12_b_8131_17284_1_2.mgf	ENST00000358455_21_18857794_ntr_011db2	KVKEGMNIVEAMERF	NH2-K<AcD4*>VK<AcD4*>EGM<Mox*>NIVEAM<Mox*>ERF-COOH	NH2-K<AcD4*>VK<AcD4*>EGM<Mox*>NIVEAM<Mox*>ERF-COOH	126	140	ENST00000358455_21_18857794_ntr_011db2|ENSG00000198618 GTG NA 0 -1 [ENST00000468812_7_44796740_CDS_db3]	COFRADIC- chymotrypsin Annelies	77	53	0.01	1903.96	1903.95	ENST00000358455_21_18857848_ntr_011db2 (108-122),ENST00000358455_21_18857869_ntr_100db1 (101-115),ENST00000415933_7_44801288_3UTR_100db1 (10-24),ENST00000468812_7_44796752_CDS_001db3 (122-136),ENST00000489459_7_44799259_5UTR_100db1 (104-118),ENST00000620047_7_44799406_5UTR_010db2 (93-107),P62937 (131-145),P62937-2 (71-85)	952.985	2	FE	F143718.dat	Human_RIBseq_uni_iso_2019_04.fasta	Human_RIBseq_uni_iso	7	Chymotrypsin
F000655_1p_uPAC8_CMB-548_KRGEV_COFRADIC_fr_A5_b_13927_20136_1_2.mgf	ENST00000358455_21_18857794_ntr_011db2	KVKEGMNIVEAMERF	NH2-K<AcD4*>VK<AcD4*>EGM<Mox*>NIVEAM<Mox*>ERF-COOH	NH2-K<AcD4*>VK<AcD4*>EGM<Mox*>NIVEAM<Mox*>ERF-COOH	126	140	ENST00000358455_21_18857794_ntr_011db2|ENSG00000198618 GTG NA 0 -1 [ENST00000468812_7_44796740_CDS_db3]	COFRADIC- chymotrypsin Annelies	57	53	0.01	1903.96	1903.96	ENST00000358455_21_18857848_ntr_011db2 (108-122),ENST00000358455_21_18857869_ntr_100db1 (101-115),ENST00000415933_7_44801288_3UTR_100db1 (10-24),ENST00000468812_7_44796752_CDS_001db3 (122-136),ENST00000489459_7_44799259_5UTR_100db1 (104-118),ENST00000620047_7_44799406_5UTR_010db2 (93-107),P62937 (131-145),P62937-2 (71-85)	952.985	2	FE	F143696.dat	Human_RIBseq_uni_iso_2019_04.fasta	Human_RIBseq_uni_iso	7	Chymotrypsin
F000717_1p_uPAC8_CMB-548_KRGEV_COFRADIC_fr_C7_b_8614_13401_1_2.mgf	ENST00000436459_9_133019492_ntr_100db1	KVTRKDGNASGTTL	NH2-K<AcD4*>VTRK<AcD4*>DGNASGTTL-COOH	NH2-K<AcD4*>VTRK<AcD4*>DGNASGTTL-COOH	213	226	ENST00000436459_9_133019492_ntr_100db1|ENSG00000196205 AAG NA +1 0	COFRADIC- chymotrypsin Annelies	75	53	0.01	1538.84	1538.85	ENST00000436459_9_133019600_ntr_100db1 (177-190),ENST00000514975_4_105484869_ntr_010db2 (156-169),ENST00000514975_4_105485118_ntr_010db2 (73-86),ENST00000610520_6_73520026_aTIS_111db1 (194-207),ENST00000615060_6_73520026_aTIS_111db1 (215-228),P68104 (215-228),P68104-2 (194-207),Q5VTE0 (215-228)	770.43	2	FE	F143773.dat	Human_RIBseq_uni_iso_2019_04.fasta	Human_RIBseq_uni_iso	7	Chymotrypsin
F000661_1p_uPAC8_CMB-548_KRGEV_COFRADIC_fr_A7_b_37965_36805_1_3.mgf	ENST00000487080_9_33278115_ntr_010db2	LDEAASAPAIPEGVPTDTKNKDGVLVDEF	NH2-LDEAASAPAIPEGVPTDTK<AcD4*>NK<AcD4*>DGVLVDEF-COOH	NH2-LDEAASAPAIPEGVPTDTK<AcD4*>NK<AcD4*>DGVLVDEF-COOH	17	45	ENST00000487080_9_33278115_ntr_010db2|ENSG00000086065 TTG NA +1 0	COFRADIC- chymotrypsin Annelies	74	48	0.01	3089.55	3089.55	Q9NZZ3 (183-211)	1030.86	3	FE	F143702.dat	Human_RIBseq_uni_iso_2019_04.fasta	Human_RIBseq_uni_iso	7	Chymotrypsin
F000663_1p_uPAC8_CMB-548_KRGEV_COFRADIC_fr_A8_b_35645_35929_1_3.mgf	ENST00000487080_9_33278115_ntr_010db2	LDEAASAPAIPEGVPTDTKNKDGVLVDEF	NH2-LDEAASAPAIPEGVPTDTK<AcD4*>NK<AcD4*>DGVLVDEF-COOH	NH2-LDEAASAPAIPEGVPTDTK<AcD4*>NK<AcD4*>DGVLVDEF-COOH	17	45	ENST00000487080_9_33278115_ntr_010db2|ENSG00000086065 TTG NA +1 0	COFRADIC- chymotrypsin Annelies	54	48	0.01	3089.55	3090.55	Q9NZZ3 (183-211)	1031.19	3	FE	F143706.dat	Human_RIBseq_uni_iso_2019_04.fasta	Human_RIBseq_uni_iso	7	Chymotrypsin
F000707_1p_uPAC8_CMB-548_KRGEV_COFRADIC_fr_C3_b_16477_20866_1_2.mgf	ENST00000578397_17_32444542_ntr_100db1	LDMEAATGQEVEL	NH2-LDM<Mox*>EAATGQEVEL-COOH	NH2-LDM<Mox*>EAATGQEVEL-COOH	91	103	ENST00000578397_17_32444542_ntr_100db1|ENSG00000108671 GTG NA 0	COFRADIC- chymotrypsin Annelies	67	52	0.01	1420.64	1421.64	O00231 (97-109),O00231-2 (97-109)	711.828	2	FE	F143758.dat	Human_RIBseq_uni_iso_2019_04.fasta	Human_RIBseq_uni_iso	7	Chymotrypsin
F000707_1p_uPAC8_CMB-548_KRGEV_COFRADIC_fr_C3_b_15449_20043_1_2.mgf	ENST00000578397_17_32444542_ntr_100db1	LDMEAATGQEVEL	NH2-LDM<Mox*>EAATGQEVEL-COOH	NH2-LDM<Mox*>EAATGQEVEL-COOH	91	103	ENST00000578397_17_32444542_ntr_100db1|ENSG00000108671 GTG NA 0	COFRADIC- chymotrypsin Annelies	122	52	0.01	1420.64	1420.64	O00231 (97-109),O00231-2 (97-109)	711.327	2	FE	F143758.dat	Human_RIBseq_uni_iso_2019_04.fasta	Human_RIBseq_uni_iso	7	Chymotrypsin
F000689_1p_uPAC8_CMB-548_KRGEV_COFRADIC_fr_B7_b_7111_13066_1_2.mgf	ENST00000521939_5_168488620_ntr_001db3	LKTKEQKVNPR	NH2-LK<AcD4*>TK<AcD4*>EQK<AcD4*>VNPR-COOH	NH2-LK<AcD4*>TK<AcD4*>EQK<AcD4*>VNPR-COOH	104	114	ENST00000521939_5_168488620_ntr_001db3|ENSG00000113643 CTG NA 0 -1	COFRADIC- chymotrypsin Annelies	67	46	0.01	1477.89	1477.89	P54136 (125-135),P54136-2 (53-63)	739.954	2	FE	F143738.dat	Human_RIBseq_uni_iso_2019_04.fasta	Human_RIBseq_uni_iso	7	Chymotrypsin
F000695_1p_uPAC8_CMB-548_KRGEV_COFRADIC_fr_B10_b_21458_26121_1_2.mgf	ENST00000518010_8_133284272_ntr_010db2	LQEFDVQEQDIETL	NH2-LQEFDVQEQDIETL-COOH	NH2-LQEFDVQEQDIETL-COOH	14	27	ENST00000518010_8_133284272_ntr_010db2|ENSG00000104419 AAG NA 0	COFRADIC- chymotrypsin Annelies	79	52	0.01	1705.8	1705.81	ENST00000522377_8_133284311_aTIS_111db1 (27-40),Q92597 (27-40)	853.91	2	FE	F143747.dat	Human_RIBseq_uni_iso_2019_04.fasta	Human_RIBseq_uni_iso	7	Chymotrypsin
F000679_1p_uPAC8_CMB-548_KRGEV_COFRADIC_fr_B3_b_16264_20942_1_3.mgf	ENST00000543961_12_25803373_ntr_100db1	MAEAPNMAVVNEQQMPEEVPAPAPAQEPVQEAPKGR	AcD4-M<Mox*>AEAPNM<Mox*>AVVNEQQM<Mox*>PEEVPAPAPAQEPVQEAPK<AcD4*>GR-COOH	AcD4-M<Mox*>AEAPNM<Mox*>AVVNEQQM<Mox*>PEEVPAPAPAQEPVQEAPK<AcD4*>GR-COOH	1	36	ENST00000543961_12_25803373_ntr_100db1|ENSG00000255725 ATG NA 0 -1	COFRADIC- chymotrypsin Annelies	60	42	0.01	3979.88	3979.88	ENST00000544060_12_103976970_ntr_100db1 (1-36)	1327.63	3	FE	F143727.dat	Human_RIBseq_uni_iso_2019_04.fasta	Human_RIBseq_uni_iso	7	Chymotrypsin
F000667_1p_uPAC8_CMB-548_KRGEV_COFRADIC_fr_A10_b_28921_31246_1_2.mgf	ENST00000415292_10_23136924_ntr_111db1	MDKNELVQKAKL	Ace-M<Mox*>DK<AcD4*>NELVQK<AcD4*>AK<AcD4*>L-COOH	Ace-M<Mox*>DK<AcD4*>NELVQK<AcD4*>AK<AcD4*>L-COOH	1	12	ENST00000415292_10_23136924_ntr_111db1|ENSG00000229932 ATG NA 0 -1 [ENST00000415292_10_23136924_ntr_db2#ENST00000415292_10_23136924_ntr_db3]	COFRADIC- chymotrypsin Annelies	54	52	0.01	1611.88	1611.89	P63104 (1-12)	806.95	2	FE	F143712.dat	Human_RIBseq_uni_iso_2019_04.fasta	Human_RIBseq_uni_iso	7	Chymotrypsin
F000669_1p_uPAC8_CMB-548_KRGEV_COFRADIC_fr_A11_b_17327_24623_1_2.mgf	ENST00000415292_10_23136924_ntr_111db1	MDKNELVQKAKL	Ace-M<Mox*>DK<AcD4*>NELVQK<AcD4*>AK<AcD4*>L-COOH	Ace-M<Mox*>DK<AcD4*>NELVQK<AcD4*>AK<AcD4*>L-COOH	1	12	ENST00000415292_10_23136924_ntr_111db1|ENSG00000229932 ATG NA 0 -1 [ENST00000415292_10_23136924_ntr_db2#ENST00000415292_10_23136924_ntr_db3]	COFRADIC- chymotrypsin Annelies	72	52	0.01	1611.88	1611.88	P63104 (1-12)	806.95	2	FE	F143715.dat	Human_RIBseq_uni_iso_2019_04.fasta	Human_RIBseq_uni_iso	7	Chymotrypsin
F000719_1p_uPAC8_CMB-548_KRGEV_COFRADIC_fr_C8_b_34619_34798_1_2.mgf	ENST00000495613_13_50172266_ntr_100db1	MDQANDKKVAAIEALNDGEL	NH2-M<Mox*>DQANDK<AcD4*>K<AcD4*>VAAIEALNDGEL-COOH	NH2-M<Mox*>DQANDK<AcD4*>K<AcD4*>VAAIEALNDGEL-COOH	48	67	ENST00000495613_13_50172266_ntr_100db1|ENSG00000232150 AAG NA +1 0	COFRADIC- chymotrypsin Annelies	60	51	0.01	2252.1	2253.11	ENST00000620312_22_40856540_aTIS_111db1 (111-130),P50502 (111-130),Q8IZP2 (107-126)	1127.56	2	FE	F143776.dat	Human_RIBseq_uni_iso_2019_04.fasta	Human_RIBseq_uni_iso	7	Chymotrypsin
F000717_1p_uPAC8_CMB-548_KRGEV_COFRADIC_fr_C7_b_37199_36256_1_2.mgf	ENST00000495613_13_50172266_ntr_100db1	MDQANDKKVAAIEALNDGEL	NH2-M<Mox*>DQANDK<AcD4*>K<AcD4*>VAAIEALNDGEL-COOH	NH2-M<Mox*>DQANDK<AcD4*>K<AcD4*>VAAIEALNDGEL-COOH	48	67	ENST00000495613_13_50172266_ntr_100db1|ENSG00000232150 AAG NA +1 0	COFRADIC- chymotrypsin Annelies	68	51	0.01	2252.1	2252.1	ENST00000620312_22_40856540_aTIS_111db1 (111-130),P50502 (111-130),Q8IZP2 (107-126)	1127.06	2	FE	F143773.dat	Human_RIBseq_uni_iso_2019_04.fasta	Human_RIBseq_uni_iso	7	Chymotrypsin
F000661_1p_uPAC8_CMB-548_KRGEV_COFRADIC_fr_A7_b_10097_15711_1_2.mgf	ENST00000467289_3_9797767_ntr_100db1	MEEIDKEISEM	NH2-M<Mox*>EEIDK<AcD4*>EISEM<Mox*>-COOH	NH2-M<Mox*>EEIDK<AcD4*>EISEM<Mox*>-COOH	102	112	ENST00000467289_3_9797767_ntr_100db1|ENSG00000241553 GTG NA 0	COFRADIC- chymotrypsin Annelies	52	49	0.01	1430.61	1430.61	ENST00000498623_3_9797767_5UTR_100db1 (102-112),P59998 (139-149),P59998-3 (158-168),P59998-4 (49-59)	716.311	2	FE	F143702.dat	Human_RIBseq_uni_iso_2019_04.fasta	Human_RIBseq_uni_iso	7	Chymotrypsin
F000667_1p_uPAC8_CMB-548_KRGEV_COFRADIC_fr_A10_b_28551_30980_1_2.mgf	ENST00000490870_1_109415306_ntr_100db1	MEPSSIEKIVEIDAH	NH2-M<Mox*>EPSSIEK<AcD4*>IVEIDAH-COOH	NH2-M<Mox*>EPSSIEK<AcD4*>IVEIDAH-COOH	8	22	ENST00000490870_1_109415306_ntr_100db1|ENSG00000143106 AAG NA -1 0	COFRADIC- chymotrypsin Annelies	115	53	0.01	1758.86	1758.86	P28066 (59-73),P28066-2 (1-15)	880.438	2	FE	F143712.dat	Human_RIBseq_uni_iso_2019_04.fasta	Human_RIBseq_uni_iso	7	Chymotrypsin
F000665_1p_uPAC8_CMB-548_KRGEV_COFRADIC_fr_A9_b_30051_31564_1_2.mgf	ENST00000490870_1_109415306_ntr_100db1	MEPSSIEKIVEIDAH	NH2-M<Mox*>EPSSIEK<AcD4*>IVEIDAH-COOH	NH2-M<Mox*>EPSSIEK<AcD4*>IVEIDAH-COOH	8	22	ENST00000490870_1_109415306_ntr_100db1|ENSG00000143106 AAG NA -1 0	COFRADIC- chymotrypsin Annelies	76	53	0.01	1758.86	1758.86	P28066 (59-73),P28066-2 (1-15)	880.439	2	FE	F143708.dat	Human_RIBseq_uni_iso_2019_04.fasta	Human_RIBseq_uni_iso	7	Chymotrypsin
F000705_1p_uPAC8_CMB-548_KRGEV_COFRADIC_fr_C2_b_28895_31199_1_2.mgf	ENST00000490870_1_109415306_ntr_100db1	MEPSSIEKIVEIDAH	NH2-M<Mox*>EPSSIEK<AcD4*>IVEIDAH-COOH	NH2-M<Mox*>EPSSIEK<AcD4*>IVEIDAH-COOH	8	22	ENST00000490870_1_109415306_ntr_100db1|ENSG00000143106 AAG NA -1 0	COFRADIC- chymotrypsin Annelies	92	53	0.01	1758.86	1758.86	P28066 (59-73),P28066-2 (1-15)	880.439	2	FE	F143756.dat	Human_RIBseq_uni_iso_2019_04.fasta	Human_RIBseq_uni_iso	7	Chymotrypsin
F000705_1p_uPAC8_CMB-548_KRGEV_COFRADIC_fr_C2_b_29579_31728_1_2.mgf	ENST00000490870_1_109415306_ntr_100db1	MEPSSIEKIVEIDAH	NH2-M<Mox*>EPSSIEK<AcD4*>IVEIDAH-COOH	NH2-M<Mox*>EPSSIEK<AcD4*>IVEIDAH-COOH	8	22	ENST00000490870_1_109415306_ntr_100db1|ENSG00000143106 AAG NA -1 0	COFRADIC- chymotrypsin Annelies	61	53	0.01	1758.86	1758.86	P28066 (59-73),P28066-2 (1-15)	880.438	2	FE	F143756.dat	Human_RIBseq_uni_iso_2019_04.fasta	Human_RIBseq_uni_iso	7	Chymotrypsin
F000693_1p_uPAC8_CMB-548_KRGEV_COFRADIC_fr_B9_b_17615_22816_1_2.mgf	ENST00000583788_17_32228108_ntr_111db1	MIEVVCNDRL	AcD4-M<Mox*>IEVVC<Cmm*>NDRL-COOH	AcD4-M<Mox*>IEVVC<Cmm*>NDRL-COOH	1	10	ENST00000583788_17_32228108_ntr_111db1|ENSG00000266282 ATG NA -1 0 [ENST00000583788_17_32228108_ntr_db2#ENST00000583788_17_32228108_ntr_db3]	COFRADIC- chymotrypsin Annelies	60	54	0.01	1309.63	1309.63	ENST00000586895_19_9827978_5UTR_111db1 (7-16),ENST00000588595_19_9827978_ntr_111db1 (7-16),ENST00000589960_19_9827978_ntr_111db1 (7-16),ENST00000593087_19_9827978_5UTR_111db1 (7-16),ENST00000593087_19_9828338_aTIS_111db1 (1-10),Q9BZL1 (1-10)	655.821	2	FE	F143744.dat	Human_RIBseq_uni_iso_2019_04.fasta	Human_RIBseq_uni_iso	7	Chymotrypsin
F000691_1p_uPAC8_CMB-548_KRGEV_COFRADIC_fr_B8_b_18519_23364_1_2.mgf	ENST00000583788_17_32228108_ntr_111db1	MIEVVCNDRL	AcD4-M<Mox*>IEVVC<Cmm*>NDRL-COOH	AcD4-M<Mox*>IEVVC<Cmm*>NDRL-COOH	1	10	ENST00000583788_17_32228108_ntr_111db1|ENSG00000266282 ATG NA -1 0 [ENST00000583788_17_32228108_ntr_db2#ENST00000583788_17_32228108_ntr_db3]	COFRADIC- chymotrypsin Annelies	55	54	0.01	1309.63	1309.63	ENST00000586895_19_9827978_5UTR_111db1 (7-16),ENST00000588595_19_9827978_ntr_111db1 (7-16),ENST00000589960_19_9827978_ntr_111db1 (7-16),ENST00000593087_19_9827978_5UTR_111db1 (7-16),ENST00000593087_19_9828338_aTIS_111db1 (1-10),Q9BZL1 (1-10)	655.821	2	FE	F143741.dat	Human_RIBseq_uni_iso_2019_04.fasta	Human_RIBseq_uni_iso	7	Chymotrypsin
F000689_1p_uPAC8_CMB-548_KRGEV_COFRADIC_fr_B7_b_36784_36317_1_2.mgf	ENST00000464920_1_8870463_ntr_010db2	MILPVGAANF	AcD4-M<Mox*>ILPVGAANF-COOH	AcD4-M<Mox*>ILPVGAANF-COOH	93	102	ENST00000464920_1_8870463_ntr_010db2|ENSG00000074800 CTG NA -1 0 +1	COFRADIC- chymotrypsin Annelies	70	55	0.01	1093.58	1093.58	ENST00000645609_1_8870463_ntr_010db2 (93-102),ENST00000647408_1_8874908_aTIS_111db1 (169-178),P06733 (169-178),P06733-2 (76-85)	547.795	2	FE	F143738.dat	Human_RIBseq_uni_iso_2019_04.fasta	Human_RIBseq_uni_iso	7	Chymotrypsin
F000685_1p_uPAC8_CMB-548_KRGEV_COFRADIC_fr_B6_b_28323_30955_1_2.mgf	ENST00000464920_1_8870463_ntr_010db2	MILPVGAANF	NH2-M<Mox*>ILPVGAANF-COOH	NH2-M<Mox*>ILPVGAANF-COOH	93	102	ENST00000464920_1_8870463_ntr_010db2|ENSG00000074800 CTG NA -1 0 +1	COFRADIC- chymotrypsin Annelies	80	55	0.01	1047.54	1047.54	ENST00000645609_1_8870463_ntr_010db2 (93-102),ENST00000647408_1_8874908_aTIS_111db1 (169-178),P06733 (169-178),P06733-2 (76-85)	524.779	2	FE	F143734.dat	Human_RIBseq_uni_iso_2019_04.fasta	Human_RIBseq_uni_iso	7	Chymotrypsin
F000689_1p_uPAC8_CMB-548_KRGEV_COFRADIC_fr_B7_b_32519_32890_1_2.mgf	ENST00000464920_1_8870463_ntr_010db2	MILPVGAANF	NH2-M<Mox*>ILPVGAANF-COOH	NH2-M<Mox*>ILPVGAANF-COOH	93	102	ENST00000464920_1_8870463_ntr_010db2|ENSG00000074800 CTG NA -1 0 +1	COFRADIC- chymotrypsin Annelies	70	55	0.01	1047.54	1047.54	ENST00000645609_1_8870463_ntr_010db2 (93-102),ENST00000647408_1_8874908_aTIS_111db1 (169-178),P06733 (169-178),P06733-2 (76-85)	524.779	2	FE	F143738.dat	Human_RIBseq_uni_iso_2019_04.fasta	Human_RIBseq_uni_iso	7	Chymotrypsin
F000685_1p_uPAC8_CMB-548_KRGEV_COFRADIC_fr_B6_b_27263_30074_1_2.mgf	ENST00000464920_1_8870463_ntr_010db2	MILPVGAANF	NH2-M<Mox*>ILPVGAANF-COOH	NH2-M<Mox*>ILPVGAANF-COOH	93	102	ENST00000464920_1_8870463_ntr_010db2|ENSG00000074800 CTG NA -1 0 +1	COFRADIC- chymotrypsin Annelies	80	55	0.01	1047.54	1047.54	ENST00000645609_1_8870463_ntr_010db2 (93-102),ENST00000647408_1_8874908_aTIS_111db1 (169-178),P06733 (169-178),P06733-2 (76-85)	524.779	2	FE	F143734.dat	Human_RIBseq_uni_iso_2019_04.fasta	Human_RIBseq_uni_iso	7	Chymotrypsin
F000667_1p_uPAC8_CMB-548_KRGEV_COFRADIC_fr_A10_b_10924_16688_1_2.mgf	ENST00000486575_22_20127011_ntr_100db1	MKEETKEDAEEKQ	AcD4-M<Mox*>K<AcD4*>EETK<AcD4*>EDAEEK<AcD4*>Q-COOH	AcD4-M<Mox*>K<AcD4*>EETK<AcD4*>EDAEEK<AcD4*>Q-COOH	1	13	ENST00000486575_22_20127011_ntr_100db1|ENSG00000099901 GTG NA +1 0 -1	COFRADIC- chymotrypsin Annelies	56	53	0.01	1793.85	1793.86		897.938	2	FE	F143712.dat	Human_RIBseq_uni_iso_2019_04.fasta	Human_RIBseq_uni_iso	7	Chymotrypsin
F000721_1p_uPAC8_CMB-548_KRGEV_COFRADIC_fr_C9_b_12594_17887_1_2.mgf	ENST00000507449_4_146182958_ntr_100db1	MNIALEQTEEY	NH2-M<Mox*>NIALEQTEEY-COOH	NH2-M<Mox*>NIALEQTEEY-COOH	29	39	ENST00000507449_4_146182958_ntr_100db1|ENSG00000164167 AAG NA 0 -1	COFRADIC- chymotrypsin Annelies	70	51	0.01	1355.59	1355.59	ENST00000649747_4_146182910_5UTR_100db1 (45-55),P62312 (41-51)	678.803	2	FE	F143779.dat	Human_RIBseq_uni_iso_2019_04.fasta	Human_RIBseq_uni_iso	7	Chymotrypsin
F000663_1p_uPAC8_CMB-548_KRGEV_COFRADIC_fr_A8_b_11992_17565_1_2.mgf	ENST00000325000_19_12643499_ntr_010db2	NADEFEDMVAEK	NH2-NADEFEDM<Mox*>VAEK<AcD4*>-COOH	NH2-NADEFEDM<Mox*>VAEK<AcD4*>-COOH	37	48	ENST00000325000_19_12643499_ntr_010db2|ENSG00000178464 AAG NA -1 0	COFRADIC- chymotrypsin Annelies	71	48	0.01	1458.61	1458.61	ENST00000325000_19_12643508_ntr_001db3 (40-51),ENST00000325000_19_12643517_ntr_011db2 (43-54),ENST00000325000_19_12643694_ntr_010db2 (102-113),ENST00000325000_19_12643763_ntr_110db1 (125-136),ENST00000325000_19_12643814_ntr_010db2 (142-153),ENST00000325000_19_12643883_ntr_010db2 (165-176),ENST00000325000_19_12643919_ntr_100db1 (177-188),ENST00000344746_X_154398409_5UTR_101db1 (214-225),ENST000003…	730.312	2	FE	F143706.dat	Human_RIBseq_uni_iso_2019_04.fasta	Human_RIBseq_uni_iso	7	Chymotrypsin
F000667_1p_uPAC8_CMB-548_KRGEV_COFRADIC_fr_A10_b_12469_18000_1_2.mgf	ENST00000325000_19_12643499_ntr_010db2	NADEFEDMVAEK	NH2-NADEFEDM<Mox*>VAEK<AcD4*>-COOH	NH2-NADEFEDM<Mox*>VAEK<AcD4*>-COOH	37	48	ENST00000325000_19_12643499_ntr_010db2|ENSG00000178464 AAG NA -1 0	COFRADIC- chymotrypsin Annelies	67	48	0.01	1458.61	1458.61	ENST00000325000_19_12643508_ntr_001db3 (40-51),ENST00000325000_19_12643517_ntr_011db2 (43-54),ENST00000325000_19_12643694_ntr_010db2 (102-113),ENST00000325000_19_12643763_ntr_110db1 (125-136),ENST00000325000_19_12643814_ntr_010db2 (142-153),ENST00000325000_19_12643883_ntr_010db2 (165-176),ENST00000325000_19_12643919_ntr_100db1 (177-188),ENST00000344746_X_154398409_5UTR_101db1 (214-225),ENST000003…	730.312	2	FE	F143712.dat	Human_RIBseq_uni_iso_2019_04.fasta	Human_RIBseq_uni_iso	7	Chymotrypsin
F000713_1p_uPAC8_CMB-548_KRGEV_COFRADIC_fr_C6_b_9763_15918_1_2.mgf	ENST00000325000_19_12643499_ntr_010db2	NADEFEDMVAEKR	NH2-NADEFEDM<Mox*>VAEK<AcD4*>R-COOH	NH2-NADEFEDM<Mox*>VAEK<AcD4*>R-COOH	37	49	ENST00000325000_19_12643499_ntr_010db2|ENSG00000178464 AAG NA -1 0	COFRADIC- chymotrypsin Annelies	74	50	0.01	1614.71	1614.71	ENST00000325000_19_12643508_ntr_001db3 (40-52),ENST00000325000_19_12643517_ntr_011db2 (43-55),ENST00000325000_19_12643694_ntr_010db2 (102-114),ENST00000325000_19_12643763_ntr_110db1 (125-137),ENST00000325000_19_12643814_ntr_010db2 (142-154),ENST00000325000_19_12643883_ntr_010db2 (165-177),ENST00000325000_19_12643919_ntr_100db1 (177-189),ENST00000344746_X_154398409_5UTR_101db1 (214-226),ENST000003…	808.364	2	FE	F143770.dat	Human_RIBseq_uni_iso_2019_04.fasta	Human_RIBseq_uni_iso	7	Chymotrypsin
F000685_1p_uPAC8_CMB-548_KRGEV_COFRADIC_fr_B6_b_28516_31120_1_2.mgf	ENST00000443628_X_114776400_ntr_100db1	NAVVTVPAYF	NH2-NAVVTVPAYF-COOH	NH2-NAVVTVPAYF-COOH	16	25	ENST00000443628_X_114776400_ntr_100db1|ENSG00000224773 AAG NA -1 0 +1	COFRADIC- chymotrypsin Annelies	57	55	0.01	1079.57	1079.57	ENST00000453788_11_123062133_5UTR_100db1 (166-175),ENST00000527983_11_123062133_ntr_100db1 (166-175),P11142 (141-150),P11142-2 (141-150)	540.79	2	FE	F143734.dat	Human_RIBseq_uni_iso_2019_04.fasta	Human_RIBseq_uni_iso	7	Chymotrypsin
F000689_1p_uPAC8_CMB-548_KRGEV_COFRADIC_fr_B7_b_32590_32951_1_2.mgf	ENST00000443628_X_114776400_ntr_100db1	NAVVTVPAYF	NH2-NAVVTVPAYF-COOH	NH2-NAVVTVPAYF-COOH	16	25	ENST00000443628_X_114776400_ntr_100db1|ENSG00000224773 AAG NA -1 0 +1	COFRADIC- chymotrypsin Annelies	60	55	0.01	1079.57	1079.57	ENST00000453788_11_123062133_5UTR_100db1 (166-175),ENST00000527983_11_123062133_ntr_100db1 (166-175),P11142 (141-150),P11142-2 (141-150)	540.79	2	FE	F143738.dat	Human_RIBseq_uni_iso_2019_04.fasta	Human_RIBseq_uni_iso	7	Chymotrypsin
F000723_1p_uPAC8_CMB-548_KRGEV_COFRADIC_fr_C10_b_23876_28002_1_2.mgf	ENST00000394290_2_27392984_ntr_100db1	NEQVKAIKELGDHVTN	AcD4-NEQVK<AcD4*>AIK<AcD4*>ELGDHVTN-COOH	AcD4-NEQVK<AcD4*>AIK<AcD4*>ELGDHVTN-COOH	23	38	ENST00000394290_2_27392984_ntr_100db1|ENSG00000213453 CTG NA -1 0 +1	COFRADIC- chymotrypsin Annelies	76	52	0.01	1932.03	1932.03	ENST00000526640_11_61967425_aTIS_111db1 (110-125),ENST00000532601_11_61965419_aTIS_111db1 (70-85),ENST00000532601_11_61965422_5UTR_100db1 (71-86),ENST00000620041_11_61967588_5UTR_111db1 (163-178),P02794 (140-155)	967.02	2	FE	F143782.dat	Human_RIBseq_uni_iso_2019_04.fasta	Human_RIBseq_uni_iso	7	Chymotrypsin
F000683_1p_uPAC8_CMB-548_KRGEV_COFRADIC_fr_B5_b_8021_15420_1_2.mgf	ENST00000490870_1_109413127_ntr_110db1	NETMTVESVTQAVS	NH2-NETM<Mox*>TVESVTQAVS-COOH	NH2-NETM<Mox*>TVESVTQAVS-COOH	27	40	ENST00000490870_1_109413127_ntr_110db1|ENSG00000143106 ATG NA -1 0 [ENST00000490870_1_109413127_ntr_db2]	COFRADIC- chymotrypsin Annelies	55	52	0.01	1510.68	1510.68	ENST00000490870_1_109415306_ntr_100db1 (53-66),P28066 (104-117),P28066-2 (46-59)	756.349	2	FE	F143733.dat	Human_RIBseq_uni_iso_2019_04.fasta	Human_RIBseq_uni_iso	7	Chymotrypsin
F000679_1p_uPAC8_CMB-548_KRGEV_COFRADIC_fr_B3_b_11447_17210_1_2.mgf	ENST00000580812_17_29204474_ntr_100db1	NEVQTDVGVDTKHQTL	NH2-NEVQTDVGVDTK<AcD4*>HQTL-COOH	NH2-NEVQTDVGVDTK<AcD4*>HQTL-COOH	160	175	ENST00000580812_17_29204474_ntr_100db1|ENSG00000178082 ATG NA -1 0	COFRADIC- chymotrypsin Annelies	68	53	0.01	1828.91	1829.91	Q12792 (160-175),Q12792-4 (62-77)	915.965	2	FE	F143727.dat	Human_RIBseq_uni_iso_2019_04.fasta	Human_RIBseq_uni_iso	7	Chymotrypsin
F000691_1p_uPAC8_CMB-548_KRGEV_COFRADIC_fr_B8_b_17520_22605_1_2.mgf	ENST00000488216_X_48575199_ntr_010db2	NFNTDEQALEDHF	NH2-NFNTDEQALEDHF-COOH	NH2-NFNTDEQALEDHF-COOH	8	20	ENST00000488216_X_48575199_ntr_010db2|ENSG00000102317 AAG NA +1 0 -1	COFRADIC- chymotrypsin Annelies	51	47	0.01	1578.66	1578.66	ENST00000491240_X_48575199_ntr_010db2 (8-20),P98179 (14-26)	790.337	2	FE	F143741.dat	Human_RIBseq_uni_iso_2019_04.fasta	Human_RIBseq_uni_iso	7	Chymotrypsin
F000711_1p_uPAC8_CMB-548_KRGEV_COFRADIC_fr_C5_b_33654_35462_1_2.mgf	ENST00000423411_6_135620090_ntr_001db3	NGKLVINGNPITIFQE	NH2-NGK<AcD4*>LVINGNPITIFQE-COOH	NH2-NGK<AcD4*>LVINGNPITIFQE-COOH	37	52	ENST00000423411_6_135620090_ntr_001db3|ENSG00000226540 GTG NA -1 0	COFRADIC- chymotrypsin Annelies	59	52	0.01	1801.98	1802.98	ENST00000423411_6_135620114_ntr_100db1 (45-60),ENST00000466588_12_6536522_ntr_001db3 (45-60)	902.499	2	FE	F143765.dat	Human_RIBseq_uni_iso_2019_04.fasta	Human_RIBseq_uni_iso	7	Chymotrypsin
F000665_1p_uPAC8_CMB-548_KRGEV_COFRADIC_fr_A9_b_21879_25329_1_2.mgf	ENST00000358455_21_18857794_ntr_011db2	NGKTSKKITIADCGQLE	NH2-NGK<AcD4*>TSK<AcD4*>K<AcD4*>ITIADC<Cmm*>GQLE-COOH	NH2-NGK<AcD4*>TSK<AcD4*>K<AcD4*>ITIADC<Cmm*>GQLE-COOH	144	160	ENST00000358455_21_18857794_ntr_011db2|ENSG00000198618 GTG NA 0 -1 [ENST00000468812_7_44796740_CDS_db3]	COFRADIC- chymotrypsin Annelies	60	52	0.01	2000.06	2000.06	ENST00000358455_21_18857848_ntr_011db2 (126-142),ENST00000358455_21_18857869_ntr_100db1 (119-135),ENST00000415933_7_44801288_3UTR_100db1 (28-44),ENST00000468812_7_44796752_CDS_001db3 (140-156),ENST00000486414_10_114690376_ntr_100db1 (61-77),ENST00000489459_7_44799259_5UTR_100db1 (122-138),ENST00000620047_7_44799406_5UTR_010db2 (111-127),P62937 (149-165),P62937-2 (89-105)	1001.04	2	FE	F143708.dat	Human_RIBseq_uni_iso_2019_04.fasta	Human_RIBseq_uni_iso	7	Chymotrypsin
F000661_1p_uPAC8_CMB-548_KRGEV_COFRADIC_fr_A7_b_24259_26626_1_2.mgf	ENST00000358455_21_18857794_ntr_011db2	NGKTSKKITIADCGQLE	NH2-NGK<AcD4*>TSK<AcD4*>K<AcD4*>ITIADC<Cmm*>GQLE-COOH	NH2-NGK<AcD4*>TSK<AcD4*>K<AcD4*>ITIADC<Cmm*>GQLE-COOH	144	160	ENST00000358455_21_18857794_ntr_011db2|ENSG00000198618 GTG NA 0 -1 [ENST00000468812_7_44796740_CDS_db3]	COFRADIC- chymotrypsin Annelies	76	52	0.01	2000.06	2000.04	ENST00000358455_21_18857848_ntr_011db2 (126-142),ENST00000358455_21_18857869_ntr_100db1 (119-135),ENST00000415933_7_44801288_3UTR_100db1 (28-44),ENST00000468812_7_44796752_CDS_001db3 (140-156),ENST00000486414_10_114690376_ntr_100db1 (61-77),ENST00000489459_7_44799259_5UTR_100db1 (122-138),ENST00000620047_7_44799406_5UTR_010db2 (111-127),P62937 (149-165),P62937-2 (89-105)	1001.03	2	FE	F143702.dat	Human_RIBseq_uni_iso_2019_04.fasta	Human_RIBseq_uni_iso	7	Chymotrypsin
F000661_1p_uPAC8_CMB-548_KRGEV_COFRADIC_fr_A7_b_24291_26656_1_2.mgf	ENST00000358455_21_18857794_ntr_011db2	NGKTSKKITIADCGQLE	NH2-NGK<AcD4*>TSK<AcD4*>K<AcD4*>ITIADC<Cmm*>GQLE-COOH	NH2-NGK<AcD4*>TSK<AcD4*>K<AcD4*>ITIADC<Cmm*>GQLE-COOH	144	160	ENST00000358455_21_18857794_ntr_011db2|ENSG00000198618 GTG NA 0 -1 [ENST00000468812_7_44796740_CDS_db3]	COFRADIC- chymotrypsin Annelies	62	52	0.01	2000.06	2001.04	ENST00000358455_21_18857848_ntr_011db2 (126-142),ENST00000358455_21_18857869_ntr_100db1 (119-135),ENST00000415933_7_44801288_3UTR_100db1 (28-44),ENST00000468812_7_44796752_CDS_001db3 (140-156),ENST00000486414_10_114690376_ntr_100db1 (61-77),ENST00000489459_7_44799259_5UTR_100db1 (122-138),ENST00000620047_7_44799406_5UTR_010db2 (111-127),P62937 (149-165),P62937-2 (89-105)	1001.53	2	FE	F143702.dat	Human_RIBseq_uni_iso_2019_04.fasta	Human_RIBseq_uni_iso	7	Chymotrypsin
F000663_1p_uPAC8_CMB-548_KRGEV_COFRADIC_fr_A8_b_26102_28712_1_2.mgf	ENST00000358455_21_18857794_ntr_011db2	NGTGGKSIYGEKFEDENF	NH2-NGTGGK<AcD4*>SIYGEK<AcD4*>FEDENF-COOH	NH2-NGTGGK<AcD4*>SIYGEK<AcD4*>FEDENF-COOH	66	83	ENST00000358455_21_18857794_ntr_011db2|ENSG00000198618 GTG NA 0 -1 [ENST00000468812_7_44796740_CDS_db3]	COFRADIC- chymotrypsin Annelies	54	50	0.01	2082.96	2082.96	ENST00000358455_21_18857848_ntr_011db2 (48-65),ENST00000358455_21_18857869_ntr_100db1 (41-58),ENST00000415933_7_44796725_aTIS_100db1 (71-88),ENST00000451562_7_44796725_aTIS_111db1 (71-88),ENST00000451562_7_44796740_CDS_001db3 (66-83),ENST00000451562_7_44796752_CDS_001db3 (62-79),ENST00000468812_7_44796752_CDS_001db3 (62-79),ENST00000489459_7_44799259_5UTR_100db1 (44-61),ENST00000620047_7_44799406…	1042.49	2	FE	F143706.dat	Human_RIBseq_uni_iso_2019_04.fasta	Human_RIBseq_uni_iso	7	Chymotrypsin
F000661_1p_uPAC8_CMB-548_KRGEV_COFRADIC_fr_A7_b_27853_29371_1_2.mgf	ENST00000358455_21_18857794_ntr_011db2	NGTGGKSIYGEKFEDENF	NH2-NGTGGK<AcD4*>SIYGEK<AcD4*>FEDENF-COOH	NH2-NGTGGK<AcD4*>SIYGEK<AcD4*>FEDENF-COOH	66	83	ENST00000358455_21_18857794_ntr_011db2|ENSG00000198618 GTG NA 0 -1 [ENST00000468812_7_44796740_CDS_db3]	COFRADIC- chymotrypsin Annelies	74	50	0.01	2082.96	2082.95	ENST00000358455_21_18857848_ntr_011db2 (48-65),ENST00000358455_21_18857869_ntr_100db1 (41-58),ENST00000415933_7_44796725_aTIS_100db1 (71-88),ENST00000451562_7_44796725_aTIS_111db1 (71-88),ENST00000451562_7_44796740_CDS_001db3 (66-83),ENST00000451562_7_44796752_CDS_001db3 (62-79),ENST00000468812_7_44796752_CDS_001db3 (62-79),ENST00000489459_7_44799259_5UTR_100db1 (44-61),ENST00000620047_7_44799406…	1042.48	2	FE	F143702.dat	Human_RIBseq_uni_iso_2019_04.fasta	Human_RIBseq_uni_iso	7	Chymotrypsin
F000689_1p_uPAC8_CMB-548_KRGEV_COFRADIC_fr_B7_b_12257_17486_1_2.mgf	ENST00000358455_21_18857794_ntr_011db2	NIVEAMERF	NH2-NIVEAM<Mox*>ERF-COOH	NH2-NIVEAM<Mox*>ERF-COOH	132	140	ENST00000358455_21_18857794_ntr_011db2|ENSG00000198618 GTG NA 0 -1 [ENST00000468812_7_44796740_CDS_db3]	COFRADIC- chymotrypsin Annelies	66	54	0.01	1123.53	1123.53	ENST00000358455_21_18857848_ntr_011db2 (114-122),ENST00000358455_21_18857869_ntr_100db1 (107-115),ENST00000377951_13_52820497_ntr_100db1 (147-155),ENST00000415933_7_44801288_3UTR_100db1 (16-24),ENST00000468812_7_44796752_CDS_001db3 (128-136),ENST00000489459_7_44799259_5UTR_100db1 (110-118),ENST00000620047_7_44799406_5UTR_010db2 (99-107),P62937 (137-145),P62937-2 (77-85)	562.774	2	FE	F143738.dat	Human_RIBseq_uni_iso_2019_04.fasta	Human_RIBseq_uni_iso	7	Chymotrypsin
F000689_1p_uPAC8_CMB-548_KRGEV_COFRADIC_fr_B7_b_14457_19220_1_2.mgf	ENST00000358455_21_18857794_ntr_011db2	NIVEAMERF	NH2-NIVEAM<Mox*>ERF-COOH	NH2-NIVEAM<Mox*>ERF-COOH	132	140	ENST00000358455_21_18857794_ntr_011db2|ENSG00000198618 GTG NA 0 -1 [ENST00000468812_7_44796740_CDS_db3]	COFRADIC- chymotrypsin Annelies	58	54	0.01	1123.53	1123.53	ENST00000358455_21_18857848_ntr_011db2 (114-122),ENST00000358455_21_18857869_ntr_100db1 (107-115),ENST00000377951_13_52820497_ntr_100db1 (147-155),ENST00000415933_7_44801288_3UTR_100db1 (16-24),ENST00000468812_7_44796752_CDS_001db3 (128-136),ENST00000489459_7_44799259_5UTR_100db1 (110-118),ENST00000620047_7_44799406_5UTR_010db2 (99-107),P62937 (137-145),P62937-2 (77-85)	562.774	2	FE	F143738.dat	Human_RIBseq_uni_iso_2019_04.fasta	Human_RIBseq_uni_iso	7	Chymotrypsin
F000689_1p_uPAC8_CMB-548_KRGEV_COFRADIC_fr_B7_b_13274_18259_1_2.mgf	ENST00000358455_21_18857794_ntr_011db2	NIVEAMERF	NH2-NIVEAM<Mox*>ERF-COOH	NH2-NIVEAM<Mox*>ERF-COOH	132	140	ENST00000358455_21_18857794_ntr_011db2|ENSG00000198618 GTG NA 0 -1 [ENST00000468812_7_44796740_CDS_db3]	COFRADIC- chymotrypsin Annelies	57	54	0.01	1123.53	1123.53	ENST00000358455_21_18857848_ntr_011db2 (114-122),ENST00000358455_21_18857869_ntr_100db1 (107-115),ENST00000377951_13_52820497_ntr_100db1 (147-155),ENST00000415933_7_44801288_3UTR_100db1 (16-24),ENST00000468812_7_44796752_CDS_001db3 (128-136),ENST00000489459_7_44799259_5UTR_100db1 (110-118),ENST00000620047_7_44799406_5UTR_010db2 (99-107),P62937 (137-145),P62937-2 (77-85)	562.774	2	FE	F143738.dat	Human_RIBseq_uni_iso_2019_04.fasta	Human_RIBseq_uni_iso	7	Chymotrypsin
F000707_1p_uPAC8_CMB-548_KRGEV_COFRADIC_fr_C3_b_19001_23005_1_2.mgf	ENST00000538470_11_61303113_ntr_100db1	NKVIKSVGKIEH	NH2-NK<AcD4*>VIK<AcD4*>SVGK<AcD4*>IEH-COOH	NH2-NK<AcD4*>VIK<AcD4*>SVGK<AcD4*>IEH-COOH	101	112	ENST00000538470_11_61303113_ntr_100db1|ENSG00000167986 ATC NA -1 0	COFRADIC- chymotrypsin Annelies	54	47	0.01	1488.9	1488.9	ENST00000540166_11_61332968_aTIS_111db1 (1059-1070),Q16531 (1059-1070),Q16531-2 (370-381)	745.456	2	FE	F143758.dat	Human_RIBseq_uni_iso_2019_04.fasta	Human_RIBseq_uni_iso	7	Chymotrypsin
F000709_1p_uPAC8_CMB-548_KRGEV_COFRADIC_fr_C4_b_17901_22176_1_2.mgf	ENST00000538470_11_61303113_ntr_100db1	NKVIKSVGKIEH	NH2-NK<AcD4*>VIK<AcD4*>SVGK<AcD4*>IEH-COOH	NH2-NK<AcD4*>VIK<AcD4*>SVGK<AcD4*>IEH-COOH	101	112	ENST00000538470_11_61303113_ntr_100db1|ENSG00000167986 ATC NA -1 0	COFRADIC- chymotrypsin Annelies	51	47	0.01	1488.9	1488.9	ENST00000540166_11_61332968_aTIS_111db1 (1059-1070),Q16531 (1059-1070),Q16531-2 (370-381)	745.456	2	FE	F143761.dat	Human_RIBseq_uni_iso_2019_04.fasta	Human_RIBseq_uni_iso	7	Chymotrypsin
F000709_1p_uPAC8_CMB-548_KRGEV_COFRADIC_fr_C4_b_18539_22724_1_2.mgf	ENST00000538470_11_61303113_ntr_100db1	NKVIKSVGKIEH	NH2-NK<AcD4*>VIK<AcD4*>SVGK<AcD4*>IEH-COOH	NH2-NK<AcD4*>VIK<AcD4*>SVGK<AcD4*>IEH-COOH	101	112	ENST00000538470_11_61303113_ntr_100db1|ENSG00000167986 ATC NA -1 0	COFRADIC- chymotrypsin Annelies	54	47	0.01	1488.9	1488.9	ENST00000540166_11_61332968_aTIS_111db1 (1059-1070),Q16531 (1059-1070),Q16531-2 (370-381)	745.456	2	FE	F143761.dat	Human_RIBseq_uni_iso_2019_04.fasta	Human_RIBseq_uni_iso	7	Chymotrypsin
F000721_1p_uPAC8_CMB-548_KRGEV_COFRADIC_fr_C9_b_28061_30188_1_2.mgf	ENST00000464920_1_8870463_ntr_010db2	NLKNVIKEKY	NH2-NLK<AcD4*>NVIK<AcD4*>EK<AcD4*>Y-COOH	NH2-NLK<AcD4*>NVIK<AcD4*>EK<AcD4*>Y-COOH	115	124	ENST00000464920_1_8870463_ntr_010db2|ENSG00000074800 CTG NA -1 0 +1	COFRADIC- chymotrypsin Annelies	54	49	0.01	1385.82	1385.82	ENST00000645609_1_8870463_ntr_010db2 (115-124),ENST00000647408_1_8874908_aTIS_111db1 (191-200),P06733 (191-200),P06733-2 (98-107)	693.919	2	FE	F143779.dat	Human_RIBseq_uni_iso_2019_04.fasta	Human_RIBseq_uni_iso	7	Chymotrypsin
F000651_1p_uPAC8_CMB-548_KRGEV_COFRADIC_fr_A3_b_16254_22067_1_2.mgf	ENST00000255320_3_22381819_ntr_111db1	NNTAADDKQPYEKKAAKL	NH2-NNTAADDK<AcD4*>QPYEK<AcD4*>K<AcD4*>AAK<AcD4*>L-COOH	NH2-NNTAADDK<AcD4*>QPYEK<AcD4*>K<AcD4*>AAK<AcD4*>L-COOH	134	151	ENST00000255320_3_22381819_ntr_111db1|ENSG00000132967 ATG NA 0 -1 [ENST00000255320_3_22381819_ntr_db2#ENST00000255320_3_22381819_ntr_db3]	COFRADIC- chymotrypsin Annelies	73	51	0.01	2188.16	2188.16	ENST00000255320_3_22381876_ntr_010db2 (115-132),ENST00000255320_3_22381903_ntr_001db3 (106-123),ENST00000326004_13_30463680_aTIS_111db1 (134-151),ENST00000451497_3_22381945_ntr_010db2 (92-109),ENST00000451497_3_22381948_ntr_100db1 (91-108),ENST00000451497_3_22382041_ntr_010db2 (60-77),ENST00000451497_3_22382086_ntr_100db1 (45-62),ENST00000451497_3_22382155_ntr_010db2 (22-39),ENST00000452520_1_229…	1095.09	2	FE	F143688.dat	Human_RIBseq_uni_iso_2019_04.fasta	Human_RIBseq_uni_iso	7	Chymotrypsin
F000649_1p_uPAC8_CMB-548_KRGEV_COFRADIC_fr_A2_b_15560_21891.21915_2_2.mgf	ENST00000255320_3_22381819_ntr_111db1	NNTAADDKQPYEKKAAKL	NH2-NNTAADDK<AcD4*>QPYEK<AcD4*>K<AcD4*>AAK<AcD4*>L-COOH	NH2-NNTAADDK<AcD4*>QPYEK<AcD4*>K<AcD4*>AAK<AcD4*>L-COOH	134	151	ENST00000255320_3_22381819_ntr_111db1|ENSG00000132967 ATG NA 0 -1 [ENST00000255320_3_22381819_ntr_db2#ENST00000255320_3_22381819_ntr_db3]	COFRADIC- chymotrypsin Annelies	52	51	0.01	2188.16	2188.16	ENST00000255320_3_22381876_ntr_010db2 (115-132),ENST00000255320_3_22381903_ntr_001db3 (106-123),ENST00000326004_13_30463680_aTIS_111db1 (134-151),ENST00000451497_3_22381945_ntr_010db2 (92-109),ENST00000451497_3_22381948_ntr_100db1 (91-108),ENST00000451497_3_22382041_ntr_010db2 (60-77),ENST00000451497_3_22382086_ntr_100db1 (45-62),ENST00000451497_3_22382155_ntr_010db2 (22-39),ENST00000452520_1_229…	1095.09	2	FE	F143684.dat	Human_RIBseq_uni_iso_2019_04.fasta	Human_RIBseq_uni_iso	7	Chymotrypsin
F000665_1p_uPAC8_CMB-548_KRGEV_COFRADIC_fr_A9_b_9296_15064_1_2.mgf	ENST00000433603_16_26032730_ntr_100db1	NPAENGDAKTDQAQKAEGAGDAK	AcD4-NPAENGDAK<AcD4*>TDQAQK<AcD4*>AEGAGDAK<AcD4*>-COOH	AcD4-NPAENGDAK<AcD4*>TDQAQK<AcD4*>AEGAGDAK<AcD4*>-COOH	41	63	ENST00000433603_16_26032730_ntr_100db1|ENSG00000230330 TTG NA 0 +1	COFRADIC- chymotrypsin Annelies	64	49	0.01	2469.18	2470.17	ENST00000433603_16_26032733_ntr_101db1 (42-64),ENST00000433603_16_26032766_ntr_100db1 (53-75),ENST00000433603_16_26032799_ntr_010db2 (64-86),ENST00000436882_15_29730725_ntr_010db2 (64-86),ENST00000436882_15_29730758_ntr_100db1 (53-75),ENST00000436882_15_29730791_ntr_101db1 (42-64),ENST00000551091_14_25267324_ntr_010db2 (64-86),ENST00000619352_1_26473516_CDS_001db3 (52-74),P05204 (68-90)	1236.09	2	FE	F143708.dat	Human_RIBseq_uni_iso_2019_04.fasta	Human_RIBseq_uni_iso	7	Chymotrypsin
F000667_1p_uPAC8_CMB-548_KRGEV_COFRADIC_fr_A10_b_8228_14438_1_2.mgf	ENST00000433603_16_26032730_ntr_100db1	NPAENGDAKTDQAQKAEGAGDAK	AcD4-NPAENGDAK<AcD4*>TDQAQK<AcD4*>AEGAGDAK<AcD4*>-COOH	AcD4-NPAENGDAK<AcD4*>TDQAQK<AcD4*>AEGAGDAK<AcD4*>-COOH	41	63	ENST00000433603_16_26032730_ntr_100db1|ENSG00000230330 TTG NA 0 +1	COFRADIC- chymotrypsin Annelies	65	50	0.01	2469.18	2469.18	ENST00000433603_16_26032733_ntr_101db1 (42-64),ENST00000433603_16_26032766_ntr_100db1 (53-75),ENST00000433603_16_26032799_ntr_010db2 (64-86),ENST00000436882_15_29730725_ntr_010db2 (64-86),ENST00000436882_15_29730758_ntr_100db1 (53-75),ENST00000436882_15_29730791_ntr_101db1 (42-64),ENST00000551091_14_25267324_ntr_010db2 (64-86),ENST00000619352_1_26473516_CDS_001db3 (52-74),P05204 (68-90)	1235.6	2	FE	F143712.dat	Human_RIBseq_uni_iso_2019_04.fasta	Human_RIBseq_uni_iso	7	Chymotrypsin
F000685_1p_uPAC8_CMB-548_KRGEV_COFRADIC_fr_B6_b_13327_18849_1_2.mgf	ENST00000464920_1_8870463_ntr_010db2	NQIGSVTESL	NH2-NQIGSVTESL-COOH	NH2-NQIGSVTESL-COOH	269	278	ENST00000464920_1_8870463_ntr_010db2|ENSG00000074800 CTG NA -1 0 +1	COFRADIC- chymotrypsin Annelies	62	55	0.01	1046.52	1046.52	ENST00000645609_1_8870463_ntr_010db2 (269-278),ENST00000647408_1_8874908_aTIS_111db1 (345-354),P06733 (345-354),P06733-2 (252-261)	524.269	2	FE	F143734.dat	Human_RIBseq_uni_iso_2019_04.fasta	Human_RIBseq_uni_iso	7	Chymotrypsin
F000649_1p_uPAC8_CMB-548_KRGEV_COFRADIC_fr_A2_b_20567_26016_1_2.mgf	ENST00000456361_1_70530526_ntr_110db1	NSEKPPEPVKPEVKTTEKKEL	AcD4-NSEK<AcD4*>PPEPVK<AcD4*>PEVK<AcD4*>TTEK<AcD4*>K<AcD4*>EL-COOH	AcD4-NSEK<AcD4*>PPEPVK<AcD4*>PEVK<AcD4*>TTEK<AcD4*>K<AcD4*>EL-COOH	65	85	ENST00000456361_1_70530526_ntr_110db1|ENSG00000233020 ATG NA 0 -1 [ENST00000456361_1_70530526_ntr_db2]	COFRADIC- chymotrypsin Annelies	59	46	0.01	2682.5	2683.5	ENST00000525317_11_90222954_aTIS_111db1 (65-85),ENST00000530765_11_90222954_aTIS_111db1 (65-85),Q9UHD1 (65-85),Q9UHD1-2 (46-66)	1342.76	2	FE	F143684.dat	Human_RIBseq_uni_iso_2019_04.fasta	Human_RIBseq_uni_iso	7	Chymotrypsin
F000695_1p_uPAC8_CMB-548_KRGEV_COFRADIC_fr_B10_b_20017_25012_1_2.mgf	ENST00000456361_1_70530526_ntr_110db1	NSEKPPEPVKPEVKTTEKKEL	NH2-NSEK<AcD4*>PPEPVK<AcD4*>PEVK<AcD4*>TTEK<AcD4*>K<AcD4*>EL-COOH	NH2-NSEK<AcD4*>PPEPVK<AcD4*>PEVK<AcD4*>TTEK<AcD4*>K<AcD4*>EL-COOH	65	85	ENST00000456361_1_70530526_ntr_110db1|ENSG00000233020 ATG NA 0 -1 [ENST00000456361_1_70530526_ntr_db2]	COFRADIC- chymotrypsin Annelies	53	47	0.01	2636.46	2637.47	ENST00000525317_11_90222954_aTIS_111db1 (65-85),ENST00000530765_11_90222954_aTIS_111db1 (65-85),Q9UHD1 (65-85),Q9UHD1-2 (46-66)	1319.74	2	FE	F143747.dat	Human_RIBseq_uni_iso_2019_04.fasta	Human_RIBseq_uni_iso	7	Chymotrypsin
F000711_1p_uPAC8_CMB-548_KRGEV_COFRADIC_fr_C5_b_29935_32250_1_2.mgf	ENST00000472077_2_27385029_ntr_100db1	NTAELQPESGKRKLEEVL	NH2-NTAELQPESGK<AcD4*>RK<AcD4*>LEEVL-COOH	NH2-NTAELQPESGK<AcD4*>RK<AcD4*>LEEVL-COOH	284	301	ENST00000472077_2_27385029_ntr_100db1|ENSG00000115241 CTG NA -1 0 +1	COFRADIC- chymotrypsin Annelies	52	51	0.01	2132.15	2132.15	O15355 (509-526)	1067.08	2	FE	F143765.dat	Human_RIBseq_uni_iso_2019_04.fasta	Human_RIBseq_uni_iso	7	Chymotrypsin
F000653_1p_uPAC8_CMB-548_KRGEV_COFRADIC_fr_A4_b_24723_28556_1_2.mgf	ENST00000583788_17_32228108_ntr_111db1	NTDDTIGDLKKL	NH2-NTDDTIGDLK<AcD4*>K<AcD4*>L-COOH	NH2-NTDDTIGDLK<AcD4*>K<AcD4*>L-COOH	19	30	ENST00000583788_17_32228108_ntr_111db1|ENSG00000266282 ATG NA -1 0 [ENST00000583788_17_32228108_ntr_db2#ENST00000583788_17_32228108_ntr_db3]	COFRADIC- chymotrypsin Annelies	55	54	0.01	1423.76	1423.76	ENST00000586895_19_9827978_5UTR_111db1 (25-36),Q9BZL1 (19-30)	712.887	2	FE	F143691.dat	Human_RIBseq_uni_iso_2019_04.fasta	Human_RIBseq_uni_iso	7	Chymotrypsin
F000707_1p_uPAC8_CMB-548_KRGEV_COFRADIC_fr_C3_b_13674_18620.18626_2_2.mgf	ENST00000488216_X_48575199_ntr_010db2	NTDEQALEDHF	NH2-NTDEQALEDHF-COOH	NH2-NTDEQALEDHF-COOH	10	20	ENST00000488216_X_48575199_ntr_010db2|ENSG00000102317 AAG NA +1 0 -1	COFRADIC- chymotrypsin Annelies	50	48	0.01	1317.55	1317.55	ENST00000491240_X_48575199_ntr_010db2 (10-20),P98179 (16-26)	659.781	2	FE	F143758.dat	Human_RIBseq_uni_iso_2019_04.fasta	Human_RIBseq_uni_iso	7	Chymotrypsin
F000709_1p_uPAC8_CMB-548_KRGEV_COFRADIC_fr_C4_b_12807_18109_1_2.mgf	ENST00000488216_X_48575199_ntr_010db2	NTDEQALEDHF	NH2-NTDEQALEDHF-COOH	NH2-NTDEQALEDHF-COOH	10	20	ENST00000488216_X_48575199_ntr_010db2|ENSG00000102317 AAG NA +1 0 -1	COFRADIC- chymotrypsin Annelies	56	48	0.01	1317.55	1317.55	ENST00000491240_X_48575199_ntr_010db2 (10-20),P98179 (16-26)	659.781	2	FE	F143761.dat	Human_RIBseq_uni_iso_2019_04.fasta	Human_RIBseq_uni_iso	7	Chymotrypsin
F000653_1p_uPAC8_CMB-548_KRGEV_COFRADIC_fr_A4_b_11528_18136_1_2.mgf	ENST00000425843_X_121203937_ntr_100db1	NTTIPTKQTQTF	NH2-NTTIPTK<AcD4*>QTQTF-COOH	NH2-NTTIPTK<AcD4*>QTQTF-COOH	57	68	ENST00000425843_X_121203937_ntr_100db1|ENSG00000234176 AAG NA -1 0	COFRADIC- chymotrypsin Annelies	57	54	0.01	1424.74	1424.74	ENST00000453788_11_123062133_5UTR_100db1 (442-453),ENST00000526110_11_123061324_aTIS_111db1 (398-409),ENST00000532091_11_123059154_ntr_100db1 (8-19),ENST00000532091_11_123059512_ntr_100db1 (57-68),ENST00000532091_11_123059722_ntr_001db3 (127-138),ENST00000533540_11_123061324_aTIS_111db1 (271-282),ENST00000533540_11_123062133_5UTR_100db1 (296-307),ENST00000534319_11_123059884_aTIS_111db1 (181-192)…	713.378	2	FE	F143691.dat	Human_RIBseq_uni_iso_2019_04.fasta	Human_RIBseq_uni_iso	7	Chymotrypsin
F000711_1p_uPAC8_CMB-548_KRGEV_COFRADIC_fr_C5_b_12133_17580_1_2.mgf	ENST00000415278_1_96447671_ntr_100db1	NVAGDSKNDPPMEAAGF	NH2-NVAGDSK<AcD4*>NDPPM<Mox*>EAAGF-COOH	NH2-NVAGDSK<AcD4*>NDPPM<Mox*>EAAGF-COOH	77	93	ENST00000415278_1_96447671_ntr_100db1|ENSG00000228502 CTG NA +1 0 -1	COFRADIC- chymotrypsin Annelies	61	50	0.01	1780.78	1780.79	ENST00000436459_9_133019492_ntr_100db1 (322-338),ENST00000436459_9_133019600_ntr_100db1 (286-302),ENST00000436459_9_133020215_ntr_100db1 (81-97),ENST00000443590_2_106697921_ntr_010db2 (58-74),ENST00000443590_2_106698026_ntr_001db3 (93-109),ENST00000443590_2_106698083_ntr_011db2 (112-128),ENST00000610520_6_73520026_aTIS_111db1 (303-319),ENST00000615060_6_73520026_aTIS_111db1 (322-338),P68104 (324-…	891.401	2	FE	F143765.dat	Human_RIBseq_uni_iso_2019_04.fasta	Human_RIBseq_uni_iso	7	Chymotrypsin
F000705_1p_uPAC8_CMB-548_KRGEV_COFRADIC_fr_C2_b_14010_18807_1_2.mgf	ENST00000415278_1_96447671_ntr_100db1	NVAGDSKNDPPMEAAGF	NH2-NVAGDSK<AcD4*>NDPPM<Mox*>EAAGF-COOH	NH2-NVAGDSK<AcD4*>NDPPM<Mox*>EAAGF-COOH	77	93	ENST00000415278_1_96447671_ntr_100db1|ENSG00000228502 CTG NA +1 0 -1	COFRADIC- chymotrypsin Annelies	58	49	0.01	1780.78	1780.79	ENST00000436459_9_133019492_ntr_100db1 (322-338),ENST00000436459_9_133019600_ntr_100db1 (286-302),ENST00000436459_9_133020215_ntr_100db1 (81-97),ENST00000443590_2_106697921_ntr_010db2 (58-74),ENST00000443590_2_106698026_ntr_001db3 (93-109),ENST00000443590_2_106698083_ntr_011db2 (112-128),ENST00000610520_6_73520026_aTIS_111db1 (303-319),ENST00000615060_6_73520026_aTIS_111db1 (322-338),P68104 (324-…	891.4	2	FE	F143756.dat	Human_RIBseq_uni_iso_2019_04.fasta	Human_RIBseq_uni_iso	7	Chymotrypsin
F000713_1p_uPAC8_CMB-548_KRGEV_COFRADIC_fr_C6_b_11172_17037_1_2.mgf	ENST00000415278_1_96447671_ntr_100db1	NVAGDSKNDPPMEAAGF	NH2-NVAGDSK<AcD4*>NDPPM<Mox*>EAAGF-COOH	NH2-NVAGDSK<AcD4*>NDPPM<Mox*>EAAGF-COOH	77	93	ENST00000415278_1_96447671_ntr_100db1|ENSG00000228502 CTG NA +1 0 -1	COFRADIC- chymotrypsin Annelies	70	49	0.01	1780.78	1781.79	ENST00000436459_9_133019492_ntr_100db1 (322-338),ENST00000436459_9_133019600_ntr_100db1 (286-302),ENST00000436459_9_133020215_ntr_100db1 (81-97),ENST00000443590_2_106697921_ntr_010db2 (58-74),ENST00000443590_2_106698026_ntr_001db3 (93-109),ENST00000443590_2_106698083_ntr_011db2 (112-128),ENST00000610520_6_73520026_aTIS_111db1 (303-319),ENST00000615060_6_73520026_aTIS_111db1 (322-338),P68104 (324-…	891.9	2	FE	F143770.dat	Human_RIBseq_uni_iso_2019_04.fasta	Human_RIBseq_uni_iso	7	Chymotrypsin
F000679_1p_uPAC8_CMB-548_KRGEV_COFRADIC_fr_B3_b_36418_36539_1_2.mgf	ENST00000463172_1_32302680_ntr_100db1	NVGEDCPVFDGLF	NH2-NVGEDC<Cmm*>PVFDGLF-COOH	NH2-NVGEDC<Cmm*>PVFDGLF-COOH	59	71	ENST00000463172_1_32302680_ntr_100db1|ENSG00000116478 ATG NA 0 -1	COFRADIC- chymotrypsin Annelies	54	50	0.01	1467.63	1468.64	ENST00000481281_1_32302680_ntr_100db1 (59-71),Q13547 (95-107),Q92769 (96-108),Q92769-3 (66-78)	735.326	2	FE	F143727.dat	Human_RIBseq_uni_iso_2019_04.fasta	Human_RIBseq_uni_iso	7	Chymotrypsin
F000689_1p_uPAC8_CMB-548_KRGEV_COFRADIC_fr_B7_b_12742_17860_1_2.mgf	ENST00000518010_8_133284272_ntr_010db2	NYEDMQEITQHF	NH2-NYEDM<Mox*>QEITQHF-COOH	NH2-NYEDM<Mox*>QEITQHF-COOH	65	76	ENST00000518010_8_133284272_ntr_010db2|ENSG00000104419 AAG NA 0	COFRADIC- chymotrypsin Annelies	52	46	0.01	1569.64	1569.64	ENST00000522377_8_133284311_aTIS_111db1 (78-89),Q92597 (78-89),Q92597-2 (12-23)	785.827	2	FE	F143738.dat	Human_RIBseq_uni_iso_2019_04.fasta	Human_RIBseq_uni_iso	7	Chymotrypsin
F000663_1p_uPAC8_CMB-548_KRGEV_COFRADIC_fr_A8_b_8518_14675_1_2.mgf	ENST00000433603_16_26032730_ntr_100db1	PAENGDAKTDQAQKAEGAGDAK	AcD4-PAENGDAK<AcD4*>TDQAQK<AcD4*>AEGAGDAK<AcD4*>-COOH	AcD4-PAENGDAK<AcD4*>TDQAQK<AcD4*>AEGAGDAK<AcD4*>-COOH	42	63	ENST00000433603_16_26032730_ntr_100db1|ENSG00000230330 TTG NA 0 +1	COFRADIC- chymotrypsin Annelies	117	50	0.01	2355.14	2355.13	ENST00000433603_16_26032733_ntr_101db1 (43-64),ENST00000433603_16_26032766_ntr_100db1 (54-75),ENST00000433603_16_26032799_ntr_010db2 (65-86),ENST00000436882_15_29730725_ntr_010db2 (65-86),ENST00000436882_15_29730758_ntr_100db1 (54-75),ENST00000436882_15_29730791_ntr_101db1 (43-64),ENST00000551091_14_25267324_ntr_010db2 (65-86),ENST00000619352_1_26473516_CDS_001db3 (53-74),P05204 (69-90)	1178.57	2	FE	F143706.dat	Human_RIBseq_uni_iso_2019_04.fasta	Human_RIBseq_uni_iso	7	Chymotrypsin
F000665_1p_uPAC8_CMB-548_KRGEV_COFRADIC_fr_A9_b_8965_14797_1_3.mgf	ENST00000433603_16_26032730_ntr_100db1	PAENGDAKTDQAQKAEGAGDAK	AcD4-PAENGDAK<AcD4*>TDQAQK<AcD4*>AEGAGDAK<AcD4*>-COOH	AcD4-PAENGDAK<AcD4*>TDQAQK<AcD4*>AEGAGDAK<AcD4*>-COOH	42	63	ENST00000433603_16_26032730_ntr_100db1|ENSG00000230330 TTG NA 0 +1	COFRADIC- chymotrypsin Annelies	63	51	0.01	2355.14	2355.14	ENST00000433603_16_26032733_ntr_101db1 (43-64),ENST00000433603_16_26032766_ntr_100db1 (54-75),ENST00000433603_16_26032799_ntr_010db2 (65-86),ENST00000436882_15_29730725_ntr_010db2 (65-86),ENST00000436882_15_29730758_ntr_100db1 (54-75),ENST00000436882_15_29730791_ntr_101db1 (43-64),ENST00000551091_14_25267324_ntr_010db2 (65-86),ENST00000619352_1_26473516_CDS_001db3 (53-74),P05204 (69-90)	786.054	3	FE	F143708.dat	Human_RIBseq_uni_iso_2019_04.fasta	Human_RIBseq_uni_iso	7	Chymotrypsin
F000657_1p_uPAC8_CMB-548_KRGEV_COFRADIC_fr_A6_b_2117_9815.9823_2_2.mgf	ENST00000433603_16_26032730_ntr_100db1	PAENGDAKTDQAQKAEGAGDAK	NH2-PAENGDAK<AcD4*>TDQAQK<AcD4*>AEGAGDAK<AcD4*>-COOH	NH2-PAENGDAK<AcD4*>TDQAQK<AcD4*>AEGAGDAK<AcD4*>-COOH	42	63	ENST00000433603_16_26032730_ntr_100db1|ENSG00000230330 TTG NA 0 +1	COFRADIC- chymotrypsin Annelies	78	50	0.01	2309.11	2309.11	ENST00000433603_16_26032733_ntr_101db1 (43-64),ENST00000433603_16_26032766_ntr_100db1 (54-75),ENST00000433603_16_26032799_ntr_010db2 (65-86),ENST00000436882_15_29730725_ntr_010db2 (65-86),ENST00000436882_15_29730758_ntr_100db1 (54-75),ENST00000436882_15_29730791_ntr_101db1 (43-64),ENST00000551091_14_25267324_ntr_010db2 (65-86),ENST00000619352_1_26473516_CDS_001db3 (53-74),P05204 (69-90)	1155.56	2	FE	F143699.dat	Human_RIBseq_uni_iso_2019_04.fasta	Human_RIBseq_uni_iso	7	Chymotrypsin
F000665_1p_uPAC8_CMB-548_KRGEV_COFRADIC_fr_A9_b_8925_14763_1_2.mgf	ENST00000433603_16_26032730_ntr_100db1	PAENGDAKTDQAQKAEGAGDAK	AcD4-PAENGDAK<AcD4*>TDQAQK<AcD4*>AEGAGDAK<AcD4*>-COOH	AcD4-PAENGDAK<AcD4*>TDQAQK<AcD4*>AEGAGDAK<AcD4*>-COOH	42	63	ENST00000433603_16_26032730_ntr_100db1|ENSG00000230330 TTG NA 0 +1	COFRADIC- chymotrypsin Annelies	78	51	0.01	2355.14	2356.14	ENST00000433603_16_26032733_ntr_101db1 (43-64),ENST00000433603_16_26032766_ntr_100db1 (54-75),ENST00000433603_16_26032799_ntr_010db2 (65-86),ENST00000436882_15_29730725_ntr_010db2 (65-86),ENST00000436882_15_29730758_ntr_100db1 (54-75),ENST00000436882_15_29730791_ntr_101db1 (43-64),ENST00000551091_14_25267324_ntr_010db2 (65-86),ENST00000619352_1_26473516_CDS_001db3 (53-74),P05204 (69-90)	1179.08	2	FE	F143708.dat	Human_RIBseq_uni_iso_2019_04.fasta	Human_RIBseq_uni_iso	7	Chymotrypsin
F000695_1p_uPAC8_CMB-548_KRGEV_COFRADIC_fr_B10_b_14387_20538_1_2.mgf	ENST00000412169_1_121117242_ntr_111db1	PDPAKSAPAPKKGSKKAV	AcD4-PDPAK<AcD4*>SAPAPK<AcD4*>K<AcD4*>GSK<AcD4*>K<AcD4*>AV-COOH	AcD4-PDPAK<AcD4*>SAPAPK<AcD4*>K<AcD4*>GSK<AcD4*>K<AcD4*>AV-COOH	2	19	ENST00000412169_1_121117242_ntr_111db1|ENSG00000223345 ATG NA -1 0 [ENST00000412169_1_121117242_ntr_db2#ENST00000412169_1_121117242_ntr_db3]	COFRADIC- chymotrypsin Annelies	65	44	0.01	2052.22	2052.22	ENST00000449108_1_143904603_ntr_111db1 (2-19),P23527 (2-19),Q5QNW6 (2-19),Q5QNW6-2 (2-19),Q93079 (2-19)	1027.12	2	FE	F143747.dat	Human_RIBseq_uni_iso_2019_04.fasta	Human_RIBseq_uni_iso	7	Chymotrypsin
F000651_1p_uPAC8_CMB-548_KRGEV_COFRADIC_fr_A3_b_13110_19604_1_2.mgf	ENST00000449108_1_143904603_ntr_111db1	PDPAKSAPAPKKGSKKAVT	AcD4-PDPAK<AcD4*>SAPAPK<AcD4*>K<AcD4*>GSK<AcD4*>K<AcD4*>AVT-COOH	AcD4-PDPAK<AcD4*>SAPAPK<AcD4*>K<AcD4*>GSK<AcD4*>K<AcD4*>AVT-COOH	2	20	ENST00000449108_1_143904603_ntr_111db1|ENSG00000234571 ATG NA -1 0 [ENST00000449108_1_143904603_ntr_db2#ENST00000449108_1_143904603_ntr_db3]	COFRADIC- chymotrypsin Annelies	51	44	0.01	2153.27	2154.27	P23527 (2-20),Q5QNW6 (2-20),Q5QNW6-2 (2-20),Q93079 (2-20)	1078.14	2	FE	F143688.dat	Human_RIBseq_uni_iso_2019_04.fasta	Human_RIBseq_uni_iso	7	Chymotrypsin
F000653_1p_uPAC8_CMB-548_KRGEV_COFRADIC_fr_A4_b_13946_20191_1_2.mgf	ENST00000449108_1_143904603_ntr_111db1	PDPAKSAPAPKKGSKKAVT	AcD4-PDPAK<AcD4*>SAPAPK<AcD4*>K<AcD4*>GSK<AcD4*>K<AcD4*>AVT-COOH	AcD4-PDPAK<AcD4*>SAPAPK<AcD4*>K<AcD4*>GSK<AcD4*>K<AcD4*>AVT-COOH	2	20	ENST00000449108_1_143904603_ntr_111db1|ENSG00000234571 ATG NA -1 0 [ENST00000449108_1_143904603_ntr_db2#ENST00000449108_1_143904603_ntr_db3]	COFRADIC- chymotrypsin Annelies	47	44	0.01	2153.27	2154.27	P23527 (2-20),Q5QNW6 (2-20),Q5QNW6-2 (2-20),Q93079 (2-20)	1078.14	2	FE	F143691.dat	Human_RIBseq_uni_iso_2019_04.fasta	Human_RIBseq_uni_iso	7	Chymotrypsin
F000695_1p_uPAC8_CMB-548_KRGEV_COFRADIC_fr_B10_b_12455_18985_1_2.mgf	ENST00000449108_1_143904603_ntr_111db1	PDPAKSAPAPKKGSKKAVT	AcD4-PDPAK<AcD4*>SAPAPK<AcD4*>K<AcD4*>GSK<AcD4*>K<AcD4*>AVT-COOH	AcD4-PDPAK<AcD4*>SAPAPK<AcD4*>K<AcD4*>GSK<AcD4*>K<AcD4*>AVT-COOH	2	20	ENST00000449108_1_143904603_ntr_111db1|ENSG00000234571 ATG NA -1 0 [ENST00000449108_1_143904603_ntr_db2#ENST00000449108_1_143904603_ntr_db3]	COFRADIC- chymotrypsin Annelies	50	44	0.01	2153.27	2154.27	P23527 (2-20),Q5QNW6 (2-20),Q5QNW6-2 (2-20),Q93079 (2-20)	1078.14	2	FE	F143747.dat	Human_RIBseq_uni_iso_2019_04.fasta	Human_RIBseq_uni_iso	7	Chymotrypsin
F000653_1p_uPAC8_CMB-548_KRGEV_COFRADIC_fr_A4_b_15579_21459_1_2.mgf	ENST00000449108_1_143904603_ntr_111db1	PDPAKSAPAPKKGSKKAVTK	AcD4-PDPAK<AcD4*>SAPAPK<AcD4*>K<AcD4*>GSK<AcD4*>K<AcD4*>AVTK<AcD4*>-COOH	AcD4-PDPAK<AcD4*>SAPAPK<AcD4*>K<AcD4*>GSK<AcD4*>K<AcD4*>AVTK<AcD4*>-COOH	2	21	ENST00000449108_1_143904603_ntr_111db1|ENSG00000234571 ATG NA -1 0 [ENST00000449108_1_143904603_ntr_db2#ENST00000449108_1_143904603_ntr_db3]	COFRADIC- chymotrypsin Annelies	52	40	0.01	2327.4	2328.4	P23527 (2-21),Q5QNW6 (2-21),Q5QNW6-2 (2-21),Q93079 (2-21)	1165.21	2	FE	F143691.dat	Human_RIBseq_uni_iso_2019_04.fasta	Human_RIBseq_uni_iso	7	Chymotrypsin
F000649_1p_uPAC8_CMB-548_KRGEV_COFRADIC_fr_A2_b_15772_22070_1_2.mgf	ENST00000489277_1_28214987_ntr_100db1	PEVTDEEIKKRF	NH2-PEVTDEEIK<AcD4*>K<AcD4*>RF-COOH	NH2-PEVTDEEIK<AcD4*>K<AcD4*>RF-COOH	3	14	ENST00000489277_1_28214987_ntr_100db1|ENSG00000126698 ATA NA -1 0 +1	COFRADIC- chymotrypsin Annelies	54	53	0.01	1581.84	1581.84	O75937 (66-77)	791.929	2	FE	F143684.dat	Human_RIBseq_uni_iso_2019_04.fasta	Human_RIBseq_uni_iso	7	Chymotrypsin
F000683_1p_uPAC8_CMB-548_KRGEV_COFRADIC_fr_B5_b_4112_12035_1_2.mgf	ENST00000456186_3_15375645_ntr_100db1	PKRKAEGDAKGDK	AcD4-PK<AcD4*>RK<AcD4*>AEGDAK<AcD4*>GDK<AcD4*>-COOH	AcD4-PK<AcD4*>RK<AcD4*>AEGDAK<AcD4*>GDK<AcD4*>-COOH	2	14	ENST00000456186_3_15375645_ntr_100db1|ENSG00000226427 ATG NA -1 0	COFRADIC- chymotrypsin Annelies	68	51	0.01	1628.92	1628.92	P05204 (2-14)	815.468	2	FE	F143733.dat	Human_RIBseq_uni_iso_2019_04.fasta	Human_RIBseq_uni_iso	7	Chymotrypsin
F000683_1p_uPAC8_CMB-548_KRGEV_COFRADIC_fr_B5_b_4175_12093_1_2.mgf	ENST00000456186_3_15375645_ntr_100db1	PKRKAEGDAKGDK	AcD4-PK<AcD4*>RK<AcD4*>AEGDAK<AcD4*>GDK<AcD4*>-COOH	AcD4-PK<AcD4*>RK<AcD4*>AEGDAK<AcD4*>GDK<AcD4*>-COOH	2	14	ENST00000456186_3_15375645_ntr_100db1|ENSG00000226427 ATG NA -1 0	COFRADIC- chymotrypsin Annelies	52	51	0.01	1628.92	1628.92	P05204 (2-14)	815.468	2	FE	F143733.dat	Human_RIBseq_uni_iso_2019_04.fasta	Human_RIBseq_uni_iso	7	Chymotrypsin
F000709_1p_uPAC8_CMB-548_KRGEV_COFRADIC_fr_C4_b_8897_14963_1_2.mgf	ENST00000456186_3_15375645_ntr_100db1	PKRKAEGDAKGDKA	AcD4-PK<AcD4*>RK<AcD4*>AEGDAK<AcD4*>GDK<AcD4*>A-COOH	AcD4-PK<AcD4*>RK<AcD4*>AEGDAK<AcD4*>GDK<AcD4*>A-COOH	2	15	ENST00000456186_3_15375645_ntr_100db1|ENSG00000226427 ATG NA -1 0	COFRADIC- chymotrypsin Annelies	83	51	0.01	1699.96	1699.96	P05204 (2-15)	850.987	2	FE	F143761.dat	Human_RIBseq_uni_iso_2019_04.fasta	Human_RIBseq_uni_iso	7	Chymotrypsin
F000723_1p_uPAC8_CMB-548_KRGEV_COFRADIC_fr_C10_b_11305_17697_1_2.mgf	ENST00000456186_3_15375645_ntr_100db1	PKRKAEGDAKGDKAKV	AcD4-PK<AcD4*>RK<AcD4*>AEGDAK<AcD4*>GDK<AcD4*>AK<AcD4*>V-COOH	AcD4-PK<AcD4*>RK<AcD4*>AEGDAK<AcD4*>GDK<AcD4*>AK<AcD4*>V-COOH	2	17	ENST00000456186_3_15375645_ntr_100db1|ENSG00000226427 ATG NA -1 0	COFRADIC- chymotrypsin Annelies	81	46	0.01	1973.15	1973.15	P05204 (2-17)	987.585	2	FE	F143782.dat	Human_RIBseq_uni_iso_2019_04.fasta	Human_RIBseq_uni_iso	7	Chymotrypsin
F000679_1p_uPAC8_CMB-548_KRGEV_COFRADIC_fr_B3_b_13625_18893_1_3.mgf	ENST00000456186_3_15375645_ntr_100db1	PKRKAEGDAKGDKAKVKD	AcD4-PK<AcD4*>RK<AcD4*>AEGDAK<AcD4*>GDK<AcD4*>AK<AcD4*>VK<AcD4*>D-COOH	AcD4-PK<AcD4*>RK<AcD4*>AEGDAK<AcD4*>GDK<AcD4*>AK<AcD4*>VK<AcD4*>D-COOH	2	19	ENST00000456186_3_15375645_ntr_100db1|ENSG00000226427 ATG NA -1 0	COFRADIC- chymotrypsin Annelies	52	46	0.01	2262.31	2262.31	P05204 (2-19)	755.11	3	FE	F143727.dat	Human_RIBseq_uni_iso_2019_04.fasta	Human_RIBseq_uni_iso	7	Chymotrypsin
F000677_1p_uPAC8_CMB-548_KRGEV_COFRADIC_fr_B2_b_10746_17833.17849_2_3.mgf	ENST00000456186_3_15375645_ntr_100db1	PKRKAEGDAKGDKAKVKDEPQ	AcD4-PK<AcD4*>RK<AcD4*>AEGDAK<AcD4*>GDK<AcD4*>AK<AcD4*>VK<AcD4*>DEPQ-COOH	AcD4-PK<AcD4*>RK<AcD4*>AEGDAK<AcD4*>GDK<AcD4*>AK<AcD4*>VK<AcD4*>DEPQ-COOH	2	22	ENST00000456186_3_15375645_ntr_100db1|ENSG00000226427 ATG NA -1 0	COFRADIC- chymotrypsin Annelies	84	47	0.01	2616.46	2616.46	P05204 (2-22)	873.162	3	FE	F143723.dat	Human_RIBseq_uni_iso_2019_04.fasta	Human_RIBseq_uni_iso	7	Chymotrypsin
F000721_1p_uPAC8_CMB-548_KRGEV_COFRADIC_fr_C9_b_13489_18597_1_3.mgf	ENST00000456186_3_15375645_ntr_100db1	PKRKAEGDAKGDKAKVKDEPQ	AcD4-PK<AcD4*>RK<AcD4*>AEGDAK<AcD4*>GDK<AcD4*>AK<AcD4*>VK<AcD4*>DEPQ-COOH	AcD4-PK<AcD4*>RK<AcD4*>AEGDAK<AcD4*>GDK<AcD4*>AK<AcD4*>VK<AcD4*>DEPQ-COOH	2	22	ENST00000456186_3_15375645_ntr_100db1|ENSG00000226427 ATG NA -1 0	COFRADIC- chymotrypsin Annelies	48	47	0.01	2616.46	2616.46	P05204 (2-22)	873.161	3	FE	F143779.dat	Human_RIBseq_uni_iso_2019_04.fasta	Human_RIBseq_uni_iso	7	Chymotrypsin
F000723_1p_uPAC8_CMB-548_KRGEV_COFRADIC_fr_C10_b_11025_17495_1_3.mgf	ENST00000456186_3_15375645_ntr_100db1	PKRKAEGDAKGDKAKVKDEPQ	AcD4-PK<AcD4*>RK<AcD4*>AEGDAK<AcD4*>GDK<AcD4*>AK<AcD4*>VK<AcD4*>DEPQ-COOH	AcD4-PK<AcD4*>RK<AcD4*>AEGDAK<AcD4*>GDK<AcD4*>AK<AcD4*>VK<AcD4*>DEPQ-COOH	2	22	ENST00000456186_3_15375645_ntr_100db1|ENSG00000226427 ATG NA -1 0	COFRADIC- chymotrypsin Annelies	74	46	0.01	2616.46	2616.46	P05204 (2-22)	873.162	3	FE	F143782.dat	Human_RIBseq_uni_iso_2019_04.fasta	Human_RIBseq_uni_iso	7	Chymotrypsin
F000721_1p_uPAC8_CMB-548_KRGEV_COFRADIC_fr_C9_b_15054_19807.19825_2_3.mgf	ENST00000456186_3_15375645_ntr_100db1	PKRKAEGDAKGDKAKVKDEPQ	AcD4-PK<AcD4*>RK<AcD4*>AEGDAK<AcD4*>GDK<AcD4*>AK<AcD4*>VK<AcD4*>DEPQ-COOH	AcD4-PK<AcD4*>RK<AcD4*>AEGDAK<AcD4*>GDK<AcD4*>AK<AcD4*>VK<AcD4*>DEPQ-COOH	2	22	ENST00000456186_3_15375645_ntr_100db1|ENSG00000226427 ATG NA -1 0	COFRADIC- chymotrypsin Annelies	56	46	0.01	2616.46	2616.46	P05204 (2-22)	873.162	3	FE	F143779.dat	Human_RIBseq_uni_iso_2019_04.fasta	Human_RIBseq_uni_iso	7	Chymotrypsin
F000679_1p_uPAC8_CMB-548_KRGEV_COFRADIC_fr_B3_b_15036_19959_1_3.mgf	ENST00000456186_3_15375645_ntr_100db1	PKRKAEGDAKGDKAKVKDEPQ	AcD4-PK<AcD4*>RK<AcD4*>AEGDAK<AcD4*>GDK<AcD4*>AK<AcD4*>VK<AcD4*>DEPQ-COOH	AcD4-PK<AcD4*>RK<AcD4*>AEGDAK<AcD4*>GDK<AcD4*>AK<AcD4*>VK<AcD4*>DEPQ-COOH	2	22	ENST00000456186_3_15375645_ntr_100db1|ENSG00000226427 ATG NA -1 0	COFRADIC- chymotrypsin Annelies	58	46	0.01	2616.46	2616.46	P05204 (2-22)	873.162	3	FE	F143727.dat	Human_RIBseq_uni_iso_2019_04.fasta	Human_RIBseq_uni_iso	7	Chymotrypsin
F000681_1p_uPAC8_CMB-548_KRGEV_COFRADIC_fr_B4_b_13641_19229_1_3.mgf	ENST00000456186_3_15375645_ntr_100db1	PKRKAEGDAKGDKAKVKDEPQR	AcD4-PK<AcD4*>RK<AcD4*>AEGDAK<AcD4*>GDK<AcD4*>AK<AcD4*>VK<AcD4*>DEPQR-COOH	AcD4-PK<AcD4*>RK<AcD4*>AEGDAK<AcD4*>GDK<AcD4*>AK<AcD4*>VK<AcD4*>DEPQR-COOH	2	23	ENST00000456186_3_15375645_ntr_100db1|ENSG00000226427 ATG NA -1 0	COFRADIC- chymotrypsin Annelies	54	45	0.01	2772.56	2772.57	P05204 (2-23)	925.196	3	FE	F143730.dat	Human_RIBseq_uni_iso_2019_04.fasta	Human_RIBseq_uni_iso	7	Chymotrypsin
F000681_1p_uPAC8_CMB-548_KRGEV_COFRADIC_fr_B4_b_12945_18690_1_3.mgf	ENST00000456186_3_15375645_ntr_100db1	PKRKAEGDAKGDKAKVKDEPQR	AcD4-PK<AcD4*>RK<AcD4*>AEGDAK<AcD4*>GDK<AcD4*>AK<AcD4*>VK<AcD4*>DEPQR-COOH	AcD4-PK<AcD4*>RK<AcD4*>AEGDAK<AcD4*>GDK<AcD4*>AK<AcD4*>VK<AcD4*>DEPQR-COOH	2	23	ENST00000456186_3_15375645_ntr_100db1|ENSG00000226427 ATG NA -1 0	COFRADIC- chymotrypsin Annelies	58	45	0.01	2772.56	2773.57	P05204 (2-23)	925.53	3	FE	F143730.dat	Human_RIBseq_uni_iso_2019_04.fasta	Human_RIBseq_uni_iso	7	Chymotrypsin
F000683_1p_uPAC8_CMB-548_KRGEV_COFRADIC_fr_B5_b_19732_24551_1_4.mgf	ENST00000456186_3_15375645_ntr_100db1	PKRKAEGDAKGDKAKVKDEPQRR	AcD4-PK<AcD4*>RK<AcD4*>AEGDAK<AcD4*>GDK<AcD4*>AK<AcD4*>VK<AcD4*>DEPQRR-COOH	AcD4-PK<AcD4*>RK<AcD4*>AEGDAK<AcD4*>GDK<AcD4*>AK<AcD4*>VK<AcD4*>DEPQRR-COOH	2	24	ENST00000456186_3_15375645_ntr_100db1|ENSG00000226427 ATG NA -1 0	COFRADIC- chymotrypsin Annelies	66	43	0.01	2928.67	2928.67	P05204 (2-24)	733.174	4	FE	F143733.dat	Human_RIBseq_uni_iso_2019_04.fasta	Human_RIBseq_uni_iso	7	Chymotrypsin
F000683_1p_uPAC8_CMB-548_KRGEV_COFRADIC_fr_B5_b_20990_25484_1_4.mgf	ENST00000456186_3_15375645_ntr_100db1	PKRKAEGDAKGDKAKVKDEPQRR	AcD4-PK<AcD4*>RK<AcD4*>AEGDAK<AcD4*>GDK<AcD4*>AK<AcD4*>VK<AcD4*>DEPQRR-COOH	AcD4-PK<AcD4*>RK<AcD4*>AEGDAK<AcD4*>GDK<AcD4*>AK<AcD4*>VK<AcD4*>DEPQRR-COOH	2	24	ENST00000456186_3_15375645_ntr_100db1|ENSG00000226427 ATG NA -1 0	COFRADIC- chymotrypsin Annelies	85	43	0.01	2928.67	2928.67	P05204 (2-24)	733.174	4	FE	F143733.dat	Human_RIBseq_uni_iso_2019_04.fasta	Human_RIBseq_uni_iso	7	Chymotrypsin
F000685_1p_uPAC8_CMB-548_KRGEV_COFRADIC_fr_B6_b_26418_29350_1_4.mgf	ENST00000456186_3_15375645_ntr_100db1	PKRKAEGDAKGDKAKVKDEPQRR	AcD4-PK<AcD4*>RK<AcD4*>AEGDAK<AcD4*>GDK<AcD4*>AK<AcD4*>VK<AcD4*>DEPQRR-COOH	AcD4-PK<AcD4*>RK<AcD4*>AEGDAK<AcD4*>GDK<AcD4*>AK<AcD4*>VK<AcD4*>DEPQRR-COOH	2	24	ENST00000456186_3_15375645_ntr_100db1|ENSG00000226427 ATG NA -1 0	COFRADIC- chymotrypsin Annelies	75	43	0.01	2928.67	2928.67	P05204 (2-24)	733.174	4	FE	F143734.dat	Human_RIBseq_uni_iso_2019_04.fasta	Human_RIBseq_uni_iso	7	Chymotrypsin
F000683_1p_uPAC8_CMB-548_KRGEV_COFRADIC_fr_B5_b_24108_28031_1_4.mgf	ENST00000456186_3_15375645_ntr_100db1	PKRKAEGDAKGDKAKVKDEPQRR	AcD4-PK<AcD4*>RK<AcD4*>AEGDAK<AcD4*>GDK<AcD4*>AK<AcD4*>VK<AcD4*>DEPQRR-COOH	AcD4-PK<AcD4*>RK<AcD4*>AEGDAK<AcD4*>GDK<AcD4*>AK<AcD4*>VK<AcD4*>DEPQRR-COOH	2	24	ENST00000456186_3_15375645_ntr_100db1|ENSG00000226427 ATG NA -1 0	COFRADIC- chymotrypsin Annelies	48	43	0.01	2928.67	2928.67	P05204 (2-24)	733.174	4	FE	F143733.dat	Human_RIBseq_uni_iso_2019_04.fasta	Human_RIBseq_uni_iso	7	Chymotrypsin
F000685_1p_uPAC8_CMB-548_KRGEV_COFRADIC_fr_B6_b_24354_27633_1_3.mgf	ENST00000456186_3_15375645_ntr_100db1	PKRKAEGDAKGDKAKVKDEPQRR	AcD4-PK<AcD4*>RK<AcD4*>AEGDAK<AcD4*>GDK<AcD4*>AK<AcD4*>VK<AcD4*>DEPQRR-COOH	AcD4-PK<AcD4*>RK<AcD4*>AEGDAK<AcD4*>GDK<AcD4*>AK<AcD4*>VK<AcD4*>DEPQRR-COOH	2	24	ENST00000456186_3_15375645_ntr_100db1|ENSG00000226427 ATG NA -1 0	COFRADIC- chymotrypsin Annelies	52	43	0.01	2928.67	2928.66	P05204 (2-24)	977.229	3	FE	F143734.dat	Human_RIBseq_uni_iso_2019_04.fasta	Human_RIBseq_uni_iso	7	Chymotrypsin
F000685_1p_uPAC8_CMB-548_KRGEV_COFRADIC_fr_B6_b_25368_28496_1_4.mgf	ENST00000456186_3_15375645_ntr_100db1	PKRKAEGDAKGDKAKVKDEPQRR	AcD4-PK<AcD4*>RK<AcD4*>AEGDAK<AcD4*>GDK<AcD4*>AK<AcD4*>VK<AcD4*>DEPQRR-COOH	AcD4-PK<AcD4*>RK<AcD4*>AEGDAK<AcD4*>GDK<AcD4*>AK<AcD4*>VK<AcD4*>DEPQRR-COOH	2	24	ENST00000456186_3_15375645_ntr_100db1|ENSG00000226427 ATG NA -1 0	COFRADIC- chymotrypsin Annelies	67	43	0.01	2928.67	2928.67	P05204 (2-24)	733.174	4	FE	F143734.dat	Human_RIBseq_uni_iso_2019_04.fasta	Human_RIBseq_uni_iso	7	Chymotrypsin
F000681_1p_uPAC8_CMB-548_KRGEV_COFRADIC_fr_B4_b_23437_26659_1_3.mgf	ENST00000456186_3_15375645_ntr_100db1	PKRKAEGDAKGDKAKVKDEPQRR	AcD4-PK<AcD4*>RK<AcD4*>AEGDAK<AcD4*>GDK<AcD4*>AK<AcD4*>VK<AcD4*>DEPQRR-COOH	AcD4-PK<AcD4*>RK<AcD4*>AEGDAK<AcD4*>GDK<AcD4*>AK<AcD4*>VK<AcD4*>DEPQRR-COOH	2	24	ENST00000456186_3_15375645_ntr_100db1|ENSG00000226427 ATG NA -1 0	COFRADIC- chymotrypsin Annelies	68	43	0.01	2928.67	2928.67	P05204 (2-24)	977.229	3	FE	F143730.dat	Human_RIBseq_uni_iso_2019_04.fasta	Human_RIBseq_uni_iso	7	Chymotrypsin
F000685_1p_uPAC8_CMB-548_KRGEV_COFRADIC_fr_B6_b_27478_30246_1_4.mgf	ENST00000456186_3_15375645_ntr_100db1	PKRKAEGDAKGDKAKVKDEPQRR	AcD4-PK<AcD4*>RK<AcD4*>AEGDAK<AcD4*>GDK<AcD4*>AK<AcD4*>VK<AcD4*>DEPQRR-COOH	AcD4-PK<AcD4*>RK<AcD4*>AEGDAK<AcD4*>GDK<AcD4*>AK<AcD4*>VK<AcD4*>DEPQRR-COOH	2	24	ENST00000456186_3_15375645_ntr_100db1|ENSG00000226427 ATG NA -1 0	COFRADIC- chymotrypsin Annelies	65	43	0.01	2928.67	2928.67	P05204 (2-24)	733.174	4	FE	F143734.dat	Human_RIBseq_uni_iso_2019_04.fasta	Human_RIBseq_uni_iso	7	Chymotrypsin
F000683_1p_uPAC8_CMB-548_KRGEV_COFRADIC_fr_B5_b_22012_26310_1_4.mgf	ENST00000456186_3_15375645_ntr_100db1	PKRKAEGDAKGDKAKVKDEPQRR	AcD4-PK<AcD4*>RK<AcD4*>AEGDAK<AcD4*>GDK<AcD4*>AK<AcD4*>VK<AcD4*>DEPQRR-COOH	AcD4-PK<AcD4*>RK<AcD4*>AEGDAK<AcD4*>GDK<AcD4*>AK<AcD4*>VK<AcD4*>DEPQRR-COOH	2	24	ENST00000456186_3_15375645_ntr_100db1|ENSG00000226427 ATG NA -1 0	COFRADIC- chymotrypsin Annelies	48	43	0.01	2928.67	2928.67	P05204 (2-24)	733.174	4	FE	F143733.dat	Human_RIBseq_uni_iso_2019_04.fasta	Human_RIBseq_uni_iso	7	Chymotrypsin
F000649_1p_uPAC8_CMB-548_KRGEV_COFRADIC_fr_A2_b_12415_19306_1_2.mgf	ENST00000402089_4_90839037_ntr_111db1	PLPSKETIEQEKQAGES	NH2-PLPSK<AcD4*>ETIEQEK<AcD4*>QAGES-COOH	NH2-PLPSK<AcD4*>ETIEQEK<AcD4*>QAGES-COOH	28	44	ENST00000402089_4_90839037_ntr_111db1|ENSG00000187653 ATG NA -1 0 [ENST00000402089_4_90839037_ntr_db2#ENST00000402089_4_90839037_ntr_db3]	COFRADIC- chymotrypsin Annelies	77	53	0.01	1962	1962	ENST00000415187_20_50840683_ntr_100db1 (6-22),ENST00000451311_X_12975119_5UTR_100db1 (50-66),P62328 (28-44)	982.007	2	FE	F143684.dat	Human_RIBseq_uni_iso_2019_04.fasta	Human_RIBseq_uni_iso	7	Chymotrypsin
F000665_1p_uPAC8_CMB-548_KRGEV_COFRADIC_fr_A9_b_37467_37185.37205_2_2.mgf	ENST00000450587_17_15704900_ntr_100db1	PPDGIKVFPNEEDLTDL	NH2-PPDGIK<AcD4*>VFPNEEDLTDL-COOH	NH2-PPDGIK<AcD4*>VFPNEEDLTDL-COOH	27	43	ENST00000450587_17_15704900_ntr_100db1|ENSG00000233966 ATG NA -1 0	COFRADIC- chymotrypsin Annelies	55	52	0.01	1943.96	1944.97	ENST00000589978_19_55407589_aTIS_111db1 (27-43),ENST00000589978_19_55407733_5UTR_100db1 (75-91),Q16763 (27-43)	973.492	2	FE	F143708.dat	Human_RIBseq_uni_iso_2019_04.fasta	Human_RIBseq_uni_iso	7	Chymotrypsin
F000711_1p_uPAC8_CMB-548_KRGEV_COFRADIC_fr_C5_b_32413_34326_1_2.mgf	ENST00000450587_17_15704900_ntr_100db1	PPDGIKVFPNEEDLTDL	NH2-PPDGIK<AcD4*>VFPNEEDLTDL-COOH	NH2-PPDGIK<AcD4*>VFPNEEDLTDL-COOH	27	43	ENST00000450587_17_15704900_ntr_100db1|ENSG00000233966 ATG NA -1 0	COFRADIC- chymotrypsin Annelies	59	52	0.01	1943.96	1943.97	ENST00000589978_19_55407589_aTIS_111db1 (27-43),ENST00000589978_19_55407733_5UTR_100db1 (75-91),Q16763 (27-43)	972.99	2	FE	F143765.dat	Human_RIBseq_uni_iso_2019_04.fasta	Human_RIBseq_uni_iso	7	Chymotrypsin
F000693_1p_uPAC8_CMB-548_KRGEV_COFRADIC_fr_B9_b_23221_27002_1_2.mgf	ENST00000456361_1_70530526_ntr_110db1	PPEPVKPEVKTTEKKEL	NH2-PPEPVK<AcD4*>PEVK<AcD4*>TTEK<AcD4*>K<AcD4*>EL-COOH	NH2-PPEPVK<AcD4*>PEVK<AcD4*>TTEK<AcD4*>K<AcD4*>EL-COOH	69	85	ENST00000456361_1_70530526_ntr_110db1|ENSG00000233020 ATG NA 0 -1 [ENST00000456361_1_70530526_ntr_db2]	COFRADIC- chymotrypsin Annelies	59	47	0.01	2132.22	2133.22	ENST00000525317_11_90222954_aTIS_111db1 (69-85),ENST00000530765_11_90222954_aTIS_111db1 (69-85),Q9UHD1 (69-85),Q9UHD1-2 (50-66)	1067.62	2	FE	F143744.dat	Human_RIBseq_uni_iso_2019_04.fasta	Human_RIBseq_uni_iso	7	Chymotrypsin
F000693_1p_uPAC8_CMB-548_KRGEV_COFRADIC_fr_B9_b_23257_27027_1_2.mgf	ENST00000456361_1_70530526_ntr_110db1	PPEPVKPEVKTTEKKEL	NH2-PPEPVK<AcD4*>PEVK<AcD4*>TTEK<AcD4*>K<AcD4*>EL-COOH	NH2-PPEPVK<AcD4*>PEVK<AcD4*>TTEK<AcD4*>K<AcD4*>EL-COOH	69	85	ENST00000456361_1_70530526_ntr_110db1|ENSG00000233020 ATG NA 0 -1 [ENST00000456361_1_70530526_ntr_db2]	COFRADIC- chymotrypsin Annelies	73	47	0.01	2132.22	2132.22	ENST00000525317_11_90222954_aTIS_111db1 (69-85),ENST00000530765_11_90222954_aTIS_111db1 (69-85),Q9UHD1 (69-85),Q9UHD1-2 (50-66)	1067.12	2	FE	F143744.dat	Human_RIBseq_uni_iso_2019_04.fasta	Human_RIBseq_uni_iso	7	Chymotrypsin
F000713_1p_uPAC8_CMB-548_KRGEV_COFRADIC_fr_C6_b_26089_29030_1_2.mgf	ENST00000436459_9_133019492_ntr_100db1	PPTRPTDKPL	NH2-PPTRPTDK<AcD4*>PL-COOH	NH2-PPTRPTDK<AcD4*>PL-COOH	235	244	ENST00000436459_9_133019492_ntr_100db1|ENSG00000196205 AAG NA +1 0	COFRADIC- chymotrypsin Annelies	54	53	0.01	1166.66	1166.66	ENST00000436459_9_133019600_ntr_100db1 (199-208),ENST00000443590_2_106698026_ntr_001db3 (6-15),ENST00000443590_2_106698083_ntr_011db2 (25-34),ENST00000475365_7_144647953_ntr_100db1 (30-39),ENST00000475365_7_144647971_ntr_001db3 (36-45),ENST00000475365_7_144648043_ntr_011db2 (60-69),ENST00000475365_7_144648148_ntr_011db2 (95-104),ENST00000475365_7_144648160_ntr_001db3 (99-108),ENST00000475365_7_14…	584.336	2	FE	F143770.dat	Human_RIBseq_uni_iso_2019_04.fasta	Human_RIBseq_uni_iso	7	Chymotrypsin
F000665_1p_uPAC8_CMB-548_KRGEV_COFRADIC_fr_A9_b_28581_30418_1_2.mgf	ENST00000473766_1_161154025_ntr_010db2	PTTAPEIAVPELDGKTAKM	NH2-PTTAPEIAVPELDGK<AcD4*>TAK<AcD4*>M<Mox*>-COOH	NH2-PTTAPEIAVPELDGK<AcD4*>TAK<AcD4*>M<Mox*>-COOH	82	100	ENST00000473766_1_161154025_ntr_010db2|ENSG00000143222 GTG NA 0 -1	COFRADIC- chymotrypsin Annelies	83	52	0.01	2076.08	2076.08	ENST00000483191_1_161154025_ntr_010db2 (82-100),Q9Y3C8 (91-109)	1039.05	2	FE	F143708.dat	Human_RIBseq_uni_iso_2019_04.fasta	Human_RIBseq_uni_iso	7	Chymotrypsin
F000667_1p_uPAC8_CMB-548_KRGEV_COFRADIC_fr_A10_b_27306_29978_1_2.mgf	ENST00000473766_1_161154025_ntr_010db2	PTTAPEIAVPELDGKTAKM	NH2-PTTAPEIAVPELDGK<AcD4*>TAK<AcD4*>M<Mox*>-COOH	NH2-PTTAPEIAVPELDGK<AcD4*>TAK<AcD4*>M<Mox*>-COOH	82	100	ENST00000473766_1_161154025_ntr_010db2|ENSG00000143222 GTG NA 0 -1	COFRADIC- chymotrypsin Annelies	83	52	0.01	2076.08	2076.08	ENST00000483191_1_161154025_ntr_010db2 (82-100),Q9Y3C8 (91-109)	1039.05	2	FE	F143712.dat	Human_RIBseq_uni_iso_2019_04.fasta	Human_RIBseq_uni_iso	7	Chymotrypsin
F000667_1p_uPAC8_CMB-548_KRGEV_COFRADIC_fr_A10_b_28016_30535_1_2.mgf	ENST00000473766_1_161154025_ntr_010db2	PTTAPEIAVPELDGKTAKM	NH2-PTTAPEIAVPELDGK<AcD4*>TAK<AcD4*>M<Mox*>-COOH	NH2-PTTAPEIAVPELDGK<AcD4*>TAK<AcD4*>M<Mox*>-COOH	82	100	ENST00000473766_1_161154025_ntr_010db2|ENSG00000143222 GTG NA 0 -1	COFRADIC- chymotrypsin Annelies	64	52	0.01	2076.08	2077.09	ENST00000483191_1_161154025_ntr_010db2 (82-100),Q9Y3C8 (91-109)	1039.55	2	FE	F143712.dat	Human_RIBseq_uni_iso_2019_04.fasta	Human_RIBseq_uni_iso	7	Chymotrypsin
F000665_1p_uPAC8_CMB-548_KRGEV_COFRADIC_fr_A9_b_28570_30409_1_2.mgf	ENST00000473766_1_161154025_ntr_010db2	PTTAPEIAVPELDGKTAKM	NH2-PTTAPEIAVPELDGK<AcD4*>TAK<AcD4*>M<Mox*>-COOH	NH2-PTTAPEIAVPELDGK<AcD4*>TAK<AcD4*>M<Mox*>-COOH	82	100	ENST00000473766_1_161154025_ntr_010db2|ENSG00000143222 GTG NA 0 -1	COFRADIC- chymotrypsin Annelies	59	52	0.01	2076.08	2077.09	ENST00000483191_1_161154025_ntr_010db2 (82-100),Q9Y3C8 (91-109)	1039.55	2	FE	F143708.dat	Human_RIBseq_uni_iso_2019_04.fasta	Human_RIBseq_uni_iso	7	Chymotrypsin
F000711_1p_uPAC8_CMB-548_KRGEV_COFRADIC_fr_C5_b_27894_30596_1_2.mgf	ENST00000473766_1_161154025_ntr_010db2	PTTAPEIAVPELDGKTAKMY	NH2-PTTAPEIAVPELDGK<AcD4*>TAK<AcD4*>M<Mox*>Y-COOH	NH2-PTTAPEIAVPELDGK<AcD4*>TAK<AcD4*>M<Mox*>Y-COOH	82	101	ENST00000473766_1_161154025_ntr_010db2|ENSG00000143222 GTG NA 0 -1	COFRADIC- chymotrypsin Annelies	70	51	0.01	2239.15	2239.15	ENST00000483191_1_161154025_ntr_010db2 (82-101),Q9Y3C8 (91-110)	1120.58	2	FE	F143765.dat	Human_RIBseq_uni_iso_2019_04.fasta	Human_RIBseq_uni_iso	7	Chymotrypsin
F000709_1p_uPAC8_CMB-548_KRGEV_COFRADIC_fr_C4_b_28003_30359_1_2.mgf	ENST00000473766_1_161154025_ntr_010db2	PTTAPEIAVPELDGKTAKMY	NH2-PTTAPEIAVPELDGK<AcD4*>TAK<AcD4*>M<Mox*>Y-COOH	NH2-PTTAPEIAVPELDGK<AcD4*>TAK<AcD4*>M<Mox*>Y-COOH	82	101	ENST00000473766_1_161154025_ntr_010db2|ENSG00000143222 GTG NA 0 -1	COFRADIC- chymotrypsin Annelies	59	51	0.01	2239.15	2239.15	ENST00000483191_1_161154025_ntr_010db2 (82-101),Q9Y3C8 (91-110)	1120.58	2	FE	F143761.dat	Human_RIBseq_uni_iso_2019_04.fasta	Human_RIBseq_uni_iso	7	Chymotrypsin
F000709_1p_uPAC8_CMB-548_KRGEV_COFRADIC_fr_C4_b_28344_30600_1_2.mgf	ENST00000473766_1_161154025_ntr_010db2	PTTAPEIAVPELDGKTAKMY	NH2-PTTAPEIAVPELDGK<AcD4*>TAK<AcD4*>M<Mox*>Y-COOH	NH2-PTTAPEIAVPELDGK<AcD4*>TAK<AcD4*>M<Mox*>Y-COOH	82	101	ENST00000473766_1_161154025_ntr_010db2|ENSG00000143222 GTG NA 0 -1	COFRADIC- chymotrypsin Annelies	81	51	0.01	2239.15	2240.15	ENST00000483191_1_161154025_ntr_010db2 (82-101),Q9Y3C8 (91-110)	1121.08	2	FE	F143761.dat	Human_RIBseq_uni_iso_2019_04.fasta	Human_RIBseq_uni_iso	7	Chymotrypsin
F000675_1p_uPAC8_CMB-548_KRGEV_COFRADIC_fr_B1_b_13994_19967_1_2.mgf	ENST00000395772_X_98390373_ntr_100db1	PVNVTTEVKSVEM	NH2-PVNVTTEVK<AcD4*>SVEM<Mox*>-COOH	NH2-PVNVTTEVK<AcD4*>SVEM<Mox*>-COOH	7	19	ENST00000395772_X_98390373_ntr_100db1|ENSG00000213704 ATG NA 0	COFRADIC- chymotrypsin Annelies	59	54	0.01	1493.76	1493.76	ENST00000436459_9_133019492_ntr_100db1 (280-292),ENST00000436459_9_133019600_ntr_100db1 (244-256),ENST00000436459_9_133020215_ntr_100db1 (39-51),ENST00000443590_2_106697921_ntr_010db2 (16-28),ENST00000443590_2_106698026_ntr_001db3 (51-63),ENST00000443590_2_106698083_ntr_011db2 (70-82),ENST00000610520_6_73520026_aTIS_111db1 (261-273),ENST00000615060_6_73520026_aTIS_111db1 (280-292),P68104 (282-294…	747.885	2	FE	F143720.dat	Human_RIBseq_uni_iso_2019_04.fasta	Human_RIBseq_uni_iso	7	Chymotrypsin
F000725_1p_uPAC8_CMB-548_KRGEV_COFRADIC_fr_C11_b_8592_16667_1_2.mgf	ENST00000395772_X_98390373_ntr_100db1	PVNVTTEVKSVEM	NH2-PVNVTTEVK<AcD4*>SVEM<Mox*>-COOH	NH2-PVNVTTEVK<AcD4*>SVEM<Mox*>-COOH	7	19	ENST00000395772_X_98390373_ntr_100db1|ENSG00000213704 ATG NA 0	COFRADIC- chymotrypsin Annelies	56	54	0.01	1493.76	1493.76	ENST00000436459_9_133019492_ntr_100db1 (280-292),ENST00000436459_9_133019600_ntr_100db1 (244-256),ENST00000436459_9_133020215_ntr_100db1 (39-51),ENST00000443590_2_106697921_ntr_010db2 (16-28),ENST00000443590_2_106698026_ntr_001db3 (51-63),ENST00000443590_2_106698083_ntr_011db2 (70-82),ENST00000610520_6_73520026_aTIS_111db1 (261-273),ENST00000615060_6_73520026_aTIS_111db1 (280-292),P68104 (282-294…	747.885	2	FE	F143784.dat	Human_RIBseq_uni_iso_2019_04.fasta	Human_RIBseq_uni_iso	7	Chymotrypsin
F000683_1p_uPAC8_CMB-548_KRGEV_COFRADIC_fr_B5_b_12010_18483_1_2.mgf	ENST00000395772_X_98390373_ntr_100db1	PVNVTTEVKSVEM	NH2-PVNVTTEVK<AcD4*>SVEM<Mox*>-COOH	NH2-PVNVTTEVK<AcD4*>SVEM<Mox*>-COOH	7	19	ENST00000395772_X_98390373_ntr_100db1|ENSG00000213704 ATG NA 0	COFRADIC- chymotrypsin Annelies	64	54	0.01	1493.76	1493.76	ENST00000436459_9_133019492_ntr_100db1 (280-292),ENST00000436459_9_133019600_ntr_100db1 (244-256),ENST00000436459_9_133020215_ntr_100db1 (39-51),ENST00000443590_2_106697921_ntr_010db2 (16-28),ENST00000443590_2_106698026_ntr_001db3 (51-63),ENST00000443590_2_106698083_ntr_011db2 (70-82),ENST00000610520_6_73520026_aTIS_111db1 (261-273),ENST00000615060_6_73520026_aTIS_111db1 (280-292),P68104 (282-294…	747.885	2	FE	F143733.dat	Human_RIBseq_uni_iso_2019_04.fasta	Human_RIBseq_uni_iso	7	Chymotrypsin
F000683_1p_uPAC8_CMB-548_KRGEV_COFRADIC_fr_B5_b_11750_18276_1_2.mgf	ENST00000395772_X_98390373_ntr_100db1	PVNVTTEVKSVEM	NH2-PVNVTTEVK<AcD4*>SVEM<Mox*>-COOH	NH2-PVNVTTEVK<AcD4*>SVEM<Mox*>-COOH	7	19	ENST00000395772_X_98390373_ntr_100db1|ENSG00000213704 ATG NA 0	COFRADIC- chymotrypsin Annelies	72	54	0.01	1493.76	1493.76	ENST00000436459_9_133019492_ntr_100db1 (280-292),ENST00000436459_9_133019600_ntr_100db1 (244-256),ENST00000436459_9_133020215_ntr_100db1 (39-51),ENST00000443590_2_106697921_ntr_010db2 (16-28),ENST00000443590_2_106698026_ntr_001db3 (51-63),ENST00000443590_2_106698083_ntr_011db2 (70-82),ENST00000610520_6_73520026_aTIS_111db1 (261-273),ENST00000615060_6_73520026_aTIS_111db1 (280-292),P68104 (282-294…	747.885	2	FE	F143733.dat	Human_RIBseq_uni_iso_2019_04.fasta	Human_RIBseq_uni_iso	7	Chymotrypsin
F000685_1p_uPAC8_CMB-548_KRGEV_COFRADIC_fr_B6_b_14015_19467_1_2.mgf	ENST00000395772_X_98390373_ntr_100db1	PVNVTTEVKSVEM	NH2-PVNVTTEVK<AcD4*>SVEM<Mox*>-COOH	NH2-PVNVTTEVK<AcD4*>SVEM<Mox*>-COOH	7	19	ENST00000395772_X_98390373_ntr_100db1|ENSG00000213704 ATG NA 0	COFRADIC- chymotrypsin Annelies	64	54	0.01	1493.76	1493.76	ENST00000436459_9_133019492_ntr_100db1 (280-292),ENST00000436459_9_133019600_ntr_100db1 (244-256),ENST00000436459_9_133020215_ntr_100db1 (39-51),ENST00000443590_2_106697921_ntr_010db2 (16-28),ENST00000443590_2_106698026_ntr_001db3 (51-63),ENST00000443590_2_106698083_ntr_011db2 (70-82),ENST00000610520_6_73520026_aTIS_111db1 (261-273),ENST00000615060_6_73520026_aTIS_111db1 (280-292),P68104 (282-294…	747.886	2	FE	F143734.dat	Human_RIBseq_uni_iso_2019_04.fasta	Human_RIBseq_uni_iso	7	Chymotrypsin
F000697_1p_uPAC8_CMB-548_KRGEV_COFRADIC_fr_B11_b_12023_18317.18331_2_2.mgf	ENST00000395772_X_98390373_ntr_100db1	PVNVTTEVKSVEM	NH2-PVNVTTEVK<AcD4*>SVEM<Mox*>-COOH	NH2-PVNVTTEVK<AcD4*>SVEM<Mox*>-COOH	7	19	ENST00000395772_X_98390373_ntr_100db1|ENSG00000213704 ATG NA 0	COFRADIC- chymotrypsin Annelies	62	54	0.01	1493.76	1493.76	ENST00000436459_9_133019492_ntr_100db1 (280-292),ENST00000436459_9_133019600_ntr_100db1 (244-256),ENST00000436459_9_133020215_ntr_100db1 (39-51),ENST00000443590_2_106697921_ntr_010db2 (16-28),ENST00000443590_2_106698026_ntr_001db3 (51-63),ENST00000443590_2_106698083_ntr_011db2 (70-82),ENST00000610520_6_73520026_aTIS_111db1 (261-273),ENST00000615060_6_73520026_aTIS_111db1 (280-292),P68104 (282-294…	747.886	2	FE	F143749.dat	Human_RIBseq_uni_iso_2019_04.fasta	Human_RIBseq_uni_iso	7	Chymotrypsin
F000685_1p_uPAC8_CMB-548_KRGEV_COFRADIC_fr_B6_b_13839_19299_1_2.mgf	ENST00000395772_X_98390373_ntr_100db1	PVNVTTEVKSVEM	NH2-PVNVTTEVK<AcD4*>SVEM<Mox*>-COOH	NH2-PVNVTTEVK<AcD4*>SVEM<Mox*>-COOH	7	19	ENST00000395772_X_98390373_ntr_100db1|ENSG00000213704 ATG NA 0	COFRADIC- chymotrypsin Annelies	63	54	0.01	1493.76	1493.76	ENST00000436459_9_133019492_ntr_100db1 (280-292),ENST00000436459_9_133019600_ntr_100db1 (244-256),ENST00000436459_9_133020215_ntr_100db1 (39-51),ENST00000443590_2_106697921_ntr_010db2 (16-28),ENST00000443590_2_106698026_ntr_001db3 (51-63),ENST00000443590_2_106698083_ntr_011db2 (70-82),ENST00000610520_6_73520026_aTIS_111db1 (261-273),ENST00000615060_6_73520026_aTIS_111db1 (280-292),P68104 (282-294…	747.885	2	FE	F143734.dat	Human_RIBseq_uni_iso_2019_04.fasta	Human_RIBseq_uni_iso	7	Chymotrypsin
F000679_1p_uPAC8_CMB-548_KRGEV_COFRADIC_fr_B3_b_27989_29911_1_3.mgf	ENST00000567229_15_66501007_ntr_100db1	QAKSDEKAAVAGKKPVVGKKGKKAAVGVKKQ	NH2-Q<Pyr>AK<AcD4*>SDEK<AcD4*>AAVAGK<AcD4*>K<AcD4*>PVVGK<AcD4*>K<AcD4*>GK<AcD4*>K<AcD4*>AAVGVK<AcD4*>K<AcD4*>Q-COOH	NH2-Q<Pyr>AK<AcD4*>SDEK<AcD4*>AAVAGK<AcD4*>K<AcD4*>PVVGK<AcD4*>K<AcD4*>GK<AcD4*>K<AcD4*>AAVGVK<AcD4*>K<AcD4*>Q-COOH	104	134	ENST00000567229_15_66501007_ntr_100db1|ENSG00000174444 AAG NA -1 0	COFRADIC- chymotrypsin Annelies	73	31	0.01	3576.18	3576.18	ENST00000568588_15_66502750_aTIS_111db1 (268-298),ENST00000568588_15_66503505_5UTR_010db2 (353-383),P36578 (362-392)	1193.07	3	FE	F143727.dat	Human_RIBseq_uni_iso_2019_04.fasta	Human_RIBseq_uni_iso	7	Chymotrypsin
F000679_1p_uPAC8_CMB-548_KRGEV_COFRADIC_fr_B3_b_27913_29841_1_3.mgf	ENST00000567229_15_66501007_ntr_100db1	QAKSDEKAAVAGKKPVVGKKGKKAAVGVKKQ	NH2-Q<Pyr>AK<AcD4*>SDEK<AcD4*>AAVAGK<AcD4*>K<AcD4*>PVVGK<AcD4*>K<AcD4*>GK<AcD4*>K<AcD4*>AAVGVK<AcD4*>K<AcD4*>Q-COOH	NH2-Q<Pyr>AK<AcD4*>SDEK<AcD4*>AAVAGK<AcD4*>K<AcD4*>PVVGK<AcD4*>K<AcD4*>GK<AcD4*>K<AcD4*>AAVGVK<AcD4*>K<AcD4*>Q-COOH	104	134	ENST00000567229_15_66501007_ntr_100db1|ENSG00000174444 AAG NA -1 0	COFRADIC- chymotrypsin Annelies	38	31	0.01	3576.18	3576.18	ENST00000568588_15_66502750_aTIS_111db1 (268-298),ENST00000568588_15_66503505_5UTR_010db2 (353-383),P36578 (362-392)	1193.07	3	FE	F143727.dat	Human_RIBseq_uni_iso_2019_04.fasta	Human_RIBseq_uni_iso	7	Chymotrypsin
F000653_1p_uPAC8_CMB-548_KRGEV_COFRADIC_fr_A4_b_31517_33964_1_2.mgf	ENST00000421195_1_194189592_ntr_100db1	QDVYKIGGIGTVPVGRVETGVL	NH2-QDVYK<AcD4*>IGGIGTVPVGRVETGVL-COOH	NH2-QDVYK<AcD4*>IGGIGTVPVGRVETGVL-COOH	40	61	ENST00000421195_1_194189592_ntr_100db1|ENSG00000233057 AAG NA 0	COFRADIC- chymotrypsin Annelies	66	49	0.01	2302.28	2302.28	ENST00000421195_1_194189640_ntr_100db1 (24-45),ENST00000421195_1_194189652_ntr_111db1 (20-41),ENST00000436459_9_133019492_ntr_100db1 (249-270),ENST00000436459_9_133019600_ntr_100db1 (213-234),ENST00000436459_9_133020215_ntr_100db1 (8-29),ENST00000513637_5_43495717_ntr_100db1 (4-25),ENST00000513637_5_43495729_ntr_100db1 (8-29),ENST00000513637_5_43495888_ntr_010db2 (61-82),ENST00000610520_6_7352002…	1152.15	2	FE	F143691.dat	Human_RIBseq_uni_iso_2019_04.fasta	Human_RIBseq_uni_iso	7	Chymotrypsin
F000677_1p_uPAC8_CMB-548_KRGEV_COFRADIC_fr_B2_b_17092_22870_1_2.mgf	ENST00000459969_2_10122760_ntr_001db3	QEPTEPKTKAAAPGVEDEPL	NH2-Q<Pyr>EPTEPK<AcD4*>TK<AcD4*>AAAPGVEDEPL-COOH	NH2-Q<Pyr>EPTEPK<AcD4*>TK<AcD4*>AAAPGVEDEPL-COOH	66	85	ENST00000459969_2_10122760_ntr_001db3|ENSG00000171848 CTG NA +1 0	COFRADIC- chymotrypsin Annelies	52	52	0.01	2181.09	2182.09	ENST00000459969_2_10122778_ntr_001db3 (60-79),ENST00000491447_2_10122760_ntr_001db3 (66-85),ENST00000491447_2_10122778_ntr_001db3 (60-79),ENST00000498343_2_10122760_ntr_001db3 (66-85),ENST00000498343_2_10122778_ntr_001db3 (60-79),ENST00000641498_2_10122760_5UTR_001db3 (66-85),ENST00000641498_2_10122778_5UTR_001db3 (60-79),ENST00000641498_2_10122799_aTIS_111db1 (53-72),ENST00000652660_2_10122760_n…	1092.05	2	FE	F143723.dat	Human_RIBseq_uni_iso_2019_04.fasta	Human_RIBseq_uni_iso	7	Chymotrypsin
F000721_1p_uPAC8_CMB-548_KRGEV_COFRADIC_fr_C9_b_18950_22859_1_2.mgf	ENST00000459969_2_10122760_ntr_001db3	QEPTEPKTKAAAPGVEDEPL	NH2-QEPTEPK<AcD4*>TK<AcD4*>AAAPGVEDEPL-COOH	NH2-QEPTEPK<AcD4*>TK<AcD4*>AAAPGVEDEPL-COOH	66	85	ENST00000459969_2_10122760_ntr_001db3|ENSG00000171848 CTG NA +1 0	COFRADIC- chymotrypsin Annelies	55	52	0.01	2198.11	2198.11	ENST00000459969_2_10122778_ntr_001db3 (60-79),ENST00000491447_2_10122760_ntr_001db3 (66-85),ENST00000491447_2_10122778_ntr_001db3 (60-79),ENST00000498343_2_10122760_ntr_001db3 (66-85),ENST00000498343_2_10122778_ntr_001db3 (60-79),ENST00000641498_2_10122760_5UTR_001db3 (66-85),ENST00000641498_2_10122778_5UTR_001db3 (60-79),ENST00000641498_2_10122799_aTIS_111db1 (53-72),ENST00000652660_2_10122760_n…	1100.06	2	FE	F143779.dat	Human_RIBseq_uni_iso_2019_04.fasta	Human_RIBseq_uni_iso	7	Chymotrypsin
F000689_1p_uPAC8_CMB-548_KRGEV_COFRADIC_fr_B7_b_35160_35010_1_2.mgf	ENST00000580812_17_29204474_ntr_100db1	QGVAFPISREAF	NH2-Q<Pyr>GVAFPISREAF-COOH	NH2-Q<Pyr>GVAFPISREAF-COOH	176	187	ENST00000580812_17_29204474_ntr_100db1|ENSG00000178082 ATG NA -1 0	COFRADIC- chymotrypsin Annelies	56	54	0.01	1303.66	1303.66	Q12792 (176-187),Q12792-3 (183-194),Q12792-4 (78-89)	652.836	2	FE	F143738.dat	Human_RIBseq_uni_iso_2019_04.fasta	Human_RIBseq_uni_iso	7	Chymotrypsin
F000665_1p_uPAC8_CMB-548_KRGEV_COFRADIC_fr_A9_b_27020_29220_1_2.mgf	ENST00000481895_1_32810943_ntr_100db1	QHDSKKAGAEVVKQVEHPL	NH2-Q<Pyr>HDSK<AcD4*>K<AcD4*>AGAEVVK<AcD4*>QVEHPL-COOH	NH2-Q<Pyr>HDSK<AcD4*>K<AcD4*>AGAEVVK<AcD4*>QVEHPL-COOH	85	103	ENST00000481895_1_32810943_ntr_100db1|ENSG00000134684 AAG NA -1 0	COFRADIC- chymotrypsin Annelies	83	51	0.01	2220.18	2221.19	ENST00000616261_1_32817244_aTIS_111db1 (142-160),P54577 (142-160)	1111.6	2	FE	F143708.dat	Human_RIBseq_uni_iso_2019_04.fasta	Human_RIBseq_uni_iso	7	Chymotrypsin
F000665_1p_uPAC8_CMB-548_KRGEV_COFRADIC_fr_A9_b_26943_29170_1_2.mgf	ENST00000481895_1_32810943_ntr_100db1	QHDSKKAGAEVVKQVEHPL	NH2-Q<Pyr>HDSK<AcD4*>K<AcD4*>AGAEVVK<AcD4*>QVEHPL-COOH	NH2-Q<Pyr>HDSK<AcD4*>K<AcD4*>AGAEVVK<AcD4*>QVEHPL-COOH	85	103	ENST00000481895_1_32810943_ntr_100db1|ENSG00000134684 AAG NA -1 0	COFRADIC- chymotrypsin Annelies	97	51	0.01	2220.18	2220.18	ENST00000616261_1_32817244_aTIS_111db1 (142-160),P54577 (142-160)	1111.1	2	FE	F143708.dat	Human_RIBseq_uni_iso_2019_04.fasta	Human_RIBseq_uni_iso	7	Chymotrypsin
F000695_1p_uPAC8_CMB-548_KRGEV_COFRADIC_fr_B10_b_8577_16022_1_2.mgf	ENST00000393910_17_41835945_ntr_100db1	QIAQVVRESNAM	NH2-Q<Pyr>IAQVVRESNAM<Mox*>-COOH	NH2-Q<Pyr>IAQVVRESNAM<Mox*>-COOH	114	125	ENST00000393910_17_41835945_ntr_100db1|ENSG00000141698 ATG NA -1 0	COFRADIC- chymotrypsin Annelies	95	54	0.01	1343.65	1343.65	ENST00000393910_17_41835957_ntr_100db1 (118-129),ENST00000435506_17_41835957_CDS_100db1 (118-129),ENST00000521789_17_41836193_aTIS_111db1 (89-100),Q969T7 (122-133),Q969T7-2 (114-125)	672.832	2	FE	F143747.dat	Human_RIBseq_uni_iso_2019_04.fasta	Human_RIBseq_uni_iso	7	Chymotrypsin
F000709_1p_uPAC8_CMB-548_KRGEV_COFRADIC_fr_C4_b_14207_19199_1_2.mgf	ENST00000459860_9_137188981_ntr_100db1	QIQEEEDEKQRL	NH2-Q<Pyr>IQEEEDEK<AcD4*>QRL-COOH	NH2-Q<Pyr>IQEEEDEK<AcD4*>QRL-COOH	43	54	ENST00000459860_9_137188981_ntr_100db1|ENSG00000176101 CTG NA 0 -1	COFRADIC- chymotrypsin Annelies	65	53	0.01	1572.75	1572.75	ENST00000463511_9_137188981_ntr_100db1 (43-54),ENST00000464553_9_137188727_aTIS_111db1 (32-43),O43805 (32-43)	787.385	2	FE	F143761.dat	Human_RIBseq_uni_iso_2019_04.fasta	Human_RIBseq_uni_iso	7	Chymotrypsin
F000667_1p_uPAC8_CMB-548_KRGEV_COFRADIC_fr_A10_b_27691_30278_1_2.mgf	ENST00000538470_11_61303113_ntr_100db1	QKDSAATTDEERQHLQEVGLF	NH2-Q<Pyr>K<AcD4*>DSAATTDEERQHLQEVGLF-COOH	NH2-Q<Pyr>K<AcD4*>DSAATTDEERQHLQEVGLF-COOH	20	40	ENST00000538470_11_61303113_ntr_100db1|ENSG00000167986 ATC NA -1 0	COFRADIC- chymotrypsin Annelies	84	50	0.01	2430.16	2430.16	ENST00000540166_11_61332968_aTIS_111db1 (978-998),Q16531 (978-998),Q16531-2 (289-309)	1216.09	2	FE	F143712.dat	Human_RIBseq_uni_iso_2019_04.fasta	Human_RIBseq_uni_iso	7	Chymotrypsin
F000705_1p_uPAC8_CMB-548_KRGEV_COFRADIC_fr_C2_b_27871_30329_1_2.mgf	ENST00000538470_11_61303113_ntr_100db1	QKDSAATTDEERQHLQEVGLF	NH2-Q<Pyr>K<AcD4*>DSAATTDEERQHLQEVGLF-COOH	NH2-Q<Pyr>K<AcD4*>DSAATTDEERQHLQEVGLF-COOH	20	40	ENST00000538470_11_61303113_ntr_100db1|ENSG00000167986 ATC NA -1 0	COFRADIC- chymotrypsin Annelies	67	50	0.01	2430.16	2430.16	ENST00000540166_11_61332968_aTIS_111db1 (978-998),Q16531 (978-998),Q16531-2 (289-309)	1216.09	2	FE	F143756.dat	Human_RIBseq_uni_iso_2019_04.fasta	Human_RIBseq_uni_iso	7	Chymotrypsin
F000705_1p_uPAC8_CMB-548_KRGEV_COFRADIC_fr_C2_b_28177_30605_1_2.mgf	ENST00000538470_11_61303113_ntr_100db1	QKDSAATTDEERQHLQEVGLF	NH2-Q<Pyr>K<AcD4*>DSAATTDEERQHLQEVGLF-COOH	NH2-Q<Pyr>K<AcD4*>DSAATTDEERQHLQEVGLF-COOH	20	40	ENST00000538470_11_61303113_ntr_100db1|ENSG00000167986 ATC NA -1 0	COFRADIC- chymotrypsin Annelies	50	50	0.01	2430.16	2431.17	ENST00000540166_11_61332968_aTIS_111db1 (978-998),Q16531 (978-998),Q16531-2 (289-309)	1216.59	2	FE	F143756.dat	Human_RIBseq_uni_iso_2019_04.fasta	Human_RIBseq_uni_iso	7	Chymotrypsin
F000721_1p_uPAC8_CMB-548_KRGEV_COFRADIC_fr_C9_b_28470_30549_1_2.mgf	ENST00000420977_1_76699789_ntr_111db1	QKLDPKIAVAAQNCY	NH2-Q<Pyr>K<AcD4*>LDPK<AcD4*>IAVAAQNC<Cmm*>Y-COOH	NH2-Q<Pyr>K<AcD4*>LDPK<AcD4*>IAVAAQNC<Cmm*>Y-COOH	54	68	ENST00000420977_1_76699789_ntr_111db1|ENSG00000226415 ATG NA 0 -1 [ENST00000420977_1_76699789_ntr_db2#ENST00000420977_1_76699789_ntr_db3]	COFRADIC- chymotrypsin Annelies	61	53	0.01	1792.92	1792.92	ENST00000420977_1_76699801_ntr_010db2 (50-64),P60174 (91-105),P60174-1 (54-68)	897.467	2	FE	F143779.dat	Human_RIBseq_uni_iso_2019_04.fasta	Human_RIBseq_uni_iso	7	Chymotrypsin
F000723_1p_uPAC8_CMB-548_KRGEV_COFRADIC_fr_C10_b_22593_26938_1_2.mgf	ENST00000420977_1_76699789_ntr_111db1	QKLDPKIAVAAQNCY	NH2-Q<Pyr>K<AcD4*>LDPK<AcD4*>IAVAAQNC<Cmm*>Y-COOH	NH2-Q<Pyr>K<AcD4*>LDPK<AcD4*>IAVAAQNC<Cmm*>Y-COOH	54	68	ENST00000420977_1_76699789_ntr_111db1|ENSG00000226415 ATG NA 0 -1 [ENST00000420977_1_76699789_ntr_db2#ENST00000420977_1_76699789_ntr_db3]	COFRADIC- chymotrypsin Annelies	70	53	0.01	1792.92	1792.92	ENST00000420977_1_76699801_ntr_010db2 (50-64),P60174 (91-105),P60174-1 (54-68)	897.466	2	FE	F143782.dat	Human_RIBseq_uni_iso_2019_04.fasta	Human_RIBseq_uni_iso	7	Chymotrypsin
F000719_1p_uPAC8_CMB-548_KRGEV_COFRADIC_fr_C8_b_19377_22806_1_2.mgf	ENST00000490175_20_17968774_ntr_110db1	QKLGEGEGSMTKEEF	NH2-Q<Pyr>K<AcD4*>LGEGEGSM<Mox*>TK<AcD4*>EEF-COOH	NH2-Q<Pyr>K<AcD4*>LGEGEGSM<Mox*>TK<AcD4*>EEF-COOH	115	129	ENST00000490175_20_17968774_ntr_110db1|ENSG00000089006 CTG NA -1 0 +1 [ENST00000490175_20_17968774_ntr_db2]	COFRADIC- chymotrypsin Annelies	68	51	0.01	1759.8	1759.8	ENST00000652385_14_34630152_aTIS_111db1 (120-134),Q9UNH7 (108-122),Q9Y5X3 (107-121)	880.908	2	FE	F143776.dat	Human_RIBseq_uni_iso_2019_04.fasta	Human_RIBseq_uni_iso	7	Chymotrypsin
F000717_1p_uPAC8_CMB-548_KRGEV_COFRADIC_fr_C7_b_21612_24047_1_2.mgf	ENST00000490175_20_17968774_ntr_110db1	QKLGEGEGSMTKEEF	NH2-Q<Pyr>K<AcD4*>LGEGEGSM<Mox*>TK<AcD4*>EEF-COOH	NH2-Q<Pyr>K<AcD4*>LGEGEGSM<Mox*>TK<AcD4*>EEF-COOH	115	129	ENST00000490175_20_17968774_ntr_110db1|ENSG00000089006 CTG NA -1 0 +1 [ENST00000490175_20_17968774_ntr_db2]	COFRADIC- chymotrypsin Annelies	60	51	0.01	1759.8	1759.8	ENST00000652385_14_34630152_aTIS_111db1 (120-134),Q9UNH7 (108-122),Q9Y5X3 (107-121)	880.908	2	FE	F143773.dat	Human_RIBseq_uni_iso_2019_04.fasta	Human_RIBseq_uni_iso	7	Chymotrypsin
F000713_1p_uPAC8_CMB-548_KRGEV_COFRADIC_fr_C6_b_13323_18721_1_2.mgf	ENST00000490175_20_17968774_ntr_110db1	QKLGEGEGSMTKEEF	NH2-QK<AcD4*>LGEGEGSM<Mox*>TK<AcD4*>EEF-COOH	NH2-QK<AcD4*>LGEGEGSM<Mox*>TK<AcD4*>EEF-COOH	115	129	ENST00000490175_20_17968774_ntr_110db1|ENSG00000089006 CTG NA -1 0 +1 [ENST00000490175_20_17968774_ntr_db2]	COFRADIC- chymotrypsin Annelies	61	52	0.01	1776.83	1776.83	ENST00000652385_14_34630152_aTIS_111db1 (120-134),Q9UNH7 (108-122),Q9Y5X3 (107-121)	889.421	2	FE	F143770.dat	Human_RIBseq_uni_iso_2019_04.fasta	Human_RIBseq_uni_iso	7	Chymotrypsin
F000713_1p_uPAC8_CMB-548_KRGEV_COFRADIC_fr_C6_b_17176_21812_1_2.mgf	ENST00000490175_20_17968774_ntr_110db1	QKLGEGEGSMTKEEF	NH2-Q<Pyr>K<AcD4*>LGEGEGSM<Mox*>TK<AcD4*>EEF-COOH	NH2-Q<Pyr>K<AcD4*>LGEGEGSM<Mox*>TK<AcD4*>EEF-COOH	115	129	ENST00000490175_20_17968774_ntr_110db1|ENSG00000089006 CTG NA -1 0 +1 [ENST00000490175_20_17968774_ntr_db2]	COFRADIC- chymotrypsin Annelies	90	51	0.01	1759.8	1759.8	ENST00000652385_14_34630152_aTIS_111db1 (120-134),Q9UNH7 (108-122),Q9Y5X3 (107-121)	880.907	2	FE	F143770.dat	Human_RIBseq_uni_iso_2019_04.fasta	Human_RIBseq_uni_iso	7	Chymotrypsin
F000719_1p_uPAC8_CMB-548_KRGEV_COFRADIC_fr_C8_b_19656_23017_1_2.mgf	ENST00000490175_20_17968774_ntr_110db1	QKLGEGEGSMTKEEF	NH2-Q<Pyr>K<AcD4*>LGEGEGSM<Mox*>TK<AcD4*>EEF-COOH	NH2-Q<Pyr>K<AcD4*>LGEGEGSM<Mox*>TK<AcD4*>EEF-COOH	115	129	ENST00000490175_20_17968774_ntr_110db1|ENSG00000089006 CTG NA -1 0 +1 [ENST00000490175_20_17968774_ntr_db2]	COFRADIC- chymotrypsin Annelies	52	51	0.01	1759.8	1759.8	ENST00000652385_14_34630152_aTIS_111db1 (120-134),Q9UNH7 (108-122),Q9Y5X3 (107-121)	880.908	2	FE	F143776.dat	Human_RIBseq_uni_iso_2019_04.fasta	Human_RIBseq_uni_iso	7	Chymotrypsin
F000723_1p_uPAC8_CMB-548_KRGEV_COFRADIC_fr_C10_b_25534_29311_1_2.mgf	ENST00000577731_17_7576533_ntr_110db1	QKLNSNTQVVLL	NH2-Q<Pyr>K<AcD4*>LNSNTQVVLL-COOH	NH2-Q<Pyr>K<AcD4*>LNSNTQVVLL-COOH	83	94	ENST00000577731_17_7576533_ntr_110db1|ENSG00000161960 GTG NA 0 -1 [ENST00000577731_17_7576533_ntr_db2]	COFRADIC- chymotrypsin Annelies	60	52	0.01	1384.78	1384.78	ENST00000577731_17_7576539_ntr_011db2 (81-92),ENST00000577731_17_7576617_ntr_100db1 (55-66),ENST00000577731_17_7576641_ntr_100db1 (47-58),ENST00000577731_17_7577067_ntr_100db1 (26-37),ENST00000577731_17_7577100_ntr_100db1 (15-26),ENST00000577731_17_7577136_ntr_100db1 (3-14),ENST00000578324_17_7574582_ntr_101db1 (165-176),ENST00000578324_17_7574633_ntr_001db3 (148-159),ENST00000578324_17_7574660_n…	693.399	2	FE	F143782.dat	Human_RIBseq_uni_iso_2019_04.fasta	Human_RIBseq_uni_iso	7	Chymotrypsin
F000681_1p_uPAC8_CMB-548_KRGEV_COFRADIC_fr_B4_b_17687_22295_1_2.mgf	ENST00000489253_10_89978747_ntr_100db1	QKREEEEFNTGPL	NH2-Q<Pyr>K<AcD4*>REEEEFNTGPL-COOH	NH2-Q<Pyr>K<AcD4*>REEEEFNTGPL-COOH	7	19	ENST00000489253_10_89978747_ntr_100db1|ENSG00000228938 ATG NA +1 0 -1	COFRADIC- chymotrypsin Annelies	69	53	0.01	1604.76	1604.76	ENST00000588301_19_45691897_5UTR_010db2 (20-32),ENST00000590212_19_45691888_aTIS_111db1 (17-29),ENST00000590212_19_45691897_5UTR_010db2 (20-32),ENST00000590212_19_45691909_5UTR_100db1 (24-36),P62316 (17-29),P62316-2 (7-19)	803.387	2	FE	F143730.dat	Human_RIBseq_uni_iso_2019_04.fasta	Human_RIBseq_uni_iso	7	Chymotrypsin
F000717_1p_uPAC8_CMB-548_KRGEV_COFRADIC_fr_C7_b_39989_38350_1_2.mgf	ENST00000595386_19_39433555_ntr_011db2	QKYVDEASKKEIKDIL	NH2-Q<Pyr>K<AcD4*>YVDEASK<AcD4*>K<AcD4*>EIK<AcD4*>DIL-COOH	NH2-Q<Pyr>K<AcD4*>YVDEASK<AcD4*>K<AcD4*>EIK<AcD4*>DIL-COOH	10	25	ENST00000595386_19_39433555_ntr_011db2|ENSG00000105193 ATC NA -1 0 +1 [ENST00000595386_19_39433555_ntr_db3]	COFRADIC- chymotrypsin Annelies	52	50	0.01	2073.15	2073.15	ENST00000595386_19_39433567_ntr_010db2 (14-29),ENST00000601655_19_39435895_aTIS_111db1 (80-95),P62249 (97-112)	1037.58	2	FE	F143773.dat	Human_RIBseq_uni_iso_2019_04.fasta	Human_RIBseq_uni_iso	7	Chymotrypsin
F000707_1p_uPAC8_CMB-548_KRGEV_COFRADIC_fr_C3_b_23242_26557_1_2.mgf	ENST00000487075_X_24054990_ntr_100db1	QNKIDLVKESQAKEQY	NH2-QNK<AcD4*>IDLVK<AcD4*>ESQAK<AcD4*>EQY-COOH	NH2-QNK<AcD4*>IDLVK<AcD4*>ESQAK<AcD4*>EQY-COOH	67	82	ENST00000487075_X_24054990_ntr_100db1|ENSG00000130741 GTG NA +1 0 -1	COFRADIC- chymotrypsin Annelies	54	52	0.01	2058.09	2058.09	ENST00000487075_X_24055035_ntr_100db1 (52-67),ENST00000487075_X_24055627_ntr_100db1 (47-62),P41091 (189-204)	1030.05	2	FE	F143758.dat	Human_RIBseq_uni_iso_2019_04.fasta	Human_RIBseq_uni_iso	7	Chymotrypsin
F000707_1p_uPAC8_CMB-548_KRGEV_COFRADIC_fr_C3_b_23226_26545_1_2.mgf	ENST00000487075_X_24054990_ntr_100db1	QNKIDLVKESQAKEQY	NH2-QNK<AcD4*>IDLVK<AcD4*>ESQAK<AcD4*>EQY-COOH	NH2-QNK<AcD4*>IDLVK<AcD4*>ESQAK<AcD4*>EQY-COOH	67	82	ENST00000487075_X_24054990_ntr_100db1|ENSG00000130741 GTG NA +1 0 -1	COFRADIC- chymotrypsin Annelies	53	52	0.01	2058.09	2059.1	ENST00000487075_X_24055035_ntr_100db1 (52-67),ENST00000487075_X_24055627_ntr_100db1 (47-62),P41091 (189-204)	1030.56	2	FE	F143758.dat	Human_RIBseq_uni_iso_2019_04.fasta	Human_RIBseq_uni_iso	7	Chymotrypsin
F000709_1p_uPAC8_CMB-548_KRGEV_COFRADIC_fr_C4_b_27221_29729_1_2.mgf	ENST00000538470_11_61303113_ntr_100db1	QNLGETSTPTQGSVLF	NH2-Q<Pyr>NLGETSTPTQGSVLF-COOH	NH2-Q<Pyr>NLGETSTPTQGSVLF-COOH	57	72	ENST00000538470_11_61303113_ntr_100db1|ENSG00000167986 ATC NA -1 0	COFRADIC- chymotrypsin Annelies	59	53	0.01	1660.79	1660.79	ENST00000540166_11_61332968_aTIS_111db1 (1015-1030),Q16531 (1015-1030),Q16531-2 (326-341)	831.404	2	FE	F143761.dat	Human_RIBseq_uni_iso_2019_04.fasta	Human_RIBseq_uni_iso	7	Chymotrypsin
F000721_1p_uPAC8_CMB-548_KRGEV_COFRADIC_fr_C9_b_34280_35192_1_2.mgf	ENST00000396527_17_7572858_ntr_010db2	QQIELDLKATQAL	NH2-Q<Pyr>QIELDLK<AcD4*>ATQAL-COOH	NH2-Q<Pyr>QIELDLK<AcD4*>ATQAL-COOH	26	38	ENST00000396527_17_7572858_ntr_010db2|ENSG00000161960 ATT NA +1 0 -1	COFRADIC- chymotrypsin Annelies	63	53	0.01	1498.82	1498.82	ENST00000448133_13_60637836_ntr_111db1 (3-15),ENST00000448133_13_60637842_ntr_100db1 (5-17),ENST00000550578_12_53153458_ntr_011db2 (30-42),ENST00000578324_17_7574582_ntr_101db1 (56-68),ENST00000578324_17_7574633_ntr_001db3 (39-51),ENST00000578324_17_7574660_ntr_010db2 (30-42),ENST00000582213_17_7572835_ntr_100db1 (78-90),ENST00000582213_17_7574582_ntr_001db3 (56-68),ENST00000582746_17_7572842_aTI…	750.415	2	FE	F143779.dat	Human_RIBseq_uni_iso_2019_04.fasta	Human_RIBseq_uni_iso	7	Chymotrypsin
F000665_1p_uPAC8_CMB-548_KRGEV_COFRADIC_fr_A9_b_28545_30385_1_2.mgf	ENST00000230495_4_139698332_ntr_100db1	QSAAIGALQEASEAY	NH2-Q<Pyr>SAAIGALQEASEAY-COOH	NH2-Q<Pyr>SAAIGALQEASEAY-COOH	12	26	ENST00000230495_4_139698332_ntr_100db1|ENSG00000178458 ATT NA 0 +1	COFRADIC- chymotrypsin Annelies	64	53	0.01	1490.69	1490.69	ENST00000230495_4_139698341_ntr_100db1 (15-29),ENST00000230495_4_139698344_ntr_010db2 (16-30),ENST00000230495_4_139698401_ntr_100db1 (35-49),ENST00000230495_4_139698473_ntr_010db2 (59-73),ENST00000230495_4_139698542_ntr_010db2 (82-96),ENST00000230495_4_139698554_ntr_011db2 (86-100),ENST00000321285_4_112565198_ntr_010db2 (16-30),ENST00000321285_4_112565201_ntr_100db1 (15-29),ENST00000321285_4_1125…	746.352	2	FE	F143708.dat	Human_RIBseq_uni_iso_2019_04.fasta	Human_RIBseq_uni_iso	7	Chymotrypsin
F000653_1p_uPAC8_CMB-548_KRGEV_COFRADIC_fr_A4_b_16420_22156_1_2.mgf	ENST00000230495_4_139698332_ntr_100db1	QSAAIGALQEASEAY	NH2-QSAAIGALQEASEAY-COOH	NH2-QSAAIGALQEASEAY-COOH	12	26	ENST00000230495_4_139698332_ntr_100db1|ENSG00000178458 ATT NA 0 +1	COFRADIC- chymotrypsin Annelies	66	53	0.01	1507.72	1507.72	ENST00000230495_4_139698341_ntr_100db1 (15-29),ENST00000230495_4_139698344_ntr_010db2 (16-30),ENST00000230495_4_139698401_ntr_100db1 (35-49),ENST00000230495_4_139698473_ntr_010db2 (59-73),ENST00000230495_4_139698542_ntr_010db2 (82-96),ENST00000230495_4_139698554_ntr_011db2 (86-100),ENST00000321285_4_112565198_ntr_010db2 (16-30),ENST00000321285_4_112565201_ntr_100db1 (15-29),ENST00000321285_4_1125…	754.865	2	FE	F143691.dat	Human_RIBseq_uni_iso_2019_04.fasta	Human_RIBseq_uni_iso	7	Chymotrypsin
F000653_1p_uPAC8_CMB-548_KRGEV_COFRADIC_fr_A4_b_16966_22570_1_2.mgf	ENST00000230495_4_139698332_ntr_100db1	QSAAIGALQEASEAY	NH2-QSAAIGALQEASEAY-COOH	NH2-QSAAIGALQEASEAY-COOH	12	26	ENST00000230495_4_139698332_ntr_100db1|ENSG00000178458 ATT NA 0 +1	COFRADIC- chymotrypsin Annelies	58	53	0.01	1507.72	1508.72	ENST00000230495_4_139698341_ntr_100db1 (15-29),ENST00000230495_4_139698344_ntr_010db2 (16-30),ENST00000230495_4_139698401_ntr_100db1 (35-49),ENST00000230495_4_139698473_ntr_010db2 (59-73),ENST00000230495_4_139698542_ntr_010db2 (82-96),ENST00000230495_4_139698554_ntr_011db2 (86-100),ENST00000321285_4_112565198_ntr_010db2 (16-30),ENST00000321285_4_112565201_ntr_100db1 (15-29),ENST00000321285_4_1125…	755.367	2	FE	F143691.dat	Human_RIBseq_uni_iso_2019_04.fasta	Human_RIBseq_uni_iso	7	Chymotrypsin
F000683_1p_uPAC8_CMB-548_KRGEV_COFRADIC_fr_B5_b_30009_32713_1_2.mgf	ENST00000230495_4_139698332_ntr_100db1	QSAAIGALQEASEAYL	NH2-Q<Pyr>SAAIGALQEASEAYL-COOH	NH2-Q<Pyr>SAAIGALQEASEAYL-COOH	12	27	ENST00000230495_4_139698332_ntr_100db1|ENSG00000178458 ATT NA 0 +1	COFRADIC- chymotrypsin Annelies	89	53	0.01	1603.77	1603.77	ENST00000230495_4_139698341_ntr_100db1 (15-30),ENST00000230495_4_139698344_ntr_010db2 (16-31),ENST00000230495_4_139698401_ntr_100db1 (35-50),ENST00000230495_4_139698473_ntr_010db2 (59-74),ENST00000230495_4_139698542_ntr_010db2 (82-97),ENST00000230495_4_139698554_ntr_011db2 (86-101),ENST00000321285_4_112565198_ntr_010db2 (16-31),ENST00000321285_4_112565201_ntr_100db1 (15-30),ENST00000321285_4_1125…	802.894	2	FE	F143733.dat	Human_RIBseq_uni_iso_2019_04.fasta	Human_RIBseq_uni_iso	7	Chymotrypsin
F000721_1p_uPAC8_CMB-548_KRGEV_COFRADIC_fr_C9_b_6311_12804_1_2.mgf	ENST00000255320_3_22381819_ntr_111db1	RAKGKPDAAKK	AcD4-RAK<AcD4*>GK<AcD4*>PDAAK<AcD4*>K<AcD4*>-COOH	AcD4-RAK<AcD4*>GK<AcD4*>PDAAK<AcD4*>K<AcD4*>-COOH	163	173	ENST00000255320_3_22381819_ntr_111db1|ENSG00000132967 ATG NA 0 -1 [ENST00000255320_3_22381819_ntr_db2#ENST00000255320_3_22381819_ntr_db3]	COFRADIC- chymotrypsin Annelies	53	45	0.01	1398.87	1398.87	ENST00000255320_3_22381876_ntr_010db2 (144-154),ENST00000255320_3_22381903_ntr_001db3 (135-145),ENST00000451497_3_22381945_ntr_010db2 (121-131),ENST00000451497_3_22381948_ntr_100db1 (120-130),ENST00000451497_3_22382041_ntr_010db2 (89-99),ENST00000451497_3_22382086_ntr_100db1 (74-84),ENST00000451497_3_22382155_ntr_010db2 (51-61),ENST00000451497_3_22382269_ntr_011db2 (13-23),ENST00000451497_3_22382…	700.442	2	FE	F143779.dat	Human_RIBseq_uni_iso_2019_04.fasta	Human_RIBseq_uni_iso	7	Chymotrypsin
F000653_1p_uPAC8_CMB-548_KRGEV_COFRADIC_fr_A4_b_11858_18401_1_2.mgf	ENST00000255320_3_22381819_ntr_111db1	RAKGKPDAAKKGVVK	AcD4-RAK<AcD4*>GK<AcD4*>PDAAK<AcD4*>K<AcD4*>GVVK<AcD4*>-COOH	AcD4-RAK<AcD4*>GK<AcD4*>PDAAK<AcD4*>K<AcD4*>GVVK<AcD4*>-COOH	163	177	ENST00000255320_3_22381819_ntr_111db1|ENSG00000132967 ATG NA 0 -1 [ENST00000255320_3_22381819_ntr_db2#ENST00000255320_3_22381819_ntr_db3]	COFRADIC- chymotrypsin Annelies	73	39	0.01	1828.15	1828.15	ENST00000255320_3_22381876_ntr_010db2 (144-158),ENST00000255320_3_22381903_ntr_001db3 (135-149),ENST00000451497_3_22381945_ntr_010db2 (121-135),ENST00000451497_3_22381948_ntr_100db1 (120-134),ENST00000451497_3_22382041_ntr_010db2 (89-103),ENST00000451497_3_22382086_ntr_100db1 (74-88),ENST00000451497_3_22382155_ntr_010db2 (51-65),ENST00000451497_3_22382269_ntr_011db2 (13-27),ENST00000451497_3_2238…	915.084	2	FE	F143691.dat	Human_RIBseq_uni_iso_2019_04.fasta	Human_RIBseq_uni_iso	7	Chymotrypsin
F000651_1p_uPAC8_CMB-548_KRGEV_COFRADIC_fr_A3_b_7956_15485_1_2.mgf	ENST00000255320_3_22381819_ntr_111db1	RAKGKPDAAKKGVVK	NH2-RAK<AcD4*>GK<AcD4*>PDAAK<AcD4*>K<AcD4*>GVVK<AcD4*>-COOH	NH2-RAK<AcD4*>GK<AcD4*>PDAAK<AcD4*>K<AcD4*>GVVK<AcD4*>-COOH	163	177	ENST00000255320_3_22381819_ntr_111db1|ENSG00000132967 ATG NA 0 -1 [ENST00000255320_3_22381819_ntr_db2#ENST00000255320_3_22381819_ntr_db3]	COFRADIC- chymotrypsin Annelies	50	39	0.01	1782.12	1782.12	ENST00000255320_3_22381876_ntr_010db2 (144-158),ENST00000255320_3_22381903_ntr_001db3 (135-149),ENST00000451497_3_22381945_ntr_010db2 (121-135),ENST00000451497_3_22381948_ntr_100db1 (120-134),ENST00000451497_3_22382041_ntr_010db2 (89-103),ENST00000451497_3_22382086_ntr_100db1 (74-88),ENST00000451497_3_22382155_ntr_010db2 (51-65),ENST00000451497_3_22382269_ntr_011db2 (13-27),ENST00000451497_3_2238…	892.068	2	FE	F143688.dat	Human_RIBseq_uni_iso_2019_04.fasta	Human_RIBseq_uni_iso	7	Chymotrypsin
F000655_1p_uPAC8_CMB-548_KRGEV_COFRADIC_fr_A5_b_12696_19118_1_2.mgf	ENST00000255320_3_22381819_ntr_111db1	RAKGKPDAAKKGVVKA	AcD4-RAK<AcD4*>GK<AcD4*>PDAAK<AcD4*>K<AcD4*>GVVK<AcD4*>A-COOH	AcD4-RAK<AcD4*>GK<AcD4*>PDAAK<AcD4*>K<AcD4*>GVVK<AcD4*>A-COOH	163	178	ENST00000255320_3_22381819_ntr_111db1|ENSG00000132967 ATG NA 0 -1 [ENST00000255320_3_22381819_ntr_db2#ENST00000255320_3_22381819_ntr_db3]	COFRADIC- chymotrypsin Annelies	51	39	0.01	1899.19	1899.19	ENST00000255320_3_22381876_ntr_010db2 (144-159),ENST00000255320_3_22381903_ntr_001db3 (135-150),ENST00000451497_3_22381945_ntr_010db2 (121-136),ENST00000451497_3_22381948_ntr_100db1 (120-135),ENST00000451497_3_22382041_ntr_010db2 (89-104),ENST00000451497_3_22382086_ntr_100db1 (74-89),ENST00000451497_3_22382155_ntr_010db2 (51-66),ENST00000451497_3_22382269_ntr_011db2 (13-28),ENST00000451497_3_2238…	950.603	2	FE	F143696.dat	Human_RIBseq_uni_iso_2019_04.fasta	Human_RIBseq_uni_iso	7	Chymotrypsin
F000651_1p_uPAC8_CMB-548_KRGEV_COFRADIC_fr_A3_b_11291_18172_1_2.mgf	ENST00000255320_3_22381819_ntr_111db1	RAKGKPDAAKKGVVKAE	AcD4-RAK<AcD4*>GK<AcD4*>PDAAK<AcD4*>K<AcD4*>GVVK<AcD4*>AE-COOH	AcD4-RAK<AcD4*>GK<AcD4*>PDAAK<AcD4*>K<AcD4*>GVVK<AcD4*>AE-COOH	163	179	ENST00000255320_3_22381819_ntr_111db1|ENSG00000132967 ATG NA 0 -1 [ENST00000255320_3_22381819_ntr_db2#ENST00000255320_3_22381819_ntr_db3]	COFRADIC- chymotrypsin Annelies	51	42	0.01	2028.23	2028.24	ENST00000255320_3_22381876_ntr_010db2 (144-160),ENST00000255320_3_22381903_ntr_001db3 (135-151),ENST00000451497_3_22381945_ntr_010db2 (121-137),ENST00000451497_3_22381948_ntr_100db1 (120-136),ENST00000451497_3_22382041_ntr_010db2 (89-105),ENST00000451497_3_22382086_ntr_100db1 (74-90),ENST00000451497_3_22382155_ntr_010db2 (51-67),ENST00000451497_3_22382269_ntr_011db2 (13-29),ENST00000451497_3_2238…	1015.13	2	FE	F143688.dat	Human_RIBseq_uni_iso_2019_04.fasta	Human_RIBseq_uni_iso	7	Chymotrypsin
F000655_1p_uPAC8_CMB-548_KRGEV_COFRADIC_fr_A5_b_13515_19826_1_2.mgf	ENST00000255320_3_22381819_ntr_111db1	RAKGKPDAAKKGVVKAEKS	AcD4-RAK<AcD4*>GK<AcD4*>PDAAK<AcD4*>K<AcD4*>GVVK<AcD4*>AEK<AcD4*>S-COOH	AcD4-RAK<AcD4*>GK<AcD4*>PDAAK<AcD4*>K<AcD4*>GVVK<AcD4*>AEK<AcD4*>S-COOH	163	181	ENST00000255320_3_22381819_ntr_111db1|ENSG00000132967 ATG NA 0 -1 [ENST00000255320_3_22381819_ntr_db2#ENST00000255320_3_22381819_ntr_db3]	COFRADIC- chymotrypsin Annelies	84	40	0.01	2289.39	2290.4	ENST00000255320_3_22381876_ntr_010db2 (144-162),ENST00000255320_3_22381903_ntr_001db3 (135-153),ENST00000451497_3_22381945_ntr_010db2 (121-139),ENST00000451497_3_22381948_ntr_100db1 (120-138),ENST00000451497_3_22382041_ntr_010db2 (89-107),ENST00000451497_3_22382086_ntr_100db1 (74-92),ENST00000451497_3_22382155_ntr_010db2 (51-69),ENST00000451497_3_22382269_ntr_011db2 (13-31),ENST00000451497_3_2238…	1146.21	2	FE	F143696.dat	Human_RIBseq_uni_iso_2019_04.fasta	Human_RIBseq_uni_iso	7	Chymotrypsin
F000657_1p_uPAC8_CMB-548_KRGEV_COFRADIC_fr_A6_b_13016_19561_1_2.mgf	ENST00000255320_3_22381819_ntr_111db1	RAKGKPDAAKKGVVKAEKS	AcD4-RAK<AcD4*>GK<AcD4*>PDAAK<AcD4*>K<AcD4*>GVVK<AcD4*>AEK<AcD4*>S-COOH	AcD4-RAK<AcD4*>GK<AcD4*>PDAAK<AcD4*>K<AcD4*>GVVK<AcD4*>AEK<AcD4*>S-COOH	163	181	ENST00000255320_3_22381819_ntr_111db1|ENSG00000132967 ATG NA 0 -1 [ENST00000255320_3_22381819_ntr_db2#ENST00000255320_3_22381819_ntr_db3]	COFRADIC- chymotrypsin Annelies	64	39	0.01	2289.39	2289.4	ENST00000255320_3_22381876_ntr_010db2 (144-162),ENST00000255320_3_22381903_ntr_001db3 (135-153),ENST00000451497_3_22381945_ntr_010db2 (121-139),ENST00000451497_3_22381948_ntr_100db1 (120-138),ENST00000451497_3_22382041_ntr_010db2 (89-107),ENST00000451497_3_22382086_ntr_100db1 (74-92),ENST00000451497_3_22382155_ntr_010db2 (51-69),ENST00000451497_3_22382269_ntr_011db2 (13-31),ENST00000451497_3_2238…	1145.71	2	FE	F143699.dat	Human_RIBseq_uni_iso_2019_04.fasta	Human_RIBseq_uni_iso	7	Chymotrypsin
F000655_1p_uPAC8_CMB-548_KRGEV_COFRADIC_fr_A5_b_13532_19839_1_2.mgf	ENST00000255320_3_22381819_ntr_111db1	RAKGKPDAAKKGVVKAEKS	AcD4-RAK<AcD4*>GK<AcD4*>PDAAK<AcD4*>K<AcD4*>GVVK<AcD4*>AEK<AcD4*>S-COOH	AcD4-RAK<AcD4*>GK<AcD4*>PDAAK<AcD4*>K<AcD4*>GVVK<AcD4*>AEK<AcD4*>S-COOH	163	181	ENST00000255320_3_22381819_ntr_111db1|ENSG00000132967 ATG NA 0 -1 [ENST00000255320_3_22381819_ntr_db2#ENST00000255320_3_22381819_ntr_db3]	COFRADIC- chymotrypsin Annelies	71	40	0.01	2289.39	2289.4	ENST00000255320_3_22381876_ntr_010db2 (144-162),ENST00000255320_3_22381903_ntr_001db3 (135-153),ENST00000451497_3_22381945_ntr_010db2 (121-139),ENST00000451497_3_22381948_ntr_100db1 (120-138),ENST00000451497_3_22382041_ntr_010db2 (89-107),ENST00000451497_3_22382086_ntr_100db1 (74-92),ENST00000451497_3_22382155_ntr_010db2 (51-69),ENST00000451497_3_22382269_ntr_011db2 (13-31),ENST00000451497_3_2238…	1145.71	2	FE	F143696.dat	Human_RIBseq_uni_iso_2019_04.fasta	Human_RIBseq_uni_iso	7	Chymotrypsin
F000661_1p_uPAC8_CMB-548_KRGEV_COFRADIC_fr_A7_b_14853_19516_1_2.mgf	ENST00000358455_21_18857794_ntr_011db2	RALSTGEKGFGY	NH2-RALSTGEK<AcD4*>GFGY-COOH	NH2-RALSTGEK<AcD4*>GFGY-COOH	32	43	ENST00000358455_21_18857794_ntr_011db2|ENSG00000198618 GTG NA 0 -1 [ENST00000468812_7_44796740_CDS_db3]	COFRADIC- chymotrypsin Annelies	57	54	0.01	1330.68	1330.68	ENST00000358455_21_18857848_ntr_011db2 (14-25),ENST00000358455_21_18857869_ntr_100db1 (7-18),ENST00000377951_13_52820497_ntr_100db1 (37-48),ENST00000415933_7_44796725_aTIS_100db1 (37-48),ENST00000451562_7_44796725_aTIS_111db1 (37-48),ENST00000451562_7_44796740_CDS_001db3 (32-43),ENST00000451562_7_44796752_CDS_001db3 (28-39),ENST00000468812_7_44796752_CDS_001db3 (28-39),ENST00000481437_7_44796740_…	666.347	2	FE	F143702.dat	Human_RIBseq_uni_iso_2019_04.fasta	Human_RIBseq_uni_iso	7	Chymotrypsin
F000713_1p_uPAC8_CMB-548_KRGEV_COFRADIC_fr_C6_b_4769_11395_1_2.mgf	ENST00000419827_7_10451493_ntr_100db1	RFDDAVVQSDM	NH2-RFDDAVVQSDM<Mox*>-COOH	NH2-RFDDAVVQSDM<Mox*>-COOH	17	27	ENST00000419827_7_10451493_ntr_100db1|ENSG00000229091 ATG NA 0	COFRADIC- chymotrypsin Annelies	57	51	0.01	1297.56	1297.56	ENST00000453788_11_123062133_5UTR_100db1 (102-112),ENST00000485881_3_137880460_ntr_100db1 (24-34),ENST00000526110_11_123061324_aTIS_111db1 (77-87),ENST00000527983_11_123062133_ntr_100db1 (102-112),ENST00000533540_11_123061324_aTIS_111db1 (77-87),ENST00000533540_11_123062133_5UTR_100db1 (102-112),P11142 (77-87),P11142-2 (77-87)	649.788	2	FE	F143770.dat	Human_RIBseq_uni_iso_2019_04.fasta	Human_RIBseq_uni_iso	7	Chymotrypsin
F000717_1p_uPAC8_CMB-548_KRGEV_COFRADIC_fr_C7_b_16821_20326_1_2.mgf	ENST00000415278_1_96447671_ntr_100db1	RGNVAGDSKNDPPMEAAGF	AcD4-RGNVAGDSK<AcD4*>NDPPM<Mox*>EAAGF-COOH	AcD4-RGNVAGDSK<AcD4*>NDPPM<Mox*>EAAGF-COOH	75	93	ENST00000415278_1_96447671_ntr_100db1|ENSG00000228502 CTG NA +1 0 -1	COFRADIC- chymotrypsin Annelies	70	50	0.01	2039.94	2039.94	ENST00000436459_9_133019492_ntr_100db1 (320-338),ENST00000436459_9_133019600_ntr_100db1 (284-302),ENST00000436459_9_133020215_ntr_100db1 (79-97),ENST00000610520_6_73520026_aTIS_111db1 (301-319),ENST00000615060_6_73520026_aTIS_111db1 (320-338),P68104 (322-340),P68104-2 (301-319),Q5VTE0 (322-340)	1020.98	2	FE	F143773.dat	Human_RIBseq_uni_iso_2019_04.fasta	Human_RIBseq_uni_iso	7	Chymotrypsin
F000717_1p_uPAC8_CMB-548_KRGEV_COFRADIC_fr_C7_b_16047_19711_1_2.mgf	ENST00000415278_1_96447671_ntr_100db1	RGNVAGDSKNDPPMEAAGF	NH2-RGNVAGDSK<AcD4*>NDPPM<Mox*>EAAGF-COOH	NH2-RGNVAGDSK<AcD4*>NDPPM<Mox*>EAAGF-COOH	75	93	ENST00000415278_1_96447671_ntr_100db1|ENSG00000228502 CTG NA +1 0 -1	COFRADIC- chymotrypsin Annelies	89	50	0.01	1993.91	1993.91	ENST00000436459_9_133019492_ntr_100db1 (320-338),ENST00000436459_9_133019600_ntr_100db1 (284-302),ENST00000436459_9_133020215_ntr_100db1 (79-97),ENST00000610520_6_73520026_aTIS_111db1 (301-319),ENST00000615060_6_73520026_aTIS_111db1 (320-338),P68104 (322-340),P68104-2 (301-319),Q5VTE0 (322-340)	997.961	2	FE	F143773.dat	Human_RIBseq_uni_iso_2019_04.fasta	Human_RIBseq_uni_iso	7	Chymotrypsin
F000717_1p_uPAC8_CMB-548_KRGEV_COFRADIC_fr_C7_b_16639_20192_1_2.mgf	ENST00000415278_1_96447671_ntr_100db1	RGNVAGDSKNDPPMEAAGF	NH2-RGNVAGDSK<AcD4*>NDPPM<Mox*>EAAGF-COOH	NH2-RGNVAGDSK<AcD4*>NDPPM<Mox*>EAAGF-COOH	75	93	ENST00000415278_1_96447671_ntr_100db1|ENSG00000228502 CTG NA +1 0 -1	COFRADIC- chymotrypsin Annelies	77	50	0.01	1993.91	1994.91	ENST00000436459_9_133019492_ntr_100db1 (320-338),ENST00000436459_9_133019600_ntr_100db1 (284-302),ENST00000436459_9_133020215_ntr_100db1 (79-97),ENST00000610520_6_73520026_aTIS_111db1 (301-319),ENST00000615060_6_73520026_aTIS_111db1 (320-338),P68104 (322-340),P68104-2 (301-319),Q5VTE0 (322-340)	998.463	2	FE	F143773.dat	Human_RIBseq_uni_iso_2019_04.fasta	Human_RIBseq_uni_iso	7	Chymotrypsin
F000719_1p_uPAC8_CMB-548_KRGEV_COFRADIC_fr_C8_b_10733_16195_1_2.mgf	ENST00000415278_1_96447671_ntr_100db1	RGNVAGDSKNDPPMEAAGF	NH2-RGNVAGDSK<AcD4*>NDPPM<Mox*>EAAGF-COOH	NH2-RGNVAGDSK<AcD4*>NDPPM<Mox*>EAAGF-COOH	75	93	ENST00000415278_1_96447671_ntr_100db1|ENSG00000228502 CTG NA +1 0 -1	COFRADIC- chymotrypsin Annelies	53	50	0.01	1993.91	1993.91	ENST00000436459_9_133019492_ntr_100db1 (320-338),ENST00000436459_9_133019600_ntr_100db1 (284-302),ENST00000436459_9_133020215_ntr_100db1 (79-97),ENST00000610520_6_73520026_aTIS_111db1 (301-319),ENST00000615060_6_73520026_aTIS_111db1 (320-338),P68104 (322-340),P68104-2 (301-319),Q5VTE0 (322-340)	997.962	2	FE	F143776.dat	Human_RIBseq_uni_iso_2019_04.fasta	Human_RIBseq_uni_iso	7	Chymotrypsin
F000711_1p_uPAC8_CMB-548_KRGEV_COFRADIC_fr_C5_b_10467_16317_1_2.mgf	ENST00000415278_1_96447671_ntr_100db1	RGNVAGDSKNDPPMEAAGF	NH2-RGNVAGDSK<AcD4*>NDPPM<Mox*>EAAGF-COOH	NH2-RGNVAGDSK<AcD4*>NDPPM<Mox*>EAAGF-COOH	75	93	ENST00000415278_1_96447671_ntr_100db1|ENSG00000228502 CTG NA +1 0 -1	COFRADIC- chymotrypsin Annelies	62	50	0.01	1993.91	1993.91	ENST00000436459_9_133019492_ntr_100db1 (320-338),ENST00000436459_9_133019600_ntr_100db1 (284-302),ENST00000436459_9_133020215_ntr_100db1 (79-97),ENST00000610520_6_73520026_aTIS_111db1 (301-319),ENST00000615060_6_73520026_aTIS_111db1 (320-338),P68104 (322-340),P68104-2 (301-319),Q5VTE0 (322-340)	997.962	2	FE	F143765.dat	Human_RIBseq_uni_iso_2019_04.fasta	Human_RIBseq_uni_iso	7	Chymotrypsin
F000719_1p_uPAC8_CMB-548_KRGEV_COFRADIC_fr_C8_b_13027_17985_1_2.mgf	ENST00000415278_1_96447671_ntr_100db1	RGNVAGDSKNDPPMEAAGF	NH2-RGNVAGDSK<AcD4*>NDPPM<Mox*>EAAGF-COOH	NH2-RGNVAGDSK<AcD4*>NDPPM<Mox*>EAAGF-COOH	75	93	ENST00000415278_1_96447671_ntr_100db1|ENSG00000228502 CTG NA +1 0 -1	COFRADIC- chymotrypsin Annelies	79	50	0.01	1993.91	1993.91	ENST00000436459_9_133019492_ntr_100db1 (320-338),ENST00000436459_9_133019600_ntr_100db1 (284-302),ENST00000436459_9_133020215_ntr_100db1 (79-97),ENST00000610520_6_73520026_aTIS_111db1 (301-319),ENST00000615060_6_73520026_aTIS_111db1 (320-338),P68104 (322-340),P68104-2 (301-319),Q5VTE0 (322-340)	997.962	2	FE	F143776.dat	Human_RIBseq_uni_iso_2019_04.fasta	Human_RIBseq_uni_iso	7	Chymotrypsin
F000719_1p_uPAC8_CMB-548_KRGEV_COFRADIC_fr_C8_b_11843_17040_1_2.mgf	ENST00000415278_1_96447671_ntr_100db1	RGNVAGDSKNDPPMEAAGF	NH2-RGNVAGDSK<AcD4*>NDPPM<Mox*>EAAGF-COOH	NH2-RGNVAGDSK<AcD4*>NDPPM<Mox*>EAAGF-COOH	75	93	ENST00000415278_1_96447671_ntr_100db1|ENSG00000228502 CTG NA +1 0 -1	COFRADIC- chymotrypsin Annelies	79	50	0.01	1993.91	1993.91	ENST00000436459_9_133019492_ntr_100db1 (320-338),ENST00000436459_9_133019600_ntr_100db1 (284-302),ENST00000436459_9_133020215_ntr_100db1 (79-97),ENST00000610520_6_73520026_aTIS_111db1 (301-319),ENST00000615060_6_73520026_aTIS_111db1 (320-338),P68104 (322-340),P68104-2 (301-319),Q5VTE0 (322-340)	997.962	2	FE	F143776.dat	Human_RIBseq_uni_iso_2019_04.fasta	Human_RIBseq_uni_iso	7	Chymotrypsin
F000717_1p_uPAC8_CMB-548_KRGEV_COFRADIC_fr_C7_b_14827_18801_1_2.mgf	ENST00000415278_1_96447671_ntr_100db1	RGNVAGDSKNDPPMEAAGF	NH2-RGNVAGDSK<AcD4*>NDPPM<Mox*>EAAGF-COOH	NH2-RGNVAGDSK<AcD4*>NDPPM<Mox*>EAAGF-COOH	75	93	ENST00000415278_1_96447671_ntr_100db1|ENSG00000228502 CTG NA +1 0 -1	COFRADIC- chymotrypsin Annelies	81	50	0.01	1993.91	1993.91	ENST00000436459_9_133019492_ntr_100db1 (320-338),ENST00000436459_9_133019600_ntr_100db1 (284-302),ENST00000436459_9_133020215_ntr_100db1 (79-97),ENST00000610520_6_73520026_aTIS_111db1 (301-319),ENST00000615060_6_73520026_aTIS_111db1 (320-338),P68104 (322-340),P68104-2 (301-319),Q5VTE0 (322-340)	997.962	2	FE	F143773.dat	Human_RIBseq_uni_iso_2019_04.fasta	Human_RIBseq_uni_iso	7	Chymotrypsin
F000719_1p_uPAC8_CMB-548_KRGEV_COFRADIC_fr_C8_b_14032_18762.18788_2_2.mgf	ENST00000415278_1_96447671_ntr_100db1	RGNVAGDSKNDPPMEAAGF	NH2-RGNVAGDSK<AcD4*>NDPPM<Mox*>EAAGF-COOH	NH2-RGNVAGDSK<AcD4*>NDPPM<Mox*>EAAGF-COOH	75	93	ENST00000415278_1_96447671_ntr_100db1|ENSG00000228502 CTG NA +1 0 -1	COFRADIC- chymotrypsin Annelies	50	50	0.01	1993.91	1993.91	ENST00000436459_9_133019492_ntr_100db1 (320-338),ENST00000436459_9_133019600_ntr_100db1 (284-302),ENST00000436459_9_133020215_ntr_100db1 (79-97),ENST00000610520_6_73520026_aTIS_111db1 (301-319),ENST00000615060_6_73520026_aTIS_111db1 (320-338),P68104 (322-340),P68104-2 (301-319),Q5VTE0 (322-340)	997.961	2	FE	F143776.dat	Human_RIBseq_uni_iso_2019_04.fasta	Human_RIBseq_uni_iso	7	Chymotrypsin
F000719_1p_uPAC8_CMB-548_KRGEV_COFRADIC_fr_C8_b_14107_18818_1_2.mgf	ENST00000415278_1_96447671_ntr_100db1	RGNVAGDSKNDPPMEAAGF	NH2-RGNVAGDSK<AcD4*>NDPPM<Mox*>EAAGF-COOH	NH2-RGNVAGDSK<AcD4*>NDPPM<Mox*>EAAGF-COOH	75	93	ENST00000415278_1_96447671_ntr_100db1|ENSG00000228502 CTG NA +1 0 -1	COFRADIC- chymotrypsin Annelies	62	50	0.01	1993.91	1994.91	ENST00000436459_9_133019492_ntr_100db1 (320-338),ENST00000436459_9_133019600_ntr_100db1 (284-302),ENST00000436459_9_133020215_ntr_100db1 (79-97),ENST00000610520_6_73520026_aTIS_111db1 (301-319),ENST00000615060_6_73520026_aTIS_111db1 (320-338),P68104 (322-340),P68104-2 (301-319),Q5VTE0 (322-340)	998.462	2	FE	F143776.dat	Human_RIBseq_uni_iso_2019_04.fasta	Human_RIBseq_uni_iso	7	Chymotrypsin
F000713_1p_uPAC8_CMB-548_KRGEV_COFRADIC_fr_C6_b_10426_16464_1_2.mgf	ENST00000415278_1_96447671_ntr_100db1	RGNVAGDSKNDPPMEAAGF	NH2-RGNVAGDSK<AcD4*>NDPPM<Mox*>EAAGF-COOH	NH2-RGNVAGDSK<AcD4*>NDPPM<Mox*>EAAGF-COOH	75	93	ENST00000415278_1_96447671_ntr_100db1|ENSG00000228502 CTG NA +1 0 -1	COFRADIC- chymotrypsin Annelies	53	50	0.01	1993.91	1994.91	ENST00000436459_9_133019492_ntr_100db1 (320-338),ENST00000436459_9_133019600_ntr_100db1 (284-302),ENST00000436459_9_133020215_ntr_100db1 (79-97),ENST00000610520_6_73520026_aTIS_111db1 (301-319),ENST00000615060_6_73520026_aTIS_111db1 (320-338),P68104 (322-340),P68104-2 (301-319),Q5VTE0 (322-340)	998.461	2	FE	F143770.dat	Human_RIBseq_uni_iso_2019_04.fasta	Human_RIBseq_uni_iso	7	Chymotrypsin
F000711_1p_uPAC8_CMB-548_KRGEV_COFRADIC_fr_C5_b_9355_15433_1_2.mgf	ENST00000555320_14_80822530_ntr_010db2	RKAEGDAKGDKAKVKD	AcD4-RK<AcD4*>AEGDAK<AcD4*>GDK<AcD4*>AK<AcD4*>VK<AcD4*>D-COOH	AcD4-RK<AcD4*>AEGDAK<AcD4*>GDK<AcD4*>AK<AcD4*>VK<AcD4*>D-COOH	2	17	ENST00000555320_14_80822530_ntr_010db2|ENSG00000258452 AAG NA +1 0 -1	COFRADIC- chymotrypsin Annelies	61	49	0.01	1991.13	1991.13	ENST00000569492_16_35803171_ntr_100db1 (2-17)	996.573	2	FE	F143765.dat	Human_RIBseq_uni_iso_2019_04.fasta	Human_RIBseq_uni_iso	7	Chymotrypsin
F000713_1p_uPAC8_CMB-548_KRGEV_COFRADIC_fr_C6_b_9844_15987_1_3.mgf	ENST00000569492_16_35803171_ntr_100db1	RKAEGDAKGDKAKVKDEPQR	AcD4-RK<AcD4*>AEGDAK<AcD4*>GDK<AcD4*>AK<AcD4*>VK<AcD4*>DEPQR-COOH	AcD4-RK<AcD4*>AEGDAK<AcD4*>GDK<AcD4*>AK<AcD4*>VK<AcD4*>DEPQR-COOH	2	21	ENST00000569492_16_35803171_ntr_100db1|ENSG00000261620 AAG NA -1 0 +1	COFRADIC- chymotrypsin Annelies	54	48	0.01	2501.38	2502.39		835.137	3	FE	F143770.dat	Human_RIBseq_uni_iso_2019_04.fasta	Human_RIBseq_uni_iso	7	Chymotrypsin
F000653_1p_uPAC8_CMB-548_KRGEV_COFRADIC_fr_A4_b_11047_17744_1_2.mgf	ENST00000423401_13_73100985_ntr_111db1	RLVDSKGFDEY	NH2-RLVDSK<AcD4*>GFDEY-COOH	NH2-RLVDSK<AcD4*>GFDEY-COOH	12	22	ENST00000423401_13_73100985_ntr_111db1|ENSG00000236972 ATG NA -1 0 [ENST00000423401_13_73100985_ntr_db2#ENST00000423401_13_73100985_ntr_db3]	COFRADIC- chymotrypsin Annelies	63	54	0.01	1373.67	1373.67	Q01469 (12-22)	687.844	2	FE	F143691.dat	Human_RIBseq_uni_iso_2019_04.fasta	Human_RIBseq_uni_iso	7	Chymotrypsin
F000655_1p_uPAC8_CMB-548_KRGEV_COFRADIC_fr_A5_b_10816_17623_1_2.mgf	ENST00000423401_13_73100985_ntr_111db1	RLVDSKGFDEY	NH2-RLVDSK<AcD4*>GFDEY-COOH	NH2-RLVDSK<AcD4*>GFDEY-COOH	12	22	ENST00000423401_13_73100985_ntr_111db1|ENSG00000236972 ATG NA -1 0 [ENST00000423401_13_73100985_ntr_db2#ENST00000423401_13_73100985_ntr_db3]	COFRADIC- chymotrypsin Annelies	65	54	0.01	1373.67	1373.67	Q01469 (12-22)	687.844	2	FE	F143696.dat	Human_RIBseq_uni_iso_2019_04.fasta	Human_RIBseq_uni_iso	7	Chymotrypsin
F000689_1p_uPAC8_CMB-548_KRGEV_COFRADIC_fr_B7_b_11208_16701_1_2.mgf	ENST00000415292_10_23136924_ntr_111db1	RVVSSIEQKTEGAEKKQ	NH2-RVVSSIEQK<AcD4*>TEGAEK<AcD4*>K<AcD4*>Q-COOH	NH2-RVVSSIEQK<AcD4*>TEGAEK<AcD4*>K<AcD4*>Q-COOH	60	76	ENST00000415292_10_23136924_ntr_111db1|ENSG00000229932 ATG NA 0 -1 [ENST00000415292_10_23136924_ntr_db2#ENST00000415292_10_23136924_ntr_db3]	COFRADIC- chymotrypsin Annelies	78	50	0.01	2054.13	2054.13	ENST00000415292_10_23136999_ntr_100db1 (35-51),ENST00000440317_2_126558075_ntr_100db1 (30-46),ENST00000440317_2_126558090_ntr_100db1 (35-51),ENST00000440317_2_126558102_ntr_100db1 (39-55),P63104 (60-76)	1028.07	2	FE	F143738.dat	Human_RIBseq_uni_iso_2019_04.fasta	Human_RIBseq_uni_iso	7	Chymotrypsin
F000655_1p_uPAC8_CMB-548_KRGEV_COFRADIC_fr_A5_b_17657_23011_1_3.mgf	ENST00000415292_10_23136924_ntr_111db1	RVVSSIEQKTEGAEKKQQM	AcD4-RVVSSIEQK<AcD4*>TEGAEK<AcD4*>K<AcD4*>QQM<Mox*>-COOH	AcD4-RVVSSIEQK<AcD4*>TEGAEK<AcD4*>K<AcD4*>QQM<Mox*>-COOH	60	78	ENST00000415292_10_23136924_ntr_111db1|ENSG00000229932 ATG NA 0 -1 [ENST00000415292_10_23136924_ntr_db2#ENST00000415292_10_23136924_ntr_db3]	COFRADIC- chymotrypsin Annelies	61	50	0.01	2375.26	2375.26	ENST00000415292_10_23136999_ntr_100db1 (35-53),ENST00000440317_2_126558075_ntr_100db1 (30-48),ENST00000440317_2_126558090_ntr_100db1 (35-53),ENST00000440317_2_126558102_ntr_100db1 (39-57),P63104 (60-78)	792.76	3	FE	F143696.dat	Human_RIBseq_uni_iso_2019_04.fasta	Human_RIBseq_uni_iso	7	Chymotrypsin
F000691_1p_uPAC8_CMB-548_KRGEV_COFRADIC_fr_B8_b_7168_14547_1_3.mgf	ENST00000415292_10_23136924_ntr_111db1	RVVSSIEQKTEGAEKKQQM	NH2-RVVSSIEQK<AcD4*>TEGAEK<AcD4*>K<AcD4*>QQM<Mox*>-COOH	NH2-RVVSSIEQK<AcD4*>TEGAEK<AcD4*>K<AcD4*>QQM<Mox*>-COOH	60	78	ENST00000415292_10_23136924_ntr_111db1|ENSG00000229932 ATG NA 0 -1 [ENST00000415292_10_23136924_ntr_db2#ENST00000415292_10_23136924_ntr_db3]	COFRADIC- chymotrypsin Annelies	66	51	0.01	2329.22	2329.23	ENST00000415292_10_23136999_ntr_100db1 (35-53),ENST00000440317_2_126558075_ntr_100db1 (30-48),ENST00000440317_2_126558090_ntr_100db1 (35-53),ENST00000440317_2_126558102_ntr_100db1 (39-57),P63104 (60-78)	777.416	3	FE	F143741.dat	Human_RIBseq_uni_iso_2019_04.fasta	Human_RIBseq_uni_iso	7	Chymotrypsin
F000691_1p_uPAC8_CMB-548_KRGEV_COFRADIC_fr_B8_b_6421_13960_1_3.mgf	ENST00000415292_10_23136924_ntr_111db1	RVVSSIEQKTEGAEKKQQM	NH2-RVVSSIEQK<AcD4*>TEGAEK<AcD4*>K<AcD4*>QQM<Mox*>-COOH	NH2-RVVSSIEQK<AcD4*>TEGAEK<AcD4*>K<AcD4*>QQM<Mox*>-COOH	60	78	ENST00000415292_10_23136924_ntr_111db1|ENSG00000229932 ATG NA 0 -1 [ENST00000415292_10_23136924_ntr_db2#ENST00000415292_10_23136924_ntr_db3]	COFRADIC- chymotrypsin Annelies	58	51	0.01	2329.22	2329.22	ENST00000415292_10_23136999_ntr_100db1 (35-53),ENST00000440317_2_126558075_ntr_100db1 (30-48),ENST00000440317_2_126558090_ntr_100db1 (35-53),ENST00000440317_2_126558102_ntr_100db1 (39-57),P63104 (60-78)	777.415	3	FE	F143741.dat	Human_RIBseq_uni_iso_2019_04.fasta	Human_RIBseq_uni_iso	7	Chymotrypsin
F000693_1p_uPAC8_CMB-548_KRGEV_COFRADIC_fr_B9_b_7044_14603_1_2.mgf	ENST00000415292_10_23136924_ntr_111db1	RVVSSIEQKTEGAEKKQQM	NH2-RVVSSIEQK<AcD4*>TEGAEK<AcD4*>K<AcD4*>QQM<Mox*>-COOH	NH2-RVVSSIEQK<AcD4*>TEGAEK<AcD4*>K<AcD4*>QQM<Mox*>-COOH	60	78	ENST00000415292_10_23136924_ntr_111db1|ENSG00000229932 ATG NA 0 -1 [ENST00000415292_10_23136924_ntr_db2#ENST00000415292_10_23136924_ntr_db3]	COFRADIC- chymotrypsin Annelies	87	51	0.01	2329.22	2329.22	ENST00000415292_10_23136999_ntr_100db1 (35-53),ENST00000440317_2_126558075_ntr_100db1 (30-48),ENST00000440317_2_126558090_ntr_100db1 (35-53),ENST00000440317_2_126558102_ntr_100db1 (39-57),P63104 (60-78)	1165.62	2	FE	F143744.dat	Human_RIBseq_uni_iso_2019_04.fasta	Human_RIBseq_uni_iso	7	Chymotrypsin
F000697_1p_uPAC8_CMB-548_KRGEV_COFRADIC_fr_B11_b_8448_15328_1_3.mgf	ENST00000415292_10_23136924_ntr_111db1	RVVSSIEQKTEGAEKKQQM	NH2-RVVSSIEQK<AcD4*>TEGAEK<AcD4*>K<AcD4*>QQM<Mox*>-COOH	NH2-RVVSSIEQK<AcD4*>TEGAEK<AcD4*>K<AcD4*>QQM<Mox*>-COOH	60	78	ENST00000415292_10_23136924_ntr_111db1|ENSG00000229932 ATG NA 0 -1 [ENST00000415292_10_23136924_ntr_db2#ENST00000415292_10_23136924_ntr_db3]	COFRADIC- chymotrypsin Annelies	52	51	0.01	2329.22	2329.23	ENST00000415292_10_23136999_ntr_100db1 (35-53),ENST00000440317_2_126558075_ntr_100db1 (30-48),ENST00000440317_2_126558090_ntr_100db1 (35-53),ENST00000440317_2_126558102_ntr_100db1 (39-57),P63104 (60-78)	777.416	3	FE	F143749.dat	Human_RIBseq_uni_iso_2019_04.fasta	Human_RIBseq_uni_iso	7	Chymotrypsin
F000693_1p_uPAC8_CMB-548_KRGEV_COFRADIC_fr_B9_b_7300_14834_1_2.mgf	ENST00000415292_10_23136924_ntr_111db1	RVVSSIEQKTEGAEKKQQM	NH2-RVVSSIEQK<AcD4*>TEGAEK<AcD4*>K<AcD4*>QQM<Mox*>-COOH	NH2-RVVSSIEQK<AcD4*>TEGAEK<AcD4*>K<AcD4*>QQM<Mox*>-COOH	60	78	ENST00000415292_10_23136924_ntr_111db1|ENSG00000229932 ATG NA 0 -1 [ENST00000415292_10_23136924_ntr_db2#ENST00000415292_10_23136924_ntr_db3]	COFRADIC- chymotrypsin Annelies	64	51	0.01	2329.22	2329.22	ENST00000415292_10_23136999_ntr_100db1 (35-53),ENST00000440317_2_126558075_ntr_100db1 (30-48),ENST00000440317_2_126558090_ntr_100db1 (35-53),ENST00000440317_2_126558102_ntr_100db1 (39-57),P63104 (60-78)	1165.62	2	FE	F143744.dat	Human_RIBseq_uni_iso_2019_04.fasta	Human_RIBseq_uni_iso	7	Chymotrypsin
F000695_1p_uPAC8_CMB-548_KRGEV_COFRADIC_fr_B10_b_5926_13778_1_3.mgf	ENST00000415292_10_23136924_ntr_111db1	RVVSSIEQKTEGAEKKQQM	NH2-RVVSSIEQK<AcD4*>TEGAEK<AcD4*>K<AcD4*>QQM<Mox*>-COOH	NH2-RVVSSIEQK<AcD4*>TEGAEK<AcD4*>K<AcD4*>QQM<Mox*>-COOH	60	78	ENST00000415292_10_23136924_ntr_111db1|ENSG00000229932 ATG NA 0 -1 [ENST00000415292_10_23136924_ntr_db2#ENST00000415292_10_23136924_ntr_db3]	COFRADIC- chymotrypsin Annelies	53	51	0.01	2329.22	2329.22	ENST00000415292_10_23136999_ntr_100db1 (35-53),ENST00000440317_2_126558075_ntr_100db1 (30-48),ENST00000440317_2_126558090_ntr_100db1 (35-53),ENST00000440317_2_126558102_ntr_100db1 (39-57),P63104 (60-78)	777.415	3	FE	F143747.dat	Human_RIBseq_uni_iso_2019_04.fasta	Human_RIBseq_uni_iso	7	Chymotrypsin
F000691_1p_uPAC8_CMB-548_KRGEV_COFRADIC_fr_B8_b_6418_13957_1_2.mgf	ENST00000415292_10_23136924_ntr_111db1	RVVSSIEQKTEGAEKKQQM	NH2-RVVSSIEQK<AcD4*>TEGAEK<AcD4*>K<AcD4*>QQM<Mox*>-COOH	NH2-RVVSSIEQK<AcD4*>TEGAEK<AcD4*>K<AcD4*>QQM<Mox*>-COOH	60	78	ENST00000415292_10_23136924_ntr_111db1|ENSG00000229932 ATG NA 0 -1 [ENST00000415292_10_23136924_ntr_db2#ENST00000415292_10_23136924_ntr_db3]	COFRADIC- chymotrypsin Annelies	81	51	0.01	2329.22	2329.22	ENST00000415292_10_23136999_ntr_100db1 (35-53),ENST00000440317_2_126558075_ntr_100db1 (30-48),ENST00000440317_2_126558090_ntr_100db1 (35-53),ENST00000440317_2_126558102_ntr_100db1 (39-57),P63104 (60-78)	1165.62	2	FE	F143741.dat	Human_RIBseq_uni_iso_2019_04.fasta	Human_RIBseq_uni_iso	7	Chymotrypsin
F000699_1p_uPAC8_CMB-548_KRGEV_COFRADIC_fr_B12_b_7314_14694_1_2.mgf	ENST00000415292_10_23136924_ntr_111db1	RVVSSIEQKTEGAEKKQQM	NH2-RVVSSIEQK<AcD4*>TEGAEK<AcD4*>K<AcD4*>QQM<Mox*>-COOH	NH2-RVVSSIEQK<AcD4*>TEGAEK<AcD4*>K<AcD4*>QQM<Mox*>-COOH	60	78	ENST00000415292_10_23136924_ntr_111db1|ENSG00000229932 ATG NA 0 -1 [ENST00000415292_10_23136924_ntr_db2#ENST00000415292_10_23136924_ntr_db3]	COFRADIC- chymotrypsin Annelies	53	51	0.01	2329.22	2330.23	ENST00000415292_10_23136999_ntr_100db1 (35-53),ENST00000440317_2_126558075_ntr_100db1 (30-48),ENST00000440317_2_126558090_ntr_100db1 (35-53),ENST00000440317_2_126558102_ntr_100db1 (39-57),P63104 (60-78)	1166.12	2	FE	F143752.dat	Human_RIBseq_uni_iso_2019_04.fasta	Human_RIBseq_uni_iso	7	Chymotrypsin
F000693_1p_uPAC8_CMB-548_KRGEV_COFRADIC_fr_B9_b_6833_14422_1_3.mgf	ENST00000415292_10_23136924_ntr_111db1	RVVSSIEQKTEGAEKKQQM	NH2-RVVSSIEQK<AcD4*>TEGAEK<AcD4*>K<AcD4*>QQM<Mox*>-COOH	NH2-RVVSSIEQK<AcD4*>TEGAEK<AcD4*>K<AcD4*>QQM<Mox*>-COOH	60	78	ENST00000415292_10_23136924_ntr_111db1|ENSG00000229932 ATG NA 0 -1 [ENST00000415292_10_23136924_ntr_db2#ENST00000415292_10_23136924_ntr_db3]	COFRADIC- chymotrypsin Annelies	59	51	0.01	2329.22	2329.23	ENST00000415292_10_23136999_ntr_100db1 (35-53),ENST00000440317_2_126558075_ntr_100db1 (30-48),ENST00000440317_2_126558090_ntr_100db1 (35-53),ENST00000440317_2_126558102_ntr_100db1 (39-57),P63104 (60-78)	777.416	3	FE	F143744.dat	Human_RIBseq_uni_iso_2019_04.fasta	Human_RIBseq_uni_iso	7	Chymotrypsin
F000691_1p_uPAC8_CMB-548_KRGEV_COFRADIC_fr_B8_b_7485_14800_1_2.mgf	ENST00000415292_10_23136924_ntr_111db1	RVVSSIEQKTEGAEKKQQM	NH2-RVVSSIEQK<AcD4*>TEGAEK<AcD4*>K<AcD4*>QQM<Mox*>-COOH	NH2-RVVSSIEQK<AcD4*>TEGAEK<AcD4*>K<AcD4*>QQM<Mox*>-COOH	60	78	ENST00000415292_10_23136924_ntr_111db1|ENSG00000229932 ATG NA 0 -1 [ENST00000415292_10_23136924_ntr_db2#ENST00000415292_10_23136924_ntr_db3]	COFRADIC- chymotrypsin Annelies	92	51	0.01	2329.22	2329.22	ENST00000415292_10_23136999_ntr_100db1 (35-53),ENST00000440317_2_126558075_ntr_100db1 (30-48),ENST00000440317_2_126558090_ntr_100db1 (35-53),ENST00000440317_2_126558102_ntr_100db1 (39-57),P63104 (60-78)	1165.62	2	FE	F143741.dat	Human_RIBseq_uni_iso_2019_04.fasta	Human_RIBseq_uni_iso	7	Chymotrypsin
F000707_1p_uPAC8_CMB-548_KRGEV_COFRADIC_fr_C3_b_29176_31266_1_2.mgf	ENST00000230495_4_139698332_ntr_100db1	SAAIGALQEASEAY	AcD4-SAAIGALQEASEAY-COOH	AcD4-SAAIGALQEASEAY-COOH	13	26	ENST00000230495_4_139698332_ntr_100db1|ENSG00000178458 ATT NA 0 +1	COFRADIC- chymotrypsin Annelies	103	54	0.01	1425.69	1426.7	ENST00000230495_4_139698341_ntr_100db1 (16-29),ENST00000230495_4_139698344_ntr_010db2 (17-30),ENST00000230495_4_139698401_ntr_100db1 (36-49),ENST00000230495_4_139698473_ntr_010db2 (60-73),ENST00000230495_4_139698542_ntr_010db2 (83-96),ENST00000230495_4_139698554_ntr_011db2 (87-100),ENST00000321285_4_112565198_ntr_010db2 (17-30),ENST00000321285_4_112565201_ntr_100db1 (16-29),ENST00000321285_4_1125…	714.355	2	FE	F143758.dat	Human_RIBseq_uni_iso_2019_04.fasta	Human_RIBseq_uni_iso	7	Chymotrypsin
F000709_1p_uPAC8_CMB-548_KRGEV_COFRADIC_fr_C4_b_28144_30451_1_2.mgf	ENST00000230495_4_139698332_ntr_100db1	SAAIGALQEASEAY	AcD4-SAAIGALQEASEAY-COOH	AcD4-SAAIGALQEASEAY-COOH	13	26	ENST00000230495_4_139698332_ntr_100db1|ENSG00000178458 ATT NA 0 +1	COFRADIC- chymotrypsin Annelies	58	54	0.01	1425.69	1425.69	ENST00000230495_4_139698341_ntr_100db1 (16-29),ENST00000230495_4_139698344_ntr_010db2 (17-30),ENST00000230495_4_139698401_ntr_100db1 (36-49),ENST00000230495_4_139698473_ntr_010db2 (60-73),ENST00000230495_4_139698542_ntr_010db2 (83-96),ENST00000230495_4_139698554_ntr_011db2 (87-100),ENST00000321285_4_112565198_ntr_010db2 (17-30),ENST00000321285_4_112565201_ntr_100db1 (16-29),ENST00000321285_4_1125…	713.853	2	FE	F143761.dat	Human_RIBseq_uni_iso_2019_04.fasta	Human_RIBseq_uni_iso	7	Chymotrypsin
F000709_1p_uPAC8_CMB-548_KRGEV_COFRADIC_fr_C4_b_28091_30419_1_2.mgf	ENST00000230495_4_139698332_ntr_100db1	SAAIGALQEASEAY	AcD4-SAAIGALQEASEAY-COOH	AcD4-SAAIGALQEASEAY-COOH	13	26	ENST00000230495_4_139698332_ntr_100db1|ENSG00000178458 ATT NA 0 +1	COFRADIC- chymotrypsin Annelies	61	54	0.01	1425.69	1426.69	ENST00000230495_4_139698341_ntr_100db1 (16-29),ENST00000230495_4_139698344_ntr_010db2 (17-30),ENST00000230495_4_139698401_ntr_100db1 (36-49),ENST00000230495_4_139698473_ntr_010db2 (60-73),ENST00000230495_4_139698542_ntr_010db2 (83-96),ENST00000230495_4_139698554_ntr_011db2 (87-100),ENST00000321285_4_112565198_ntr_010db2 (17-30),ENST00000321285_4_112565201_ntr_100db1 (16-29),ENST00000321285_4_1125…	714.354	2	FE	F143761.dat	Human_RIBseq_uni_iso_2019_04.fasta	Human_RIBseq_uni_iso	7	Chymotrypsin
F000677_1p_uPAC8_CMB-548_KRGEV_COFRADIC_fr_B2_b_10421_17581_1_2.mgf	ENST00000439132_1_79055878_ntr_010db2	SAKAAEEAKKF	NH2-SAK<AcD4*>AAEEAK<AcD4*>K<AcD4*>F-COOH	NH2-SAK<AcD4*>AAEEAK<AcD4*>K<AcD4*>F-COOH	49	59	ENST00000439132_1_79055878_ntr_010db2|ENSG00000230787 GTG NA 0	COFRADIC- chymotrypsin Annelies	57	53	0.01	1316.73	1316.73	Q9Y617 (108-118),Q9Y617-2 (108-118)	659.371	2	FE	F143723.dat	Human_RIBseq_uni_iso_2019_04.fasta	Human_RIBseq_uni_iso	7	Chymotrypsin
F000683_1p_uPAC8_CMB-548_KRGEV_COFRADIC_fr_B5_b_16978_22332_1_2.mgf	ENST00000439132_1_79055878_ntr_010db2	SAKAAEEAKKF	AcD4-SAK<AcD4*>AAEEAK<AcD4*>K<AcD4*>F-COOH	AcD4-SAK<AcD4*>AAEEAK<AcD4*>K<AcD4*>F-COOH	49	59	ENST00000439132_1_79055878_ntr_010db2|ENSG00000230787 GTG NA 0	COFRADIC- chymotrypsin Annelies	64	53	0.01	1362.76	1362.76	Q9Y617 (108-118),Q9Y617-2 (108-118)	682.388	2	FE	F143733.dat	Human_RIBseq_uni_iso_2019_04.fasta	Human_RIBseq_uni_iso	7	Chymotrypsin
F000677_1p_uPAC8_CMB-548_KRGEV_COFRADIC_fr_B2_b_10673_17777_1_2.mgf	ENST00000439132_1_79055878_ntr_010db2	SAKAAEEAKKF	NH2-SAK<AcD4*>AAEEAK<AcD4*>K<AcD4*>F-COOH	NH2-SAK<AcD4*>AAEEAK<AcD4*>K<AcD4*>F-COOH	49	59	ENST00000439132_1_79055878_ntr_010db2|ENSG00000230787 GTG NA 0	COFRADIC- chymotrypsin Annelies	55	53	0.01	1316.73	1317.73	Q9Y617 (108-118),Q9Y617-2 (108-118)	659.872	2	FE	F143723.dat	Human_RIBseq_uni_iso_2019_04.fasta	Human_RIBseq_uni_iso	7	Chymotrypsin
F000721_1p_uPAC8_CMB-548_KRGEV_COFRADIC_fr_C9_b_14499_19393_1_2.mgf	ENST00000439132_1_79055878_ntr_010db2	SAKAAEEAKKF	NH2-SAK<AcD4*>AAEEAK<AcD4*>K<AcD4*>F-COOH	NH2-SAK<AcD4*>AAEEAK<AcD4*>K<AcD4*>F-COOH	49	59	ENST00000439132_1_79055878_ntr_010db2|ENSG00000230787 GTG NA 0	COFRADIC- chymotrypsin Annelies	58	53	0.01	1316.73	1316.73	Q9Y617 (108-118),Q9Y617-2 (108-118)	659.371	2	FE	F143779.dat	Human_RIBseq_uni_iso_2019_04.fasta	Human_RIBseq_uni_iso	7	Chymotrypsin
F000685_1p_uPAC8_CMB-548_KRGEV_COFRADIC_fr_B6_b_19731_23949_1_2.mgf	ENST00000439132_1_79055878_ntr_010db2	SAKAAEEAKKF	AcD4-SAK<AcD4*>AAEEAK<AcD4*>K<AcD4*>F-COOH	AcD4-SAK<AcD4*>AAEEAK<AcD4*>K<AcD4*>F-COOH	49	59	ENST00000439132_1_79055878_ntr_010db2|ENSG00000230787 GTG NA 0	COFRADIC- chymotrypsin Annelies	66	53	0.01	1362.76	1362.76	Q9Y617 (108-118),Q9Y617-2 (108-118)	682.388	2	FE	F143734.dat	Human_RIBseq_uni_iso_2019_04.fasta	Human_RIBseq_uni_iso	7	Chymotrypsin
F000651_1p_uPAC8_CMB-548_KRGEV_COFRADIC_fr_A3_b_18897_24168.24220_2_2.mgf	ENST00000255320_3_22381819_ntr_111db1	SAKEKGKFEDMAKADKARY	AcD4-SAK<AcD4*>EK<AcD4*>GK<AcD4*>FEDM<Mox*>AK<AcD4*>ADK<AcD4*>ARY-COOH	AcD4-SAK<AcD4*>EK<AcD4*>GK<AcD4*>FEDM<Mox*>AK<AcD4*>ADK<AcD4*>ARY-COOH	53	71	ENST00000255320_3_22381819_ntr_111db1|ENSG00000132967 ATG NA 0 -1 [ENST00000255320_3_22381819_ntr_db2#ENST00000255320_3_22381819_ntr_db3]	COFRADIC- chymotrypsin Annelies	79	50	0.01	2464.29	2465.3	ENST00000255320_3_22381876_ntr_010db2 (34-52),ENST00000255320_3_22381903_ntr_001db3 (25-43),ENST00000326004_13_30463680_aTIS_111db1 (53-71),ENST00000451497_3_22381945_ntr_010db2 (11-29),ENST00000451497_3_22381948_ntr_100db1 (10-28),P09429 (53-71)	1233.66	2	FE	F143688.dat	Human_RIBseq_uni_iso_2019_04.fasta	Human_RIBseq_uni_iso	7	Chymotrypsin
F000647_1p_uPAC8_CMB-548_KRGEV_COFRADIC_fr_A1_b_12871_19319_1_2.mgf	ENST00000255320_3_22381819_ntr_111db1	SAKEKGKFEDMAKADKARY	NH2-SAK<AcD4*>EK<AcD4*>GK<AcD4*>FEDM<Mox*>AK<AcD4*>ADK<AcD4*>ARY-COOH	NH2-SAK<AcD4*>EK<AcD4*>GK<AcD4*>FEDM<Mox*>AK<AcD4*>ADK<AcD4*>ARY-COOH	53	71	ENST00000255320_3_22381819_ntr_111db1|ENSG00000132967 ATG NA 0 -1 [ENST00000255320_3_22381819_ntr_db2#ENST00000255320_3_22381819_ntr_db3]	COFRADIC- chymotrypsin Annelies	62	51	0.01	2418.26	2418.26	ENST00000255320_3_22381876_ntr_010db2 (34-52),ENST00000255320_3_22381903_ntr_001db3 (25-43),ENST00000326004_13_30463680_aTIS_111db1 (53-71),ENST00000451497_3_22381945_ntr_010db2 (11-29),ENST00000451497_3_22381948_ntr_100db1 (10-28),P09429 (53-71)	1210.14	2	FE	F143680.dat	Human_RIBseq_uni_iso_2019_04.fasta	Human_RIBseq_uni_iso	7	Chymotrypsin
F000695_1p_uPAC8_CMB-548_KRGEV_COFRADIC_fr_B10_b_13367_19709_1_2.mgf	ENST00000255320_3_22381819_ntr_111db1	SAKEKGKFEDMAKADKARY	NH2-SAK<AcD4*>EK<AcD4*>GK<AcD4*>FEDM<Mox*>AK<AcD4*>ADK<AcD4*>ARY-COOH	NH2-SAK<AcD4*>EK<AcD4*>GK<AcD4*>FEDM<Mox*>AK<AcD4*>ADK<AcD4*>ARY-COOH	53	71	ENST00000255320_3_22381819_ntr_111db1|ENSG00000132967 ATG NA 0 -1 [ENST00000255320_3_22381819_ntr_db2#ENST00000255320_3_22381819_ntr_db3]	COFRADIC- chymotrypsin Annelies	124	51	0.01	2418.26	2419.26	ENST00000255320_3_22381876_ntr_010db2 (34-52),ENST00000255320_3_22381903_ntr_001db3 (25-43),ENST00000326004_13_30463680_aTIS_111db1 (53-71),ENST00000451497_3_22381945_ntr_010db2 (11-29),ENST00000451497_3_22381948_ntr_100db1 (10-28),P09429 (53-71)	1210.64	2	FE	F143747.dat	Human_RIBseq_uni_iso_2019_04.fasta	Human_RIBseq_uni_iso	7	Chymotrypsin
F000693_1p_uPAC8_CMB-548_KRGEV_COFRADIC_fr_B9_b_13925_19908_1_2.mgf	ENST00000255320_3_22381819_ntr_111db1	SAKEKGKFEDMAKADKARY	NH2-SAK<AcD4*>EK<AcD4*>GK<AcD4*>FEDM<Mox*>AK<AcD4*>ADK<AcD4*>ARY-COOH	NH2-SAK<AcD4*>EK<AcD4*>GK<AcD4*>FEDM<Mox*>AK<AcD4*>ADK<AcD4*>ARY-COOH	53	71	ENST00000255320_3_22381819_ntr_111db1|ENSG00000132967 ATG NA 0 -1 [ENST00000255320_3_22381819_ntr_db2#ENST00000255320_3_22381819_ntr_db3]	COFRADIC- chymotrypsin Annelies	92	50	0.01	2418.26	2419.26	ENST00000255320_3_22381876_ntr_010db2 (34-52),ENST00000255320_3_22381903_ntr_001db3 (25-43),ENST00000326004_13_30463680_aTIS_111db1 (53-71),ENST00000451497_3_22381945_ntr_010db2 (11-29),ENST00000451497_3_22381948_ntr_100db1 (10-28),P09429 (53-71)	1210.64	2	FE	F143744.dat	Human_RIBseq_uni_iso_2019_04.fasta	Human_RIBseq_uni_iso	7	Chymotrypsin
F000665_1p_uPAC8_CMB-548_KRGEV_COFRADIC_fr_A9_b_10707_16243_1_2.mgf	ENST00000556323_14_92026566_ntr_100db1	SDAAVDTSSEITTK	Ace-SDAAVDTSSEITTK<AcD4*>-COOH	Ace-SDAAVDTSSEITTK<AcD4*>-COOH	2	15	ENST00000556323_14_92026566_ntr_100db1|ENSG00000259020 ATG NA 0 -1	COFRADIC- chymotrypsin Annelies	66	53	0.01	1511.71	1511.71	ENST00000341369_2_231708674_5UTR_100db1 (13-26),ENST00000341369_2_231708683_5UTR_010db2 (10-23),ENST00000409115_2_231708674_5UTR_100db1 (13-26),ENST00000409115_2_231708683_5UTR_010db2 (10-23),ENST00000409683_2_231708674_5UTR_100db1 (13-26),ENST00000409683_2_231708683_5UTR_010db2 (10-23),ENST00000409683_2_231708707_aTIS_111db1 (2-15),ENST00000468027_2_231708683_ntr_010db2 (10-23),P06454 (2-15),P06…	756.863	2	FE	F143708.dat	Human_RIBseq_uni_iso_2019_04.fasta	Human_RIBseq_uni_iso	7	Chymotrypsin
F000707_1p_uPAC8_CMB-548_KRGEV_COFRADIC_fr_C3_b_11370_16856_1_2.mgf	ENST00000556323_14_92026566_ntr_100db1	SDAAVDTSSEITTK	Ace-SDAAVDTSSEITTK<AcD4*>-COOH	Ace-SDAAVDTSSEITTK<AcD4*>-COOH	2	15	ENST00000556323_14_92026566_ntr_100db1|ENSG00000259020 ATG NA 0 -1	COFRADIC- chymotrypsin Annelies	107	53	0.01	1511.71	1511.71	ENST00000341369_2_231708674_5UTR_100db1 (13-26),ENST00000341369_2_231708683_5UTR_010db2 (10-23),ENST00000409115_2_231708674_5UTR_100db1 (13-26),ENST00000409115_2_231708683_5UTR_010db2 (10-23),ENST00000409683_2_231708674_5UTR_100db1 (13-26),ENST00000409683_2_231708683_5UTR_010db2 (10-23),ENST00000409683_2_231708707_aTIS_111db1 (2-15),ENST00000468027_2_231708683_ntr_010db2 (10-23),P06454 (2-15),P06…	756.863	2	FE	F143758.dat	Human_RIBseq_uni_iso_2019_04.fasta	Human_RIBseq_uni_iso	7	Chymotrypsin
F000707_1p_uPAC8_CMB-548_KRGEV_COFRADIC_fr_C3_b_13750_18672_1_2.mgf	ENST00000556323_14_92026566_ntr_100db1	SDAAVDTSSEITTK	Ace-SDAAVDTSSEITTK<AcD4*>-COOH	Ace-SDAAVDTSSEITTK<AcD4*>-COOH	2	15	ENST00000556323_14_92026566_ntr_100db1|ENSG00000259020 ATG NA 0 -1	COFRADIC- chymotrypsin Annelies	79	53	0.01	1511.71	1511.71	ENST00000341369_2_231708674_5UTR_100db1 (13-26),ENST00000341369_2_231708683_5UTR_010db2 (10-23),ENST00000409115_2_231708674_5UTR_100db1 (13-26),ENST00000409115_2_231708683_5UTR_010db2 (10-23),ENST00000409683_2_231708674_5UTR_100db1 (13-26),ENST00000409683_2_231708683_5UTR_010db2 (10-23),ENST00000409683_2_231708707_aTIS_111db1 (2-15),ENST00000468027_2_231708683_ntr_010db2 (10-23),P06454 (2-15),P06…	756.863	2	FE	F143758.dat	Human_RIBseq_uni_iso_2019_04.fasta	Human_RIBseq_uni_iso	7	Chymotrypsin
F000707_1p_uPAC8_CMB-548_KRGEV_COFRADIC_fr_C3_b_12383_17637_1_2.mgf	ENST00000556323_14_92026566_ntr_100db1	SDAAVDTSSEITTK	Ace-SDAAVDTSSEITTK<AcD4*>-COOH	Ace-SDAAVDTSSEITTK<AcD4*>-COOH	2	15	ENST00000556323_14_92026566_ntr_100db1|ENSG00000259020 ATG NA 0 -1	COFRADIC- chymotrypsin Annelies	95	53	0.01	1511.71	1511.71	ENST00000341369_2_231708674_5UTR_100db1 (13-26),ENST00000341369_2_231708683_5UTR_010db2 (10-23),ENST00000409115_2_231708674_5UTR_100db1 (13-26),ENST00000409115_2_231708683_5UTR_010db2 (10-23),ENST00000409683_2_231708674_5UTR_100db1 (13-26),ENST00000409683_2_231708683_5UTR_010db2 (10-23),ENST00000409683_2_231708707_aTIS_111db1 (2-15),ENST00000468027_2_231708683_ntr_010db2 (10-23),P06454 (2-15),P06…	756.863	2	FE	F143758.dat	Human_RIBseq_uni_iso_2019_04.fasta	Human_RIBseq_uni_iso	7	Chymotrypsin
F000709_1p_uPAC8_CMB-548_KRGEV_COFRADIC_fr_C4_b_10800_16481_1_2.mgf	ENST00000556323_14_92026566_ntr_100db1	SDAAVDTSSEITTK	Ace-SDAAVDTSSEITTK<AcD4*>-COOH	Ace-SDAAVDTSSEITTK<AcD4*>-COOH	2	15	ENST00000556323_14_92026566_ntr_100db1|ENSG00000259020 ATG NA 0 -1	COFRADIC- chymotrypsin Annelies	107	53	0.01	1511.71	1511.71	ENST00000341369_2_231708674_5UTR_100db1 (13-26),ENST00000341369_2_231708683_5UTR_010db2 (10-23),ENST00000409115_2_231708674_5UTR_100db1 (13-26),ENST00000409115_2_231708683_5UTR_010db2 (10-23),ENST00000409683_2_231708674_5UTR_100db1 (13-26),ENST00000409683_2_231708683_5UTR_010db2 (10-23),ENST00000409683_2_231708707_aTIS_111db1 (2-15),ENST00000468027_2_231708683_ntr_010db2 (10-23),P06454 (2-15),P06…	756.863	2	FE	F143761.dat	Human_RIBseq_uni_iso_2019_04.fasta	Human_RIBseq_uni_iso	7	Chymotrypsin
F000705_1p_uPAC8_CMB-548_KRGEV_COFRADIC_fr_C2_b_13366_18282_1_2.mgf	ENST00000556323_14_92026566_ntr_100db1	SDAAVDTSSEITTK	Ace-SDAAVDTSSEITTK<AcD4*>-COOH	Ace-SDAAVDTSSEITTK<AcD4*>-COOH	2	15	ENST00000556323_14_92026566_ntr_100db1|ENSG00000259020 ATG NA 0 -1	COFRADIC- chymotrypsin Annelies	80	53	0.01	1511.71	1511.71	ENST00000341369_2_231708674_5UTR_100db1 (13-26),ENST00000341369_2_231708683_5UTR_010db2 (10-23),ENST00000409115_2_231708674_5UTR_100db1 (13-26),ENST00000409115_2_231708683_5UTR_010db2 (10-23),ENST00000409683_2_231708674_5UTR_100db1 (13-26),ENST00000409683_2_231708683_5UTR_010db2 (10-23),ENST00000409683_2_231708707_aTIS_111db1 (2-15),ENST00000468027_2_231708683_ntr_010db2 (10-23),P06454 (2-15),P06…	756.863	2	FE	F143756.dat	Human_RIBseq_uni_iso_2019_04.fasta	Human_RIBseq_uni_iso	7	Chymotrypsin
F000705_1p_uPAC8_CMB-548_KRGEV_COFRADIC_fr_C2_b_12376_17449_1_2.mgf	ENST00000556323_14_92026566_ntr_100db1	SDAAVDTSSEITTK	Ace-SDAAVDTSSEITTK<AcD4*>-COOH	Ace-SDAAVDTSSEITTK<AcD4*>-COOH	2	15	ENST00000556323_14_92026566_ntr_100db1|ENSG00000259020 ATG NA 0 -1	COFRADIC- chymotrypsin Annelies	71	53	0.01	1511.71	1511.71	ENST00000341369_2_231708674_5UTR_100db1 (13-26),ENST00000341369_2_231708683_5UTR_010db2 (10-23),ENST00000409115_2_231708674_5UTR_100db1 (13-26),ENST00000409115_2_231708683_5UTR_010db2 (10-23),ENST00000409683_2_231708674_5UTR_100db1 (13-26),ENST00000409683_2_231708683_5UTR_010db2 (10-23),ENST00000409683_2_231708707_aTIS_111db1 (2-15),ENST00000468027_2_231708683_ntr_010db2 (10-23),P06454 (2-15),P06…	756.863	2	FE	F143756.dat	Human_RIBseq_uni_iso_2019_04.fasta	Human_RIBseq_uni_iso	7	Chymotrypsin
F000707_1p_uPAC8_CMB-548_KRGEV_COFRADIC_fr_C3_b_13540_18522_1_2.mgf	ENST00000556323_14_92026566_ntr_100db1	SDAAVDTSSEITTK	Ace-SDAAVDTSSEITTK<AcD4*>-COOH	Ace-SDAAVDTSSEITTK<AcD4*>-COOH	2	15	ENST00000556323_14_92026566_ntr_100db1|ENSG00000259020 ATG NA 0 -1	COFRADIC- chymotrypsin Annelies	67	53	0.01	1511.71	1511.71	ENST00000341369_2_231708674_5UTR_100db1 (13-26),ENST00000341369_2_231708683_5UTR_010db2 (10-23),ENST00000409115_2_231708674_5UTR_100db1 (13-26),ENST00000409115_2_231708683_5UTR_010db2 (10-23),ENST00000409683_2_231708674_5UTR_100db1 (13-26),ENST00000409683_2_231708683_5UTR_010db2 (10-23),ENST00000409683_2_231708707_aTIS_111db1 (2-15),ENST00000468027_2_231708683_ntr_010db2 (10-23),P06454 (2-15),P06…	756.862	2	FE	F143758.dat	Human_RIBseq_uni_iso_2019_04.fasta	Human_RIBseq_uni_iso	7	Chymotrypsin
F000665_1p_uPAC8_CMB-548_KRGEV_COFRADIC_fr_A9_b_12085_17371_1_2.mgf	ENST00000556323_14_92026566_ntr_100db1	SDAAVDTSSEITTKD	Ace-SDAAVDTSSEITTK<AcD4*>D-COOH	Ace-SDAAVDTSSEITTK<AcD4*>D-COOH	2	16	ENST00000556323_14_92026566_ntr_100db1|ENSG00000259020 ATG NA 0 -1	COFRADIC- chymotrypsin Annelies	61	51	0.01	1626.74	1626.74	ENST00000341369_2_231708674_5UTR_100db1 (13-27),ENST00000341369_2_231708683_5UTR_010db2 (10-24),ENST00000409115_2_231708674_5UTR_100db1 (13-27),ENST00000409115_2_231708683_5UTR_010db2 (10-24),ENST00000409683_2_231708674_5UTR_100db1 (13-27),ENST00000409683_2_231708683_5UTR_010db2 (10-24),ENST00000409683_2_231708707_aTIS_111db1 (2-16),ENST00000468027_2_231708683_ntr_010db2 (10-24),P06454 (2-16),P06…	814.376	2	FE	F143708.dat	Human_RIBseq_uni_iso_2019_04.fasta	Human_RIBseq_uni_iso	7	Chymotrypsin
F000667_1p_uPAC8_CMB-548_KRGEV_COFRADIC_fr_A10_b_10989_16754_1_2.mgf	ENST00000556323_14_92026566_ntr_100db1	SDAAVDTSSEITTKD	Ace-SDAAVDTSSEITTK<AcD4*>D-COOH	Ace-SDAAVDTSSEITTK<AcD4*>D-COOH	2	16	ENST00000556323_14_92026566_ntr_100db1|ENSG00000259020 ATG NA 0 -1	COFRADIC- chymotrypsin Annelies	66	51	0.01	1626.74	1626.74	ENST00000341369_2_231708674_5UTR_100db1 (13-27),ENST00000341369_2_231708683_5UTR_010db2 (10-24),ENST00000409115_2_231708674_5UTR_100db1 (13-27),ENST00000409115_2_231708683_5UTR_010db2 (10-24),ENST00000409683_2_231708674_5UTR_100db1 (13-27),ENST00000409683_2_231708683_5UTR_010db2 (10-24),ENST00000409683_2_231708707_aTIS_111db1 (2-16),ENST00000468027_2_231708683_ntr_010db2 (10-24),P06454 (2-16),P06…	814.377	2	FE	F143712.dat	Human_RIBseq_uni_iso_2019_04.fasta	Human_RIBseq_uni_iso	7	Chymotrypsin
F000665_1p_uPAC8_CMB-548_KRGEV_COFRADIC_fr_A9_b_11101_16567_1_2.mgf	ENST00000556323_14_92026566_ntr_100db1	SDAAVDTSSEITTKD	Ace-SDAAVDTSSEITTK<AcD4*>D-COOH	Ace-SDAAVDTSSEITTK<AcD4*>D-COOH	2	16	ENST00000556323_14_92026566_ntr_100db1|ENSG00000259020 ATG NA 0 -1	COFRADIC- chymotrypsin Annelies	75	51	0.01	1626.74	1626.74	ENST00000341369_2_231708674_5UTR_100db1 (13-27),ENST00000341369_2_231708683_5UTR_010db2 (10-24),ENST00000409115_2_231708674_5UTR_100db1 (13-27),ENST00000409115_2_231708683_5UTR_010db2 (10-24),ENST00000409683_2_231708674_5UTR_100db1 (13-27),ENST00000409683_2_231708683_5UTR_010db2 (10-24),ENST00000409683_2_231708707_aTIS_111db1 (2-16),ENST00000468027_2_231708683_ntr_010db2 (10-24),P06454 (2-16),P06…	814.377	2	FE	F143708.dat	Human_RIBseq_uni_iso_2019_04.fasta	Human_RIBseq_uni_iso	7	Chymotrypsin
F000719_1p_uPAC8_CMB-548_KRGEV_COFRADIC_fr_C8_b_22728_25446_1_2.mgf	ENST00000556323_14_92026566_ntr_100db1	SDAAVDTSSEITTKDL	Ace-SDAAVDTSSEITTK<AcD4*>DL-COOH	Ace-SDAAVDTSSEITTK<AcD4*>DL-COOH	2	17	ENST00000556323_14_92026566_ntr_100db1|ENSG00000259020 ATG NA 0 -1	COFRADIC- chymotrypsin Annelies	75	52	0.01	1739.82	1739.82	ENST00000341369_2_231708674_5UTR_100db1 (13-28),ENST00000341369_2_231708683_5UTR_010db2 (10-25),ENST00000409115_2_231708674_5UTR_100db1 (13-28),ENST00000409115_2_231708683_5UTR_010db2 (10-25),ENST00000409683_2_231708674_5UTR_100db1 (13-28),ENST00000409683_2_231708683_5UTR_010db2 (10-25),ENST00000409683_2_231708707_aTIS_111db1 (2-17),ENST00000468027_2_231708683_ntr_010db2 (10-25),P06454 (2-17),P06…	870.919	2	FE	F143776.dat	Human_RIBseq_uni_iso_2019_04.fasta	Human_RIBseq_uni_iso	7	Chymotrypsin
F000719_1p_uPAC8_CMB-548_KRGEV_COFRADIC_fr_C8_b_20565_23707_1_2.mgf	ENST00000556323_14_92026566_ntr_100db1	SDAAVDTSSEITTKDL	Ace-SDAAVDTSSEITTK<AcD4*>DL-COOH	Ace-SDAAVDTSSEITTK<AcD4*>DL-COOH	2	17	ENST00000556323_14_92026566_ntr_100db1|ENSG00000259020 ATG NA 0 -1	COFRADIC- chymotrypsin Annelies	69	52	0.01	1739.82	1739.82	ENST00000341369_2_231708674_5UTR_100db1 (13-28),ENST00000341369_2_231708683_5UTR_010db2 (10-25),ENST00000409115_2_231708674_5UTR_100db1 (13-28),ENST00000409115_2_231708683_5UTR_010db2 (10-25),ENST00000409683_2_231708674_5UTR_100db1 (13-28),ENST00000409683_2_231708683_5UTR_010db2 (10-25),ENST00000409683_2_231708707_aTIS_111db1 (2-17),ENST00000468027_2_231708683_ntr_010db2 (10-25),P06454 (2-17),P06…	870.919	2	FE	F143776.dat	Human_RIBseq_uni_iso_2019_04.fasta	Human_RIBseq_uni_iso	7	Chymotrypsin
F000719_1p_uPAC8_CMB-548_KRGEV_COFRADIC_fr_C8_b_21683_24588_1_2.mgf	ENST00000556323_14_92026566_ntr_100db1	SDAAVDTSSEITTKDL	Ace-SDAAVDTSSEITTK<AcD4*>DL-COOH	Ace-SDAAVDTSSEITTK<AcD4*>DL-COOH	2	17	ENST00000556323_14_92026566_ntr_100db1|ENSG00000259020 ATG NA 0 -1	COFRADIC- chymotrypsin Annelies	87	52	0.01	1739.82	1739.82	ENST00000341369_2_231708674_5UTR_100db1 (13-28),ENST00000341369_2_231708683_5UTR_010db2 (10-25),ENST00000409115_2_231708674_5UTR_100db1 (13-28),ENST00000409115_2_231708683_5UTR_010db2 (10-25),ENST00000409683_2_231708674_5UTR_100db1 (13-28),ENST00000409683_2_231708683_5UTR_010db2 (10-25),ENST00000409683_2_231708707_aTIS_111db1 (2-17),ENST00000468027_2_231708683_ntr_010db2 (10-25),P06454 (2-17),P06…	870.919	2	FE	F143776.dat	Human_RIBseq_uni_iso_2019_04.fasta	Human_RIBseq_uni_iso	7	Chymotrypsin
F000721_1p_uPAC8_CMB-548_KRGEV_COFRADIC_fr_C9_b_18620_22599_1_2.mgf	ENST00000556323_14_92026566_ntr_100db1	SDAAVDTSSEITTKDLK	Ace-SDAAVDTSSEITTK<AcD4*>DLK<AcD4*>-COOH	Ace-SDAAVDTSSEITTK<AcD4*>DLK<AcD4*>-COOH	2	18	ENST00000556323_14_92026566_ntr_100db1|ENSG00000259020 ATG NA 0 -1	COFRADIC- chymotrypsin Annelies	56	53	0.01	1913.95	1913.95	ENST00000341369_2_231708674_5UTR_100db1 (13-29),ENST00000341369_2_231708683_5UTR_010db2 (10-26),ENST00000409115_2_231708674_5UTR_100db1 (13-29),ENST00000409115_2_231708683_5UTR_010db2 (10-26),ENST00000409683_2_231708674_5UTR_100db1 (13-29),ENST00000409683_2_231708683_5UTR_010db2 (10-26),ENST00000409683_2_231708707_aTIS_111db1 (2-18),ENST00000468027_2_231708683_ntr_010db2 (10-26),P06454 (2-18),P06…	957.983	2	FE	F143779.dat	Human_RIBseq_uni_iso_2019_04.fasta	Human_RIBseq_uni_iso	7	Chymotrypsin
F000655_1p_uPAC8_CMB-548_KRGEV_COFRADIC_fr_A5_b_26913_30284_1_2.mgf	ENST00000556323_14_92026566_ntr_100db1	SDAAVDTSSEITTKDLKEKKEVV	Ace-SDAAVDTSSEITTK<AcD4*>DLK<AcD4*>EK<AcD4*>K<AcD4*>EVV-COOH	Ace-SDAAVDTSSEITTK<AcD4*>DLK<AcD4*>EK<AcD4*>K<AcD4*>EVV-COOH	2	24	ENST00000556323_14_92026566_ntr_100db1|ENSG00000259020 ATG NA 0 -1	COFRADIC- chymotrypsin Annelies	54	49	0.01	2718.43	2719.43	ENST00000341369_2_231708674_5UTR_100db1 (13-35),ENST00000341369_2_231708683_5UTR_010db2 (10-32),ENST00000409115_2_231708674_5UTR_100db1 (13-35),ENST00000409115_2_231708683_5UTR_010db2 (10-32),ENST00000409683_2_231708674_5UTR_100db1 (13-35),ENST00000409683_2_231708683_5UTR_010db2 (10-32),ENST00000409683_2_231708707_aTIS_111db1 (2-24),ENST00000468027_2_231708683_ntr_010db2 (10-32),P06454 (2-24),P06…	1360.72	2	FE	F143696.dat	Human_RIBseq_uni_iso_2019_04.fasta	Human_RIBseq_uni_iso	7	Chymotrypsin
F000653_1p_uPAC8_CMB-548_KRGEV_COFRADIC_fr_A4_b_26595_29975_1_2.mgf	ENST00000556323_14_92026566_ntr_100db1	SDAAVDTSSEITTKDLKEKKEVVE	Ace-SDAAVDTSSEITTK<AcD4*>DLK<AcD4*>EK<AcD4*>K<AcD4*>EVVE-COOH	Ace-SDAAVDTSSEITTK<AcD4*>DLK<AcD4*>EK<AcD4*>K<AcD4*>EVVE-COOH	2	25	ENST00000556323_14_92026566_ntr_100db1|ENSG00000259020 ATG NA 0 -1	COFRADIC- chymotrypsin Annelies	59	49	0.01	2847.47	2847.48	ENST00000341369_2_231708674_5UTR_100db1 (13-36),ENST00000341369_2_231708683_5UTR_010db2 (10-33),ENST00000409115_2_231708674_5UTR_100db1 (13-36),ENST00000409115_2_231708683_5UTR_010db2 (10-33),ENST00000409683_2_231708674_5UTR_100db1 (13-36),ENST00000409683_2_231708683_5UTR_010db2 (10-33),ENST00000409683_2_231708707_aTIS_111db1 (2-25),ENST00000468027_2_231708683_ntr_010db2 (10-33),P06454 (2-25),P06…	1424.74	2	FE	F143691.dat	Human_RIBseq_uni_iso_2019_04.fasta	Human_RIBseq_uni_iso	7	Chymotrypsin
F000653_1p_uPAC8_CMB-548_KRGEV_COFRADIC_fr_A4_b_27249_30536_1_3.mgf	ENST00000556323_14_92026566_ntr_100db1	SDAAVDTSSEITTKDLKEKKEVVEE	Ace-SDAAVDTSSEITTK<AcD4*>DLK<AcD4*>EK<AcD4*>K<AcD4*>EVVEE-COOH	Ace-SDAAVDTSSEITTK<AcD4*>DLK<AcD4*>EK<AcD4*>K<AcD4*>EVVEE-COOH	2	26	ENST00000556323_14_92026566_ntr_100db1|ENSG00000259020 ATG NA 0 -1	COFRADIC- chymotrypsin Annelies	51	48	0.01	2976.51	2976.51	ENST00000341369_2_231708674_5UTR_100db1 (13-37),ENST00000341369_2_231708683_5UTR_010db2 (10-34),ENST00000409115_2_231708674_5UTR_100db1 (13-37),ENST00000409115_2_231708683_5UTR_010db2 (10-34),ENST00000409683_2_231708674_5UTR_100db1 (13-37),ENST00000409683_2_231708683_5UTR_010db2 (10-34),ENST00000409683_2_231708707_aTIS_111db1 (2-26),ENST00000468027_2_231708683_ntr_010db2 (10-34),P06454 (2-26),P06…	993.178	3	FE	F143691.dat	Human_RIBseq_uni_iso_2019_04.fasta	Human_RIBseq_uni_iso	7	Chymotrypsin
F000661_1p_uPAC8_CMB-548_KRGEV_COFRADIC_fr_A7_b_38514_37217.37279_2_3.mgf	ENST00000556323_14_92026566_ntr_100db1	SDAAVDTSSEITTKDLKEKKEVVEEAE	Ace-SDAAVDTSSEITTK<AcD4*>DLK<AcD4*>EK<AcD4*>K<AcD4*>EVVEEAE-COOH	Ace-SDAAVDTSSEITTK<AcD4*>DLK<AcD4*>EK<AcD4*>K<AcD4*>EVVEEAE-COOH	2	28	ENST00000556323_14_92026566_ntr_100db1|ENSG00000259020 ATG NA 0 -1	COFRADIC- chymotrypsin Annelies	50	47	0.01	3176.59	3176.59	ENST00000341369_2_231708674_5UTR_100db1 (13-39),ENST00000341369_2_231708683_5UTR_010db2 (10-36),ENST00000409115_2_231708674_5UTR_100db1 (13-39),ENST00000409115_2_231708683_5UTR_010db2 (10-36),ENST00000409683_2_231708674_5UTR_100db1 (13-39),ENST00000409683_2_231708683_5UTR_010db2 (10-36),ENST00000409683_2_231708707_aTIS_111db1 (2-28),ENST00000468027_2_231708683_ntr_010db2 (10-36),P06454 (2-28),P06…	1059.87	3	FE	F143702.dat	Human_RIBseq_uni_iso_2019_04.fasta	Human_RIBseq_uni_iso	7	Chymotrypsin
F000663_1p_uPAC8_CMB-548_KRGEV_COFRADIC_fr_A8_b_42593_41485_1_3.mgf	ENST00000556323_14_92026566_ntr_100db1	SDAAVDTSSEITTKDLKEKKEVVEEAEN	Ace-SDAAVDTSSEITTK<AcD4*>DLK<AcD4*>EK<AcD4*>K<AcD4*>EVVEEAEN-COOH	Ace-SDAAVDTSSEITTK<AcD4*>DLK<AcD4*>EK<AcD4*>K<AcD4*>EVVEEAEN-COOH	2	29	ENST00000556323_14_92026566_ntr_100db1|ENSG00000259020 ATG NA 0 -1	COFRADIC- chymotrypsin Annelies	53	47	0.01	3290.64	3290.63	ENST00000341369_2_231708674_5UTR_100db1 (13-40),ENST00000341369_2_231708683_5UTR_010db2 (10-37),ENST00000409115_2_231708674_5UTR_100db1 (13-40),ENST00000409115_2_231708683_5UTR_010db2 (10-37),ENST00000409683_2_231708674_5UTR_100db1 (13-40),ENST00000409683_2_231708683_5UTR_010db2 (10-37),ENST00000409683_2_231708707_aTIS_111db1 (2-29),ENST00000468027_2_231708683_ntr_010db2 (10-37),P06454 (2-29),P06…	1097.89	3	FE	F143706.dat	Human_RIBseq_uni_iso_2019_04.fasta	Human_RIBseq_uni_iso	7	Chymotrypsin
F000663_1p_uPAC8_CMB-548_KRGEV_COFRADIC_fr_A8_b_49358_47954_1_3.mgf	ENST00000556323_14_92026566_ntr_100db1	SDAAVDTSSEITTKDLKEKKEVVEEAEN	Ace-SDAAVDTSSEITTK<AcD4*>DLK<AcD4*>EK<AcD4*>K<AcD4*>EVVEEAEN-COOH	Ace-SDAAVDTSSEITTK<AcD4*>DLK<AcD4*>EK<AcD4*>K<AcD4*>EVVEEAEN-COOH	2	29	ENST00000556323_14_92026566_ntr_100db1|ENSG00000259020 ATG NA 0 -1	COFRADIC- chymotrypsin Annelies	49	47	0.01	3290.64	3291.64	ENST00000341369_2_231708674_5UTR_100db1 (13-40),ENST00000341369_2_231708683_5UTR_010db2 (10-37),ENST00000409115_2_231708674_5UTR_100db1 (13-40),ENST00000409115_2_231708683_5UTR_010db2 (10-37),ENST00000409683_2_231708674_5UTR_100db1 (13-40),ENST00000409683_2_231708683_5UTR_010db2 (10-37),ENST00000409683_2_231708707_aTIS_111db1 (2-29),ENST00000468027_2_231708683_ntr_010db2 (10-37),P06454 (2-29),P06…	1098.22	3	FE	F143706.dat	Human_RIBseq_uni_iso_2019_04.fasta	Human_RIBseq_uni_iso	7	Chymotrypsin
F000665_1p_uPAC8_CMB-548_KRGEV_COFRADIC_fr_A9_b_37358_37100_1_3.mgf	ENST00000556323_14_92026566_ntr_100db1	SDAAVDTSSEITTKDLKEKKEVVEEAEN	Ace-SDAAVDTSSEITTK<AcD4*>DLK<AcD4*>EK<AcD4*>K<AcD4*>EVVEEAEN-COOH	Ace-SDAAVDTSSEITTK<AcD4*>DLK<AcD4*>EK<AcD4*>K<AcD4*>EVVEEAEN-COOH	2	29	ENST00000556323_14_92026566_ntr_100db1|ENSG00000259020 ATG NA 0 -1	COFRADIC- chymotrypsin Annelies	48	47	0.01	3290.64	3290.63	ENST00000341369_2_231708674_5UTR_100db1 (13-40),ENST00000341369_2_231708683_5UTR_010db2 (10-37),ENST00000409115_2_231708674_5UTR_100db1 (13-40),ENST00000409115_2_231708683_5UTR_010db2 (10-37),ENST00000409683_2_231708674_5UTR_100db1 (13-40),ENST00000409683_2_231708683_5UTR_010db2 (10-37),ENST00000409683_2_231708707_aTIS_111db1 (2-29),ENST00000468027_2_231708683_ntr_010db2 (10-37),P06454 (2-29),P06…	1097.88	3	FE	F143708.dat	Human_RIBseq_uni_iso_2019_04.fasta	Human_RIBseq_uni_iso	7	Chymotrypsin
F000665_1p_uPAC8_CMB-548_KRGEV_COFRADIC_fr_A9_b_37495_37209_1_3.mgf	ENST00000556323_14_92026566_ntr_100db1	SDAAVDTSSEITTKDLKEKKEVVEEAEN	Ace-SDAAVDTSSEITTK<AcD4*>DLK<AcD4*>EK<AcD4*>K<AcD4*>EVVEEAEN-COOH	Ace-SDAAVDTSSEITTK<AcD4*>DLK<AcD4*>EK<AcD4*>K<AcD4*>EVVEEAEN-COOH	2	29	ENST00000556323_14_92026566_ntr_100db1|ENSG00000259020 ATG NA 0 -1	COFRADIC- chymotrypsin Annelies	61	47	0.01	3290.64	3290.64	ENST00000341369_2_231708674_5UTR_100db1 (13-40),ENST00000341369_2_231708683_5UTR_010db2 (10-37),ENST00000409115_2_231708674_5UTR_100db1 (13-40),ENST00000409115_2_231708683_5UTR_010db2 (10-37),ENST00000409683_2_231708674_5UTR_100db1 (13-40),ENST00000409683_2_231708683_5UTR_010db2 (10-37),ENST00000409683_2_231708707_aTIS_111db1 (2-29),ENST00000468027_2_231708683_ntr_010db2 (10-37),P06454 (2-29),P06…	1097.89	3	FE	F143708.dat	Human_RIBseq_uni_iso_2019_04.fasta	Human_RIBseq_uni_iso	7	Chymotrypsin
F000663_1p_uPAC8_CMB-548_KRGEV_COFRADIC_fr_A8_b_44590_43128_1_3.mgf	ENST00000556323_14_92026566_ntr_100db1	SDAAVDTSSEITTKDLKEKKEVVEEAEN	Ace-SDAAVDTSSEITTK<AcD4*>DLK<AcD4*>EK<AcD4*>K<AcD4*>EVVEEAEN-COOH	Ace-SDAAVDTSSEITTK<AcD4*>DLK<AcD4*>EK<AcD4*>K<AcD4*>EVVEEAEN-COOH	2	29	ENST00000556323_14_92026566_ntr_100db1|ENSG00000259020 ATG NA 0 -1	COFRADIC- chymotrypsin Annelies	64	47	0.01	3290.64	3290.63	ENST00000341369_2_231708674_5UTR_100db1 (13-40),ENST00000341369_2_231708683_5UTR_010db2 (10-37),ENST00000409115_2_231708674_5UTR_100db1 (13-40),ENST00000409115_2_231708683_5UTR_010db2 (10-37),ENST00000409683_2_231708674_5UTR_100db1 (13-40),ENST00000409683_2_231708683_5UTR_010db2 (10-37),ENST00000409683_2_231708707_aTIS_111db1 (2-29),ENST00000468027_2_231708683_ntr_010db2 (10-37),P06454 (2-29),P06…	1097.89	3	FE	F143706.dat	Human_RIBseq_uni_iso_2019_04.fasta	Human_RIBseq_uni_iso	7	Chymotrypsin
F000665_1p_uPAC8_CMB-548_KRGEV_COFRADIC_fr_A9_b_36041_36090_1_3.mgf	ENST00000556323_14_92026566_ntr_100db1	SDAAVDTSSEITTKDLKEKKEVVEEAEN	Ace-SDAAVDTSSEITTK<AcD4*>DLK<AcD4*>EK<AcD4*>K<AcD4*>EVVEEAEN-COOH	Ace-SDAAVDTSSEITTK<AcD4*>DLK<AcD4*>EK<AcD4*>K<AcD4*>EVVEEAEN-COOH	2	29	ENST00000556323_14_92026566_ntr_100db1|ENSG00000259020 ATG NA 0 -1	COFRADIC- chymotrypsin Annelies	63	47	0.01	3290.64	3290.63	ENST00000341369_2_231708674_5UTR_100db1 (13-40),ENST00000341369_2_231708683_5UTR_010db2 (10-37),ENST00000409115_2_231708674_5UTR_100db1 (13-40),ENST00000409115_2_231708683_5UTR_010db2 (10-37),ENST00000409683_2_231708674_5UTR_100db1 (13-40),ENST00000409683_2_231708683_5UTR_010db2 (10-37),ENST00000409683_2_231708707_aTIS_111db1 (2-29),ENST00000468027_2_231708683_ntr_010db2 (10-37),P06454 (2-29),P06…	1097.89	3	FE	F143708.dat	Human_RIBseq_uni_iso_2019_04.fasta	Human_RIBseq_uni_iso	7	Chymotrypsin
F000663_1p_uPAC8_CMB-548_KRGEV_COFRADIC_fr_A8_b_49464_48178_1_3.mgf	ENST00000556323_14_92026566_ntr_100db1	SDAAVDTSSEITTKDLKEKKEVVEEAEN	Ace-SDAAVDTSSEITTK<AcD4*>DLK<AcD4*>EK<AcD4*>K<AcD4*>EVVEEAEN-COOH	Ace-SDAAVDTSSEITTK<AcD4*>DLK<AcD4*>EK<AcD4*>K<AcD4*>EVVEEAEN-COOH	2	29	ENST00000556323_14_92026566_ntr_100db1|ENSG00000259020 ATG NA 0 -1	COFRADIC- chymotrypsin Annelies	49	47	0.01	3290.64	3291.64	ENST00000341369_2_231708674_5UTR_100db1 (13-40),ENST00000341369_2_231708683_5UTR_010db2 (10-37),ENST00000409115_2_231708674_5UTR_100db1 (13-40),ENST00000409115_2_231708683_5UTR_010db2 (10-37),ENST00000409683_2_231708674_5UTR_100db1 (13-40),ENST00000409683_2_231708683_5UTR_010db2 (10-37),ENST00000409683_2_231708707_aTIS_111db1 (2-29),ENST00000468027_2_231708683_ntr_010db2 (10-37),P06454 (2-29),P06…	1098.22	3	FE	F143706.dat	Human_RIBseq_uni_iso_2019_04.fasta	Human_RIBseq_uni_iso	7	Chymotrypsin
F000663_1p_uPAC8_CMB-548_KRGEV_COFRADIC_fr_A8_b_45358_43833_1_3.mgf	ENST00000556323_14_92026566_ntr_100db1	SDAAVDTSSEITTKDLKEKKEVVEEAEN	Ace-SDAAVDTSSEITTK<AcD4*>DLK<AcD4*>EK<AcD4*>K<AcD4*>EVVEEAEN-COOH	Ace-SDAAVDTSSEITTK<AcD4*>DLK<AcD4*>EK<AcD4*>K<AcD4*>EVVEEAEN-COOH	2	29	ENST00000556323_14_92026566_ntr_100db1|ENSG00000259020 ATG NA 0 -1	COFRADIC- chymotrypsin Annelies	81	47	0.01	3290.64	3290.64	ENST00000341369_2_231708674_5UTR_100db1 (13-40),ENST00000341369_2_231708683_5UTR_010db2 (10-37),ENST00000409115_2_231708674_5UTR_100db1 (13-40),ENST00000409115_2_231708683_5UTR_010db2 (10-37),ENST00000409683_2_231708674_5UTR_100db1 (13-40),ENST00000409683_2_231708683_5UTR_010db2 (10-37),ENST00000409683_2_231708707_aTIS_111db1 (2-29),ENST00000468027_2_231708683_ntr_010db2 (10-37),P06454 (2-29),P06…	1097.89	3	FE	F143706.dat	Human_RIBseq_uni_iso_2019_04.fasta	Human_RIBseq_uni_iso	7	Chymotrypsin
F000663_1p_uPAC8_CMB-548_KRGEV_COFRADIC_fr_A8_b_35684_35960_1_3.mgf	ENST00000556323_14_92026566_ntr_100db1	SDAAVDTSSEITTKDLKEKKEVVEEAEN	Ace-SDAAVDTSSEITTK<AcD4*>DLK<AcD4*>EK<AcD4*>K<AcD4*>EVVEEAEN-COOH	Ace-SDAAVDTSSEITTK<AcD4*>DLK<AcD4*>EK<AcD4*>K<AcD4*>EVVEEAEN-COOH	2	29	ENST00000556323_14_92026566_ntr_100db1|ENSG00000259020 ATG NA 0 -1	COFRADIC- chymotrypsin Annelies	86	47	0.01	3290.64	3290.63	ENST00000341369_2_231708674_5UTR_100db1 (13-40),ENST00000341369_2_231708683_5UTR_010db2 (10-37),ENST00000409115_2_231708674_5UTR_100db1 (13-40),ENST00000409115_2_231708683_5UTR_010db2 (10-37),ENST00000409683_2_231708674_5UTR_100db1 (13-40),ENST00000409683_2_231708683_5UTR_010db2 (10-37),ENST00000409683_2_231708707_aTIS_111db1 (2-29),ENST00000468027_2_231708683_ntr_010db2 (10-37),P06454 (2-29),P06…	1097.89	3	FE	F143706.dat	Human_RIBseq_uni_iso_2019_04.fasta	Human_RIBseq_uni_iso	7	Chymotrypsin
F000663_1p_uPAC8_CMB-548_KRGEV_COFRADIC_fr_A8_b_43676_42340_1_3.mgf	ENST00000556323_14_92026566_ntr_100db1	SDAAVDTSSEITTKDLKEKKEVVEEAEN	Ace-SDAAVDTSSEITTK<AcD4*>DLK<AcD4*>EK<AcD4*>K<AcD4*>EVVEEAEN-COOH	Ace-SDAAVDTSSEITTK<AcD4*>DLK<AcD4*>EK<AcD4*>K<AcD4*>EVVEEAEN-COOH	2	29	ENST00000556323_14_92026566_ntr_100db1|ENSG00000259020 ATG NA 0 -1	COFRADIC- chymotrypsin Annelies	73	47	0.01	3290.64	3290.63	ENST00000341369_2_231708674_5UTR_100db1 (13-40),ENST00000341369_2_231708683_5UTR_010db2 (10-37),ENST00000409115_2_231708674_5UTR_100db1 (13-40),ENST00000409115_2_231708683_5UTR_010db2 (10-37),ENST00000409683_2_231708674_5UTR_100db1 (13-40),ENST00000409683_2_231708683_5UTR_010db2 (10-37),ENST00000409683_2_231708707_aTIS_111db1 (2-29),ENST00000468027_2_231708683_ntr_010db2 (10-37),P06454 (2-29),P06…	1097.89	3	FE	F143706.dat	Human_RIBseq_uni_iso_2019_04.fasta	Human_RIBseq_uni_iso	7	Chymotrypsin
F000663_1p_uPAC8_CMB-548_KRGEV_COFRADIC_fr_A8_b_41612_40667_1_3.mgf	ENST00000556323_14_92026566_ntr_100db1	SDAAVDTSSEITTKDLKEKKEVVEEAEN	Ace-SDAAVDTSSEITTK<AcD4*>DLK<AcD4*>EK<AcD4*>K<AcD4*>EVVEEAEN-COOH	Ace-SDAAVDTSSEITTK<AcD4*>DLK<AcD4*>EK<AcD4*>K<AcD4*>EVVEEAEN-COOH	2	29	ENST00000556323_14_92026566_ntr_100db1|ENSG00000259020 ATG NA 0 -1	COFRADIC- chymotrypsin Annelies	59	47	0.01	3290.64	3290.64	ENST00000341369_2_231708674_5UTR_100db1 (13-40),ENST00000341369_2_231708683_5UTR_010db2 (10-37),ENST00000409115_2_231708674_5UTR_100db1 (13-40),ENST00000409115_2_231708683_5UTR_010db2 (10-37),ENST00000409683_2_231708674_5UTR_100db1 (13-40),ENST00000409683_2_231708683_5UTR_010db2 (10-37),ENST00000409683_2_231708707_aTIS_111db1 (2-29),ENST00000468027_2_231708683_ntr_010db2 (10-37),P06454 (2-29),P06…	1097.89	3	FE	F143706.dat	Human_RIBseq_uni_iso_2019_04.fasta	Human_RIBseq_uni_iso	7	Chymotrypsin
F000665_1p_uPAC8_CMB-548_KRGEV_COFRADIC_fr_A9_b_35653_35816_1_3.mgf	ENST00000556323_14_92026566_ntr_100db1	SDAAVDTSSEITTKDLKEKKEVVEEAEN	Ace-SDAAVDTSSEITTK<AcD4*>DLK<AcD4*>EK<AcD4*>K<AcD4*>EVVEEAEN-COOH	Ace-SDAAVDTSSEITTK<AcD4*>DLK<AcD4*>EK<AcD4*>K<AcD4*>EVVEEAEN-COOH	2	29	ENST00000556323_14_92026566_ntr_100db1|ENSG00000259020 ATG NA 0 -1	COFRADIC- chymotrypsin Annelies	75	47	0.01	3290.64	3291.64	ENST00000341369_2_231708674_5UTR_100db1 (13-40),ENST00000341369_2_231708683_5UTR_010db2 (10-37),ENST00000409115_2_231708674_5UTR_100db1 (13-40),ENST00000409115_2_231708683_5UTR_010db2 (10-37),ENST00000409683_2_231708674_5UTR_100db1 (13-40),ENST00000409683_2_231708683_5UTR_010db2 (10-37),ENST00000409683_2_231708707_aTIS_111db1 (2-29),ENST00000468027_2_231708683_ntr_010db2 (10-37),P06454 (2-29),P06…	1098.22	3	FE	F143708.dat	Human_RIBseq_uni_iso_2019_04.fasta	Human_RIBseq_uni_iso	7	Chymotrypsin
F000667_1p_uPAC8_CMB-548_KRGEV_COFRADIC_fr_A10_b_33269_34775_1_3.mgf	ENST00000556323_14_92026566_ntr_100db1	SDAAVDTSSEITTKDLKEKKEVVEEAEN	Ace-SDAAVDTSSEITTK<AcD4*>DLK<AcD4*>EK<AcD4*>K<AcD4*>EVVEEAEN-COOH	Ace-SDAAVDTSSEITTK<AcD4*>DLK<AcD4*>EK<AcD4*>K<AcD4*>EVVEEAEN-COOH	2	29	ENST00000556323_14_92026566_ntr_100db1|ENSG00000259020 ATG NA 0 -1	COFRADIC- chymotrypsin Annelies	66	47	0.01	3290.64	3290.63	ENST00000341369_2_231708674_5UTR_100db1 (13-40),ENST00000341369_2_231708683_5UTR_010db2 (10-37),ENST00000409115_2_231708674_5UTR_100db1 (13-40),ENST00000409115_2_231708683_5UTR_010db2 (10-37),ENST00000409683_2_231708674_5UTR_100db1 (13-40),ENST00000409683_2_231708683_5UTR_010db2 (10-37),ENST00000409683_2_231708707_aTIS_111db1 (2-29),ENST00000468027_2_231708683_ntr_010db2 (10-37),P06454 (2-29),P06…	1097.89	3	FE	F143712.dat	Human_RIBseq_uni_iso_2019_04.fasta	Human_RIBseq_uni_iso	7	Chymotrypsin
F000663_1p_uPAC8_CMB-548_KRGEV_COFRADIC_fr_A8_b_49746_48679.48682_2_3.mgf	ENST00000556323_14_92026566_ntr_100db1	SDAAVDTSSEITTKDLKEKKEVVEEAEN	Ace-SDAAVDTSSEITTK<AcD4*>DLK<AcD4*>EK<AcD4*>K<AcD4*>EVVEEAEN-COOH	Ace-SDAAVDTSSEITTK<AcD4*>DLK<AcD4*>EK<AcD4*>K<AcD4*>EVVEEAEN-COOH	2	29	ENST00000556323_14_92026566_ntr_100db1|ENSG00000259020 ATG NA 0 -1	COFRADIC- chymotrypsin Annelies	61	47	0.01	3290.64	3290.63	ENST00000341369_2_231708674_5UTR_100db1 (13-40),ENST00000341369_2_231708683_5UTR_010db2 (10-37),ENST00000409115_2_231708674_5UTR_100db1 (13-40),ENST00000409115_2_231708683_5UTR_010db2 (10-37),ENST00000409683_2_231708674_5UTR_100db1 (13-40),ENST00000409683_2_231708683_5UTR_010db2 (10-37),ENST00000409683_2_231708707_aTIS_111db1 (2-29),ENST00000468027_2_231708683_ntr_010db2 (10-37),P06454 (2-29),P06…	1097.89	3	FE	F143706.dat	Human_RIBseq_uni_iso_2019_04.fasta	Human_RIBseq_uni_iso	7	Chymotrypsin
F000663_1p_uPAC8_CMB-548_KRGEV_COFRADIC_fr_A8_b_49175_47684_1_3.mgf	ENST00000556323_14_92026566_ntr_100db1	SDAAVDTSSEITTKDLKEKKEVVEEAEN	Ace-SDAAVDTSSEITTK<AcD4*>DLK<AcD4*>EK<AcD4*>K<AcD4*>EVVEEAEN-COOH	Ace-SDAAVDTSSEITTK<AcD4*>DLK<AcD4*>EK<AcD4*>K<AcD4*>EVVEEAEN-COOH	2	29	ENST00000556323_14_92026566_ntr_100db1|ENSG00000259020 ATG NA 0 -1	COFRADIC- chymotrypsin Annelies	48	47	0.01	3290.64	3291.64	ENST00000341369_2_231708674_5UTR_100db1 (13-40),ENST00000341369_2_231708683_5UTR_010db2 (10-37),ENST00000409115_2_231708674_5UTR_100db1 (13-40),ENST00000409115_2_231708683_5UTR_010db2 (10-37),ENST00000409683_2_231708674_5UTR_100db1 (13-40),ENST00000409683_2_231708683_5UTR_010db2 (10-37),ENST00000409683_2_231708707_aTIS_111db1 (2-29),ENST00000468027_2_231708683_ntr_010db2 (10-37),P06454 (2-29),P06…	1098.22	3	FE	F143706.dat	Human_RIBseq_uni_iso_2019_04.fasta	Human_RIBseq_uni_iso	7	Chymotrypsin
F000663_1p_uPAC8_CMB-548_KRGEV_COFRADIC_fr_A8_b_43349_42071_1_3.mgf	ENST00000556323_14_92026566_ntr_100db1	SDAAVDTSSEITTKDLKEKKEVVEEAEN	Ace-SDAAVDTSSEITTK<AcD4*>DLK<AcD4*>EK<AcD4*>K<AcD4*>EVVEEAEN-COOH	Ace-SDAAVDTSSEITTK<AcD4*>DLK<AcD4*>EK<AcD4*>K<AcD4*>EVVEEAEN-COOH	2	29	ENST00000556323_14_92026566_ntr_100db1|ENSG00000259020 ATG NA 0 -1	COFRADIC- chymotrypsin Annelies	64	47	0.01	3290.64	3290.64	ENST00000341369_2_231708674_5UTR_100db1 (13-40),ENST00000341369_2_231708683_5UTR_010db2 (10-37),ENST00000409115_2_231708674_5UTR_100db1 (13-40),ENST00000409115_2_231708683_5UTR_010db2 (10-37),ENST00000409683_2_231708674_5UTR_100db1 (13-40),ENST00000409683_2_231708683_5UTR_010db2 (10-37),ENST00000409683_2_231708707_aTIS_111db1 (2-29),ENST00000468027_2_231708683_ntr_010db2 (10-37),P06454 (2-29),P06…	1097.89	3	FE	F143706.dat	Human_RIBseq_uni_iso_2019_04.fasta	Human_RIBseq_uni_iso	7	Chymotrypsin
F000671_1p_uPAC8_CMB-548_KRGEV_COFRADIC_fr_A12_b_17723_25865_1_3.mgf	ENST00000556323_14_92026566_ntr_100db1	SDAAVDTSSEITTKDLKEKKEVVEEAEN	Ace-SDAAVDTSSEITTK<AcD4*>DLK<AcD4*>EK<AcD4*>K<AcD4*>EVVEEAEN-COOH	Ace-SDAAVDTSSEITTK<AcD4*>DLK<AcD4*>EK<AcD4*>K<AcD4*>EVVEEAEN-COOH	2	29	ENST00000556323_14_92026566_ntr_100db1|ENSG00000259020 ATG NA 0 -1	COFRADIC- chymotrypsin Annelies	89	47	0.01	3290.64	3290.63	ENST00000341369_2_231708674_5UTR_100db1 (13-40),ENST00000341369_2_231708683_5UTR_010db2 (10-37),ENST00000409115_2_231708674_5UTR_100db1 (13-40),ENST00000409115_2_231708683_5UTR_010db2 (10-37),ENST00000409683_2_231708674_5UTR_100db1 (13-40),ENST00000409683_2_231708683_5UTR_010db2 (10-37),ENST00000409683_2_231708707_aTIS_111db1 (2-29),ENST00000468027_2_231708683_ntr_010db2 (10-37),P06454 (2-29),P06…	1097.88	3	FE	F143718.dat	Human_RIBseq_uni_iso_2019_04.fasta	Human_RIBseq_uni_iso	7	Chymotrypsin
F000663_1p_uPAC8_CMB-548_KRGEV_COFRADIC_fr_A8_b_49930_49121_1_3.mgf	ENST00000556323_14_92026566_ntr_100db1	SDAAVDTSSEITTKDLKEKKEVVEEAEN	Ace-SDAAVDTSSEITTK<AcD4*>DLK<AcD4*>EK<AcD4*>K<AcD4*>EVVEEAEN-COOH	Ace-SDAAVDTSSEITTK<AcD4*>DLK<AcD4*>EK<AcD4*>K<AcD4*>EVVEEAEN-COOH	2	29	ENST00000556323_14_92026566_ntr_100db1|ENSG00000259020 ATG NA 0 -1	COFRADIC- chymotrypsin Annelies	62	47	0.01	3290.64	3290.64	ENST00000341369_2_231708674_5UTR_100db1 (13-40),ENST00000341369_2_231708683_5UTR_010db2 (10-37),ENST00000409115_2_231708674_5UTR_100db1 (13-40),ENST00000409115_2_231708683_5UTR_010db2 (10-37),ENST00000409683_2_231708674_5UTR_100db1 (13-40),ENST00000409683_2_231708683_5UTR_010db2 (10-37),ENST00000409683_2_231708707_aTIS_111db1 (2-29),ENST00000468027_2_231708683_ntr_010db2 (10-37),P06454 (2-29),P06…	1097.89	3	FE	F143706.dat	Human_RIBseq_uni_iso_2019_04.fasta	Human_RIBseq_uni_iso	7	Chymotrypsin
F000663_1p_uPAC8_CMB-548_KRGEV_COFRADIC_fr_A8_b_49962_49161_1_3.mgf	ENST00000556323_14_92026566_ntr_100db1	SDAAVDTSSEITTKDLKEKKEVVEEAEN	Ace-SDAAVDTSSEITTK<AcD4*>DLK<AcD4*>EK<AcD4*>K<AcD4*>EVVEEAEN-COOH	Ace-SDAAVDTSSEITTK<AcD4*>DLK<AcD4*>EK<AcD4*>K<AcD4*>EVVEEAEN-COOH	2	29	ENST00000556323_14_92026566_ntr_100db1|ENSG00000259020 ATG NA 0 -1	COFRADIC- chymotrypsin Annelies	53	47	0.01	3290.64	3291.63	ENST00000341369_2_231708674_5UTR_100db1 (13-40),ENST00000341369_2_231708683_5UTR_010db2 (10-37),ENST00000409115_2_231708674_5UTR_100db1 (13-40),ENST00000409115_2_231708683_5UTR_010db2 (10-37),ENST00000409683_2_231708674_5UTR_100db1 (13-40),ENST00000409683_2_231708683_5UTR_010db2 (10-37),ENST00000409683_2_231708707_aTIS_111db1 (2-29),ENST00000468027_2_231708683_ntr_010db2 (10-37),P06454 (2-29),P06…	1098.22	3	FE	F143706.dat	Human_RIBseq_uni_iso_2019_04.fasta	Human_RIBseq_uni_iso	7	Chymotrypsin
F000665_1p_uPAC8_CMB-548_KRGEV_COFRADIC_fr_A9_b_39719_38987.39003_2_3.mgf	ENST00000556323_14_92026566_ntr_100db1	SDAAVDTSSEITTKDLKEKKEVVEEAEN	Ace-SDAAVDTSSEITTK<AcD4*>DLK<AcD4*>EK<AcD4*>K<AcD4*>EVVEEAEN-COOH	Ace-SDAAVDTSSEITTK<AcD4*>DLK<AcD4*>EK<AcD4*>K<AcD4*>EVVEEAEN-COOH	2	29	ENST00000556323_14_92026566_ntr_100db1|ENSG00000259020 ATG NA 0 -1	COFRADIC- chymotrypsin Annelies	48	47	0.01	3290.64	3291.64	ENST00000341369_2_231708674_5UTR_100db1 (13-40),ENST00000341369_2_231708683_5UTR_010db2 (10-37),ENST00000409115_2_231708674_5UTR_100db1 (13-40),ENST00000409115_2_231708683_5UTR_010db2 (10-37),ENST00000409683_2_231708674_5UTR_100db1 (13-40),ENST00000409683_2_231708683_5UTR_010db2 (10-37),ENST00000409683_2_231708707_aTIS_111db1 (2-29),ENST00000468027_2_231708683_ntr_010db2 (10-37),P06454 (2-29),P06…	1098.22	3	FE	F143708.dat	Human_RIBseq_uni_iso_2019_04.fasta	Human_RIBseq_uni_iso	7	Chymotrypsin
F000657_1p_uPAC8_CMB-548_KRGEV_COFRADIC_fr_A6_b_28047_31643_1_3.mgf	ENST00000556323_14_92026566_ntr_100db1	SDAAVDTSSEITTKDLKEKKEVVEEAEN	Ace-SDAAVDTSSEITTK<AcD4*>DLK<AcD4*>EK<AcD4*>K<AcD4*>EVVEEAEN-COOH	Ace-SDAAVDTSSEITTK<AcD4*>DLK<AcD4*>EK<AcD4*>K<AcD4*>EVVEEAEN-COOH	2	29	ENST00000556323_14_92026566_ntr_100db1|ENSG00000259020 ATG NA 0 -1	COFRADIC- chymotrypsin Annelies	50	47	0.01	3290.64	3290.64	ENST00000341369_2_231708674_5UTR_100db1 (13-40),ENST00000341369_2_231708683_5UTR_010db2 (10-37),ENST00000409115_2_231708674_5UTR_100db1 (13-40),ENST00000409115_2_231708683_5UTR_010db2 (10-37),ENST00000409683_2_231708674_5UTR_100db1 (13-40),ENST00000409683_2_231708683_5UTR_010db2 (10-37),ENST00000409683_2_231708707_aTIS_111db1 (2-29),ENST00000468027_2_231708683_ntr_010db2 (10-37),P06454 (2-29),P06…	1097.89	3	FE	F143699.dat	Human_RIBseq_uni_iso_2019_04.fasta	Human_RIBseq_uni_iso	7	Chymotrypsin
F000663_1p_uPAC8_CMB-548_KRGEV_COFRADIC_fr_A8_b_39448_38859_1_3.mgf	ENST00000556323_14_92026566_ntr_100db1	SDAAVDTSSEITTKDLKEKKEVVEEAEN	Ace-SDAAVDTSSEITTK<AcD4*>DLK<AcD4*>EK<AcD4*>K<AcD4*>EVVEEAEN-COOH	Ace-SDAAVDTSSEITTK<AcD4*>DLK<AcD4*>EK<AcD4*>K<AcD4*>EVVEEAEN-COOH	2	29	ENST00000556323_14_92026566_ntr_100db1|ENSG00000259020 ATG NA 0 -1	COFRADIC- chymotrypsin Annelies	79	47	0.01	3290.64	3290.64	ENST00000341369_2_231708674_5UTR_100db1 (13-40),ENST00000341369_2_231708683_5UTR_010db2 (10-37),ENST00000409115_2_231708674_5UTR_100db1 (13-40),ENST00000409115_2_231708683_5UTR_010db2 (10-37),ENST00000409683_2_231708674_5UTR_100db1 (13-40),ENST00000409683_2_231708683_5UTR_010db2 (10-37),ENST00000409683_2_231708707_aTIS_111db1 (2-29),ENST00000468027_2_231708683_ntr_010db2 (10-37),P06454 (2-29),P06…	1097.89	3	FE	F143706.dat	Human_RIBseq_uni_iso_2019_04.fasta	Human_RIBseq_uni_iso	7	Chymotrypsin
F000663_1p_uPAC8_CMB-548_KRGEV_COFRADIC_fr_A8_b_38282_37942_1_3.mgf	ENST00000556323_14_92026566_ntr_100db1	SDAAVDTSSEITTKDLKEKKEVVEEAEN	Ace-SDAAVDTSSEITTK<AcD4*>DLK<AcD4*>EK<AcD4*>K<AcD4*>EVVEEAEN-COOH	Ace-SDAAVDTSSEITTK<AcD4*>DLK<AcD4*>EK<AcD4*>K<AcD4*>EVVEEAEN-COOH	2	29	ENST00000556323_14_92026566_ntr_100db1|ENSG00000259020 ATG NA 0 -1	COFRADIC- chymotrypsin Annelies	97	47	0.01	3290.64	3291.64	ENST00000341369_2_231708674_5UTR_100db1 (13-40),ENST00000341369_2_231708683_5UTR_010db2 (10-37),ENST00000409115_2_231708674_5UTR_100db1 (13-40),ENST00000409115_2_231708683_5UTR_010db2 (10-37),ENST00000409683_2_231708674_5UTR_100db1 (13-40),ENST00000409683_2_231708683_5UTR_010db2 (10-37),ENST00000409683_2_231708707_aTIS_111db1 (2-29),ENST00000468027_2_231708683_ntr_010db2 (10-37),P06454 (2-29),P06…	1098.22	3	FE	F143706.dat	Human_RIBseq_uni_iso_2019_04.fasta	Human_RIBseq_uni_iso	7	Chymotrypsin
F000663_1p_uPAC8_CMB-548_KRGEV_COFRADIC_fr_A8_b_48067_46525_1_3.mgf	ENST00000556323_14_92026566_ntr_100db1	SDAAVDTSSEITTKDLKEKKEVVEEAEN	Ace-SDAAVDTSSEITTK<AcD4*>DLK<AcD4*>EK<AcD4*>K<AcD4*>EVVEEAEN-COOH	Ace-SDAAVDTSSEITTK<AcD4*>DLK<AcD4*>EK<AcD4*>K<AcD4*>EVVEEAEN-COOH	2	29	ENST00000556323_14_92026566_ntr_100db1|ENSG00000259020 ATG NA 0 -1	COFRADIC- chymotrypsin Annelies	58	47	0.01	3290.64	3291.64	ENST00000341369_2_231708674_5UTR_100db1 (13-40),ENST00000341369_2_231708683_5UTR_010db2 (10-37),ENST00000409115_2_231708674_5UTR_100db1 (13-40),ENST00000409115_2_231708683_5UTR_010db2 (10-37),ENST00000409683_2_231708674_5UTR_100db1 (13-40),ENST00000409683_2_231708683_5UTR_010db2 (10-37),ENST00000409683_2_231708707_aTIS_111db1 (2-29),ENST00000468027_2_231708683_ntr_010db2 (10-37),P06454 (2-29),P06…	1098.22	3	FE	F143706.dat	Human_RIBseq_uni_iso_2019_04.fasta	Human_RIBseq_uni_iso	7	Chymotrypsin
F000709_1p_uPAC8_CMB-548_KRGEV_COFRADIC_fr_C4_b_31414_32922_1_3.mgf	ENST00000556323_14_92026566_ntr_100db1	SDAAVDTSSEITTKDLKEKKEVVEEAEN	Ace-SDAAVDTSSEITTK<AcD4*>DLK<AcD4*>EK<AcD4*>K<AcD4*>EVVEEAEN-COOH	Ace-SDAAVDTSSEITTK<AcD4*>DLK<AcD4*>EK<AcD4*>K<AcD4*>EVVEEAEN-COOH	2	29	ENST00000556323_14_92026566_ntr_100db1|ENSG00000259020 ATG NA 0 -1	COFRADIC- chymotrypsin Annelies	54	47	0.01	3290.64	3291.63	ENST00000341369_2_231708674_5UTR_100db1 (13-40),ENST00000341369_2_231708683_5UTR_010db2 (10-37),ENST00000409115_2_231708674_5UTR_100db1 (13-40),ENST00000409115_2_231708683_5UTR_010db2 (10-37),ENST00000409683_2_231708674_5UTR_100db1 (13-40),ENST00000409683_2_231708683_5UTR_010db2 (10-37),ENST00000409683_2_231708707_aTIS_111db1 (2-29),ENST00000468027_2_231708683_ntr_010db2 (10-37),P06454 (2-29),P06…	1098.22	3	FE	F143761.dat	Human_RIBseq_uni_iso_2019_04.fasta	Human_RIBseq_uni_iso	7	Chymotrypsin
F000707_1p_uPAC8_CMB-548_KRGEV_COFRADIC_fr_C3_b_32250_33705_1_3.mgf	ENST00000556323_14_92026566_ntr_100db1	SDAAVDTSSEITTKDLKEKKEVVEEAEN	Ace-SDAAVDTSSEITTK<AcD4*>DLK<AcD4*>EK<AcD4*>K<AcD4*>EVVEEAEN-COOH	Ace-SDAAVDTSSEITTK<AcD4*>DLK<AcD4*>EK<AcD4*>K<AcD4*>EVVEEAEN-COOH	2	29	ENST00000556323_14_92026566_ntr_100db1|ENSG00000259020 ATG NA 0 -1	COFRADIC- chymotrypsin Annelies	51	47	0.01	3290.64	3290.64	ENST00000341369_2_231708674_5UTR_100db1 (13-40),ENST00000341369_2_231708683_5UTR_010db2 (10-37),ENST00000409115_2_231708674_5UTR_100db1 (13-40),ENST00000409115_2_231708683_5UTR_010db2 (10-37),ENST00000409683_2_231708674_5UTR_100db1 (13-40),ENST00000409683_2_231708683_5UTR_010db2 (10-37),ENST00000409683_2_231708707_aTIS_111db1 (2-29),ENST00000468027_2_231708683_ntr_010db2 (10-37),P06454 (2-29),P06…	1097.89	3	FE	F143758.dat	Human_RIBseq_uni_iso_2019_04.fasta	Human_RIBseq_uni_iso	7	Chymotrypsin
F000725_1p_uPAC8_CMB-548_KRGEV_COFRADIC_fr_C11_b_21466_27824_1_3.mgf	ENST00000556323_14_92026566_ntr_100db1	SDAAVDTSSEITTKDLKEKKEVVEEAEN	Ace-SDAAVDTSSEITTK<AcD4*>DLK<AcD4*>EK<AcD4*>K<AcD4*>EVVEEAEN-COOH	Ace-SDAAVDTSSEITTK<AcD4*>DLK<AcD4*>EK<AcD4*>K<AcD4*>EVVEEAEN-COOH	2	29	ENST00000556323_14_92026566_ntr_100db1|ENSG00000259020 ATG NA 0 -1	COFRADIC- chymotrypsin Annelies	70	47	0.01	3290.64	3290.64	ENST00000341369_2_231708674_5UTR_100db1 (13-40),ENST00000341369_2_231708683_5UTR_010db2 (10-37),ENST00000409115_2_231708674_5UTR_100db1 (13-40),ENST00000409115_2_231708683_5UTR_010db2 (10-37),ENST00000409683_2_231708674_5UTR_100db1 (13-40),ENST00000409683_2_231708683_5UTR_010db2 (10-37),ENST00000409683_2_231708707_aTIS_111db1 (2-29),ENST00000468027_2_231708683_ntr_010db2 (10-37),P06454 (2-29),P06…	1097.89	3	FE	F143784.dat	Human_RIBseq_uni_iso_2019_04.fasta	Human_RIBseq_uni_iso	7	Chymotrypsin
F000713_1p_uPAC8_CMB-548_KRGEV_COFRADIC_fr_C6_b_30563_32708_1_3.mgf	ENST00000556323_14_92026566_ntr_100db1	SDAAVDTSSEITTKDLKEKKEVVEEAEN	Ace-SDAAVDTSSEITTK<AcD4*>DLK<AcD4*>EK<AcD4*>K<AcD4*>EVVEEAEN-COOH	Ace-SDAAVDTSSEITTK<AcD4*>DLK<AcD4*>EK<AcD4*>K<AcD4*>EVVEEAEN-COOH	2	29	ENST00000556323_14_92026566_ntr_100db1|ENSG00000259020 ATG NA 0 -1	COFRADIC- chymotrypsin Annelies	47	47	0.01	3290.64	3291.64	ENST00000341369_2_231708674_5UTR_100db1 (13-40),ENST00000341369_2_231708683_5UTR_010db2 (10-37),ENST00000409115_2_231708674_5UTR_100db1 (13-40),ENST00000409115_2_231708683_5UTR_010db2 (10-37),ENST00000409683_2_231708674_5UTR_100db1 (13-40),ENST00000409683_2_231708683_5UTR_010db2 (10-37),ENST00000409683_2_231708707_aTIS_111db1 (2-29),ENST00000468027_2_231708683_ntr_010db2 (10-37),P06454 (2-29),P06…	1098.22	3	FE	F143770.dat	Human_RIBseq_uni_iso_2019_04.fasta	Human_RIBseq_uni_iso	7	Chymotrypsin
F000707_1p_uPAC8_CMB-548_KRGEV_COFRADIC_fr_C3_b_33872_34862_1_3.mgf	ENST00000556323_14_92026566_ntr_100db1	SDAAVDTSSEITTKDLKEKKEVVEEAEN	Ace-SDAAVDTSSEITTK<AcD4*>DLK<AcD4*>EK<AcD4*>K<AcD4*>EVVEEAEN-COOH	Ace-SDAAVDTSSEITTK<AcD4*>DLK<AcD4*>EK<AcD4*>K<AcD4*>EVVEEAEN-COOH	2	29	ENST00000556323_14_92026566_ntr_100db1|ENSG00000259020 ATG NA 0 -1	COFRADIC- chymotrypsin Annelies	70	47	0.01	3290.64	3290.64	ENST00000341369_2_231708674_5UTR_100db1 (13-40),ENST00000341369_2_231708683_5UTR_010db2 (10-37),ENST00000409115_2_231708674_5UTR_100db1 (13-40),ENST00000409115_2_231708683_5UTR_010db2 (10-37),ENST00000409683_2_231708674_5UTR_100db1 (13-40),ENST00000409683_2_231708683_5UTR_010db2 (10-37),ENST00000409683_2_231708707_aTIS_111db1 (2-29),ENST00000468027_2_231708683_ntr_010db2 (10-37),P06454 (2-29),P06…	1097.89	3	FE	F143758.dat	Human_RIBseq_uni_iso_2019_04.fasta	Human_RIBseq_uni_iso	7	Chymotrypsin
F000717_1p_uPAC8_CMB-548_KRGEV_COFRADIC_fr_C7_b_36147_35472_1_3.mgf	ENST00000556323_14_92026566_ntr_100db1	SDAAVDTSSEITTKDLKEKKEVVEEAEN	Ace-SDAAVDTSSEITTK<AcD4*>DLK<AcD4*>EK<AcD4*>K<AcD4*>EVVEEAEN-COOH	Ace-SDAAVDTSSEITTK<AcD4*>DLK<AcD4*>EK<AcD4*>K<AcD4*>EVVEEAEN-COOH	2	29	ENST00000556323_14_92026566_ntr_100db1|ENSG00000259020 ATG NA 0 -1	COFRADIC- chymotrypsin Annelies	48	47	0.01	3290.64	3291.65	ENST00000341369_2_231708674_5UTR_100db1 (13-40),ENST00000341369_2_231708683_5UTR_010db2 (10-37),ENST00000409115_2_231708674_5UTR_100db1 (13-40),ENST00000409115_2_231708683_5UTR_010db2 (10-37),ENST00000409683_2_231708674_5UTR_100db1 (13-40),ENST00000409683_2_231708683_5UTR_010db2 (10-37),ENST00000409683_2_231708707_aTIS_111db1 (2-29),ENST00000468027_2_231708683_ntr_010db2 (10-37),P06454 (2-29),P06…	1098.22	3	FE	F143773.dat	Human_RIBseq_uni_iso_2019_04.fasta	Human_RIBseq_uni_iso	7	Chymotrypsin
F000705_1p_uPAC8_CMB-548_KRGEV_COFRADIC_fr_C2_b_33074_34440_1_3.mgf	ENST00000556323_14_92026566_ntr_100db1	SDAAVDTSSEITTKDLKEKKEVVEEAEN	Ace-SDAAVDTSSEITTK<AcD4*>DLK<AcD4*>EK<AcD4*>K<AcD4*>EVVEEAEN-COOH	Ace-SDAAVDTSSEITTK<AcD4*>DLK<AcD4*>EK<AcD4*>K<AcD4*>EVVEEAEN-COOH	2	29	ENST00000556323_14_92026566_ntr_100db1|ENSG00000259020 ATG NA 0 -1	COFRADIC- chymotrypsin Annelies	51	47	0.01	3290.64	3290.64	ENST00000341369_2_231708674_5UTR_100db1 (13-40),ENST00000341369_2_231708683_5UTR_010db2 (10-37),ENST00000409115_2_231708674_5UTR_100db1 (13-40),ENST00000409115_2_231708683_5UTR_010db2 (10-37),ENST00000409683_2_231708674_5UTR_100db1 (13-40),ENST00000409683_2_231708683_5UTR_010db2 (10-37),ENST00000409683_2_231708707_aTIS_111db1 (2-29),ENST00000468027_2_231708683_ntr_010db2 (10-37),P06454 (2-29),P06…	1097.89	3	FE	F143756.dat	Human_RIBseq_uni_iso_2019_04.fasta	Human_RIBseq_uni_iso	7	Chymotrypsin
F000655_1p_uPAC8_CMB-548_KRGEV_COFRADIC_fr_A5_b_28526_31502_1_3.mgf	ENST00000556323_14_92026566_ntr_100db1	SDAAVDTSSEITTKDLKEKKEVVEEAENG	Ace-SDAAVDTSSEITTK<AcD4*>DLK<AcD4*>EK<AcD4*>K<AcD4*>EVVEEAENG-COOH	Ace-SDAAVDTSSEITTK<AcD4*>DLK<AcD4*>EK<AcD4*>K<AcD4*>EVVEEAENG-COOH	2	30	ENST00000556323_14_92026566_ntr_100db1|ENSG00000259020 ATG NA 0 -1	COFRADIC- chymotrypsin Annelies	48	47	0.01	3347.66	3347.66	ENST00000341369_2_231708674_5UTR_100db1 (13-41),ENST00000341369_2_231708683_5UTR_010db2 (10-38),ENST00000409115_2_231708674_5UTR_100db1 (13-41),ENST00000409115_2_231708683_5UTR_010db2 (10-38),ENST00000409683_2_231708674_5UTR_100db1 (13-41),ENST00000409683_2_231708683_5UTR_010db2 (10-38),ENST00000409683_2_231708707_aTIS_111db1 (2-30),ENST00000468027_2_231708683_ntr_010db2 (10-38),P06454 (2-30),P06…	1116.89	3	FE	F143696.dat	Human_RIBseq_uni_iso_2019_04.fasta	Human_RIBseq_uni_iso	7	Chymotrypsin
F000705_1p_uPAC8_CMB-548_KRGEV_COFRADIC_fr_C2_b_34219_35350_1_3.mgf	ENST00000556323_14_92026566_ntr_100db1	SDAAVDTSSEITTKDLKEKKEVVEEAENGR	Ace-SDAAVDTSSEITTK<AcD4*>DLK<AcD4*>EK<AcD4*>K<AcD4*>EVVEEAENGR-COOH	Ace-SDAAVDTSSEITTK<AcD4*>DLK<AcD4*>EK<AcD4*>K<AcD4*>EVVEEAENGR-COOH	2	31	ENST00000556323_14_92026566_ntr_100db1|ENSG00000259020 ATG NA 0 -1	COFRADIC- chymotrypsin Annelies	55	46	0.01	3503.76	3504.74	ENST00000341369_2_231708674_5UTR_100db1 (13-42),ENST00000341369_2_231708683_5UTR_010db2 (10-39),ENST00000409115_2_231708674_5UTR_100db1 (13-42),ENST00000409115_2_231708683_5UTR_010db2 (10-39),ENST00000409683_2_231708674_5UTR_100db1 (13-42),ENST00000409683_2_231708683_5UTR_010db2 (10-39),ENST00000409683_2_231708707_aTIS_111db1 (2-31),ENST00000468027_2_231708683_ntr_010db2 (10-39),P06454 (2-31),P06…	1169.25	3	FE	F143756.dat	Human_RIBseq_uni_iso_2019_04.fasta	Human_RIBseq_uni_iso	7	Chymotrypsin
F000719_1p_uPAC8_CMB-548_KRGEV_COFRADIC_fr_C8_b_35295_35354_1_3.mgf	ENST00000556323_14_92026566_ntr_100db1	SDAAVDTSSEITTKDLKEKKEVVEEAENGR	Ace-SDAAVDTSSEITTK<AcD4*>DLK<AcD4*>EK<AcD4*>K<AcD4*>EVVEEAENGR-COOH	Ace-SDAAVDTSSEITTK<AcD4*>DLK<AcD4*>EK<AcD4*>K<AcD4*>EVVEEAENGR-COOH	2	31	ENST00000556323_14_92026566_ntr_100db1|ENSG00000259020 ATG NA 0 -1	COFRADIC- chymotrypsin Annelies	62	46	0.01	3503.76	3504.77	ENST00000341369_2_231708674_5UTR_100db1 (13-42),ENST00000341369_2_231708683_5UTR_010db2 (10-39),ENST00000409115_2_231708674_5UTR_100db1 (13-42),ENST00000409115_2_231708683_5UTR_010db2 (10-39),ENST00000409683_2_231708674_5UTR_100db1 (13-42),ENST00000409683_2_231708683_5UTR_010db2 (10-39),ENST00000409683_2_231708707_aTIS_111db1 (2-31),ENST00000468027_2_231708683_ntr_010db2 (10-39),P06454 (2-31),P06…	1169.26	3	FE	F143776.dat	Human_RIBseq_uni_iso_2019_04.fasta	Human_RIBseq_uni_iso	7	Chymotrypsin
F000713_1p_uPAC8_CMB-548_KRGEV_COFRADIC_fr_C6_b_32353_34187_1_3.mgf	ENST00000556323_14_92026566_ntr_100db1	SDAAVDTSSEITTKDLKEKKEVVEEAENGR	Ace-SDAAVDTSSEITTK<AcD4*>DLK<AcD4*>EK<AcD4*>K<AcD4*>EVVEEAENGR-COOH	Ace-SDAAVDTSSEITTK<AcD4*>DLK<AcD4*>EK<AcD4*>K<AcD4*>EVVEEAENGR-COOH	2	31	ENST00000556323_14_92026566_ntr_100db1|ENSG00000259020 ATG NA 0 -1	COFRADIC- chymotrypsin Annelies	101	46	0.01	3503.76	3503.76	ENST00000341369_2_231708674_5UTR_100db1 (13-42),ENST00000341369_2_231708683_5UTR_010db2 (10-39),ENST00000409115_2_231708674_5UTR_100db1 (13-42),ENST00000409115_2_231708683_5UTR_010db2 (10-39),ENST00000409683_2_231708674_5UTR_100db1 (13-42),ENST00000409683_2_231708683_5UTR_010db2 (10-39),ENST00000409683_2_231708707_aTIS_111db1 (2-31),ENST00000468027_2_231708683_ntr_010db2 (10-39),P06454 (2-31),P06…	1168.93	3	FE	F143770.dat	Human_RIBseq_uni_iso_2019_04.fasta	Human_RIBseq_uni_iso	7	Chymotrypsin
F000707_1p_uPAC8_CMB-548_KRGEV_COFRADIC_fr_C3_b_34022_34977_1_3.mgf	ENST00000556323_14_92026566_ntr_100db1	SDAAVDTSSEITTKDLKEKKEVVEEAENGR	Ace-SDAAVDTSSEITTK<AcD4*>DLK<AcD4*>EK<AcD4*>K<AcD4*>EVVEEAENGR-COOH	Ace-SDAAVDTSSEITTK<AcD4*>DLK<AcD4*>EK<AcD4*>K<AcD4*>EVVEEAENGR-COOH	2	31	ENST00000556323_14_92026566_ntr_100db1|ENSG00000259020 ATG NA 0 -1	COFRADIC- chymotrypsin Annelies	75	46	0.01	3503.76	3503.76	ENST00000341369_2_231708674_5UTR_100db1 (13-42),ENST00000341369_2_231708683_5UTR_010db2 (10-39),ENST00000409115_2_231708674_5UTR_100db1 (13-42),ENST00000409115_2_231708683_5UTR_010db2 (10-39),ENST00000409683_2_231708674_5UTR_100db1 (13-42),ENST00000409683_2_231708683_5UTR_010db2 (10-39),ENST00000409683_2_231708707_aTIS_111db1 (2-31),ENST00000468027_2_231708683_ntr_010db2 (10-39),P06454 (2-31),P06…	1168.93	3	FE	F143758.dat	Human_RIBseq_uni_iso_2019_04.fasta	Human_RIBseq_uni_iso	7	Chymotrypsin
F000709_1p_uPAC8_CMB-548_KRGEV_COFRADIC_fr_C4_b_33108_34228_1_3.mgf	ENST00000556323_14_92026566_ntr_100db1	SDAAVDTSSEITTKDLKEKKEVVEEAENGR	Ace-SDAAVDTSSEITTK<AcD4*>DLK<AcD4*>EK<AcD4*>K<AcD4*>EVVEEAENGR-COOH	Ace-SDAAVDTSSEITTK<AcD4*>DLK<AcD4*>EK<AcD4*>K<AcD4*>EVVEEAENGR-COOH	2	31	ENST00000556323_14_92026566_ntr_100db1|ENSG00000259020 ATG NA 0 -1	COFRADIC- chymotrypsin Annelies	80	46	0.01	3503.76	3504.76	ENST00000341369_2_231708674_5UTR_100db1 (13-42),ENST00000341369_2_231708683_5UTR_010db2 (10-39),ENST00000409115_2_231708674_5UTR_100db1 (13-42),ENST00000409115_2_231708683_5UTR_010db2 (10-39),ENST00000409683_2_231708674_5UTR_100db1 (13-42),ENST00000409683_2_231708683_5UTR_010db2 (10-39),ENST00000409683_2_231708707_aTIS_111db1 (2-31),ENST00000468027_2_231708683_ntr_010db2 (10-39),P06454 (2-31),P06…	1169.26	3	FE	F143761.dat	Human_RIBseq_uni_iso_2019_04.fasta	Human_RIBseq_uni_iso	7	Chymotrypsin
F000661_1p_uPAC8_CMB-548_KRGEV_COFRADIC_fr_A7_b_37797_36692_1_3.mgf	ENST00000556323_14_92026566_ntr_100db1	SDAAVDTSSEITTKDLKEKKEVVEEAENGRD	Ace-SDAAVDTSSEITTK<AcD4*>DLK<AcD4*>EK<AcD4*>K<AcD4*>EVVEEAENGRD-COOH	Ace-SDAAVDTSSEITTK<AcD4*>DLK<AcD4*>EK<AcD4*>K<AcD4*>EVVEEAENGRD-COOH	2	32	ENST00000556323_14_92026566_ntr_100db1|ENSG00000259020 ATG NA 0 -1	COFRADIC- chymotrypsin Annelies	56	45	0.01	3618.78	3619.77	ENST00000341369_2_231708674_5UTR_100db1 (13-43),ENST00000341369_2_231708683_5UTR_010db2 (10-40),ENST00000409115_2_231708674_5UTR_100db1 (13-43),ENST00000409115_2_231708683_5UTR_010db2 (10-40),ENST00000409683_2_231708674_5UTR_100db1 (13-43),ENST00000409683_2_231708683_5UTR_010db2 (10-40),ENST00000409683_2_231708707_aTIS_111db1 (2-32),ENST00000468027_2_231708683_ntr_010db2 (10-40),P06454 (2-32),P06…	1207.6	3	FE	F143702.dat	Human_RIBseq_uni_iso_2019_04.fasta	Human_RIBseq_uni_iso	7	Chymotrypsin
F000707_1p_uPAC8_CMB-548_KRGEV_COFRADIC_fr_C3_b_32365_33792_1_3.mgf	ENST00000556323_14_92026566_ntr_100db1	SDAAVDTSSEITTKDLKEKKEVVEEAENGRD	Ace-SDAAVDTSSEITTK<AcD4*>DLK<AcD4*>EK<AcD4*>K<AcD4*>EVVEEAENGRD-COOH	Ace-SDAAVDTSSEITTK<AcD4*>DLK<AcD4*>EK<AcD4*>K<AcD4*>EVVEEAENGRD-COOH	2	32	ENST00000556323_14_92026566_ntr_100db1|ENSG00000259020 ATG NA 0 -1	COFRADIC- chymotrypsin Annelies	58	45	0.01	3618.78	3618.79	ENST00000341369_2_231708674_5UTR_100db1 (13-43),ENST00000341369_2_231708683_5UTR_010db2 (10-40),ENST00000409115_2_231708674_5UTR_100db1 (13-43),ENST00000409115_2_231708683_5UTR_010db2 (10-40),ENST00000409683_2_231708674_5UTR_100db1 (13-43),ENST00000409683_2_231708683_5UTR_010db2 (10-40),ENST00000409683_2_231708707_aTIS_111db1 (2-32),ENST00000468027_2_231708683_ntr_010db2 (10-40),P06454 (2-32),P06…	1207.27	3	FE	F143758.dat	Human_RIBseq_uni_iso_2019_04.fasta	Human_RIBseq_uni_iso	7	Chymotrypsin
F000717_1p_uPAC8_CMB-548_KRGEV_COFRADIC_fr_C7_b_37607_36565.36579_2_3.mgf	ENST00000556323_14_92026566_ntr_100db1	SDAAVDTSSEITTKDLKEKKEVVEEAENGRD	Ace-SDAAVDTSSEITTK<AcD4*>DLK<AcD4*>EK<AcD4*>K<AcD4*>EVVEEAENGRD-COOH	Ace-SDAAVDTSSEITTK<AcD4*>DLK<AcD4*>EK<AcD4*>K<AcD4*>EVVEEAENGRD-COOH	2	32	ENST00000556323_14_92026566_ntr_100db1|ENSG00000259020 ATG NA 0 -1	COFRADIC- chymotrypsin Annelies	67	45	0.01	3618.78	3619.79	ENST00000341369_2_231708674_5UTR_100db1 (13-43),ENST00000341369_2_231708683_5UTR_010db2 (10-40),ENST00000409115_2_231708674_5UTR_100db1 (13-43),ENST00000409115_2_231708683_5UTR_010db2 (10-40),ENST00000409683_2_231708674_5UTR_100db1 (13-43),ENST00000409683_2_231708683_5UTR_010db2 (10-40),ENST00000409683_2_231708707_aTIS_111db1 (2-32),ENST00000468027_2_231708683_ntr_010db2 (10-40),P06454 (2-32),P06…	1207.6	3	FE	F143773.dat	Human_RIBseq_uni_iso_2019_04.fasta	Human_RIBseq_uni_iso	7	Chymotrypsin
F000707_1p_uPAC8_CMB-548_KRGEV_COFRADIC_fr_C3_b_32336_33766_1_3.mgf	ENST00000556323_14_92026566_ntr_100db1	SDAAVDTSSEITTKDLKEKKEVVEEAENGRD	Ace-SDAAVDTSSEITTK<AcD4*>DLK<AcD4*>EK<AcD4*>K<AcD4*>EVVEEAENGRD-COOH	Ace-SDAAVDTSSEITTK<AcD4*>DLK<AcD4*>EK<AcD4*>K<AcD4*>EVVEEAENGRD-COOH	2	32	ENST00000556323_14_92026566_ntr_100db1|ENSG00000259020 ATG NA 0 -1	COFRADIC- chymotrypsin Annelies	50	45	0.01	3618.78	3619.79	ENST00000341369_2_231708674_5UTR_100db1 (13-43),ENST00000341369_2_231708683_5UTR_010db2 (10-40),ENST00000409115_2_231708674_5UTR_100db1 (13-43),ENST00000409115_2_231708683_5UTR_010db2 (10-40),ENST00000409683_2_231708674_5UTR_100db1 (13-43),ENST00000409683_2_231708683_5UTR_010db2 (10-40),ENST00000409683_2_231708707_aTIS_111db1 (2-32),ENST00000468027_2_231708683_ntr_010db2 (10-40),P06454 (2-32),P06…	1207.6	3	FE	F143758.dat	Human_RIBseq_uni_iso_2019_04.fasta	Human_RIBseq_uni_iso	7	Chymotrypsin
F000709_1p_uPAC8_CMB-548_KRGEV_COFRADIC_fr_C4_b_33597_34668_1_3.mgf	ENST00000556323_14_92026566_ntr_100db1	SDAAVDTSSEITTKDLKEKKEVVEEAENGRD	Ace-SDAAVDTSSEITTK<AcD4*>DLK<AcD4*>EK<AcD4*>K<AcD4*>EVVEEAENGRD-COOH	Ace-SDAAVDTSSEITTK<AcD4*>DLK<AcD4*>EK<AcD4*>K<AcD4*>EVVEEAENGRD-COOH	2	32	ENST00000556323_14_92026566_ntr_100db1|ENSG00000259020 ATG NA 0 -1	COFRADIC- chymotrypsin Annelies	67	45	0.01	3618.78	3619.79	ENST00000341369_2_231708674_5UTR_100db1 (13-43),ENST00000341369_2_231708683_5UTR_010db2 (10-40),ENST00000409115_2_231708674_5UTR_100db1 (13-43),ENST00000409115_2_231708683_5UTR_010db2 (10-40),ENST00000409683_2_231708674_5UTR_100db1 (13-43),ENST00000409683_2_231708683_5UTR_010db2 (10-40),ENST00000409683_2_231708707_aTIS_111db1 (2-32),ENST00000468027_2_231708683_ntr_010db2 (10-40),P06454 (2-32),P06…	1207.6	3	FE	F143761.dat	Human_RIBseq_uni_iso_2019_04.fasta	Human_RIBseq_uni_iso	7	Chymotrypsin
F000709_1p_uPAC8_CMB-548_KRGEV_COFRADIC_fr_C4_b_32490_33740_1_3.mgf	ENST00000556323_14_92026566_ntr_100db1	SDAAVDTSSEITTKDLKEKKEVVEEAENGRD	Ace-SDAAVDTSSEITTK<AcD4*>DLK<AcD4*>EK<AcD4*>K<AcD4*>EVVEEAENGRD-COOH	Ace-SDAAVDTSSEITTK<AcD4*>DLK<AcD4*>EK<AcD4*>K<AcD4*>EVVEEAENGRD-COOH	2	32	ENST00000556323_14_92026566_ntr_100db1|ENSG00000259020 ATG NA 0 -1	COFRADIC- chymotrypsin Annelies	73	45	0.01	3618.78	3619.79	ENST00000341369_2_231708674_5UTR_100db1 (13-43),ENST00000341369_2_231708683_5UTR_010db2 (10-40),ENST00000409115_2_231708674_5UTR_100db1 (13-43),ENST00000409115_2_231708683_5UTR_010db2 (10-40),ENST00000409683_2_231708674_5UTR_100db1 (13-43),ENST00000409683_2_231708683_5UTR_010db2 (10-40),ENST00000409683_2_231708707_aTIS_111db1 (2-32),ENST00000468027_2_231708683_ntr_010db2 (10-40),P06454 (2-32),P06…	1207.6	3	FE	F143761.dat	Human_RIBseq_uni_iso_2019_04.fasta	Human_RIBseq_uni_iso	7	Chymotrypsin
F000709_1p_uPAC8_CMB-548_KRGEV_COFRADIC_fr_C4_b_32427_33691_1_3.mgf	ENST00000556323_14_92026566_ntr_100db1	SDAAVDTSSEITTKDLKEKKEVVEEAENGRD	Ace-SDAAVDTSSEITTK<AcD4*>DLK<AcD4*>EK<AcD4*>K<AcD4*>EVVEEAENGRD-COOH	Ace-SDAAVDTSSEITTK<AcD4*>DLK<AcD4*>EK<AcD4*>K<AcD4*>EVVEEAENGRD-COOH	2	32	ENST00000556323_14_92026566_ntr_100db1|ENSG00000259020 ATG NA 0 -1	COFRADIC- chymotrypsin Annelies	47	45	0.01	3618.78	3619.79	ENST00000341369_2_231708674_5UTR_100db1 (13-43),ENST00000341369_2_231708683_5UTR_010db2 (10-40),ENST00000409115_2_231708674_5UTR_100db1 (13-43),ENST00000409115_2_231708683_5UTR_010db2 (10-40),ENST00000409683_2_231708674_5UTR_100db1 (13-43),ENST00000409683_2_231708683_5UTR_010db2 (10-40),ENST00000409683_2_231708707_aTIS_111db1 (2-32),ENST00000468027_2_231708683_ntr_010db2 (10-40),P06454 (2-32),P06…	1207.61	3	FE	F143761.dat	Human_RIBseq_uni_iso_2019_04.fasta	Human_RIBseq_uni_iso	7	Chymotrypsin
F000713_1p_uPAC8_CMB-548_KRGEV_COFRADIC_fr_C6_b_31658_33629_1_3.mgf	ENST00000556323_14_92026566_ntr_100db1	SDAAVDTSSEITTKDLKEKKEVVEEAENGRD	Ace-SDAAVDTSSEITTK<AcD4*>DLK<AcD4*>EK<AcD4*>K<AcD4*>EVVEEAENGRD-COOH	Ace-SDAAVDTSSEITTK<AcD4*>DLK<AcD4*>EK<AcD4*>K<AcD4*>EVVEEAENGRD-COOH	2	32	ENST00000556323_14_92026566_ntr_100db1|ENSG00000259020 ATG NA 0 -1	COFRADIC- chymotrypsin Annelies	58	45	0.01	3618.78	3618.79	ENST00000341369_2_231708674_5UTR_100db1 (13-43),ENST00000341369_2_231708683_5UTR_010db2 (10-40),ENST00000409115_2_231708674_5UTR_100db1 (13-43),ENST00000409115_2_231708683_5UTR_010db2 (10-40),ENST00000409683_2_231708674_5UTR_100db1 (13-43),ENST00000409683_2_231708683_5UTR_010db2 (10-40),ENST00000409683_2_231708707_aTIS_111db1 (2-32),ENST00000468027_2_231708683_ntr_010db2 (10-40),P06454 (2-32),P06…	1207.27	3	FE	F143770.dat	Human_RIBseq_uni_iso_2019_04.fasta	Human_RIBseq_uni_iso	7	Chymotrypsin
F000713_1p_uPAC8_CMB-548_KRGEV_COFRADIC_fr_C6_b_31646_33620_1_3.mgf	ENST00000556323_14_92026566_ntr_100db1	SDAAVDTSSEITTKDLKEKKEVVEEAENGRD	Ace-SDAAVDTSSEITTK<AcD4*>DLK<AcD4*>EK<AcD4*>K<AcD4*>EVVEEAENGRD-COOH	Ace-SDAAVDTSSEITTK<AcD4*>DLK<AcD4*>EK<AcD4*>K<AcD4*>EVVEEAENGRD-COOH	2	32	ENST00000556323_14_92026566_ntr_100db1|ENSG00000259020 ATG NA 0 -1	COFRADIC- chymotrypsin Annelies	76	45	0.01	3618.78	3619.79	ENST00000341369_2_231708674_5UTR_100db1 (13-43),ENST00000341369_2_231708683_5UTR_010db2 (10-40),ENST00000409115_2_231708674_5UTR_100db1 (13-43),ENST00000409115_2_231708683_5UTR_010db2 (10-40),ENST00000409683_2_231708674_5UTR_100db1 (13-43),ENST00000409683_2_231708683_5UTR_010db2 (10-40),ENST00000409683_2_231708707_aTIS_111db1 (2-32),ENST00000468027_2_231708683_ntr_010db2 (10-40),P06454 (2-32),P06…	1207.61	3	FE	F143770.dat	Human_RIBseq_uni_iso_2019_04.fasta	Human_RIBseq_uni_iso	7	Chymotrypsin
F000707_1p_uPAC8_CMB-548_KRGEV_COFRADIC_fr_C3_b_34353_35230_1_3.mgf	ENST00000556323_14_92026566_ntr_100db1	SDAAVDTSSEITTKDLKEKKEVVEEAENGRD	Ace-SDAAVDTSSEITTK<AcD4*>DLK<AcD4*>EK<AcD4*>K<AcD4*>EVVEEAENGRD-COOH	Ace-SDAAVDTSSEITTK<AcD4*>DLK<AcD4*>EK<AcD4*>K<AcD4*>EVVEEAENGRD-COOH	2	32	ENST00000556323_14_92026566_ntr_100db1|ENSG00000259020 ATG NA 0 -1	COFRADIC- chymotrypsin Annelies	88	45	0.01	3618.78	3618.78	ENST00000341369_2_231708674_5UTR_100db1 (13-43),ENST00000341369_2_231708683_5UTR_010db2 (10-40),ENST00000409115_2_231708674_5UTR_100db1 (13-43),ENST00000409115_2_231708683_5UTR_010db2 (10-40),ENST00000409683_2_231708674_5UTR_100db1 (13-43),ENST00000409683_2_231708683_5UTR_010db2 (10-40),ENST00000409683_2_231708707_aTIS_111db1 (2-32),ENST00000468027_2_231708683_ntr_010db2 (10-40),P06454 (2-32),P06…	1207.27	3	FE	F143758.dat	Human_RIBseq_uni_iso_2019_04.fasta	Human_RIBseq_uni_iso	7	Chymotrypsin
F000707_1p_uPAC8_CMB-548_KRGEV_COFRADIC_fr_C3_b_33494_34604_1_3.mgf	ENST00000556323_14_92026566_ntr_100db1	SDAAVDTSSEITTKDLKEKKEVVEEAENGRDA	Ace-SDAAVDTSSEITTK<AcD4*>DLK<AcD4*>EK<AcD4*>K<AcD4*>EVVEEAENGRDA-COOH	Ace-SDAAVDTSSEITTK<AcD4*>DLK<AcD4*>EK<AcD4*>K<AcD4*>EVVEEAENGRDA-COOH	2	33	ENST00000556323_14_92026566_ntr_100db1|ENSG00000259020 ATG NA 0 -1	COFRADIC- chymotrypsin Annelies	65	45	0.01	3689.82	3690.83	ENST00000341369_2_231708674_5UTR_100db1 (13-44),ENST00000341369_2_231708683_5UTR_010db2 (10-41),ENST00000409115_2_231708674_5UTR_100db1 (13-44),ENST00000409115_2_231708683_5UTR_010db2 (10-41),ENST00000409683_2_231708674_5UTR_100db1 (13-44),ENST00000409683_2_231708683_5UTR_010db2 (10-41),ENST00000409683_2_231708707_aTIS_111db1 (2-33),ENST00000468027_2_231708683_ntr_010db2 (10-41),P06454 (2-33),P06…	1231.28	3	FE	F143758.dat	Human_RIBseq_uni_iso_2019_04.fasta	Human_RIBseq_uni_iso	7	Chymotrypsin
F000707_1p_uPAC8_CMB-548_KRGEV_COFRADIC_fr_C3_b_33459_34582_1_3.mgf	ENST00000556323_14_92026566_ntr_100db1	SDAAVDTSSEITTKDLKEKKEVVEEAENGRDA	Ace-SDAAVDTSSEITTK<AcD4*>DLK<AcD4*>EK<AcD4*>K<AcD4*>EVVEEAENGRDA-COOH	Ace-SDAAVDTSSEITTK<AcD4*>DLK<AcD4*>EK<AcD4*>K<AcD4*>EVVEEAENGRDA-COOH	2	33	ENST00000556323_14_92026566_ntr_100db1|ENSG00000259020 ATG NA 0 -1	COFRADIC- chymotrypsin Annelies	57	45	0.01	3689.82	3689.82	ENST00000341369_2_231708674_5UTR_100db1 (13-44),ENST00000341369_2_231708683_5UTR_010db2 (10-41),ENST00000409115_2_231708674_5UTR_100db1 (13-44),ENST00000409115_2_231708683_5UTR_010db2 (10-41),ENST00000409683_2_231708674_5UTR_100db1 (13-44),ENST00000409683_2_231708683_5UTR_010db2 (10-41),ENST00000409683_2_231708707_aTIS_111db1 (2-33),ENST00000468027_2_231708683_ntr_010db2 (10-41),P06454 (2-33),P06…	1230.95	3	FE	F143758.dat	Human_RIBseq_uni_iso_2019_04.fasta	Human_RIBseq_uni_iso	7	Chymotrypsin
F000707_1p_uPAC8_CMB-548_KRGEV_COFRADIC_fr_C3_b_33793_34802_1_3.mgf	ENST00000556323_14_92026566_ntr_100db1	SDAAVDTSSEITTKDLKEKKEVVEEAENGRDAPA	Ace-SDAAVDTSSEITTK<AcD4*>DLK<AcD4*>EK<AcD4*>K<AcD4*>EVVEEAENGRDAPA-COOH	Ace-SDAAVDTSSEITTK<AcD4*>DLK<AcD4*>EK<AcD4*>K<AcD4*>EVVEEAENGRDAPA-COOH	2	35	ENST00000556323_14_92026566_ntr_100db1|ENSG00000259020 ATG NA 0 -1	COFRADIC- chymotrypsin Annelies	45	44	0.01	3857.91	3857.92	ENST00000341369_2_231708674_5UTR_100db1 (13-46),ENST00000341369_2_231708683_5UTR_010db2 (10-43),ENST00000409115_2_231708674_5UTR_100db1 (13-46),ENST00000409115_2_231708683_5UTR_010db2 (10-43),ENST00000409683_2_231708674_5UTR_100db1 (13-46),ENST00000409683_2_231708683_5UTR_010db2 (10-43),ENST00000409683_2_231708707_aTIS_111db1 (2-35),ENST00000468027_2_231708683_ntr_010db2 (10-43),P06454 (2-35),P06…	1286.98	3	FE	F143758.dat	Human_RIBseq_uni_iso_2019_04.fasta	Human_RIBseq_uni_iso	7	Chymotrypsin
F000661_1p_uPAC8_CMB-548_KRGEV_COFRADIC_fr_A7_b_48689_45341_1_3.mgf	ENST00000556323_14_92026566_ntr_100db1	SDAAVDTSSEITTKDLKEKKEVVEEAENGRDAPAD	Ace-SDAAVDTSSEITTK<AcD4*>DLK<AcD4*>EK<AcD4*>K<AcD4*>EVVEEAENGRDAPAD-COOH	Ace-SDAAVDTSSEITTK<AcD4*>DLK<AcD4*>EK<AcD4*>K<AcD4*>EVVEEAENGRDAPAD-COOH	2	36	ENST00000556323_14_92026566_ntr_100db1|ENSG00000259020 ATG NA 0 -1	COFRADIC- chymotrypsin Annelies	52	43	0.01	3972.94	3973.94		1325.65	3	FE	F143702.dat	Human_RIBseq_uni_iso_2019_04.fasta	Human_RIBseq_uni_iso	7	Chymotrypsin
F000661_1p_uPAC8_CMB-548_KRGEV_COFRADIC_fr_A7_b_43178_40825_1_3.mgf	ENST00000556323_14_92026566_ntr_100db1	SDAAVDTSSEITTKDLKEKKEVVEEAENGRDAPAD	Ace-SDAAVDTSSEITTK<AcD4*>DLK<AcD4*>EK<AcD4*>K<AcD4*>EVVEEAENGRDAPAD-COOH	Ace-SDAAVDTSSEITTK<AcD4*>DLK<AcD4*>EK<AcD4*>K<AcD4*>EVVEEAENGRDAPAD-COOH	2	36	ENST00000556323_14_92026566_ntr_100db1|ENSG00000259020 ATG NA 0 -1	COFRADIC- chymotrypsin Annelies	59	43	0.01	3972.94	3972.94		1325.32	3	FE	F143702.dat	Human_RIBseq_uni_iso_2019_04.fasta	Human_RIBseq_uni_iso	7	Chymotrypsin
F000653_1p_uPAC8_CMB-548_KRGEV_COFRADIC_fr_A4_b_27540_30784_1_3.mgf	ENST00000556323_14_92026566_ntr_100db1	SDAAVDTSSEITTKDLKEKKEVVEEAENGRDAPAD	Ace-SDAAVDTSSEITTK<AcD4*>DLK<AcD4*>EK<AcD4*>K<AcD4*>EVVEEAENGRDAPAD-COOH	Ace-SDAAVDTSSEITTK<AcD4*>DLK<AcD4*>EK<AcD4*>K<AcD4*>EVVEEAENGRDAPAD-COOH	2	36	ENST00000556323_14_92026566_ntr_100db1|ENSG00000259020 ATG NA 0 -1	COFRADIC- chymotrypsin Annelies	47	43	0.01	3972.94	3973.94		1325.66	3	FE	F143691.dat	Human_RIBseq_uni_iso_2019_04.fasta	Human_RIBseq_uni_iso	7	Chymotrypsin
F000661_1p_uPAC8_CMB-548_KRGEV_COFRADIC_fr_A7_b_39632_38044_1_3.mgf	ENST00000556323_14_92026566_ntr_100db1	SDAAVDTSSEITTKDLKEKKEVVEEAENGRDAPAD	Ace-SDAAVDTSSEITTK<AcD4*>DLK<AcD4*>EK<AcD4*>K<AcD4*>EVVEEAENGRDAPAD-COOH	Ace-SDAAVDTSSEITTK<AcD4*>DLK<AcD4*>EK<AcD4*>K<AcD4*>EVVEEAENGRDAPAD-COOH	2	36	ENST00000556323_14_92026566_ntr_100db1|ENSG00000259020 ATG NA 0 -1	COFRADIC- chymotrypsin Annelies	61	43	0.01	3972.94	3972.94		1325.32	3	FE	F143702.dat	Human_RIBseq_uni_iso_2019_04.fasta	Human_RIBseq_uni_iso	7	Chymotrypsin
F000661_1p_uPAC8_CMB-548_KRGEV_COFRADIC_fr_A7_b_39159_37700_1_3.mgf	ENST00000556323_14_92026566_ntr_100db1	SDAAVDTSSEITTKDLKEKKEVVEEAENGRDAPAD	Ace-SDAAVDTSSEITTK<AcD4*>DLK<AcD4*>EK<AcD4*>K<AcD4*>EVVEEAENGRDAPAD-COOH	Ace-SDAAVDTSSEITTK<AcD4*>DLK<AcD4*>EK<AcD4*>K<AcD4*>EVVEEAENGRDAPAD-COOH	2	36	ENST00000556323_14_92026566_ntr_100db1|ENSG00000259020 ATG NA 0 -1	COFRADIC- chymotrypsin Annelies	81	44	0.01	3972.94	3973.95		1325.66	3	FE	F143702.dat	Human_RIBseq_uni_iso_2019_04.fasta	Human_RIBseq_uni_iso	7	Chymotrypsin
F000671_1p_uPAC8_CMB-548_KRGEV_COFRADIC_fr_A12_b_18404_26440_1_3.mgf	ENST00000556323_14_92026566_ntr_100db1	SDAAVDTSSEITTKDLKEKKEVVEEAENGRDAPAD	Ace-SDAAVDTSSEITTK<AcD4*>DLK<AcD4*>EK<AcD4*>K<AcD4*>EVVEEAENGRDAPAD-COOH	Ace-SDAAVDTSSEITTK<AcD4*>DLK<AcD4*>EK<AcD4*>K<AcD4*>EVVEEAENGRDAPAD-COOH	2	36	ENST00000556323_14_92026566_ntr_100db1|ENSG00000259020 ATG NA 0 -1	COFRADIC- chymotrypsin Annelies	48	44	0.01	3972.94	3973.96		1325.66	3	FE	F143718.dat	Human_RIBseq_uni_iso_2019_04.fasta	Human_RIBseq_uni_iso	7	Chymotrypsin
F000661_1p_uPAC8_CMB-548_KRGEV_COFRADIC_fr_A7_b_35345_34915_1_3.mgf	ENST00000556323_14_92026566_ntr_100db1	SDAAVDTSSEITTKDLKEKKEVVEEAENGRDAPAD	Ace-SDAAVDTSSEITTK<AcD4*>DLK<AcD4*>EK<AcD4*>K<AcD4*>EVVEEAENGRDAPAD-COOH	Ace-SDAAVDTSSEITTK<AcD4*>DLK<AcD4*>EK<AcD4*>K<AcD4*>EVVEEAENGRDAPAD-COOH	2	36	ENST00000556323_14_92026566_ntr_100db1|ENSG00000259020 ATG NA 0 -1	COFRADIC- chymotrypsin Annelies	70	43	0.01	3972.94	3973.94		1325.66	3	FE	F143702.dat	Human_RIBseq_uni_iso_2019_04.fasta	Human_RIBseq_uni_iso	7	Chymotrypsin
F000665_1p_uPAC8_CMB-548_KRGEV_COFRADIC_fr_A9_b_35146_35456_1_3.mgf	ENST00000556323_14_92026566_ntr_100db1	SDAAVDTSSEITTKDLKEKKEVVEEAENGRDAPAD	Ace-SDAAVDTSSEITTK<AcD4*>DLK<AcD4*>EK<AcD4*>K<AcD4*>EVVEEAENGRDAPAD-COOH	Ace-SDAAVDTSSEITTK<AcD4*>DLK<AcD4*>EK<AcD4*>K<AcD4*>EVVEEAENGRDAPAD-COOH	2	36	ENST00000556323_14_92026566_ntr_100db1|ENSG00000259020 ATG NA 0 -1	COFRADIC- chymotrypsin Annelies	61	44	0.01	3972.94	3973.95		1325.66	3	FE	F143708.dat	Human_RIBseq_uni_iso_2019_04.fasta	Human_RIBseq_uni_iso	7	Chymotrypsin
F000665_1p_uPAC8_CMB-548_KRGEV_COFRADIC_fr_A9_b_36698_36561_1_3.mgf	ENST00000556323_14_92026566_ntr_100db1	SDAAVDTSSEITTKDLKEKKEVVEEAENGRDAPAD	Ace-SDAAVDTSSEITTK<AcD4*>DLK<AcD4*>EK<AcD4*>K<AcD4*>EVVEEAENGRDAPAD-COOH	Ace-SDAAVDTSSEITTK<AcD4*>DLK<AcD4*>EK<AcD4*>K<AcD4*>EVVEEAENGRDAPAD-COOH	2	36	ENST00000556323_14_92026566_ntr_100db1|ENSG00000259020 ATG NA 0 -1	COFRADIC- chymotrypsin Annelies	61	43	0.01	3972.94	3973.95		1325.66	3	FE	F143708.dat	Human_RIBseq_uni_iso_2019_04.fasta	Human_RIBseq_uni_iso	7	Chymotrypsin
F000663_1p_uPAC8_CMB-548_KRGEV_COFRADIC_fr_A8_b_35551_35850_1_3.mgf	ENST00000556323_14_92026566_ntr_100db1	SDAAVDTSSEITTKDLKEKKEVVEEAENGRDAPAD	Ace-SDAAVDTSSEITTK<AcD4*>DLK<AcD4*>EK<AcD4*>K<AcD4*>EVVEEAENGRDAPAD-COOH	Ace-SDAAVDTSSEITTK<AcD4*>DLK<AcD4*>EK<AcD4*>K<AcD4*>EVVEEAENGRDAPAD-COOH	2	36	ENST00000556323_14_92026566_ntr_100db1|ENSG00000259020 ATG NA 0 -1	COFRADIC- chymotrypsin Annelies	55	43	0.01	3972.94	3972.94		1325.32	3	FE	F143706.dat	Human_RIBseq_uni_iso_2019_04.fasta	Human_RIBseq_uni_iso	7	Chymotrypsin
F000665_1p_uPAC8_CMB-548_KRGEV_COFRADIC_fr_A9_b_49574_48918_1_3.mgf	ENST00000556323_14_92026566_ntr_100db1	SDAAVDTSSEITTKDLKEKKEVVEEAENGRDAPAD	Ace-SDAAVDTSSEITTK<AcD4*>DLK<AcD4*>EK<AcD4*>K<AcD4*>EVVEEAENGRDAPAD-COOH	Ace-SDAAVDTSSEITTK<AcD4*>DLK<AcD4*>EK<AcD4*>K<AcD4*>EVVEEAENGRDAPAD-COOH	2	36	ENST00000556323_14_92026566_ntr_100db1|ENSG00000259020 ATG NA 0 -1	COFRADIC- chymotrypsin Annelies	51	43	0.01	3972.94	3972.94		1325.32	3	FE	F143708.dat	Human_RIBseq_uni_iso_2019_04.fasta	Human_RIBseq_uni_iso	7	Chymotrypsin
F000671_1p_uPAC8_CMB-548_KRGEV_COFRADIC_fr_A12_b_17554_25699_1_3.mgf	ENST00000556323_14_92026566_ntr_100db1	SDAAVDTSSEITTKDLKEKKEVVEEAENGRDAPAD	Ace-SDAAVDTSSEITTK<AcD4*>DLK<AcD4*>EK<AcD4*>K<AcD4*>EVVEEAENGRDAPAD-COOH	Ace-SDAAVDTSSEITTK<AcD4*>DLK<AcD4*>EK<AcD4*>K<AcD4*>EVVEEAENGRDAPAD-COOH	2	36	ENST00000556323_14_92026566_ntr_100db1|ENSG00000259020 ATG NA 0 -1	COFRADIC- chymotrypsin Annelies	51	43	0.01	3972.94	3973.95		1325.66	3	FE	F143718.dat	Human_RIBseq_uni_iso_2019_04.fasta	Human_RIBseq_uni_iso	7	Chymotrypsin
F000655_1p_uPAC8_CMB-548_KRGEV_COFRADIC_fr_A5_b_28997_31886_1_3.mgf	ENST00000556323_14_92026566_ntr_100db1	SDAAVDTSSEITTKDLKEKKEVVEEAENGRDAPAD	Ace-SDAAVDTSSEITTK<AcD4*>DLK<AcD4*>EK<AcD4*>K<AcD4*>EVVEEAENGRDAPAD-COOH	Ace-SDAAVDTSSEITTK<AcD4*>DLK<AcD4*>EK<AcD4*>K<AcD4*>EVVEEAENGRDAPAD-COOH	2	36	ENST00000556323_14_92026566_ntr_100db1|ENSG00000259020 ATG NA 0 -1	COFRADIC- chymotrypsin Annelies	72	44	0.01	3972.94	3973.95		1325.66	3	FE	F143696.dat	Human_RIBseq_uni_iso_2019_04.fasta	Human_RIBseq_uni_iso	7	Chymotrypsin
F000661_1p_uPAC8_CMB-548_KRGEV_COFRADIC_fr_A7_b_42066_39926_1_3.mgf	ENST00000556323_14_92026566_ntr_100db1	SDAAVDTSSEITTKDLKEKKEVVEEAENGRDAPAD	Ace-SDAAVDTSSEITTK<AcD4*>DLK<AcD4*>EK<AcD4*>K<AcD4*>EVVEEAENGRDAPAD-COOH	Ace-SDAAVDTSSEITTK<AcD4*>DLK<AcD4*>EK<AcD4*>K<AcD4*>EVVEEAENGRDAPAD-COOH	2	36	ENST00000556323_14_92026566_ntr_100db1|ENSG00000259020 ATG NA 0 -1	COFRADIC- chymotrypsin Annelies	95	43	0.01	3972.94	3972.94		1325.32	3	FE	F143702.dat	Human_RIBseq_uni_iso_2019_04.fasta	Human_RIBseq_uni_iso	7	Chymotrypsin
F000661_1p_uPAC8_CMB-548_KRGEV_COFRADIC_fr_A7_b_43233_40872_1_3.mgf	ENST00000556323_14_92026566_ntr_100db1	SDAAVDTSSEITTKDLKEKKEVVEEAENGRDAPAD	Ace-SDAAVDTSSEITTK<AcD4*>DLK<AcD4*>EK<AcD4*>K<AcD4*>EVVEEAENGRDAPAD-COOH	Ace-SDAAVDTSSEITTK<AcD4*>DLK<AcD4*>EK<AcD4*>K<AcD4*>EVVEEAENGRDAPAD-COOH	2	36	ENST00000556323_14_92026566_ntr_100db1|ENSG00000259020 ATG NA 0 -1	COFRADIC- chymotrypsin Annelies	56	43	0.01	3972.94	3972.94		1325.32	3	FE	F143702.dat	Human_RIBseq_uni_iso_2019_04.fasta	Human_RIBseq_uni_iso	7	Chymotrypsin
F000667_1p_uPAC8_CMB-548_KRGEV_COFRADIC_fr_A10_b_34127_35424_1_3.mgf	ENST00000556323_14_92026566_ntr_100db1	SDAAVDTSSEITTKDLKEKKEVVEEAENGRDAPAD	Ace-SDAAVDTSSEITTK<AcD4*>DLK<AcD4*>EK<AcD4*>K<AcD4*>EVVEEAENGRDAPAD-COOH	Ace-SDAAVDTSSEITTK<AcD4*>DLK<AcD4*>EK<AcD4*>K<AcD4*>EVVEEAENGRDAPAD-COOH	2	36	ENST00000556323_14_92026566_ntr_100db1|ENSG00000259020 ATG NA 0 -1	COFRADIC- chymotrypsin Annelies	71	43	0.01	3972.94	3972.94		1325.32	3	FE	F143712.dat	Human_RIBseq_uni_iso_2019_04.fasta	Human_RIBseq_uni_iso	7	Chymotrypsin
F000661_1p_uPAC8_CMB-548_KRGEV_COFRADIC_fr_A7_b_35156_34788_1_3.mgf	ENST00000556323_14_92026566_ntr_100db1	SDAAVDTSSEITTKDLKEKKEVVEEAENGRDAPAD	Ace-SDAAVDTSSEITTK<AcD4*>DLK<AcD4*>EK<AcD4*>K<AcD4*>EVVEEAENGRDAPAD-COOH	Ace-SDAAVDTSSEITTK<AcD4*>DLK<AcD4*>EK<AcD4*>K<AcD4*>EVVEEAENGRDAPAD-COOH	2	36	ENST00000556323_14_92026566_ntr_100db1|ENSG00000259020 ATG NA 0 -1	COFRADIC- chymotrypsin Annelies	65	43	0.01	3972.94	3972.94		1325.32	3	FE	F143702.dat	Human_RIBseq_uni_iso_2019_04.fasta	Human_RIBseq_uni_iso	7	Chymotrypsin
F000661_1p_uPAC8_CMB-548_KRGEV_COFRADIC_fr_A7_b_36985_36118_1_3.mgf	ENST00000556323_14_92026566_ntr_100db1	SDAAVDTSSEITTKDLKEKKEVVEEAENGRDAPAD	Ace-SDAAVDTSSEITTK<AcD4*>DLK<AcD4*>EK<AcD4*>K<AcD4*>EVVEEAENGRDAPAD-COOH	Ace-SDAAVDTSSEITTK<AcD4*>DLK<AcD4*>EK<AcD4*>K<AcD4*>EVVEEAENGRDAPAD-COOH	2	36	ENST00000556323_14_92026566_ntr_100db1|ENSG00000259020 ATG NA 0 -1	COFRADIC- chymotrypsin Annelies	62	43	0.01	3972.94	3973.94		1325.66	3	FE	F143702.dat	Human_RIBseq_uni_iso_2019_04.fasta	Human_RIBseq_uni_iso	7	Chymotrypsin
F000657_1p_uPAC8_CMB-548_KRGEV_COFRADIC_fr_A6_b_27725_31375_1_3.mgf	ENST00000556323_14_92026566_ntr_100db1	SDAAVDTSSEITTKDLKEKKEVVEEAENGRDAPAD	Ace-SDAAVDTSSEITTK<AcD4*>DLK<AcD4*>EK<AcD4*>K<AcD4*>EVVEEAENGRDAPAD-COOH	Ace-SDAAVDTSSEITTK<AcD4*>DLK<AcD4*>EK<AcD4*>K<AcD4*>EVVEEAENGRDAPAD-COOH	2	36	ENST00000556323_14_92026566_ntr_100db1|ENSG00000259020 ATG NA 0 -1	COFRADIC- chymotrypsin Annelies	49	43	0.01	3972.94	3973.94		1325.66	3	FE	F143699.dat	Human_RIBseq_uni_iso_2019_04.fasta	Human_RIBseq_uni_iso	7	Chymotrypsin
F000663_1p_uPAC8_CMB-548_KRGEV_COFRADIC_fr_A8_b_49972_49171_1_3.mgf	ENST00000556323_14_92026566_ntr_100db1	SDAAVDTSSEITTKDLKEKKEVVEEAENGRDAPAD	Ace-SDAAVDTSSEITTK<AcD4*>DLK<AcD4*>EK<AcD4*>K<AcD4*>EVVEEAENGRDAPAD-COOH	Ace-SDAAVDTSSEITTK<AcD4*>DLK<AcD4*>EK<AcD4*>K<AcD4*>EVVEEAENGRDAPAD-COOH	2	36	ENST00000556323_14_92026566_ntr_100db1|ENSG00000259020 ATG NA 0 -1	COFRADIC- chymotrypsin Annelies	45	44	0.01	3972.94	3972.95		1325.33	3	FE	F143706.dat	Human_RIBseq_uni_iso_2019_04.fasta	Human_RIBseq_uni_iso	7	Chymotrypsin
F000661_1p_uPAC8_CMB-548_KRGEV_COFRADIC_fr_A7_b_41024_39125_1_3.mgf	ENST00000556323_14_92026566_ntr_100db1	SDAAVDTSSEITTKDLKEKKEVVEEAENGRDAPAD	Ace-SDAAVDTSSEITTK<AcD4*>DLK<AcD4*>EK<AcD4*>K<AcD4*>EVVEEAENGRDAPAD-COOH	Ace-SDAAVDTSSEITTK<AcD4*>DLK<AcD4*>EK<AcD4*>K<AcD4*>EVVEEAENGRDAPAD-COOH	2	36	ENST00000556323_14_92026566_ntr_100db1|ENSG00000259020 ATG NA 0 -1	COFRADIC- chymotrypsin Annelies	50	43	0.01	3972.94	3972.94		1325.32	3	FE	F143702.dat	Human_RIBseq_uni_iso_2019_04.fasta	Human_RIBseq_uni_iso	7	Chymotrypsin
F000707_1p_uPAC8_CMB-548_KRGEV_COFRADIC_fr_C3_b_37750_38163_1_3.mgf	ENST00000556323_14_92026566_ntr_100db1	SDAAVDTSSEITTKDLKEKKEVVEEAENGRDAPAD	Ace-SDAAVDTSSEITTK<AcD4*>DLK<AcD4*>EK<AcD4*>K<AcD4*>EVVEEAENGRDAPAD-COOH	Ace-SDAAVDTSSEITTK<AcD4*>DLK<AcD4*>EK<AcD4*>K<AcD4*>EVVEEAENGRDAPAD-COOH	2	36	ENST00000556323_14_92026566_ntr_100db1|ENSG00000259020 ATG NA 0 -1	COFRADIC- chymotrypsin Annelies	51	44	0.01	3972.94	3973.97		1325.66	3	FE	F143758.dat	Human_RIBseq_uni_iso_2019_04.fasta	Human_RIBseq_uni_iso	7	Chymotrypsin
F000707_1p_uPAC8_CMB-548_KRGEV_COFRADIC_fr_C3_b_36921_37432_1_3.mgf	ENST00000556323_14_92026566_ntr_100db1	SDAAVDTSSEITTKDLKEKKEVVEEAENGRDAPAD	Ace-SDAAVDTSSEITTK<AcD4*>DLK<AcD4*>EK<AcD4*>K<AcD4*>EVVEEAENGRDAPAD-COOH	Ace-SDAAVDTSSEITTK<AcD4*>DLK<AcD4*>EK<AcD4*>K<AcD4*>EVVEEAENGRDAPAD-COOH	2	36	ENST00000556323_14_92026566_ntr_100db1|ENSG00000259020 ATG NA 0 -1	COFRADIC- chymotrypsin Annelies	53	44	0.01	3972.94	3973.96		1325.66	3	FE	F143758.dat	Human_RIBseq_uni_iso_2019_04.fasta	Human_RIBseq_uni_iso	7	Chymotrypsin
F000709_1p_uPAC8_CMB-548_KRGEV_COFRADIC_fr_C4_b_34122_35080_1_3.mgf	ENST00000556323_14_92026566_ntr_100db1	SDAAVDTSSEITTKDLKEKKEVVEEAENGRDAPAD	Ace-SDAAVDTSSEITTK<AcD4*>DLK<AcD4*>EK<AcD4*>K<AcD4*>EVVEEAENGRDAPAD-COOH	Ace-SDAAVDTSSEITTK<AcD4*>DLK<AcD4*>EK<AcD4*>K<AcD4*>EVVEEAENGRDAPAD-COOH	2	36	ENST00000556323_14_92026566_ntr_100db1|ENSG00000259020 ATG NA 0 -1	COFRADIC- chymotrypsin Annelies	69	44	0.01	3972.94	3973.96		1325.66	3	FE	F143761.dat	Human_RIBseq_uni_iso_2019_04.fasta	Human_RIBseq_uni_iso	7	Chymotrypsin
F000707_1p_uPAC8_CMB-548_KRGEV_COFRADIC_fr_C3_b_39458_39681_1_3.mgf	ENST00000556323_14_92026566_ntr_100db1	SDAAVDTSSEITTKDLKEKKEVVEEAENGRDAPAD	Ace-SDAAVDTSSEITTK<AcD4*>DLK<AcD4*>EK<AcD4*>K<AcD4*>EVVEEAENGRDAPAD-COOH	Ace-SDAAVDTSSEITTK<AcD4*>DLK<AcD4*>EK<AcD4*>K<AcD4*>EVVEEAENGRDAPAD-COOH	2	36	ENST00000556323_14_92026566_ntr_100db1|ENSG00000259020 ATG NA 0 -1	COFRADIC- chymotrypsin Annelies	57	44	0.01	3972.94	3973.96		1325.66	3	FE	F143758.dat	Human_RIBseq_uni_iso_2019_04.fasta	Human_RIBseq_uni_iso	7	Chymotrypsin
F000707_1p_uPAC8_CMB-548_KRGEV_COFRADIC_fr_C3_b_36590_37142_1_3.mgf	ENST00000556323_14_92026566_ntr_100db1	SDAAVDTSSEITTKDLKEKKEVVEEAENGRDAPAD	Ace-SDAAVDTSSEITTK<AcD4*>DLK<AcD4*>EK<AcD4*>K<AcD4*>EVVEEAENGRDAPAD-COOH	Ace-SDAAVDTSSEITTK<AcD4*>DLK<AcD4*>EK<AcD4*>K<AcD4*>EVVEEAENGRDAPAD-COOH	2	36	ENST00000556323_14_92026566_ntr_100db1|ENSG00000259020 ATG NA 0 -1	COFRADIC- chymotrypsin Annelies	48	44	0.01	3972.94	3973.96		1325.66	3	FE	F143758.dat	Human_RIBseq_uni_iso_2019_04.fasta	Human_RIBseq_uni_iso	7	Chymotrypsin
F000719_1p_uPAC8_CMB-548_KRGEV_COFRADIC_fr_C8_b_34323_34568_1_3.mgf	ENST00000556323_14_92026566_ntr_100db1	SDAAVDTSSEITTKDLKEKKEVVEEAENGRDAPAD	Ace-SDAAVDTSSEITTK<AcD4*>DLK<AcD4*>EK<AcD4*>K<AcD4*>EVVEEAENGRDAPAD-COOH	Ace-SDAAVDTSSEITTK<AcD4*>DLK<AcD4*>EK<AcD4*>K<AcD4*>EVVEEAENGRDAPAD-COOH	2	36	ENST00000556323_14_92026566_ntr_100db1|ENSG00000259020 ATG NA 0 -1	COFRADIC- chymotrypsin Annelies	49	44	0.01	3972.94	3973.96		1325.66	3	FE	F143776.dat	Human_RIBseq_uni_iso_2019_04.fasta	Human_RIBseq_uni_iso	7	Chymotrypsin
F000725_1p_uPAC8_CMB-548_KRGEV_COFRADIC_fr_C11_b_21272_27658_1_3.mgf	ENST00000556323_14_92026566_ntr_100db1	SDAAVDTSSEITTKDLKEKKEVVEEAENGRDAPAD	Ace-SDAAVDTSSEITTK<AcD4*>DLK<AcD4*>EK<AcD4*>K<AcD4*>EVVEEAENGRDAPAD-COOH	Ace-SDAAVDTSSEITTK<AcD4*>DLK<AcD4*>EK<AcD4*>K<AcD4*>EVVEEAENGRDAPAD-COOH	2	36	ENST00000556323_14_92026566_ntr_100db1|ENSG00000259020 ATG NA 0 -1	COFRADIC- chymotrypsin Annelies	45	43	0.01	3972.94	3973.94		1325.65	3	FE	F143784.dat	Human_RIBseq_uni_iso_2019_04.fasta	Human_RIBseq_uni_iso	7	Chymotrypsin
F000725_1p_uPAC8_CMB-548_KRGEV_COFRADIC_fr_C11_b_21331_27708_1_3.mgf	ENST00000556323_14_92026566_ntr_100db1	SDAAVDTSSEITTKDLKEKKEVVEEAENGRDAPAD	Ace-SDAAVDTSSEITTK<AcD4*>DLK<AcD4*>EK<AcD4*>K<AcD4*>EVVEEAENGRDAPAD-COOH	Ace-SDAAVDTSSEITTK<AcD4*>DLK<AcD4*>EK<AcD4*>K<AcD4*>EVVEEAENGRDAPAD-COOH	2	36	ENST00000556323_14_92026566_ntr_100db1|ENSG00000259020 ATG NA 0 -1	COFRADIC- chymotrypsin Annelies	58	44	0.01	3972.94	3973.95		1325.66	3	FE	F143784.dat	Human_RIBseq_uni_iso_2019_04.fasta	Human_RIBseq_uni_iso	7	Chymotrypsin
F000717_1p_uPAC8_CMB-548_KRGEV_COFRADIC_fr_C7_b_35965_35313_1_3.mgf	ENST00000556323_14_92026566_ntr_100db1	SDAAVDTSSEITTKDLKEKKEVVEEAENGRDAPAD	Ace-SDAAVDTSSEITTK<AcD4*>DLK<AcD4*>EK<AcD4*>K<AcD4*>EVVEEAENGRDAPAD-COOH	Ace-SDAAVDTSSEITTK<AcD4*>DLK<AcD4*>EK<AcD4*>K<AcD4*>EVVEEAENGRDAPAD-COOH	2	36	ENST00000556323_14_92026566_ntr_100db1|ENSG00000259020 ATG NA 0 -1	COFRADIC- chymotrypsin Annelies	68	43	0.01	3972.94	3972.94		1325.32	3	FE	F143773.dat	Human_RIBseq_uni_iso_2019_04.fasta	Human_RIBseq_uni_iso	7	Chymotrypsin
F000705_1p_uPAC8_CMB-548_KRGEV_COFRADIC_fr_C2_b_32804_34215_1_3.mgf	ENST00000556323_14_92026566_ntr_100db1	SDAAVDTSSEITTKDLKEKKEVVEEAENGRDAPAD	Ace-SDAAVDTSSEITTK<AcD4*>DLK<AcD4*>EK<AcD4*>K<AcD4*>EVVEEAENGRDAPAD-COOH	Ace-SDAAVDTSSEITTK<AcD4*>DLK<AcD4*>EK<AcD4*>K<AcD4*>EVVEEAENGRDAPAD-COOH	2	36	ENST00000556323_14_92026566_ntr_100db1|ENSG00000259020 ATG NA 0 -1	COFRADIC- chymotrypsin Annelies	72	44	0.01	3972.94	3972.95		1325.32	3	FE	F143756.dat	Human_RIBseq_uni_iso_2019_04.fasta	Human_RIBseq_uni_iso	7	Chymotrypsin
F000707_1p_uPAC8_CMB-548_KRGEV_COFRADIC_fr_C3_b_36015_36644_1_3.mgf	ENST00000556323_14_92026566_ntr_100db1	SDAAVDTSSEITTKDLKEKKEVVEEAENGRDAPAD	Ace-SDAAVDTSSEITTK<AcD4*>DLK<AcD4*>EK<AcD4*>K<AcD4*>EVVEEAENGRDAPAD-COOH	Ace-SDAAVDTSSEITTK<AcD4*>DLK<AcD4*>EK<AcD4*>K<AcD4*>EVVEEAENGRDAPAD-COOH	2	36	ENST00000556323_14_92026566_ntr_100db1|ENSG00000259020 ATG NA 0 -1	COFRADIC- chymotrypsin Annelies	52	44	0.01	3972.94	3973.96		1325.66	3	FE	F143758.dat	Human_RIBseq_uni_iso_2019_04.fasta	Human_RIBseq_uni_iso	7	Chymotrypsin
F000713_1p_uPAC8_CMB-548_KRGEV_COFRADIC_fr_C6_b_31143_33212_1_3.mgf	ENST00000556323_14_92026566_ntr_100db1	SDAAVDTSSEITTKDLKEKKEVVEEAENGRDAPAD	Ace-SDAAVDTSSEITTK<AcD4*>DLK<AcD4*>EK<AcD4*>K<AcD4*>EVVEEAENGRDAPAD-COOH	Ace-SDAAVDTSSEITTK<AcD4*>DLK<AcD4*>EK<AcD4*>K<AcD4*>EVVEEAENGRDAPAD-COOH	2	36	ENST00000556323_14_92026566_ntr_100db1|ENSG00000259020 ATG NA 0 -1	COFRADIC- chymotrypsin Annelies	57	44	0.01	3972.94	3972.95		1325.32	3	FE	F143770.dat	Human_RIBseq_uni_iso_2019_04.fasta	Human_RIBseq_uni_iso	7	Chymotrypsin
F000709_1p_uPAC8_CMB-548_KRGEV_COFRADIC_fr_C4_b_32975_34117_1_3.mgf	ENST00000556323_14_92026566_ntr_100db1	SDAAVDTSSEITTKDLKEKKEVVEEAENGRDAPAD	Ace-SDAAVDTSSEITTK<AcD4*>DLK<AcD4*>EK<AcD4*>K<AcD4*>EVVEEAENGRDAPAD-COOH	Ace-SDAAVDTSSEITTK<AcD4*>DLK<AcD4*>EK<AcD4*>K<AcD4*>EVVEEAENGRDAPAD-COOH	2	36	ENST00000556323_14_92026566_ntr_100db1|ENSG00000259020 ATG NA 0 -1	COFRADIC- chymotrypsin Annelies	56	44	0.01	3972.94	3973.96		1325.66	3	FE	F143761.dat	Human_RIBseq_uni_iso_2019_04.fasta	Human_RIBseq_uni_iso	7	Chymotrypsin
F000721_1p_uPAC8_CMB-548_KRGEV_COFRADIC_fr_C9_b_33505_34604_1_3.mgf	ENST00000556323_14_92026566_ntr_100db1	SDAAVDTSSEITTKDLKEKKEVVEEAENGRDAPAD	Ace-SDAAVDTSSEITTK<AcD4*>DLK<AcD4*>EK<AcD4*>K<AcD4*>EVVEEAENGRDAPAD-COOH	Ace-SDAAVDTSSEITTK<AcD4*>DLK<AcD4*>EK<AcD4*>K<AcD4*>EVVEEAENGRDAPAD-COOH	2	36	ENST00000556323_14_92026566_ntr_100db1|ENSG00000259020 ATG NA 0 -1	COFRADIC- chymotrypsin Annelies	47	44	0.01	3972.94	3973.95		1325.66	3	FE	F143779.dat	Human_RIBseq_uni_iso_2019_04.fasta	Human_RIBseq_uni_iso	7	Chymotrypsin
[truncated: 2,298 more rows]

## Sheet: AccessionSorting
All identified peptides (combined data of the three proteases) that are linked to an NTR accession that remain after accession sorting. Colored peptides are removed in the following filtering step (next tab).
[truncated: 177 more rows]

## Sheet: UniquePeptides
All identified peptides (combined data of the three proteases) that are linked to an NTR accession that remain after removal op duplicate sequences. Colored peptides are removed in the following filtering step (next tab).
[truncated: 59 more rows]

[truncated: 7 more sheets: N-terminal peptides, RaggedOut, With Confidence, High Conf. DB anno., High conf. Alt, Low Conf Alt, MeregedEnzymes]
