# Supplementary material for: Limited Evidence for Protein Products of Noncoding Transcripts in the HEK293T Cellular Cytosol
Source: Mol Cell Proteomics. 2022 Jul 2;21(8):100264. doi: 10.1016/j.mcpro.2022.100264 (PMC9396073; doi:10.1016/j.mcpro.2022.100264)
Supplement: Supplementary Table S5 [file mmc5.xlsx]

## Sheet: Sheet1
Accession	Gene involved	Peptide sequence	Alignment	UniProt protein
ENST00000454707_6_5972475_ntr_100db1	pyruvate kinase M1/2 pseudogene 5, processed pseudogene	ADTFLEHM	Exact match to position 23 of P14618	P14618, PKM, Pyruvate Kinase
ENST00000216019_22_38506168_ntr_100db1	DEAD-box helicase 17, retained intron	ASATGDSASERESAAPAAAPTAEAPPPSVVTRPEPQ	Exact match to position 25 of Q92841	Q92841, DDX17, Probable ATP-dependent RNA helicase DDX17
ENST00000498385_22_23894847_ntr_001db3	Macrophage migration inhibitory factor, retained intron	HSIGKIGGAQNRSYS	Exact match to position 63 of P14174	P14174, MIF, Macrophage migration inhibitory factor
ENST00000415278_1_96448241_ntr_001db3	Eukaryotic translation elongation factor 1 alpha 1 pseudogene 11, processed pseudogene	KAVDKKAAGAGK	Exact match to position 439 of Q5VTE0 and to position 439 of P68104	Q5VTE0, EEF1A1P5, Putative elngation factor 1-alpha-like 3 and P68104, EEF1A1, Elongation factor 1-alpha 1
ENST00000586518_17_75779096_ntr_010db2	H3.3 histone B, retained intron	KSAPSTGGVKKPH	Exact match to position 28 of P84243	P84243, H3-3A, Histone H3.3
ENST00000543961_12_25803373_ntr_100db1	Thymine-DNA glycosylase pseudogene 1, processed pseudogene	MAEAPNMAVVNEQQMPEEVPAPAPAQEPVQEAPKGR	Exact match to position 26 of Q13569	Q13569, TDG, G/T mismatch-specific thymine DNA glycosylase
ENST00000478033_1_159918889_ntr_100db1	Transgelin 2, processed transcript	NVIGLQMGTNRGASQAGMTGYG	Exact match to position 172 of P37802	P37802, TAGLN2, Transgelin-2
ENST00000555320_14_80822530_ntr_010db2	High mobility group nucleosomal binding domain 2 pseudogene 2, processed pseudogene	RKAEGDAKGDKAKVKD	Exact match to position 4 of P05204	P05204, HMGN2, Non-histone chromosomal protein HMG-17
ENST00000569492_16_35803171_ntr_100db1	High mobility group nucleosomal binding domain 2 pseudogene 41, processed pseudogene	RKAEGDAKGDKAKVKDEPQR	Exact match to position 4 of P05204	P05204, HMGN2, Non-histone chromosomal protein HMG-17
BlastP results of all peptides that matched to a NTR in our N-terminal data but have an exact match upon BlastP analysis For each peptide, the accession and the gene the peptide was linked to in our database is listed along with the peptide sequence, some information of the blast results and information about the UniProt protein it was matched to.
